# Supplementary material for: Phenotype to genotype: A new and rapid approach using whole-genome sequencing
Source: PLoS Genet. 2025 Jul 14;21(7):e1011702. doi: 10.1371/journal.pgen.1011702 (PMC12273961; doi:10.1371/journal.pgen.1011702)
Supplement: S3 File — (XLSX) [file pgen.1011702.s011.xlsx]

## Sheet: PRJNA1187516
biosample_accession	library_ID	reads (M)	coverage	*organism	strain	age	*collection_date	*geo_loc_name	*sex	*tissue	breeding_history	genotype	phenotype	sample_type
SAMN44694982	arches_mutant	320	36	Danio Rerio	AB	3-5dpf	2021-11-15	USA: Balitmore	not determined	whole animal	maintained in AB	arches(-/-)	dark yolk	pooled bulk of 5 larvae from 4 different clutches (n=20)
SAMN44694983	arches_sibling	194	22	Danio Rerio	AB	3-5dpf	2021-11-15	USA: Balitmore	not determined	whole animal	maintained in AB	arches(+/?)	wildtype	pooled bulk of 5 larvae from 4 different clutches (n=20)
SAMN44694984	arches_xWIK_mutant	295	33	Danio Rerio	AB/WIK	3-5dpf	2023-10-30	USA: Balitmore	not determined	whole animal	parents outcrossed from AB to WIK	arches(-/-)	dark yolk	pooled bulk of 5 larvae from 4 different clutches (n=20)
SAMN44694985	arches_xWIK_sibling	275	31	Danio Rerio	AB/WIK	3-5dpf	2023-10-30	USA: Balitmore	not determined	whole animal	parents outcrossed from AB to WIK	arches(+/?)	wildtype	pooled bulk of 5 larvae from 4 different clutches (n=20)
SAMN44694986	arches_xWIK_3x10_mutant	278	31	Danio Rerio	AB/WIK	3-5dpf	2023-10-30	USA: Balitmore	not determined	whole animal	parents outcrossed from AB to WIK	arches(-/-)	dark yolk	pooled bulk of 10 larvae from 3 different clutches (n=30)
SAMN44694987	arches_xWIK_3x10_sibling	263	29	Danio Rerio	AB/WIK	3-5dpf	2023-10-30	USA: Balitmore	not determined	whole animal	parents outcrossed from AB to WIK	arches(+/?)	wildtype	pooled bulk of 10 larvae from 3 different clutches (n=30)
SAMN44694988	arches_xWIK_1x28_mutant	300	34	Danio Rerio	AB/WIK	3-5dpf	2023-11-27	USA: Balitmore	not determined	whole animal	parents outcrossed from AB to WIK	arches(-/-)	dark yolk	pooled bulk of 28 larvae from 1 clutch (n=28)
SAMN44694989	arches_xWIK_1x28_sibling	329	37	Danio Rerio	AB/WIK	3-5dpf	2023-11-27	USA: Balitmore	not determined	whole animal	parents outcrossed from AB to WIK	arches(+/?)	wildtype	pooled bulk of 28 larvae from 1 clutch (n=28)
SAMN44694990	olympic_mutant	283	32	Danio Rerio	AB	3-5dpf	2023-02-06	USA: Balitmore	not determined	whole animal	maintained in AB	olympic(-/-)	dark yolk	pooled bulk of 15 larvae from 2 different clutches (n=30)
SAMN44694991	olympic_sibling	277	31	Danio Rerio	AB	3-5dpf	2023-02-06	USA: Balitmore	not determined	whole animal	maintained in AB	olympic(+/?)	wildtype	pooled bulk of 15 larvae from 2 different clutches (n=30)
SAMN44694992	olympic_xWIK_mutant	284	31	Danio Rerio	AB/WIK	3-5dpf	2023-11-23	USA: Balitmore	not determined	whole animal	parents outcrossed from AB to WIK	olympic(-/-)	dark yolk	pooled bulk of 10 larvae from 3 different clutches (n=30)
SAMN44694993	olympic_xWIK_sibling	291	33	Danio Rerio	AB/WIK	3-5dpf	2023-11-23	USA: Balitmore	not determined	whole animal	parents outcrossed from AB to WIK	olympic(+/?)	wildtype	pooled bulk of 10 larvae from 3 different clutches (n=30)
SAMN44694994	teton_mutant	280	31	Danio Rerio	AB	3-5dpf	2023-07	USA: Balitmore	not determined	whole animal	maintained in AB	teton(-/-)	dark yolk	pooled bulk of 28 larvae from 1 clutch (n=28)
SAMN44694995	teton_sibling	276	31	Danio Rerio	AB	3-5dpf	2023-07	USA: Balitmore	not determined	whole animal	maintained in AB	teton(+/?)	wildtype	pooled bulk of 28 larvae from 1 clutch (n=28)
SAMN44694996	teton_xWIK_mutant	249	28	Danio Rerio	AB/WIK	3-5dpf	2024-04	USA: Balitmore	not determined	whole animal	parents outcrossed from AB to WIK	teton(-/-)	dark yolk	pooled bulk of 28 larvae from 1 clutch (n=28)
SAMN44694997	teton_xWIK_sibling	260	29	Danio Rerio	AB/WIK	3-5dpf	2024-04	USA: Balitmore	not determined	whole animal	parents outcrossed from AB to WIK	teton(+/?)	wildtype	pooled bulk of 28 larvae from 1 clutch (n=28)
SAMN44694998	zion_mutant	205	23	Danio Rerio	AB	3-5dpf	2021-11	USA: Balitmore	not determined	whole animal	maintained in AB	zion(-/-)	dark yolk	pooled bulk of 5 larvae from 4 different clutches (n=20)
SAMN44694999	zion_sibling	223	25	Danio Rerio	AB	3-5dpf	2021-11	USA: Balitmore	not determined	whole animal	maintained in AB	zion(+/?)	wildtype	pooled bulk of 5 larvae from 4 different clutches (n=20)
SAMN47618915	arches_xWIK_3x10_+30X_mutant	281	42	Danio Rerio	AB/WIK	3-5dpf	2023-10-30	USA: Balitmore	not determined	whole animal	parents outcrossed from AB to WIK	arches(-/-)	dark yolk	pooled bulk of 10 larvae from 3 different clutches (n=30)
SAMN47618916	arches_xWIK_3x10_+30X_sibling	247	37	Danio Rerio	AB/WIK	3-5dpf	2023-10-30	USA: Balitmore	not determined	whole animal	parents outcrossed from AB to WIK	arches(+/?)	wildtype	pooled bulk of 10 larvae from 3 different clutches (n=30)
