# Supplementary material for: Phenotype to genotype: A new and rapid approach using whole-genome sequencing
Source: PLoS Genet. 2025 Jul 14;21(7):e1011702. doi: 10.1371/journal.pgen.1011702 (PMC12273961; doi:10.1371/journal.pgen.1011702)
Supplement: S4 File — (XLSX) [file pgen.1011702.s012.xlsx]

## Sheet: Key
mutant	background	bulk	coverage	calculation	dataset	figure (s)
arches	AB	4x5	30X	SNPindex	1	3A, 4A, 5B, S5B-bottom
arches	WIK	4x5	30X	SNPindex	2	4E, S2A
arches	WIK	1x28	30X	SNPindex	3	4E, S2B
arches	WIK	3x10	30X	SNPindex	4	4E, 4F, S2C
arches	WIK	NA	30X	SNPindex	5	4E, S2D
arches	WIK	3x10	60X	SNPindex	6	4F, S2E
arches	WIK	3x10	15X	SNPindex	7	4F, S2F
arches	WIK	3x10	5X	SNPindex	8	4F, S2G
olympic	AB	3x10	30X	SNPindex	9	3B, 4B, S5C-bottom
olympic	WIK	3x10	30X	SNPindex	10	4B, 4G, S2H
olympic	WIK	3x10	15X	SNPindex	11	4G, S2I
olympic	WIK	3x10	5X	SNPindex	12	4G, S2J
teton	AB	2x15	30X	SNPindex	13	3C, 4C, S5C-bottom
teton	WIK	2x15	30X	SNPindex	14	4C, 4H, S2K
teton	WIK	2x15	15X	SNPindex	15	4H, S2L
teton	WIK	2x15	5X	SNPindex	16	4H, S2M
vns	maize		17X	SNPindex	17	S4B
zion	AB		30X	SNPindex	18	6A, 6B
arches	AB	4x5	30X	Hetwt	1b	4D
arches	WIK	4x5	30X	Hetwt	2b	4D, S3
arches	WIK	1x28	30X	Hetwt	3b	S3
arches	WIK	3x10	30X	Hetwt	4b	S3
arches	WIK	NA	30X	Hetwt	5b	S3
vns	maize		17X	Hetwt	17b	S4C
vns	maize		17X	points of homozygosity	17c	S3
arches	AB	4x5	30X	BSA homozygosity	1c	S5B-top
olympic	AB	3x10	30X	BSA homozygosity	9c	S5C-top
teton	AB	2x15	30X	BSA homozygosity	13c	S5D-top

## Sheet: 1
chr	pos	SNPindex
1	770000	-0.290702
1	780000	-0.290811
1	790000	-0.28651
1	800000	-0.285398
1	810000	-0.281428
1	820000	-0.279004
1	830000	-0.279729
1	840000	-0.280177
1	850000	-0.278811
1	860000	-0.27745
1	870000	-0.273477
1	880000	-0.277135
1	890000	-0.278457
1	900000	-0.278962
1	910000	-0.278329
1	920000	-0.273343
1	930000	-0.272407
1	940000	-0.270777
1	950000	-0.268526
1	960000	-0.265004
1	970000	-0.262363
1	980000	-0.263108
1	990000	-0.264593
1	1000000	-0.259338
1	1010000	-0.255735
1	1020000	-0.249671
1	1030000	-0.248362
1	1040000	-0.250192
1	1050000	-0.248378
1	1060000	-0.250313
1	1070000	-0.245082
1	1080000	-0.246383
1	1090000	-0.243636
1	1100000	-0.238582
1	1110000	-0.23759
1	1120000	-0.237545
1	1130000	-0.239392
1	1140000	-0.23791
1	1150000	-0.235569
1	1160000	-0.230643
1	1170000	-0.228327
1	1180000	-0.224264
1	1190000	-0.222045
1	1200000	-0.21803
1	1210000	-0.214623
1	1220000	-0.214911
1	1230000	-0.212085
1	1240000	-0.211508
1	1250000	-0.210974
1	1260000	-0.212683
1	1270000	-0.208441
1	1280000	-0.210486
1	1290000	-0.207982
1	1300000	-0.208766
1	1310000	-0.207891
1	1320000	-0.207498
1	1330000	-0.20555
1	1340000	-0.201826
1	1350000	-0.1933
1	1360000	-0.190436
1	1370000	-0.18819
1	1380000	-0.184635
1	1390000	-0.1814
1	1400000	-0.176075
1	1410000	-0.171463
1	1420000	-0.171548
1	1430000	-0.16948
1	1440000	-0.166157
1	1450000	-0.161646
1	1460000	-0.159471
1	1470000	-0.161199
1	1480000	-0.161732
1	1490000	-0.160548
1	1500000	-0.157768
1	1510000	-0.154743
1	1520000	-0.15075
1	1530000	-0.149655
1	1540000	-0.149792
1	1550000	-0.147681
1	1560000	-0.146886
1	1570000	-0.147843
1	1580000	-0.148573
1	1590000	-0.149355
1	1600000	-0.14986
1	1610000	-0.151068
1	1620000	-0.14945
1	1630000	-0.149214
1	1640000	-0.149051
1	1650000	-0.146419
1	1660000	-0.14988
1	1670000	-0.145682
1	1680000	-0.148855
1	1690000	-0.146453
1	1700000	-0.145296
1	1710000	-0.144888
1	1720000	-0.146682
1	1730000	-0.146148
1	1740000	-0.147915
1	1750000	-0.146569
1	1760000	-0.147817
1	1770000	-0.146531
1	1780000	-0.147711
1	1790000	-0.146267
1	1800000	-0.147889
1	1810000	-0.147075
1	1820000	-0.149956
1	1830000	-0.145697
1	1840000	-0.144318
1	1850000	-0.140994
1	1860000	-0.140987
1	1870000	-0.141036
1	1880000	-0.140048
1	1890000	-0.141873
1	1900000	-0.136227
1	1910000	-0.136042
1	1920000	-0.135256
1	1930000	-0.135226
1	1940000	-0.133251
1	1950000	-0.133548
1	1960000	-0.132439
1	1970000	-0.132301
1	1980000	-0.130306
1	1990000	-0.13233
1	2000000	-0.129627
1	2010000	-0.132505
1	2020000	-0.135647
1	2030000	-0.133688
1	2040000	-0.132943
1	2050000	-0.130669
1	2060000	-0.128654
1	2070000	-0.126613
1	2080000	-0.120393
1	2090000	-0.122575
1	2100000	-0.121037
1	2110000	-0.111403
1	2120000	-0.110453
1	2130000	-0.109557
1	2140000	-0.103692
1	2150000	-0.106532
1	2160000	-0.106394
1	2170000	-0.107084
1	2180000	-0.100269
1	2190000	-0.0956893
1	2200000	-0.0935283
1	2210000	-0.0868496
1	2220000	-0.0830007
1	2230000	-0.0802254
1	2240000	-0.0770684
1	2250000	-0.0789155
1	2260000	-0.0764839
1	2270000	-0.0727686
1	2280000	-0.0736814
1	2290000	-0.0690555
1	2300000	-0.0684926
1	2310000	-0.0664841
1	2320000	-0.0689398
1	2330000	-0.0687715
1	2340000	-0.0659854
1	2350000	-0.062057
1	2360000	-0.057956
1	2370000	-0.0538749
1	2380000	-0.0538623
1	2390000	-0.0499907
1	2400000	-0.0450704
1	2410000	-0.044313
1	2420000	-0.0394
1	2430000	-0.0395954
1	2440000	-0.0383847
1	2450000	-0.0395064
1	2460000	-0.0356707
1	2470000	-0.0324013
1	2480000	-0.0291762
1	2490000	-0.0261356
1	2500000	-0.0166883
1	2510000	-0.0205586
1	2520000	-0.0216781
1	2530000	-0.0209453
1	2540000	-0.014623
1	2550000	-0.00730608
1	2560000	-0.00731814
1	2570000	-0.0043526
1	2580000	-0.00391143
1	2590000	-0.00236242
1	2600000	-0.00900061
1	2610000	-0.00712891
1	2620000	-0.00570551
1	2630000	-0.00865705
1	2640000	-0.0117663
1	2650000	-0.011075
1	2660000	-0.0112031
1	2670000	-0.0121106
1	2680000	-0.011499
1	2690000	-0.00885852
1	2700000	-0.00679999
1	2710000	-0.00639706
1	2720000	-0.00654988
1	2730000	-0.00305429
1	2740000	-0.00197529
1	2750000	0.00662072
1	2760000	0.00764917
1	2770000	0.0157277
1	2780000	0.0136519
1	2790000	0.0126715
1	2800000	0.0140782
1	2810000	0.0172944
1	2820000	0.0209566
1	2830000	0.021519
1	2840000	0.0256214
1	2850000	0.027062
1	2860000	0.0231798
1	2870000	0.0233636
1	2880000	0.0305576
1	2890000	0.027944
1	2900000	0.0265817
1	2910000	0.0189869
1	2920000	0.0164269
1	2930000	0.0162011
1	2940000	0.0194622
1	2950000	0.0204101
1	2960000	0.0188773
1	2970000	0.017268
1	2980000	0.0193339
1	2990000	0.0201232
1	3000000	0.0224811
1	3010000	0.0218669
1	3020000	0.0196874
1	3030000	0.0154897
1	3040000	0.0145742
1	3050000	0.0173374
1	3060000	0.0178327
1	3070000	0.0152332
1	3080000	0.0148977
1	3090000	0.0153684
1	3100000	0.0139232
1	3110000	0.016997
1	3120000	0.0178688
1	3130000	0.0158425
1	3140000	0.0179252
1	3150000	0.0154879
1	3160000	0.0108033
1	3170000	0.0197781
1	3180000	0.0182115
1	3190000	0.0162917
1	3200000	0.0124534
1	3210000	0.00989743
1	3220000	0.0117963
1	3230000	0.0137707
1	3240000	0.013767
1	3250000	0.0215412
1	3260000	0.0198155
1	3270000	0.0204113
1	3280000	0.0179931
1	3290000	0.0209146
1	3300000	0.0148124
1	3310000	0.0180789
1	3320000	0.017298
1	3330000	0.0174235
1	3340000	0.0230587
1	3350000	0.0288161
1	3360000	0.0271207
1	3370000	0.0299035
1	3380000	0.0347439
1	3390000	0.0342294
1	3400000	0.0360633
1	3410000	0.0283972
1	3420000	0.0354112
1	3430000	0.0389199
1	3440000	0.0479657
1	3450000	0.0568173
1	3460000	0.0640527
1	3470000	0.0631417
1	3480000	0.0688931
1	3490000	0.0724767
1	3500000	0.0787996
1	3510000	0.0773892
1	3520000	0.0856315
1	3530000	0.0913351
1	3540000	0.0960304
1	3550000	0.100728
1	3560000	0.101778
1	3570000	0.108299
1	3580000	0.115409
1	3590000	0.117146
1	3600000	0.12616
1	3610000	0.132194
1	3620000	0.129552
1	3630000	0.136519
1	3640000	0.146334
1	3650000	0.148239
1	3660000	0.158036
1	3670000	0.16334
1	3680000	0.17347
1	3690000	0.180395
1	3700000	0.185663
1	3710000	0.187927
1	3720000	0.180645
1	3730000	0.189453
1	3740000	0.194386
1	3750000	0.197458
1	3760000	0.207776
1	3770000	0.209376
1	3780000	0.215307
1	3790000	0.220332
1	3800000	0.220929
1	3810000	0.222161
1	3820000	0.220338
1	3830000	0.22997
1	3840000	0.234764
1	3850000	0.239656
1	3860000	0.243979
1	3870000	0.248009
1	3880000	0.252634
1	3890000	0.264792
1	3900000	0.275724
1	3910000	0.274973
1	3920000	0.28353
1	3930000	0.282897
1	3940000	0.28528
1	3950000	0.289994
1	3960000	0.293692
1	3970000	0.28761
1	3980000	0.287115
1	3990000	0.287295
1	4000000	0.294758
1	4010000	0.289894
1	4020000	0.296395
1	4030000	0.300615
1	4040000	0.295079
1	4050000	0.288785
1	4060000	0.293279
1	4070000	0.296995
1	4080000	0.302538
1	4090000	0.307259
1	4100000	0.305364
1	4110000	0.319466
1	4120000	0.316245
1	4130000	0.31569
1	4140000	0.316657
1	4150000	0.319668
1	4160000	0.322943
1	4170000	0.324019
1	4180000	0.325803
1	4190000	0.325044
1	4200000	0.319604
1	4210000	0.322041
1	4220000	0.323725
1	4230000	0.332859
1	4240000	0.337824
1	4250000	0.336349
1	4260000	0.328092
1	4270000	0.3284
1	4280000	0.325891
1	4290000	0.330061
1	4300000	0.330193
1	4310000	0.332857
1	4320000	0.335728
1	4330000	0.33572
1	4340000	0.341611
1	4350000	0.342824
1	4360000	0.346652
1	4370000	0.348049
1	4380000	0.354575
1	4390000	0.348098
1	4400000	0.356785
1	4410000	0.359472
1	4420000	0.372421
1	4430000	0.378099
1	4440000	0.389409
1	4450000	0.391347
1	4460000	0.39234
1	4470000	0.394933
1	4480000	0.398196
1	4490000	0.410844
1	4500000	0.414003
1	4510000	0.414824
1	4520000	0.422657
1	4530000	0.440087
1	4540000	0.453511
1	4550000	0.465295
1	4560000	0.46844
1	4570000	0.465496
1	4580000	0.479008
1	4590000	0.483287
1	4600000	0.490458
1	4610000	0.504883
1	4620000	0.517753
1	4630000	0.521943
1	4640000	0.540939
1	4650000	0.538474
1	4660000	0.56219
1	4670000	0.582642
1	4680000	0.577449
1	4690000	0.58925
1	4700000	0.618698
1	4710000	0.63743
1	4720000	0.657188
1	4730000	0.665312
1	4740000	0.678695
1	4750000	0.672676
1	4760000	0.678741
1	4770000	0.683832
1	4780000	0.70253
1	4790000	0.714496
1	4800000	0.730772
1	4810000	0.75122
1	4820000	0.758643
1	4830000	0.766012
1	4840000	0.779445
1	4850000	0.781496
1	4860000	0.781217
1	4870000	0.783671
1	4880000	0.790521
1	4890000	0.786853
1	4900000	0.803807
1	4910000	0.809013
1	4920000	0.820833
1	4930000	0.833301
1	4940000	0.843462
1	4950000	0.837442
1	4960000	0.831488
1	4970000	0.83014
1	4980000	0.843784
1	4990000	0.851057
1	5000000	0.852946
1	5010000	0.854365
1	5020000	0.869091
1	5030000	0.878671
1	5040000	0.888948
1	5050000	0.902954
1	5060000	0.926517
1	5070000	0.942364
1	5080000	0.939595
1	5090000	0.938088
1	5100000	0.958467
1	5110000	0.970876
1	5120000	0.970072
1	5130000	0.966108
1	5140000	0.957708
1	5150000	0.931703
1	5160000	0.934712
1	5170000	0.939568
1	5180000	0.945763
1	5190000	0.938041
1	5200000	0.93204
1	5210000	0.94328
1	5220000	0.949173
1	5230000	0.96747
1	5240000	0.957082
1	5250000	0.951743
1	5260000	0.967146
1	5270000	0.982272
1	5280000	1.00383
1	5290000	1.00222
1	5300000	1.02245
1	5310000	1.02214
1	5320000	1.05096
1	5330000	1.07155
1	5340000	1.06231
1	5350000	1.05953
1	5360000	1.06974
1	5370000	1.06801
1	5380000	1.07697
1	5390000	1.09241
1	5400000	1.10343
1	5410000	1.10936
1	5420000	1.14773
1	5430000	1.16754
1	5440000	1.17591
1	5450000	1.1984
1	5460000	1.1855
1	5470000	1.20235
1	5480000	1.23267
1	5490000	1.23272
1	5500000	1.24412
1	5510000	1.25287
1	5520000	1.26839
1	5530000	1.28848
1	5540000	1.2952
1	5550000	1.3249
1	5560000	1.34346
1	5570000	1.3422
1	5580000	1.3667
1	5590000	1.37552
1	5600000	1.38292
1	5610000	1.38772
1	5620000	1.41657
1	5630000	1.43856
1	5640000	1.45703
1	5650000	1.48644
1	5660000	1.52262
1	5670000	1.52267
1	5680000	1.53771
1	5690000	1.55166
1	5700000	1.57692
1	5710000	1.59893
1	5720000	1.60838
1	5730000	1.62101
1	5740000	1.62059
1	5750000	1.63817
1	5760000	1.623
1	5770000	1.60898
1	5780000	1.61098
1	5790000	1.61825
1	5800000	1.63576
1	5810000	1.64334
1	5820000	1.62879
1	5830000	1.60984
1	5840000	1.60745
1	5850000	1.60822
1	5860000	1.59518
1	5870000	1.58728
1	5880000	1.53865
1	5890000	1.54634
1	5900000	1.55623
1	5910000	1.55081
1	5920000	1.54788
1	5930000	1.56121
1	5940000	1.56705
1	5950000	1.56415
1	5960000	1.53363
1	5970000	1.51591
1	5980000	1.50635
1	5990000	1.52342
1	6000000	1.52249
1	6010000	1.52746
1	6020000	1.51695
1	6030000	1.49786
1	6040000	1.49068
1	6050000	1.4913
1	6060000	1.49329
1	6070000	1.49481
1	6080000	1.50559
1	6090000	1.49725
1	6100000	1.5144
1	6110000	1.5078
1	6120000	1.51017
1	6130000	1.49846
1	6140000	1.5155
1	6150000	1.50658
1	6160000	1.49745
1	6170000	1.49862
1	6180000	1.50301
1	6190000	1.50384
1	6200000	1.51917
1	6210000	1.49038
1	6220000	1.48721
1	6230000	1.4794
1	6240000	1.49614
1	6250000	1.49861
1	6260000	1.52798
1	6270000	1.52714
1	6280000	1.54063
1	6290000	1.53919
1	6300000	1.53568
1	6310000	1.52606
1	6320000	1.55181
1	6330000	1.54169
1	6340000	1.55399
1	6350000	1.55296
1	6360000	1.5561
1	6370000	1.56506
1	6380000	1.58125
1	6390000	1.57569
1	6400000	1.58699
1	6410000	1.58043
1	6420000	1.56927
1	6430000	1.56375
1	6440000	1.56714
1	6450000	1.55759
1	6460000	1.5572
1	6470000	1.54582
1	6480000	1.5435
1	6490000	1.53933
1	6500000	1.52885
1	6510000	1.52738
1	6520000	1.53103
1	6530000	1.53419
1	6540000	1.54623
1	6550000	1.5394
1	6560000	1.52317
1	6570000	1.4888
1	6580000	1.48728
1	6590000	1.48625
1	6600000	1.47037
1	6610000	1.44752
1	6620000	1.44475
1	6630000	1.43069
1	6640000	1.43347
1	6650000	1.43031
1	6660000	1.44197
1	6670000	1.44149
1	6680000	1.40891
1	6690000	1.40133
1	6700000	1.41949
1	6710000	1.42415
1	6720000	1.41114
1	6730000	1.41798
1	6740000	1.40635
1	6750000	1.40044
1	6760000	1.39981
1	6770000	1.38007
1	6780000	1.36645
1	6790000	1.34026
1	6800000	1.34589
1	6810000	1.33643
1	6820000	1.35206
1	6830000	1.33515
1	6840000	1.32783
1	6850000	1.34456
1	6860000	1.35419
1	6870000	1.35914
1	6880000	1.35873
1	6890000	1.3436
1	6900000	1.3339
1	6910000	1.33552
1	6920000	1.34138
1	6930000	1.33054
1	6940000	1.31869
1	6950000	1.32685
1	6960000	1.32665
1	6970000	1.33622
1	6980000	1.32628
1	6990000	1.31583
1	7000000	1.31458
1	7010000	1.32409
1	7020000	1.30896
1	7030000	1.29498
1	7040000	1.27639
1	7050000	1.27372
1	7060000	1.29179
1	7070000	1.29123
1	7080000	1.29445
1	7090000	1.27953
1	7100000	1.2807
1	7110000	1.27182
1	7120000	1.264
1	7130000	1.24897
1	7140000	1.24316
1	7150000	1.25032
1	7160000	1.24694
1	7170000	1.24237
1	7180000	1.24743
1	7190000	1.25309
1	7200000	1.24482
1	7210000	1.23175
1	7220000	1.24732
1	7230000	1.24069
1	7240000	1.22278
1	7250000	1.22048
1	7260000	1.20783
1	7270000	1.23377
1	7280000	1.25323
1	7290000	1.25426
1	7300000	1.25503
1	7310000	1.25361
1	7320000	1.26719
1	7330000	1.25657
1	7340000	1.2673
1	7350000	1.27468
1	7360000	1.28075
1	7370000	1.28011
1	7380000	1.28554
1	7390000	1.33333
1	7400000	1.3314
1	7410000	1.33794
1	7420000	1.35217
1	7430000	1.37276
1	7440000	1.37037
1	7450000	1.3633
1	7460000	1.37539
1	7470000	1.408
1	7480000	1.42667
1	7490000	1.45197
1	7500000	1.44608
1	7510000	1.44532
1	7520000	1.44934
1	7530000	1.46498
1	7540000	1.47712
1	7550000	1.48793
1	7560000	1.48779
1	7570000	1.49615
1	7580000	1.47971
1	7590000	1.48724
1	7600000	1.50833
1	7610000	1.5123
1	7620000	1.50839
1	7630000	1.51273
1	7640000	1.50248
1	7650000	1.49029
1	7660000	1.49387
1	7670000	1.51924
1	7680000	1.51315
1	7690000	1.50544
1	7700000	1.52779
1	7710000	1.51561
1	7720000	1.52492
1	7730000	1.5211
1	7740000	1.51747
1	7750000	1.50918
1	7760000	1.50085
1	7770000	1.50255
1	7780000	1.50925
1	7790000	1.51546
1	7800000	1.52759
1	7810000	1.54668
1	7820000	1.54369
1	7830000	1.45669
1	7840000	1.44688
1	7850000	1.45112
1	7860000	1.46454
1	7870000	1.46034
1	7880000	1.45243
1	7890000	1.44016
1	7900000	1.44617
1	7910000	1.45314
1	7920000	1.45328
1	7930000	1.47412
1	7940000	1.47873
1	7950000	1.47078
1	7960000	1.46752
1	7970000	1.47261
1	7980000	1.46525
1	7990000	1.46619
1	8000000	1.48851
1	8010000	1.49964
1	8020000	1.50061
1	8030000	1.50418
1	8040000	1.49947
1	8050000	1.48089
1	8060000	1.48555
1	8070000	1.49369
1	8080000	1.51088
1	8090000	1.50769
1	8100000	1.51893
1	8110000	1.53281
1	8120000	1.54411
1	8130000	1.54306
1	8140000	1.53556
1	8150000	1.51611
1	8160000	1.53242
1	8170000	1.54744
1	8180000	1.55031
1	8190000	1.58557
1	8200000	1.59044
1	8210000	1.57413
1	8220000	1.56775
1	8230000	1.55478
1	8240000	1.54196
1	8250000	1.53659
1	8260000	1.5431
1	8270000	1.5562
1	8280000	1.57536
1	8290000	1.5726
1	8300000	1.57854
1	8310000	1.57511
1	8320000	1.5772
1	8330000	1.56136
1	8340000	1.55261
1	8350000	1.53717
1	8360000	1.5392
1	8370000	1.54174
1	8380000	1.53161
1	8390000	1.51711
1	8400000	1.52877
1	8410000	1.53802
1	8420000	1.52676
1	8430000	1.51084
1	8440000	1.50908
1	8450000	1.51786
1	8460000	1.49897
1	8470000	1.50394
1	8480000	1.53367
1	8490000	1.54075
1	8500000	1.55364
1	8510000	1.56883
1	8520000	1.56042
1	8530000	1.58112
1	8540000	1.58867
1	8550000	1.59149
1	8560000	1.59863
1	8570000	1.56782
1	8580000	1.54214
1	8590000	1.53831
1	8600000	1.53575
1	8610000	1.53175
1	8620000	1.52235
1	8630000	1.54424
1	8640000	1.55416
1	8650000	1.54167
1	8660000	1.54072
1	8670000	1.52088
1	8680000	1.52768
1	8690000	1.51394
1	8700000	1.50666
1	8710000	1.52817
1	8720000	1.53697
1	8730000	1.51044
1	8740000	1.51066
1	8750000	1.5307
1	8760000	1.5416
1	8770000	1.57213
1	8780000	1.55493
1	8790000	1.56323
1	8800000	1.5569
1	8810000	1.56204
1	8820000	1.54745
1	8830000	1.53583
1	8840000	1.55979
1	8850000	1.5685
1	8860000	1.55785
1	8870000	1.55393
1	8880000	1.57335
1	8890000	1.56212
1	8900000	1.56078
1	8910000	1.55362
1	8920000	1.54067
1	8930000	1.54461
1	8940000	1.53483
1	8950000	1.54871
1	8960000	1.55512
1	8970000	1.53785
1	8980000	1.53948
1	8990000	1.55001
1	9000000	1.54838
1	9010000	1.55994
1	9020000	1.56361
1	9030000	1.56753
1	9040000	1.56974
1	9050000	1.57092
1	9060000	1.56514
1	9070000	1.5728
1	9080000	1.58291
1	9090000	1.59869
1	9100000	1.60719
1	9110000	1.60487
1	9120000	1.62037
1	9130000	1.63621
1	9140000	1.62472
1	9150000	1.63039
1	9160000	1.63748
1	9170000	1.63441
1	9180000	1.63296
1	9190000	1.62918
1	9200000	1.62172
1	9210000	1.62869
1	9220000	1.63771
1	9230000	1.64067
1	9240000	1.63769
1	9250000	1.65184
1	9260000	1.64923
1	9270000	1.67045
1	9280000	1.67912
1	9290000	1.6938
1	9300000	1.69562
1	9310000	1.68866
1	9320000	1.68962
1	9330000	1.71287
1	9340000	1.78716
1	9350000	1.80781
1	9360000	1.79902
1	9370000	1.79561
1	9380000	1.82367
1	9390000	1.81687
1	9400000	1.82483
1	9410000	1.83372
1	9420000	1.8156
1	9430000	1.81767
1	9440000	1.80839
1	9450000	1.80422
1	9460000	1.79287
1	9470000	1.82307
1	9480000	1.82691
1	9490000	1.85525
1	9500000	1.84674
1	9510000	1.81576
1	9520000	1.81185
1	9530000	1.81043
1	9540000	1.82424
1	9550000	1.82876
1	9560000	1.80028
1	9570000	1.80001
1	9580000	1.79053
1	9590000	1.77113
1	9600000	1.76959
1	9610000	1.75946
1	9620000	1.74976
1	9630000	1.74175
1	9640000	1.74669
1	9650000	1.79189
1	9660000	1.81768
1	9670000	1.81889
1	9680000	1.81804
1	9690000	1.81739
1	9700000	1.81115
1	9710000	1.80337
1	9720000	1.81704
1	9730000	1.81206
1	9740000	1.83051
1	9750000	1.84409
1	9760000	1.85666
1	9770000	1.86585
1	9780000	1.85956
1	9790000	1.86162
1	9800000	1.87401
1	9810000	1.88376
1	9820000	1.87597
1	9830000	1.86413
1	9840000	1.8743
1	9850000	1.8914
1	9860000	1.89552
1	9870000	1.8977
1	9880000	1.87303
1	9890000	1.90873
1	9900000	1.92567
1	9910000	1.90967
1	9920000	1.92065
1	9930000	1.91854
1	9940000	1.9223
1	9950000	1.91637
1	9960000	1.90787
1	9970000	1.92032
1	9980000	1.89851
1	9990000	1.86576
1	1000000	0 1.86906616587502
1	1001000	0 1.87329914240079
1	1002000	0 1.892202406688
1	1003000	0 1.90211879850153
1	1004000	0 1.89912272622647
1	1005000	0 1.90869108411639
1	1006000	0 1.92284060911186
1	1007000	0 1.92710129019653
1	1008000	0 1.92806380153561
1	1009000	0 1.94990763442906
1	1010000	0 1.93712140361378
1	1011000	0 1.9435678858595
1	1012000	0 1.95757633834806
1	1013000	0 1.98162761145896
1	1014000	0 1.98062538628472
1	1015000	0 1.93576239880295
1	1016000	0 1.95075694634028
1	1017000	0 1.92796568835954
1	1018000	0 1.95924152874276
1	1019000	0 1.94971731427615
1	1020000	0 1.9642747960177
1	1021000	0 1.94603255036843
1	1022000	0 1.93305887516413
1	1023000	0 1.95321285090664
1	1024000	0 1.96916690742952
1	1025000	0 1.98811675595187
1	1026000	0 1.97817638447981
1	1027000	0 1.97002120733505
1	1028000	0 1.94287505983095
1	1029000	0 1.95563348689855
1	1030000	0 1.94626336004057
1	1031000	0 1.94964728426225
1	1032000	0 1.94637975138562
1	1033000	0 1.96640929865846
1	1034000	0 1.99550936631172
1	1035000	0 1.99072100290451
1	1036000	0 1.99781040734348
1	1037000	0 2.01735095586086
1	1038000	0 2.01027691354543
1	1039000	0 1.96372141872523
1	1040000	0 1.95882695451835
1	1041000	0 1.96003792172717
1	1042000	0 1.97224228800438
1	1043000	0 1.98214530424927
1	1044000	0 1.96779262007736
1	1045000	0 1.96177702872711
1	1046000	0 1.94668388851804
1	1047000	0 1.96093228277722
1	1048000	0 1.98262869795933
1	1049000	0 1.98177037977921
1	1050000	0 1.97809849091084
1	1051000	0 1.97919594523646
1	1052000	0 1.97760118122735
1	1053000	0 1.9794611797713
1	1054000	0 1.9535123669843
1	1055000	0 1.95385497074522
1	1056000	0 1.96401133170761
1	1057000	0 1.96684812452809
1	1058000	0 1.96702733314883
1	1059000	0 1.96024705322319
1	1060000	0 1.95465361880745
1	1061000	0 1.94708249297842
1	1062000	0 1.94737196391842
1	1063000	0 1.91855169773804
1	1064000	0 1.92429762745497
1	1065000	0 1.93504633477166
1	1066000	0 1.93499031593549
1	1067000	0 1.93462545311684
1	1068000	0 1.94235648923714
1	1069000	0 1.93052585131456
1	1070000	0 1.93867405717701
1	1071000	0 1.94906035832351
1	1072000	0 1.94915272353921
1	1073000	0 1.95200777422345
1	1074000	0 1.97026390999692
1	1075000	0 1.96228718908596
1	1076000	0 1.96061503177137
1	1077000	0 1.95144236672133
1	1078000	0 1.94947650950301
1	1079000	0 1.94179134535718
1	1080000	0 1.93258069777131
1	1081000	0 1.94572511017677
1	1082000	0 1.93176825363131
1	1083000	0 1.93404956741984
1	1084000	0 1.91558172497971
1	1085000	0 1.91350426793188
1	1086000	0 1.87874820230394
1	1087000	0 1.88409283680793
1	1088000	0 1.87011072050071
1	1089000	0 1.84916806420697
1	1090000	0 1.8637715163581
1	1091000	0 1.84618009593398
1	1092000	0 1.84792444706056
1	1093000	0 1.85826113706377
1	1094000	0 1.86780886477439
1	1095000	0 1.84485447472847
1	1096000	0 1.84059768983231
1	1097000	0 1.86026503405712
1	1098000	0 1.84356603048314
1	1099000	0 1.83376617726223
1	1100000	0 1.82623594128347
1	1101000	0 1.83344017587898
1	1102000	0 1.83606483434694
1	1103000	0 1.84062372037411
1	1104000	0 1.82433216778033
1	1105000	0 1.81090039179723
1	1106000	0 1.80179099747894
1	1107000	0 1.83219507452649
1	1108000	0 1.84122768989874
1	1109000	0 1.84454117887879
1	1110000	0 1.85366025785441
1	1111000	0 1.84855177982607
1	1112000	0 1.85716063786062
1	1113000	0 1.8573413763906
1	1114000	0 1.85846222773395
1	1115000	0 1.84688445755254
1	1116000	0 1.77554504434172
1	1117000	0 1.77278742267348
1	1118000	0 1.7633328556292
1	1119000	0 1.76957445225702
1	1120000	0 1.77287241767089
1	1121000	0 1.77337054324752
1	1122000	0 1.7744149876259
1	1123000	0 1.75912662345124
1	1124000	0 1.76305325852716
1	1125000	0 1.76578094619005
1	1126000	0 1.74865727330544
1	1127000	0 1.7372730126949
1	1128000	0 1.71770342832744
1	1129000	0 1.70383993888408
1	1130000	0 1.71135201735161
1	1131000	0 1.71037960624682
1	1132000	0 1.71205259291442
1	1133000	0 1.71666893251628
1	1134000	0 1.72899991676273
1	1135000	0 1.72270878927614
1	1136000	0 1.69023507727287
1	1137000	0 1.71139928359375
1	1138000	0 1.69249686507126
1	1139000	0 1.72105765535958
1	1140000	0 1.68337311602136
1	1141000	0 1.67904791078997
1	1142000	0 1.69070986425341
1	1143000	0 1.65179706268985
1	1144000	0 1.65228705940315
1	1145000	0 1.65177209502924
1	1146000	0 1.66664470351214
1	1147000	0 1.65734884429427
1	1148000	0 1.64044337709946
1	1149000	0 1.62374479304115
1	1150000	0 1.60901274364657
1	1151000	0 1.59987841981379
1	1152000	0 1.59258310246435
1	1153000	0 1.5589475215416
1	1154000	0 1.56549067512
1	1155000	0 1.55915968785279
1	1156000	0 1.55420826590033
1	1157000	0 1.55738194457341
1	1158000	0 1.56163947394817
1	1159000	0 1.55515508347091
1	1160000	0 1.55830232089123
1	1161000	0 1.56686168224198
1	1162000	0 1.5530686579777
1	1163000	0 1.53141690021919
1	1164000	0 1.51668953593211
1	1165000	0 1.50608756307622
1	1166000	0 1.54512453236563
1	1167000	0 1.54546989144749
1	1168000	0 1.55380265024269
1	1169000	0 1.55496870472057
1	1170000	0 1.55142270777156
1	1171000	0 1.54948771842041
1	1172000	0 1.56138877298893
1	1173000	0 1.55062546627785
1	1174000	0 1.52849515442446
1	1175000	0 1.52007738176553
1	1176000	0 1.49832702594068
1	1177000	0 1.50008092499152
1	1178000	0 1.50074648105106
1	1179000	0 1.51597151551457
1	1180000	0 1.5131148762386
1	1181000	0 1.51096525142152
1	1182000	0 1.50138175430337
1	1183000	0 1.49395944357428
1	1184000	0 1.47569791730591
1	1185000	0 1.45620759731825
1	1186000	0 1.4708094908722
1	1187000	0 1.4430055073108
1	1188000	0 1.42256720251425
1	1189000	0 1.41349484433759
1	1190000	0 1.44887089442727
1	1191000	0 1.45544459170557
1	1192000	0 1.44167906665345
1	1193000	0 1.43268470505074
1	1194000	0 1.41267346487596
1	1195000	0 1.41226540999697
1	1196000	0 1.42830530178204
1	1197000	0 1.42027517965935
1	1198000	0 1.39888835647263
1	1199000	0 1.38348972062238
1	1200000	0 1.37911813050091
1	1201000	0 1.36940023642661
1	1202000	0 1.36093607463293
1	1203000	0 1.34404949749021
1	1204000	0 1.31806685862955
1	1205000	0 1.31895062606934
1	1206000	0 1.31089362833597
1	1207000	0 1.32098522651217
1	1208000	0 1.3181247583558
1	1209000	0 1.31574181056645
1	1210000	0 1.28752514035144
1	1211000	0 1.30056351498425
1	1212000	0 1.29809223936576
1	1213000	0 1.28321027051438
1	1214000	0 1.29816807576543
1	1215000	0 1.30904463111609
1	1216000	0 1.29745987698245
1	1217000	0 1.31261979693977
1	1218000	0 1.31545833623487
1	1219000	0 1.30121633446667
1	1220000	0 1.30385984134527
1	1221000	0 1.30072532680066
1	1222000	0 1.29737000262956
1	1223000	0 1.27894997650975
1	1224000	0 1.26751728204486
1	1225000	0 1.26767388274186
1	1226000	0 1.28320616664187
1	1227000	0 1.27274345122533
1	1228000	0 1.29008017888451
1	1229000	0 1.28347841157334
1	1230000	0 1.28288736149108
1	1231000	0 1.2752521620649
1	1232000	0 1.24578651380094
1	1233000	0 1.24884763141455
1	1234000	0 1.22808944296567
1	1235000	0 1.22692006502419
1	1236000	0 1.24672812205699
1	1237000	0 1.27679474999834
1	1238000	0 1.26417445399056
1	1239000	0 1.2597793842462
1	1240000	0 1.2438283905877
1	1241000	0 1.24098097150648
1	1242000	0 1.24479209419146
1	1243000	0 1.23363637797977
1	1244000	0 1.22940928813145
1	1245000	0 1.20337526990576
1	1246000	0 1.19909800879904
1	1247000	0 1.19191715434127
1	1248000	0 1.15342413642473
1	1249000	0 1.14031644187331
1	1250000	0 1.08903269194194
1	1251000	0 1.06574050733488
1	1252000	0 1.05450994690213
1	1253000	0 1.041770949724
1	1254000	0 1.0286252644451
1	1255000	0 1.01913224269729
1	1256000	0 0.992535257869489
1	1257000	0 0.97241077248664
1	1258000	0 0.910453675184571
1	1259000	0 0.864997959596887
1	1260000	0 0.83518628264554
1	1261000	0 0.814486910930705
1	1262000	0 0.802750610521965
1	1263000	0 0.733537199405054
1	1264000	0 0.729464681006621
1	1265000	0 0.701168193383607
1	1266000	0 0.673638477648766
1	1267000	0 0.675076630564865
1	1268000	0 0.642805939289574
1	1269000	0 0.619756949569502
1	1270000	0 0.609868150005771
1	1271000	0 0.581146882903677
1	1272000	0 0.5526359525569
1	1273000	0 0.549330194440737
1	1274000	0 0.529975999164243
1	1275000	0 0.522279056999239
1	1276000	0 0.506502662303829
1	1277000	0 0.490182371530072
1	1278000	0 0.46759292938165
1	1279000	0 0.44946093741242
1	1280000	0 0.435587753172111
1	1281000	0 0.40962474523691
1	1282000	0 0.384681586631073
1	1283000	0 0.370029921733453
1	1284000	0 0.358685050054939
1	1285000	0 0.35032291319306
1	1286000	0 0.330012503068318
1	1287000	0 0.324629538020439
1	1288000	0 0.305780636193169
1	1289000	0 0.306648889763751
1	1290000	0 0.291814760380508
1	1291000	0 0.280752518035196
1	1292000	0 0.274012545554684
1	1293000	0 0.256024095649215
1	1294000	0 0.252636473207485
1	1295000	0 0.235746152416118
1	1296000	0 0.220612900856738
1	1297000	0 0.198330961705505
1	1298000	0 0.18860704971675
1	1299000	0 0.183925117699144
1	1300000	0 0.176302003167578
1	1301000	0 0.162955946879724
1	1302000	0 0.145455523132143
1	1303000	0 0.129749621107819
1	1304000	0 0.116804150450673
1	1305000	0 0.0865435651487211
1	1306000	0 0.0720711434264266
1	1307000	0 0.0551209332290987
1	1308000	0 0.0412058856811232
1	1309000	0 0.0281429258777123
1	1310000	0 0.0206089433750197
1	1311000	0 0.007125606684232
1	1312000	0 -0.000865667985156215
1	1313000	0 -0.00402099446814207
1	1314000	0 -0.0107571618071393
1	1315000	0 -0.0140322902153648
1	1316000	0 -0.0191003231235954
1	1317000	0 -0.03073710640887
1	1318000	0 -0.0438390772672572
1	1319000	0 -0.0505361475674988
1	1320000	0 -0.0616972099957701
1	1321000	0 -0.0669360708141164
1	1322000	0 -0.0774722747373343
1	1323000	0 -0.0859584982074717
1	1324000	0 -0.0938670246225814
1	1325000	0 -0.104729070854871
1	1326000	0 -0.110451093925894
1	1327000	0 -0.117771277617015
1	1328000	0 -0.124893139568687
1	1329000	0 -0.136097713536133
1	1330000	0 -0.147566272489009
1	1331000	0 -0.162170204790606
1	1332000	0 -0.173970020416817
1	1333000	0 -0.180704532927663
1	1334000	0 -0.189643929387926
1	1335000	0 -0.190646202784266
1	1336000	0 -0.196991450243409
1	1337000	0 -0.207082462380962
1	1338000	0 -0.206182894582408
1	1339000	0 -0.210972278396659
1	1340000	0 -0.222688742637517
1	1341000	0 -0.230937130186425
1	1342000	0 -0.233246105263569
1	1343000	0 -0.24381459754663
1	1344000	0 -0.257199968369152
1	1345000	0 -0.260514698738594
1	1346000	0 -0.26840332177502
1	1347000	0 -0.281891848040376
1	1348000	0 -0.285909623902142
1	1349000	0 -0.295416003817473
1	1350000	0 -0.295942520929237
1	1351000	0 -0.303517568156282
1	1352000	0 -0.307663986692018
1	1353000	0 -0.322074358106215
1	1354000	0 -0.325896145833163
1	1355000	0 -0.329297472571185
1	1356000	0 -0.33319300791214
1	1357000	0 -0.334499430393414
1	1358000	0 -0.348936744736063
1	1359000	0 -0.355491302005059
1	1360000	0 -0.3606715091778
1	1361000	0 -0.362443399580407
1	1362000	0 -0.373973708429561
1	1363000	0 -0.380235433763597
1	1364000	0 -0.388447976852299
1	1365000	0 -0.402106906692785
1	1366000	0 -0.415283605029968
1	1367000	0 -0.419550743667453
1	1368000	0 -0.428932968204481
1	1369000	0 -0.438314287739965
1	1370000	0 -0.445164993034941
1	1371000	0 -0.448722911444903
1	1372000	0 -0.45762109728777
1	1373000	0 -0.461568102682651
1	1374000	0 -0.466142582742119
1	1375000	0 -0.477960651559133
1	1376000	0 -0.485210609295251
1	1377000	0 -0.486377955737807
1	1378000	0 -0.489135480432163
1	1379000	0 -0.495388260609418
1	1380000	0 -0.503490797940222
1	1381000	0 -0.505668681933757
1	1382000	0 -0.506523694899449
1	1383000	0 -0.507620835447938
1	1384000	0 -0.510343670141207
1	1385000	0 -0.514060316675158
1	1386000	0 -0.518364955436163
1	1387000	0 -0.524798748743864
1	1388000	0 -0.529178206837379
1	1389000	0 -0.534784582427988
1	1390000	0 -0.534074557400281
1	1391000	0 -0.535075532031498
1	1392000	0 -0.5358903268177
1	1393000	0 -0.536775513711656
1	1394000	0 -0.534443081765496
1	1395000	0 -0.538875466303844
1	1396000	0 -0.544184117530529
1	1397000	0 -0.543246664416851
1	1398000	0 -0.546267244618439
1	1399000	0 -0.545299369459818
1	1400000	0 -0.535958949024703
1	1401000	0 -0.531649122676284
1	1402000	0 -0.528879632347757
1	1403000	0 -0.530147068997221
1	1404000	0 -0.532351718395442
1	1405000	0 -0.539173423015617
1	1406000	0 -0.538831614143359
1	1407000	0 -0.539083735049032
1	1408000	0 -0.537967135347065
1	1409000	0 -0.530874612687487
1	1410000	0 -0.528549421241555
1	1411000	0 -0.526309685403264
1	1412000	0 -0.527145610910558
1	1413000	0 -0.526640638295486
1	1414000	0 -0.519593321706501
1	1415000	0 -0.521496527457495
1	1416000	0 -0.52109626419011
1	1417000	0 -0.520446198054796
1	1418000	0 -0.518449659860711
1	1419000	0 -0.51843640284702
1	1420000	0 -0.518433795445529
1	1421000	0 -0.518981713073534
1	1422000	0 -0.515930580456588
1	1423000	0 -0.51379867981159
1	1424000	0 -0.515591465636806
1	1425000	0 -0.514168286800454
1	1426000	0 -0.516154351291073
1	1427000	0 -0.520613030206457
1	1428000	0 -0.520424530997589
1	1429000	0 -0.518594431328933
1	1430000	0 -0.516134519498177
1	1431000	0 -0.516396853393584
1	1432000	0 -0.515537861927098
1	1433000	0 -0.511793368949946
1	1434000	0 -0.511926734736054
1	1435000	0 -0.513742078695885
1	1436000	0 -0.51697852252655
1	1437000	0 -0.517405002421426
1	1438000	0 -0.518641887864925
1	1439000	0 -0.518080379389145
1	1440000	0 -0.52247140560558
1	1441000	0 -0.52268408984599
1	1442000	0 -0.522000155984085
1	1443000	0 -0.528523790948481
1	1444000	0 -0.528278957547452
1	1445000	0 -0.528346208726463
1	1446000	0 -0.524185073529506
1	1447000	0 -0.522349684791232
1	1448000	0 -0.524030710516662
1	1449000	0 -0.521364198128521
1	1450000	0 -0.517544620871561
1	1451000	0 -0.517675636228505
1	1452000	0 -0.512687568243381
1	1453000	0 -0.505991983609784
1	1454000	0 -0.500570116513996
1	1455000	0 -0.49627455402408
1	1456000	0 -0.48841466401175
1	1457000	0 -0.487066140117557
1	1458000	0 -0.48226098683794
1	1459000	0 -0.479333565865329
1	1460000	0 -0.477729739482824
1	1461000	0 -0.470736255182874
1	1462000	0 -0.466403351802759
1	1463000	0 -0.463905109953082
1	1464000	0 -0.463503089610728
1	1465000	0 -0.460629059037474
1	1466000	0 -0.456779036661228
1	1467000	0 -0.457364870381449
1	1468000	0 -0.454079193116571
1	1469000	0 -0.449171158952184
1	1470000	0 -0.446038392628204
1	1471000	0 -0.444973834134988
1	1472000	0 -0.440051805516285
1	1473000	0 -0.437240121000896
1	1474000	0 -0.430917959225552
1	1475000	0 -0.429277228172421
1	1476000	0 -0.427903757833418
1	1477000	0 -0.424088751371892
1	1478000	0 -0.416679112353299
1	1479000	0 -0.407614532784199
1	1480000	0 -0.405137239836599
1	1481000	0 -0.402771116307206
1	1482000	0 -0.397343659041869
1	1483000	0 -0.393422264963025
1	1484000	0 -0.388147695410298
1	1485000	0 -0.38521620996992
1	1486000	0 -0.382463828141555
1	1487000	0 -0.381564728411169
1	1488000	0 -0.375367375929775
1	1489000	0 -0.374857001667867
1	1490000	0 -0.374731153369721
1	1491000	0 -0.363336916449509
1	1492000	0 -0.362136156372149
1	1493000	0 -0.361162588771259
1	1494000	0 -0.359558460823415
1	1495000	0 -0.356871109460945
1	1496000	0 -0.357294518802865
1	1497000	0 -0.357762041770427
1	1498000	0 -0.358550440453486
1	1499000	0 -0.354910452751226
1	1500000	0 -0.349524604620597
1	1501000	0 -0.34817424350094
1	1502000	0 -0.344230698542246
1	1503000	0 -0.339526112563296
1	1504000	0 -0.334679282879607
1	1505000	0 -0.333995570912796
1	1506000	0 -0.337373696299712
1	1507000	0 -0.33872569322552
1	1508000	0 -0.338714017395889
1	1509000	0 -0.334580103298393
1	1510000	0 -0.335111897879768
1	1511000	0 -0.335133090073048
1	1512000	0 -0.336785544922007
1	1513000	0 -0.338788591962769
1	1514000	0 -0.338476237681539
1	1515000	0 -0.335188914682382
1	1516000	0 -0.331413827136763
1	1517000	0 -0.326966443837162
1	1518000	0 -0.325560977900589
1	1519000	0 -0.319538221587174
1	1520000	0 -0.314601218981925
1	1521000	0 -0.312756595763907
1	1522000	0 -0.308837346936076
1	1523000	0 -0.304740698032957
1	1524000	0 -0.300329346617216
1	1525000	0 -0.299053197554382
1	1526000	0 -0.293270281146876
1	1527000	0 -0.289208187427354
1	1528000	0 -0.293212272692345
1	1529000	0 -0.287035678542648
1	1530000	0 -0.285524297905379
1	1531000	0 -0.288632863339573
1	1532000	0 -0.290754115597831
1	1533000	0 -0.2912626552359
1	1534000	0 -0.288497417348081
1	1535000	0 -0.288443558638088
1	1536000	0 -0.287169315192494
1	1537000	0 -0.285839494597891
1	1538000	0 -0.287113691858993
1	1539000	0 -0.280193316504249
1	1540000	0 -0.281796217730543
1	1541000	0 -0.281380358828268
1	1542000	0 -0.279350593519492
1	1543000	0 -0.278261128238514
1	1544000	0 -0.275844769160225
1	1545000	0 -0.276776582848123
1	1546000	0 -0.277181373826669
1	1547000	0 -0.277563637031275
1	1548000	0 -0.27803945366378
1	1549000	0 -0.278418029482203
1	1550000	0 -0.278522214378004
1	1551000	0 -0.278598668334592
1	1552000	0 -0.277849213260277
1	1553000	0 -0.275055515682767
1	1554000	0 -0.273347142240221
1	1555000	0 -0.271901086676018
1	1556000	0 -0.270888693869867
1	1557000	0 -0.268801326130181
1	1558000	0 -0.266421664571723
1	1559000	0 -0.266283374120864
1	1560000	0 -0.266949945265173
1	1561000	0 -0.265289079279935
1	1562000	0 -0.264758783054944
1	1563000	0 -0.263637586925545
1	1564000	0 -0.261827543637736
1	1565000	0 -0.261631720635064
1	1566000	0 -0.256947805025326
1	1567000	0 -0.256117892775154
1	1568000	0 -0.254450264809612
1	1569000	0 -0.253331114045675
1	1570000	0 -0.247272223716325
1	1571000	0 -0.244929332298778
1	1572000	0 -0.244561052126932
1	1573000	0 -0.243616479293465
1	1574000	0 -0.245486974071752
1	1575000	0 -0.242313885484058
1	1576000	0 -0.240583394390904
1	1577000	0 -0.231427155325134
1	1578000	0 -0.221682228619951
1	1579000	0 -0.210950619440298
1	1580000	0 -0.204708698531236
1	1581000	0 -0.200920862294741
1	1582000	0 -0.195884190109534
1	1583000	0 -0.187824775546753
1	1584000	0 -0.185722546362418
1	1585000	0 -0.179366691925703
1	1586000	0 -0.167154854353352
1	1587000	0 -0.161274949695519
1	1588000	0 -0.156405581018117
1	1589000	0 -0.149536470079819
1	1590000	0 -0.145946627838743
1	1591000	0 -0.137175714320922
1	1592000	0 -0.135562193784705
1	1593000	0 -0.132641620188406
1	1594000	0 -0.117754308480431
1	1595000	0 -0.108848796454645
1	1596000	0 -0.110467979351434
1	1597000	0 -0.113870374603177
1	1598000	0 -0.113079924421989
1	1599000	0 -0.105739856329745
1	1600000	0 -0.0987968725195068
1	1601000	0 -0.0899344949064273
1	1602000	0 -0.0847679741854915
1	1603000	0 -0.0847544845813744
1	1604000	0 -0.0843676758039248
1	1605000	0 -0.0879185269638914
1	1606000	0 -0.0887489881140813
1	1607000	0 -0.0867309610643083
1	1608000	0 -0.083048351173993
1	1609000	0 -0.0812081280948636
1	1610000	0 -0.0801989030039081
1	1611000	0 -0.0839000564018731
1	1612000	0 -0.0881556809746412
1	1613000	0 -0.0915736082334008
1	1614000	0 -0.0898629241930962
1	1615000	0 -0.0886842510191567
1	1616000	0 -0.0884279807168899
1	1617000	0 -0.0886222939726531
1	1618000	0 -0.0889964317556907
1	1619000	0 -0.0976789167228464
1	1620000	0 -0.0937464964699194
1	1621000	0 -0.0948131451126816
1	1622000	0 -0.0858929342216752
1	1623000	0 -0.0849046708124624
1	1624000	0 -0.0818112802351795
1	1625000	0 -0.0809425848310086
1	1626000	0 -0.0791170336239377
1	1627000	0 -0.0777593412072602
1	1628000	0 -0.076264432628405
1	1629000	0 -0.0753859287291461
1	1630000	0 -0.0819999508144441
1	1631000	0 -0.0817754366600816
1	1632000	0 -0.0778388867004081
1	1633000	0 -0.0751959944866398
1	1634000	0 -0.0707817731953136
1	1635000	0 -0.0696212130417945
1	1636000	0 -0.0668612592232339
1	1637000	0 -0.0663402170487891
1	1638000	0 -0.0711389429635442
1	1639000	0 -0.0731346734510262
1	1640000	0 -0.0758603573685282
1	1641000	0 -0.0717842670070568
1	1642000	0 -0.0775963720888966
1	1643000	0 -0.0770688415902536
1	1644000	0 -0.0735897389586806
1	1645000	0 -0.065277622462234
1	1646000	0 -0.0602123211107016
1	1647000	0 -0.055600587224799
1	1648000	0 -0.0524243362388994
1	1649000	0 -0.0512183925234677
1	1650000	0 -0.051347774942877
1	1651000	0 -0.0480839272896669
1	1652000	0 -0.0406158597667943
1	1653000	0 -0.0373649368067734
1	1654000	0 -0.0367159532420617
1	1655000	0 -0.0270577917217869
1	1656000	0 -0.0192837362669602
1	1657000	0 -0.0101182849359383
1	1658000	0 -0.0067192151542887
1	1659000	0 -0.00685918591579052
1	1660000	0 -0.00588832957525225
1	1661000	0 -0.00549945442527968
1	1662000	0 -0.00358396364643199
1	1663000	0 0.00196427260730158
1	1664000	0 0.00249777199457979
1	1665000	0 0.00808147125444189
1	1666000	0 0.0126972076494932
1	1667000	0 0.0133727201306963
1	1668000	0 0.0159527005105607
1	1669000	0 0.0179302821235993
1	1670000	0 0.0170817472947157
1	1671000	0 0.0198444355712891
1	1672000	0 0.0177001967147579
1	1673000	0 0.0161498551634453
1	1674000	0 0.0171321484669043
1	1675000	0 0.0197313167106003
1	1676000	0 0.0258925076083351
1	1677000	0 0.0287794109161747
1	1678000	0 0.0294057303155599
1	1679000	0 0.0348848693218163
1	1680000	0 0.03694736895139
1	1681000	0 0.0431374820445309
1	1682000	0 0.0463550860509315
1	1683000	0 0.0531087621808268
1	1684000	0 0.0573806524047582
1	1685000	0 0.0610619872593659
1	1686000	0 0.0650952969115498
1	1687000	0 0.0789602774751908
1	1688000	0 0.0767668077020815
1	1689000	0 0.0784158048376705
1	1690000	0 0.081607590097706
1	1691000	0 0.0877012907814359
1	1692000	0 0.088167906409361
1	1693000	0 0.0866301335826367
1	1694000	0 0.0859558178172508
1	1695000	0 0.0818101618205037
1	1696000	0 0.0847998358178723
1	1697000	0 0.0847144993115002
1	1698000	0 0.0859498729085299
1	1699000	0 0.085675757749464
1	1700000	0 0.0865568544798075
1	1701000	0 0.0875955935967231
1	1702000	0 0.0859347840164436
1	1703000	0 0.083034253377158
1	1704000	0 0.0859721268736345
1	1705000	0 0.0883732870301278
1	1706000	0 0.0926057454242391
1	1707000	0 0.0942454988906285
1	1708000	0 0.0896579347231344
1	1709000	0 0.0886858105102124
1	1710000	0 0.0896904810943939
1	1711000	0 0.0960991783660558
1	1712000	0 0.0934475719887851
1	1713000	0 0.0928039518749744
1	1714000	0 0.0965703503637098
1	1715000	0 0.102622977535376
1	1716000	0 0.102804527713611
1	1717000	0 0.101299584129947
1	1718000	0 0.103614304755189
1	1719000	0 0.106076558109646
1	1720000	0 0.104262417963791
1	1721000	0 0.104786146850218
1	1722000	0 0.105675284721379
1	1723000	0 0.104572581940746
1	1724000	0 0.108741363799894
1	1725000	0 0.111880484462939
1	1726000	0 0.119599085523169
1	1727000	0 0.128610425494704
1	1728000	0 0.120312446429719
1	1729000	0 0.12330653097111
1	1730000	0 0.115685876017354
1	1731000	0 0.115968474191465
1	1732000	0 0.112212831802145
1	1733000	0 0.112266348416126
1	1734000	0 0.109056242006462
1	1735000	0 0.110222842966063
1	1736000	0 0.106913719209898
1	1737000	0 0.10390778526833
1	1738000	0 0.0989170652848797
1	1739000	0 0.101738652370851
1	1740000	0 0.0999314695039562
1	1741000	0 0.104892425447201
1	1742000	0 0.106421563187006
1	1743000	0 0.109397890177568
1	1744000	0 0.118478443444159
1	1745000	0 0.121135559821867
1	1746000	0 0.116822684949194
1	1747000	0 0.118880217798384
1	1748000	0 0.121725963840728
1	1749000	0 0.126877925836129
1	1750000	0 0.125226688314422
1	1751000	0 0.127017150860847
1	1752000	0 0.120246398080323
1	1753000	0 0.121686167467126
1	1754000	0 0.119903226556171
1	1755000	0 0.122030902041609
1	1756000	0 0.124469161009574
1	1757000	0 0.1262379968466
1	1758000	0 0.122047062904746
1	1759000	0 0.123850444400246
1	1760000	0 0.121702117472363
1	1761000	0 0.12138096067955
1	1762000	0 0.129204464198411
1	1763000	0 0.128647588115582
1	1764000	0 0.12542377831445
1	1765000	0 0.122572490853439
1	1766000	0 0.123296583327665
1	1767000	0 0.123170906490528
1	1768000	0 0.127801876489978
1	1769000	0 0.130259894981972
1	1770000	0 0.137483382615139
1	1771000	0 0.136275051323958
1	1772000	0 0.137917491682087
1	1773000	0 0.130832877010975
1	1774000	0 0.129025567977126
1	1775000	0 0.12909134208253
1	1776000	0 0.12736352792317
1	1777000	0 0.128130654959623
1	1778000	0 0.129400242587707
1	1779000	0 0.12676863837905
1	1780000	0 0.126371923242748
1	1781000	0 0.13074276412647
1	1782000	0 0.128639976489628
1	1783000	0 0.1190578419719
1	1784000	0 0.104999645566643
1	1785000	0 0.0994959856275576
1	1786000	0 0.0999907192455878
1	1787000	0 0.102068642078866
1	1788000	0 0.0985816838005358
1	1789000	0 0.105396674272413
1	1790000	0 0.111005129176152
1	1791000	0 0.110218018001447
1	1792000	0 0.109623808348683
1	1793000	0 0.109242688559717
1	1794000	0 0.10785458076734
1	1795000	0 0.107363888313671
1	1796000	0 0.111895617724162
1	1797000	0 0.111470366051078
1	1798000	0 0.113200367559651
1	1799000	0 0.110544468964998
1	1800000	0 0.118097216690453
1	1801000	0 0.125173667590272
1	1802000	0 0.128422558339482
1	1803000	0 0.12282142955874
1	1804000	0 0.114622001189024
1	1805000	0 0.113622727476099
1	1806000	0 0.114548615544747
1	1807000	0 0.118954163445158
1	1808000	0 0.119045514673854
1	1809000	0 0.13234496373669
1	1810000	0 0.133277350554089
1	1811000	0 0.135035047227392
1	1812000	0 0.140088890466696
1	1813000	0 0.144682351670154
1	1814000	0 0.143807490490245
1	1815000	0 0.148045564680412
1	1816000	0 0.148585489849832
1	1817000	0 0.157028250273543
1	1818000	0 0.15585940324808
1	1819000	0 0.15658079909427
1	1820000	0 0.15679725893703
1	1821000	0 0.153861236402394
1	1822000	0 0.153395841335349
1	1823000	0 0.155968300913323
1	1824000	0 0.156169153707025
1	1825000	0 0.159680840935941
1	1826000	0 0.160262772634249
1	1827000	0 0.165517510254917
1	1828000	0 0.16629789639699
1	1829000	0 0.170498047644276
1	1830000	0 0.167784002869656
1	1831000	0 0.163758939182965
1	1832000	0 0.162072063833465
1	1833000	0 0.161759422341176
1	1834000	0 0.162745289508267
1	1835000	0 0.1594065485308
1	1836000	0 0.156908189856457
1	1837000	0 0.156592484598688
1	1838000	0 0.13896053572112
1	1839000	0 0.144292480007914
1	1840000	0 0.142531467892547
1	1841000	0 0.140597578810647
1	1842000	0 0.140687462659424
1	1843000	0 0.143711494410098
1	1844000	0 0.149898953499939
1	1845000	0 0.156201204871481
1	1846000	0 0.157012326912524
1	1847000	0 0.158866471868312
1	1848000	0 0.153895543063949
1	1849000	0 0.151250966296137
1	1850000	0 0.14835792699571
1	1851000	0 0.149515349460555
1	1852000	0 0.148580235700328
1	1853000	0 0.145524943515014
1	1854000	0 0.147071054621357
1	1855000	0 0.146372524629213
1	1856000	0 0.145661514533089
1	1857000	0 0.14126632784183
1	1858000	0 0.138845919731974
1	1859000	0 0.145408640622452
1	1860000	0 0.145326050740363
1	1861000	0 0.146465791413345
1	1862000	0 0.139852121333804
1	1863000	0 0.136490707593452
1	1864000	0 0.133591098458373
1	1865000	0 0.128025156027858
1	1866000	0 0.128147521330187
1	1867000	0 0.137281575338802
1	1868000	0 0.145038946961064
1	1869000	0 0.145502893834942
1	1870000	0 0.144201122433227
1	1871000	0 0.142353782760162
1	1872000	0 0.135662421650561
1	1873000	0 0.141714407079044
1	1874000	0 0.144036367530129
1	1875000	0 0.144551910461555
1	1876000	0 0.149131144453779
1	1877000	0 0.142927418950066
1	1878000	0 0.137321083178514
1	1879000	0 0.143818711731706
1	1880000	0 0.143187520024204
1	1881000	0 0.143237782762219
1	1882000	0 0.139984005194425
1	1883000	0 0.13874360882971
1	1884000	0 0.135926189246516
1	1885000	0 0.13242382146729
1	1886000	0 0.130042240402311
1	1887000	0 0.129075590300112
1	1888000	0 0.125394528078058
1	1889000	0 0.124818215246528
1	1890000	0 0.124243317602292
1	1891000	0 0.124730927143636
1	1892000	0 0.117684289746062
1	1893000	0 0.116606811847624
1	1894000	0 0.11665500992191
1	1895000	0 0.110704082364806
1	1896000	0 0.110549320423138
1	1897000	0 0.109112326674892
1	1898000	0 0.106653895949509
1	1899000	0 0.107118937712386
1	1900000	0 0.104577705841804
1	1901000	0 0.10354632838139
1	1902000	0 0.0987703867139157
1	1903000	0 0.100378177606579
1	1904000	0 0.100595410627905
1	1905000	0 0.103188974119982
1	1906000	0 0.101952328753859
1	1907000	0 0.0988522635727772
1	1908000	0 0.103068195360452
1	1909000	0 0.104596738707422
1	1910000	0 0.0979067699643758
1	1911000	0 0.0979420326165574
1	1912000	0 0.0976036083742625
1	1913000	0 0.0950089331183415
1	1914000	0 0.0941087919878956
1	1915000	0 0.10029144017885
1	1916000	0 0.104283936626774
1	1917000	0 0.101770053607588
1	1918000	0 0.105828411025812
1	1919000	0 0.0993105539949385
1	1920000	0 0.0986406659323826
1	1921000	0 0.0990083412640064
1	1922000	0 0.0952727425034869
1	1923000	0 0.0958527563751701
1	1924000	0 0.0922903731049482
1	1925000	0 0.0883779922885018
1	1926000	0 0.0880350217326422
1	1927000	0 0.0891685216802775
1	1928000	0 0.0877958840843314
1	1929000	0 0.0872041033299641
1	1930000	0 0.0870416840522494
1	1931000	0 0.0827894202973791
1	1932000	0 0.0755085611344776
1	1933000	0 0.0752713303051366
1	1934000	0 0.0816155398117209
1	1935000	0 0.0924646719717964
1	1936000	0 0.0955548736004628
1	1937000	0 0.0908865909346475
1	1938000	0 0.0898111621392507
1	1939000	0 0.0910161814288265
1	1940000	0 0.0857041285907005
1	1941000	0 0.0807247280363162
1	1942000	0 0.0855116616232395
1	1943000	0 0.0803376146619187
1	1944000	0 0.0742014346196717
1	1945000	0 0.0749643091816694
1	1946000	0 0.0737522291051335
1	1947000	0 0.0681643924871736
1	1948000	0 0.0665942465449182
1	1949000	0 0.0651728604758289
1	1950000	0 0.0668333930175835
1	1951000	0 0.0651564640216017
1	1952000	0 0.0589323952125021
1	1953000	0 0.0512603378105684
1	1954000	0 0.0529188772144937
1	1955000	0 0.0593598492061869
1	1956000	0 0.0566505444277142
1	1957000	0 0.0489104615294709
1	1958000	0 0.0420912053407631
1	1959000	0 0.0396298668658324
1	1960000	0 0.0263586546712069
1	1961000	0 0.0274192688259931
1	1962000	0 0.0214602582067119
1	1963000	0 0.0204400517194277
1	1964000	0 0.01394979408117
1	1965000	0 0.0123813880630522
1	1966000	0 0.0100838251323458
1	1967000	0 0.00989575027154055
1	1968000	0 -0.00231846185979728
1	1969000	0 -0.00193645903086173
1	1970000	0 -0.00795576672103178
1	1971000	0 -0.00451997147554156
1	1972000	0 -0.00598878418876476
1	1973000	0 -0.00893493508543385
1	1974000	0 -0.00493832799123279
1	1975000	0 -0.0082316247000441
1	1976000	0 -0.012186677589471
1	1977000	0 -0.00964733112113121
1	1978000	0 -0.0213318900268691
1	1979000	0 -0.0243251947558225
1	1980000	0 -0.0265350888534458
1	1981000	0 -0.0262677059677284
1	1982000	0 -0.0263768748881123
1	1983000	0 -0.0324094256305787
1	1984000	0 -0.0344852042319109
1	1985000	0 -0.0364347544033535
1	1986000	0 -0.0343558239686713
1	1987000	0 -0.0349698844351551
1	1988000	0 -0.0357465595254491
1	1989000	0 -0.0307762462459325
1	1990000	0 -0.0325561206579911
1	1991000	0 -0.0328921879581768
1	1992000	0 -0.0351885241162694
1	1993000	0 -0.0458203711982592
1	1994000	0 -0.051040214583471
1	1995000	0 -0.0549607657421126
1	1996000	0 -0.0576966422410641
1	1997000	0 -0.0558406906075799
1	1998000	0 -0.0530540182722449
1	1999000	0 -0.0453877183478328
1	2000000	0 -0.0441228467576101
1	2001000	0 -0.0402757317830795
1	2002000	0 -0.0446202187582438
1	2003000	0 -0.0443786046247392
1	2004000	0 -0.0387884094065536
1	2005000	0 -0.0367719088808114
1	2006000	0 -0.0399938440603106
1	2007000	0 -0.0384928560839528
1	2008000	0 -0.0369072678162673
1	2009000	0 -0.0288446049152723
1	2010000	0 -0.0278320204085735
1	2011000	0 -0.0283492829887425
1	2012000	0 -0.0312055700751493
1	2013000	0 -0.0204080819234747
1	2014000	0 -0.0101388749004492
1	2015000	0 -0.00297662012238264
1	2016000	0 0.00585665569329346
1	2017000	0 -0.00359285114164223
1	2018000	0 -0.0141827801998007
1	2019000	0 -0.0214023170873929
1	2020000	0 -0.0246953378979003
1	2021000	0 -0.0201032262235348
1	2022000	0 -0.018193713675726
1	2023000	0 -0.0144084502815629
1	2024000	0 -0.0277181383611722
1	2025000	0 -0.026556786681888
1	2026000	0 -0.0345757526214877
1	2027000	0 -0.0359909436756814
1	2028000	0 -0.0352556710351266
1	2029000	0 -0.0377538817921159
1	2030000	0 -0.0401165797841171
1	2031000	0 -0.0430452816021526
1	2032000	0 -0.0400131303304566
1	2033000	0 -0.0390775072728802
1	2034000	0 -0.0377939266335893
1	2035000	0 -0.036079696484778
1	2036000	0 -0.0350319063907614
1	2037000	0 -0.0354351846894733
1	2038000	0 -0.0352747486746609
1	2039000	0 -0.0249123155726625
1	2040000	0 -0.0222532760908484
1	2041000	0 -0.0223861391756294
1	2042000	0 -0.0186796462342186
1	2043000	0 -0.0138994454134568
1	2044000	0 -0.0085563862168666
1	2045000	0 -0.00678805141377394
1	2046000	0 -0.00726927629023693
1	2047000	0 -0.00336973033450148
1	2048000	0 -0.0054207936730001
1	2049000	0 0.00311639050969392
1	2050000	0 0.00509438383418808
1	2051000	0 0.00817893351677635
1	2052000	0 0.0146987793084877
1	2053000	0 0.0184468365005012
1	2054000	0 0.0190471179613356
1	2055000	0 0.02049563312093
1	2056000	0 0.0218438184566132
1	2057000	0 0.029233206067296
1	2058000	0 0.0389087492716409
1	2059000	0 0.0352955064380012
1	2060000	0 0.0476812950133558
1	2061000	0 0.0550724797547405
1	2062000	0 0.0653913903970143
1	2063000	0 0.0717610094439468
1	2064000	0 0.0738583544025192
1	2065000	0 0.0817513802566394
1	2066000	0 0.0880654873873867
1	2067000	0 0.0838027783384475
1	2068000	0 0.0858180522107191
1	2069000	0 0.0914728280015454
1	2070000	0 0.0955284343948508
1	2071000	0 0.0962641754996172
1	2072000	0 0.0970028298596753
1	2073000	0 0.106479601205287
1	2074000	0 0.108349133129597
1	2075000	0 0.111975014756268
[truncated: 128,650 more rows]

## Sheet: 2
chr	pos	SNPindex
1	770000	-0.0721216
1	780000	-0.0723348
1	790000	-0.0689905
1	800000	-0.0673551
1	810000	-0.0672352
1	820000	-0.0659636
1	830000	-0.0656428
1	840000	-0.0646641
1	850000	-0.0640681
1	860000	-0.0620976
1	870000	-0.062862
1	880000	-0.061018
1	890000	-0.0607193
1	900000	-0.0597814
1	910000	-0.061279
1	920000	-0.059527
1	930000	-0.0575163
1	940000	-0.0585892
1	950000	-0.0576423
1	960000	-0.0588018
1	970000	-0.0596602
1	980000	-0.0603667
1	990000	-0.0620702
1	1000000	-0.0597517
1	1010000	-0.0586598
1	1020000	-0.0571107
1	1030000	-0.0578712
1	1040000	-0.0551317
1	1050000	-0.055489
1	1060000	-0.0567433
1	1070000	-0.0537078
1	1080000	-0.0555201
1	1090000	-0.0566081
1	1100000	-0.0557093
1	1110000	-0.0552082
1	1120000	-0.0559943
1	1130000	-0.0563131
1	1140000	-0.0574631
1	1150000	-0.0586725
1	1160000	-0.0570162
1	1170000	-0.0550402
1	1180000	-0.0545928
1	1190000	-0.0544803
1	1200000	-0.0537174
1	1210000	-0.0503795
1	1220000	-0.0482117
1	1230000	-0.0441209
1	1240000	-0.0418765
1	1250000	-0.0424655
1	1260000	-0.0429661
1	1270000	-0.03969
1	1280000	-0.0396687
1	1290000	-0.0402591
1	1300000	-0.0391399
1	1310000	-0.0404711
1	1320000	-0.040777
1	1330000	-0.0416421
1	1340000	-0.0400134
1	1350000	-0.0400213
1	1360000	-0.0400353
1	1370000	-0.0419799
1	1380000	-0.0424736
1	1390000	-0.0415604
1	1400000	-0.0410379
1	1410000	-0.042086
1	1420000	-0.0406572
1	1430000	-0.041422
1	1440000	-0.042864
1	1450000	-0.0438385
1	1460000	-0.0427964
1	1470000	-0.0448974
1	1480000	-0.0465289
1	1490000	-0.0454889
1	1500000	-0.0462276
1	1510000	-0.0460047
1	1520000	-0.0453366
1	1530000	-0.0435437
1	1540000	-0.040202
1	1550000	-0.0366589
1	1560000	-0.0333172
1	1570000	-0.0320964
1	1580000	-0.0321398
1	1590000	-0.0304299
1	1600000	-0.0281921
1	1610000	-0.026389
1	1620000	-0.0277753
1	1630000	-0.0270877
1	1640000	-0.0258649
1	1650000	-0.0242398
1	1660000	-0.0203325
1	1670000	-0.0201078
1	1680000	-0.0184018
1	1690000	-0.0175455
1	1700000	-0.0176159
1	1710000	-0.0122497
1	1720000	-0.011546
1	1730000	-0.0104952
1	1740000	-0.0058367
1	1750000	-0.00566508
1	1760000	-0.00471806
1	1770000	-0.00316543
1	1780000	-0.00168914
1	1790000	-0.00140931
1	1800000	-0.000922965
1	1810000	0.00189197
1	1820000	0.00400121
1	1830000	0.00339192
1	1840000	0.00295867
1	1850000	0.00329942
1	1860000	0.00350233
1	1870000	0.00327156
1	1880000	0.00290945
1	1890000	0.00499286
1	1900000	0.00538718
1	1910000	0.00537537
1	1920000	0.00539758
1	1930000	0.00666522
1	1940000	0.00649872
1	1950000	0.00578969
1	1960000	0.00790322
1	1970000	0.00847954
1	1980000	0.00964492
1	1990000	0.0107058
1	2000000	0.00990797
1	2010000	0.010734
1	2020000	0.0106921
1	2030000	0.00970566
1	2040000	0.00847385
1	2050000	0.00513684
1	2060000	0.00599473
1	2070000	0.00562197
1	2080000	0.00539885
1	2090000	0.00622183
1	2100000	0.00652336
1	2110000	0.00370217
1	2120000	0.00353613
1	2130000	0.00413507
1	2140000	0.00446114
1	2150000	0.00313085
1	2160000	0.0033629
1	2170000	0.00249259
1	2180000	0.00141099
1	2190000	0.00215433
1	2200000	0.00344669
1	2210000	0.00178099
1	2220000	-0.000320117
1	2230000	-0.00341646
1	2240000	-0.00442392
1	2250000	-0.00633387
1	2260000	-0.00499707
1	2270000	-0.00614717
1	2280000	-0.00626757
1	2290000	-0.00543963
1	2300000	-0.00907006
1	2310000	-0.00814098
1	2320000	-0.00769916
1	2330000	-0.00697857
1	2340000	-0.00679853
1	2350000	-0.00788894
1	2360000	-0.00898328
1	2370000	-0.00966079
1	2380000	-0.00997605
1	2390000	-0.0100859
1	2400000	-0.0100978
1	2410000	-0.0123459
1	2420000	-0.0125888
1	2430000	-0.0131664
1	2440000	-0.0161182
1	2450000	-0.0161546
1	2460000	-0.0170945
1	2470000	-0.0184038
1	2480000	-0.0174996
1	2490000	-0.017361
1	2500000	-0.0171013
1	2510000	-0.0215057
1	2520000	-0.0225293
1	2530000	-0.0235338
1	2540000	-0.0248285
1	2550000	-0.0290242
1	2560000	-0.0298646
1	2570000	-0.029671
1	2580000	-0.0318002
1	2590000	-0.0308303
1	2600000	-0.0301726
1	2610000	-0.0317148
1	2620000	-0.0329198
1	2630000	-0.0319457
1	2640000	-0.029728
1	2650000	-0.0289355
1	2660000	-0.0262888
1	2670000	-0.0265403
1	2680000	-0.0274401
1	2690000	-0.0251056
1	2700000	-0.0240336
1	2710000	-0.0248266
1	2720000	-0.0271304
1	2730000	-0.0294912
1	2740000	-0.0297386
1	2750000	-0.0299032
1	2760000	-0.0293243
1	2770000	-0.028472
1	2780000	-0.0283852
1	2790000	-0.028515
1	2800000	-0.0289012
1	2810000	-0.0310125
1	2820000	-0.030948
1	2830000	-0.0303813
1	2840000	-0.0314962
1	2850000	-0.0320377
1	2860000	-0.032937
1	2870000	-0.0334439
1	2880000	-0.0318959
1	2890000	-0.0322716
1	2900000	-0.0317819
1	2910000	-0.0332634
1	2920000	-0.0324039
1	2930000	-0.0345822
1	2940000	-0.0351117
1	2950000	-0.0330425
1	2960000	-0.033492
1	2970000	-0.0351315
1	2980000	-0.0336449
1	2990000	-0.0331035
1	3000000	-0.0337795
1	3010000	-0.0338478
1	3020000	-0.0343474
1	3030000	-0.0357864
1	3040000	-0.0380366
1	3050000	-0.0411529
1	3060000	-0.043233
1	3070000	-0.0434789
1	3080000	-0.0465753
1	3090000	-0.0479437
1	3100000	-0.0480801
1	3110000	-0.048369
1	3120000	-0.0491067
1	3130000	-0.0475118
1	3140000	-0.044968
1	3150000	-0.044056
1	3160000	-0.0442992
1	3170000	-0.0457772
1	3180000	-0.0454885
1	3190000	-0.046763
1	3200000	-0.0475283
1	3210000	-0.047593
1	3220000	-0.0505499
1	3230000	-0.0504841
1	3240000	-0.0517708
1	3250000	-0.0539971
1	3260000	-0.0532239
1	3270000	-0.0525609
1	3280000	-0.0538142
1	3290000	-0.0551624
1	3300000	-0.0557808
1	3310000	-0.0557714
1	3320000	-0.05741
1	3330000	-0.0584743
1	3340000	-0.0580868
1	3350000	-0.0568444
1	3360000	-0.0578919
1	3370000	-0.0585784
1	3380000	-0.0583804
1	3390000	-0.0602273
1	3400000	-0.0615327
1	3410000	-0.0609486
1	3420000	-0.0584673
1	3430000	-0.058155
1	3440000	-0.0580738
1	3450000	-0.0542331
1	3460000	-0.0543034
1	3470000	-0.0549077
1	3480000	-0.055796
1	3490000	-0.0565265
1	3500000	-0.0570074
1	3510000	-0.0564207
1	3520000	-0.056979
1	3530000	-0.0567729
1	3540000	-0.0567437
1	3550000	-0.0561318
1	3560000	-0.0520373
1	3570000	-0.051496
1	3580000	-0.0499395
1	3590000	-0.0500145
1	3600000	-0.0486699
1	3610000	-0.0496232
1	3620000	-0.0462891
1	3630000	-0.0455983
1	3640000	-0.0435295
1	3650000	-0.0438534
1	3660000	-0.0429791
1	3670000	-0.0428118
1	3680000	-0.0420198
1	3690000	-0.0405304
1	3700000	-0.0397954
1	3710000	-0.0405158
1	3720000	-0.0382169
1	3730000	-0.0370364
1	3740000	-0.0354301
1	3750000	-0.0344418
1	3760000	-0.0300202
1	3770000	-0.0301305
1	3780000	-0.0284487
1	3790000	-0.0274015
1	3800000	-0.0281719
1	3810000	-0.0248471
1	3820000	-0.0267617
1	3830000	-0.0252306
1	3840000	-0.0241302
1	3850000	-0.0229091
1	3860000	-0.0197723
1	3870000	-0.0180965
1	3880000	-0.0189413
1	3890000	-0.0179816
1	3900000	-0.0170944
1	3910000	-0.0163258
1	3920000	-0.016109
1	3930000	-0.0156359
1	3940000	-0.0159609
1	3950000	-0.0175516
1	3960000	-0.0180102
1	3970000	-0.0196264
1	3980000	-0.0182409
1	3990000	-0.0191329
1	4000000	-0.0192769
1	4010000	-0.0181136
1	4020000	-0.0161694
1	4030000	-0.0156003
1	4040000	-0.0161747
1	4050000	-0.0151864
1	4060000	-0.0152863
1	4070000	-0.014523
1	4080000	-0.0166927
1	4090000	-0.0180233
1	4100000	-0.0175891
1	4110000	-0.0183309
1	4120000	-0.0185833
1	4130000	-0.0187761
1	4140000	-0.0209254
1	4150000	-0.0233607
1	4160000	-0.0262447
1	4170000	-0.0275074
1	4180000	-0.0285645
1	4190000	-0.0269153
1	4200000	-0.0305456
1	4210000	-0.0320569
1	4220000	-0.0281568
1	4230000	-0.0324441
1	4240000	-0.0316567
1	4250000	-0.0322106
1	4260000	-0.0310686
1	4270000	-0.031361
1	4280000	-0.0319683
1	4290000	-0.0359252
1	4300000	-0.0355608
1	4310000	-0.0360469
1	4320000	-0.0371104
1	4330000	-0.0404047
1	4340000	-0.0428438
1	4350000	-0.0426493
1	4360000	-0.0440264
1	4370000	-0.046005
1	4380000	-0.0466906
1	4390000	-0.0479619
1	4400000	-0.0488181
1	4410000	-0.0492787
1	4420000	-0.0486539
1	4430000	-0.0500204
1	4440000	-0.050645
1	4450000	-0.0497728
1	4460000	-0.0508076
1	4470000	-0.0489265
1	4480000	-0.0483975
1	4490000	-0.0486652
1	4500000	-0.0502053
1	4510000	-0.0501865
1	4520000	-0.0527955
1	4530000	-0.0529741
1	4540000	-0.0518683
1	4550000	-0.0531464
1	4560000	-0.0547479
1	4570000	-0.055885
1	4580000	-0.058222
1	4590000	-0.0552671
1	4600000	-0.0542558
1	4610000	-0.0557008
1	4620000	-0.0564852
1	4630000	-0.0580583
1	4640000	-0.0589827
1	4650000	-0.0621832
1	4660000	-0.068567
1	4670000	-0.071181
1	4680000	-0.0741258
1	4690000	-0.0751256
1	4700000	-0.0742431
1	4710000	-0.0734629
1	4720000	-0.0733787
1	4730000	-0.0722483
1	4740000	-0.0730553
1	4750000	-0.0705473
1	4760000	-0.0732394
1	4770000	-0.0753344
1	4780000	-0.0780603
1	4790000	-0.0768733
1	4800000	-0.076083
1	4810000	-0.0793826
1	4820000	-0.0831417
1	4830000	-0.0801526
1	4840000	-0.0796493
1	4850000	-0.0797398
1	4860000	-0.081951
1	4870000	-0.0817177
1	4880000	-0.0808799
1	4890000	-0.0816103
1	4900000	-0.081461
1	4910000	-0.0825236
1	4920000	-0.0825316
1	4930000	-0.0858998
1	4940000	-0.0852239
1	4950000	-0.0865347
1	4960000	-0.0920252
1	4970000	-0.09203
1	4980000	-0.092429
1	4990000	-0.0922388
1	5000000	-0.0926551
1	5010000	-0.0929518
1	5020000	-0.0928592
1	5030000	-0.0927423
1	5040000	-0.0936456
1	5050000	-0.0951194
1	5060000	-0.0957653
1	5070000	-0.0964938
1	5080000	-0.097112
1	5090000	-0.0983039
1	5100000	-0.0987403
1	5110000	-0.100877
1	5120000	-0.101104
1	5130000	-0.102133
1	5140000	-0.103065
1	5150000	-0.104281
1	5160000	-0.104415
1	5170000	-0.105073
1	5180000	-0.105425
1	5190000	-0.10719
1	5200000	-0.108961
1	5210000	-0.111696
1	5220000	-0.112862
1	5230000	-0.116737
1	5240000	-0.119265
1	5250000	-0.120994
1	5260000	-0.122011
1	5270000	-0.12738
1	5280000	-0.129096
1	5290000	-0.131971
1	5300000	-0.135536
1	5310000	-0.135213
1	5320000	-0.137503
1	5330000	-0.139353
1	5340000	-0.142596
1	5350000	-0.146315
1	5360000	-0.151784
1	5370000	-0.156518
1	5380000	-0.157998
1	5390000	-0.158336
1	5400000	-0.159112
1	5410000	-0.162258
1	5420000	-0.163493
1	5430000	-0.163271
1	5440000	-0.165957
1	5450000	-0.165655
1	5460000	-0.162457
1	5470000	-0.160765
1	5480000	-0.156913
1	5490000	-0.155366
1	5500000	-0.156749
1	5510000	-0.157799
1	5520000	-0.157819
1	5530000	-0.152205
1	5540000	-0.152789
1	5550000	-0.145358
1	5560000	-0.141593
1	5570000	-0.138892
1	5580000	-0.138053
1	5590000	-0.132999
1	5600000	-0.127441
1	5610000	-0.126712
1	5620000	-0.124352
1	5630000	-0.121388
1	5640000	-0.114906
1	5650000	-0.112921
1	5660000	-0.112109
1	5670000	-0.112496
1	5680000	-0.112612
1	5690000	-0.109394
1	5700000	-0.11162
1	5710000	-0.103232
1	5720000	-0.0993861
1	5730000	-0.108395
1	5740000	-0.0966703
1	5750000	-0.0964113
1	5760000	-0.0887407
1	5770000	-0.0921017
1	5780000	-0.0802018
1	5790000	-0.0794788
1	5800000	-0.071736
1	5810000	-0.0737464
1	5820000	-0.0734319
1	5830000	-0.0662337
1	5840000	-0.057723
1	5850000	-0.0526058
1	5860000	-0.0470284
1	5870000	-0.0401097
1	5880000	-0.0366344
1	5890000	-0.0361407
1	5900000	-0.0329799
1	5910000	-0.0291897
1	5920000	-0.0294574
1	5930000	-0.0286055
1	5940000	-0.0257248
1	5950000	-0.0159106
1	5960000	-0.01634
1	5970000	-0.0113365
1	5980000	-0.00162058
1	5990000	-0.001804
1	6000000	-0.00115117
1	6010000	0.00663161
1	6020000	0.00744897
1	6030000	0.0142769
1	6040000	0.0165015
1	6050000	0.0184915
1	6060000	0.0241461
1	6070000	0.0304428
1	6080000	0.0421848
1	6090000	0.0484447
1	6100000	0.0509516
1	6110000	0.0557306
1	6120000	0.0582275
1	6130000	0.0616708
1	6140000	0.0685999
1	6150000	0.0720327
1	6160000	0.0748859
1	6170000	0.086284
1	6180000	0.0902658
1	6190000	0.0991633
1	6200000	0.106602
1	6210000	0.107394
1	6220000	0.109162
1	6230000	0.106326
1	6240000	0.112009
1	6250000	0.116521
1	6260000	0.117212
1	6270000	0.133084
1	6280000	0.135464
1	6290000	0.139762
1	6300000	0.139644
1	6310000	0.138556
1	6320000	0.147295
1	6330000	0.160906
1	6340000	0.160219
1	6350000	0.163194
1	6360000	0.164357
1	6370000	0.178088
1	6380000	0.182526
1	6390000	0.183559
1	6400000	0.185749
1	6410000	0.187816
1	6420000	0.191598
1	6430000	0.191037
1	6440000	0.192256
1	6450000	0.193135
1	6460000	0.195245
1	6470000	0.199562
1	6480000	0.201098
1	6490000	0.199264
1	6500000	0.201904
1	6510000	0.207179
1	6520000	0.207182
1	6530000	0.206189
1	6540000	0.205726
1	6550000	0.207356
1	6560000	0.209547
1	6570000	0.21306
1	6580000	0.213263
1	6590000	0.2144
1	6600000	0.213322
1	6610000	0.213852
1	6620000	0.213115
1	6630000	0.211386
1	6640000	0.205788
1	6650000	0.203908
1	6660000	0.205162
1	6670000	0.204536
1	6680000	0.197029
1	6690000	0.194354
1	6700000	0.191666
1	6710000	0.195249
1	6720000	0.196046
1	6730000	0.196197
1	6740000	0.198781
1	6750000	0.19504
1	6760000	0.192471
1	6770000	0.193649
1	6780000	0.188236
1	6790000	0.179803
1	6800000	0.184809
1	6810000	0.184686
1	6820000	0.18114
1	6830000	0.179944
1	6840000	0.178488
1	6850000	0.178216
1	6860000	0.180561
1	6870000	0.182851
1	6880000	0.186104
1	6890000	0.187782
1	6900000	0.18754
1	6910000	0.186664
1	6920000	0.185309
1	6930000	0.186823
1	6940000	0.18887
1	6950000	0.187168
1	6960000	0.179296
1	6970000	0.18024
1	6980000	0.180044
1	6990000	0.176917
1	7000000	0.181531
1	7010000	0.184172
1	7020000	0.182303
1	7030000	0.181006
1	7040000	0.181489
1	7050000	0.182261
1	7060000	0.186623
1	7070000	0.189401
1	7080000	0.188261
1	7090000	0.19675
1	7100000	0.195831
1	7110000	0.196699
1	7120000	0.207264
1	7130000	0.209388
1	7140000	0.212764
1	7150000	0.210414
1	7160000	0.214351
1	7170000	0.21624
1	7180000	0.21939
1	7190000	0.221258
1	7200000	0.229003
1	7210000	0.228611
1	7220000	0.223318
1	7230000	0.225825
1	7240000	0.227917
1	7250000	0.236537
1	7260000	0.239679
1	7270000	0.2375
1	7280000	0.242292
1	7290000	0.237049
1	7300000	0.242452
1	7310000	0.236911
1	7320000	0.247631
1	7330000	0.254646
1	7340000	0.255812
1	7350000	0.256311
1	7360000	0.258876
1	7370000	0.254078
1	7380000	0.255788
1	7390000	0.25835
1	7400000	0.263317
1	7410000	0.265047
1	7420000	0.267729
1	7430000	0.270667
1	7440000	0.272684
1	7450000	0.277885
1	7460000	0.273311
1	7470000	0.273511
1	7480000	0.269399
1	7490000	0.261295
1	7500000	0.263176
1	7510000	0.272343
1	7520000	0.269644
1	7530000	0.269539
1	7540000	0.268363
1	7550000	0.271131
1	7560000	0.268172
1	7570000	0.26236
1	7580000	0.259264
1	7590000	0.254508
1	7600000	0.252365
1	7610000	0.243188
1	7620000	0.238255
1	7630000	0.236214
1	7640000	0.22933
1	7650000	0.220815
1	7660000	0.218174
1	7670000	0.217335
1	7680000	0.213523
1	7690000	0.214902
1	7700000	0.211458
1	7710000	0.20346
1	7720000	0.200098
1	7730000	0.201777
1	7740000	0.200287
1	7750000	0.196159
1	7760000	0.199695
1	7770000	0.204419
1	7780000	0.198762
1	7790000	0.204925
1	7800000	0.205511
1	7810000	0.205251
1	7820000	0.205259
1	7830000	0.202141
1	7840000	0.208167
1	7850000	0.209237
1	7860000	0.20785
1	7870000	0.207847
1	7880000	0.202223
1	7890000	0.199771
1	7900000	0.199546
1	7910000	0.198788
1	7920000	0.200994
1	7930000	0.199599
1	7940000	0.20149
1	7950000	0.206437
1	7960000	0.21564
1	7970000	0.215098
1	7980000	0.214697
1	7990000	0.215545
1	8000000	0.217483
1	8010000	0.218276
1	8020000	0.21741
1	8030000	0.218635
1	8040000	0.220203
1	8050000	0.221108
1	8060000	0.221958
1	8070000	0.221226
1	8080000	0.221766
1	8090000	0.224324
1	8100000	0.222526
1	8110000	0.225436
1	8120000	0.226901
1	8130000	0.225033
1	8140000	0.227168
1	8150000	0.230153
1	8160000	0.232606
1	8170000	0.233145
1	8180000	0.231319
1	8190000	0.243042
1	8200000	0.239784
1	8210000	0.245958
1	8220000	0.245457
1	8230000	0.244185
1	8240000	0.247241
1	8250000	0.243782
1	8260000	0.248024
1	8270000	0.249629
1	8280000	0.248107
1	8290000	0.254044
1	8300000	0.262081
1	8310000	0.254721
1	8320000	0.256355
1	8330000	0.258978
1	8340000	0.259904
1	8350000	0.257707
1	8360000	0.261313
1	8370000	0.25956
1	8380000	0.260216
1	8390000	0.25729
1	8400000	0.255532
1	8410000	0.255074
1	8420000	0.255369
1	8430000	0.258203
1	8440000	0.259524
1	8450000	0.268998
1	8460000	0.279109
1	8470000	0.288301
1	8480000	0.292887
1	8490000	0.292236
1	8500000	0.298401
1	8510000	0.298847
1	8520000	0.29837
1	8530000	0.301868
1	8540000	0.304398
1	8550000	0.306652
1	8560000	0.308713
1	8570000	0.301006
1	8580000	0.296963
1	8590000	0.293948
1	8600000	0.291762
1	8610000	0.296935
1	8620000	0.295808
1	8630000	0.290779
1	8640000	0.291437
1	8650000	0.289039
1	8660000	0.293467
1	8670000	0.293191
1	8680000	0.295783
1	8690000	0.298864
1	8700000	0.298744
1	8710000	0.289108
1	8720000	0.292655
1	8730000	0.300135
1	8740000	0.299723
1	8750000	0.300655
1	8760000	0.289746
1	8770000	0.287826
1	8780000	0.288613
1	8790000	0.283187
1	8800000	0.281752
1	8810000	0.29151
1	8820000	0.295927
1	8830000	0.28808
1	8840000	0.287307
1	8850000	0.285824
1	8860000	0.28565
1	8870000	0.285509
1	8880000	0.286214
1	8890000	0.285161
1	8900000	0.285859
1	8910000	0.286023
1	8920000	0.288807
1	8930000	0.285889
1	8940000	0.28542
1	8950000	0.290365
1	8960000	0.287641
1	8970000	0.289397
1	8980000	0.291535
1	8990000	0.295307
1	9000000	0.30083
1	9010000	0.301548
1	9020000	0.294409
1	9030000	0.301404
1	9040000	0.30412
1	9050000	0.31151
1	9060000	0.316504
1	9070000	0.323335
1	9080000	0.333395
1	9090000	0.336021
1	9100000	0.339064
1	9110000	0.34567
1	9120000	0.35677
1	9130000	0.36052
1	9140000	0.363916
1	9150000	0.373569
1	9160000	0.382213
1	9170000	0.388521
1	9180000	0.387836
1	9190000	0.389588
1	9200000	0.395378
1	9210000	0.398396
1	9220000	0.410277
1	9230000	0.414873
1	9240000	0.41637
1	9250000	0.419391
1	9260000	0.423314
1	9270000	0.416708
1	9280000	0.416158
1	9290000	0.417832
1	9300000	0.410329
1	9310000	0.423034
1	9320000	0.422108
1	9330000	0.427735
1	9340000	0.435745
1	9350000	0.426661
1	9360000	0.428858
1	9370000	0.426755
1	9380000	0.436668
1	9390000	0.442143
1	9400000	0.448005
1	9410000	0.455743
1	9420000	0.455734
1	9430000	0.46388
1	9440000	0.467897
1	9450000	0.47286
1	9460000	0.473263
1	9470000	0.474636
1	9480000	0.484405
1	9490000	0.493379
1	9500000	0.500183
1	9510000	0.506627
1	9520000	0.51589
1	9530000	0.514773
1	9540000	0.520308
1	9550000	0.528226
1	9560000	0.531653
1	9570000	0.537761
1	9580000	0.540645
1	9590000	0.545615
1	9600000	0.559859
1	9610000	0.56898
1	9620000	0.573674
1	9630000	0.579453
1	9640000	0.596076
1	9650000	0.604137
1	9660000	0.611985
1	9670000	0.624435
1	9680000	0.6293
1	9690000	0.640761
1	9700000	0.641083
1	9710000	0.657451
1	9720000	0.664556
1	9730000	0.668992
1	9740000	0.674115
1	9750000	0.682323
1	9760000	0.686349
1	9770000	0.693537
1	9780000	0.703228
1	9790000	0.71156
1	9800000	0.721525
1	9810000	0.728431
1	9820000	0.750409
1	9830000	0.753902
1	9840000	0.764948
1	9850000	0.771695
1	9860000	0.784481
1	9870000	0.795759
1	9880000	0.799246
1	9890000	0.809409
1	9900000	0.81161
1	9910000	0.816784
1	9920000	0.831133
1	9930000	0.838757
1	9940000	0.847846
1	9950000	0.857511
1	9960000	0.853188
1	9970000	0.853595
1	9980000	0.867161
1	9990000	0.866732
1	1000000	0 0.883987528555466
1	1001000	0 0.895376110865685
1	1002000	0 0.912847839729564
1	1003000	0 0.92448316857223
1	1004000	0 0.929808435480414
1	1005000	0 0.941280919972364
1	1006000	0 0.951387643592198
1	1007000	0 0.961018739398323
1	1008000	0 0.974936523766106
1	1009000	0 0.991346608500392
1	1010000	0 1.024283285919
1	1011000	0 1.03119056364305
1	1012000	0 1.04350056676921
1	1013000	0 1.06087266140217
1	1014000	0 1.06509001633421
1	1015000	0 1.07028077114579
1	1016000	0 1.08772212377401
1	1017000	0 1.07928126314361
1	1018000	0 1.08637018570118
1	1019000	0 1.09414547577873
1	1020000	0 1.10499681243115
1	1021000	0 1.12438726531695
1	1022000	0 1.14005818525348
1	1023000	0 1.14667897674416
1	1024000	0 1.15127430151981
1	1025000	0 1.16522023662061
1	1026000	0 1.17245602646166
1	1027000	0 1.19757749080284
1	1028000	0 1.21482108069818
1	1029000	0 1.2446311231097
1	1030000	0 1.2703494809524
1	1031000	0 1.28052297508463
1	1032000	0 1.2654571859438
1	1033000	0 1.28330031999017
1	1034000	0 1.29460982829099
1	1035000	0 1.30277326996767
1	1036000	0 1.31572571607618
1	1037000	0 1.33381189263807
1	1038000	0 1.37405759491346
1	1039000	0 1.41747527005615
1	1040000	0 1.42736766783506
1	1041000	0 1.44681006327577
1	1042000	0 1.45649233381149
1	1043000	0 1.46233936486534
1	1044000	0 1.48889677779932
1	1045000	0 1.50751606833287
1	1046000	0 1.50844293375443
1	1047000	0 1.533382180416
1	1048000	0 1.5701845221877
1	1049000	0 1.598645486581
1	1050000	0 1.61727160957964
1	1051000	0 1.63058899079725
1	1052000	0 1.65718293574455
1	1053000	0 1.69670069815545
1	1054000	0 1.71215016035295
1	1055000	0 1.73157808147603
1	1056000	0 1.73784107096962
1	1057000	0 1.77340129314386
1	1058000	0 1.80212541682803
1	1059000	0 1.8234302761303
1	1060000	0 1.8402095400465
1	1061000	0 1.86333705583498
1	1062000	0 1.8947395194413
1	1063000	0 1.94357455925874
1	1064000	0 1.98378516510963
1	1065000	0 2.01143901817936
1	1066000	0 2.01789997440387
1	1067000	0 2.05466780442255
1	1068000	0 2.09409369239617
1	1069000	0 2.17231862893874
1	1070000	0 2.23068496602563
1	1071000	0 2.23189306833074
1	1072000	0 2.29983485163983
1	1073000	0 2.34674436809573
1	1074000	0 2.3682810379865
1	1075000	0 2.37177427195979
1	1076000	0 2.44033942887213
1	1077000	0 2.48538632565666
1	1078000	0 2.54143932781501
1	1079000	0 2.55996901404447
1	1080000	0 2.61812855652714
1	1081000	0 2.71873002379702
1	1082000	0 2.7405721631222
1	1083000	0 2.86637876010347
1	1084000	0 2.8925492640983
1	1085000	0 2.94874432963883
1	1086000	0 2.97165171610525
1	1087000	0 2.98931938640331
1	1088000	0 3.06684657194803
1	1089000	0 3.02607800579575
1	1090000	0 3.02238132011846
1	1091000	0 3.02069240235095
1	1092000	0 3.03277783589156
1	1093000	0 3.09013297578665
1	1094000	0 3.09458412492667
1	1095000	0 3.07998170990299
1	1096000	0 3.10427535613356
1	1097000	0 3.17411867777246
1	1098000	0 3.16460432923365
1	1099000	0 3.18771405319578
1	1100000	0 3.18329610102425
1	1101000	0 3.18504551386678
1	1102000	0 3.22955121492645
1	1103000	0 3.22837801057178
1	1104000	0 3.24364652416452
1	1105000	0 3.24464867074342
1	1106000	0 3.25891562870847
1	1107000	0 3.31589167075297
1	1108000	0 3.3051845859753
1	1109000	0 3.3192714663945
1	1110000	0 3.33495222108203
1	1111000	0 3.26809610089469
1	1112000	0 3.32505933261495
1	1113000	0 3.34657508242079
1	1114000	0 3.33735795376496
1	1115000	0 3.35601950326568
1	1116000	0 3.36660078342103
1	1117000	0 3.33920175793288
1	1118000	0 3.3688469551978
1	1119000	0 3.39477399284778
1	1120000	0 3.40652766824142
1	1121000	0 3.40604034002765
1	1122000	0 3.41726108154023
1	1123000	0 3.44505393605636
1	1124000	0 3.46231836445666
1	1125000	0 3.49751649398435
1	1126000	0 3.48886811042917
1	1127000	0 3.51745234274143
1	1128000	0 3.51707516447834
1	1129000	0 3.51120891460758
1	1130000	0 3.53744007109608
1	1131000	0 3.53375388686411
1	1132000	0 3.60480577597239
1	1133000	0 3.594285075247
1	1134000	0 3.66533163010763
1	1135000	0 3.68070120168959
1	1136000	0 3.67869842488382
1	1137000	0 3.73271689408689
1	1138000	0 3.76309988829107
1	1139000	0 3.78336758771455
1	1140000	0 3.86560070704815
1	1141000	0 3.86754311327762
1	1142000	0 3.88669128666456
1	1143000	0 3.87332892151967
1	1144000	0 3.95066315807974
1	1145000	0 3.96740851236289
1	1146000	0 3.99839187827452
1	1147000	0 3.93427712511947
1	1148000	0 3.93559029594906
1	1149000	0 3.88913604075392
1	1150000	0 3.94802050363913
1	1151000	0 3.94447975380626
1	1152000	0 3.92735502400188
1	1153000	0 3.867869840973
1	1154000	0 3.90524871150757
1	1155000	0 3.93997905012277
1	1156000	0 3.99073203393486
1	1157000	0 4.00418310026869
1	1158000	0 4.01810772029992
1	1159000	0 4.02326991955933
1	1160000	0 4.06496268690831
1	1161000	0 4.05936408175147
1	1162000	0 4.04451924200503
1	1163000	0 4.09532854591228
1	1164000	0 4.08095441422017
1	1165000	0 4.08588144881876
1	1166000	0 4.10407817924297
1	1167000	0 4.1197057255583
1	1168000	0 4.20299652434479
1	1169000	0 4.19642827371787
1	1170000	0 4.17164528150882
1	1171000	0 4.17733947452108
1	1172000	0 4.17195577056265
1	1173000	0 4.21772961836587
1	1174000	0 4.19717140717701
1	1175000	0 4.13219447057401
1	1176000	0 4.12986707366004
1	1177000	0 4.18362928852337
1	1178000	0 4.21331101316581
1	1179000	0 4.25182168030018
1	1180000	0 4.24647660749931
1	1181000	0 4.24129556643655
1	1182000	0 4.22812508208388
1	1183000	0 4.2235059793353
1	1184000	0 4.19119958971524
1	1185000	0 4.20881900604716
1	1186000	0 4.21016582976197
1	1187000	0 4.15498583322565
1	1188000	0 4.14568467711696
1	1189000	0 4.10266526765752
1	1190000	0 4.12191735855485
1	1191000	0 4.15797663192906
1	1192000	0 4.16352428706322
1	1193000	0 4.23580817472426
1	1194000	0 4.2179182841999
1	1195000	0 4.22164209214343
1	1196000	0 4.24798029025889
1	1197000	0 4.26904564425831
1	1198000	0 4.23184224654425
1	1199000	0 4.19366536794361
1	1200000	0 4.18367883142828
1	1201000	0 4.1567876852687
1	1202000	0 4.17564055916138
1	1203000	0 4.16616394112794
1	1204000	0 4.12514749197008
1	1205000	0 4.09022752322544
1	1206000	0 4.08213967511385
1	1207000	0 4.11156507608953
1	1208000	0 4.09165733019925
1	1209000	0 4.08293405233309
1	1210000	0 4.05851885423116
1	1211000	0 4.0882630906263
1	1212000	0 4.10511859910776
1	1213000	0 4.05198360532535
1	1214000	0 4.08326999955557
1	1215000	0 4.1228805421979
1	1216000	0 4.13813777796582
1	1217000	0 4.22631445888361
1	1218000	0 4.23151015416685
1	1219000	0 4.16782466392077
1	1220000	0 4.16452050096706
1	1221000	0 4.16151769692062
1	1222000	0 4.1841736806326
1	1223000	0 4.1373830213243
1	1224000	0 4.10031708011806
1	1225000	0 4.11725791419702
1	1226000	0 4.15268156906631
1	1227000	0 4.1434744054315
1	1228000	0 4.15847377043607
1	1229000	0 4.15598691512546
1	1230000	0 4.15154736549725
1	1231000	0 4.16418580327656
1	1232000	0 4.14131560746827
1	1233000	0 4.13581761115415
1	1234000	0 4.0960134592428
1	1235000	0 4.09693239322765
1	1236000	0 4.10994201464223
1	1237000	0 4.2110537094083
1	1238000	0 4.2095502843672
1	1239000	0 4.23063905307896
1	1240000	0 4.28426475531087
1	1241000	0 4.30259195454589
1	1242000	0 4.31412063468704
1	1243000	0 4.30989672787594
1	1244000	0 4.29545475778787
1	1245000	0 4.2753773454603
1	1246000	0 4.32985479971944
1	1247000	0 4.30958605464786
1	1248000	0 4.29385569252681
1	1249000	0 4.26740876548701
1	1250000	0 4.28741270828339
1	1251000	0 4.28478533471163
1	1252000	0 4.27921157307245
1	1253000	0 4.31142561449626
1	1254000	0 4.29879274211609
1	1255000	0 4.31769676740575
1	1256000	0 4.30384526694193
1	1257000	0 4.26425489974558
1	1258000	0 4.31880229691104
1	1259000	0 4.2966501040215
1	1260000	0 4.293668391708
1	1261000	0 4.26281278156747
1	1262000	0 4.29411774104778
1	1263000	0 4.20172958378374
1	1264000	0 4.20931324627638
1	1265000	0 4.22603724018578
1	1266000	0 4.18825951893614
1	1267000	0 4.22490913321466
1	1268000	0 4.28915760298297
1	1269000	0 4.29068077630497
1	1270000	0 4.25753788912252
1	1271000	0 4.24476721669699
1	1272000	0 4.27166838469938
1	1273000	0 4.2351975482526
1	1274000	0 4.16453783972748
1	1275000	0 4.16969564070389
1	1276000	0 4.14294161571425
1	1277000	0 4.12592722339613
1	1278000	0 4.1428098852298
1	1279000	0 4.17106710969154
1	1280000	0 4.18375030513617
1	1281000	0 4.19220336178297
1	1282000	0 4.17799720053213
1	1283000	0 4.13381167960374
1	1284000	0 4.13222418609475
1	1285000	0 3.9822360594748
1	1286000	0 3.98701853214925
1	1287000	0 4.01065608333607
1	1288000	0 4.00259345632123
1	1289000	0 3.99829702052952
1	1290000	0 4.01106539834961
1	1291000	0 3.99406249388683
1	1292000	0 4.03236699182294
1	1293000	0 4.01897012464823
1	1294000	0 4.05145108593131
1	1295000	0 4.02493113263141
1	1296000	0 4.01448577120269
1	1297000	0 3.99403144508437
1	1298000	0 4.07751957708253
1	1299000	0 4.10096680320254
1	1300000	0 4.18519185354909
1	1301000	0 4.1601280164444
1	1302000	0 4.18263105609581
1	1303000	0 4.22309145518834
1	1304000	0 4.24336933097832
1	1305000	0 4.20815448579828
1	1306000	0 4.16570261479197
1	1307000	0 4.14868812381981
1	1308000	0 4.12477155285036
1	1309000	0 4.12006827706837
1	1310000	0 4.09228218848029
1	1311000	0 4.06679224763193
1	1312000	0 4.08097122148533
1	1313000	0 4.08261540994375
1	1314000	0 4.04180568166636
1	1315000	0 4.05395293208018
1	1316000	0 4.03322773738633
1	1317000	0 4.05272626617235
1	1318000	0 4.02332524323896
1	1319000	0 4.01634817227735
1	1320000	0 3.97545224009054
1	1321000	0 4.01039708388955
1	1322000	0 4.00221665387505
1	1323000	0 4.04659596125817
1	1324000	0 4.01065008360905
1	1325000	0 4.03418802160765
1	1326000	0 4.09981412432219
1	1327000	0 4.06868922484376
1	1328000	0 4.0311092718165
1	1329000	0 4.00818298599435
1	1330000	0 3.91877750684639
1	1331000	0 3.88169130369127
1	1332000	0 3.84751591889382
1	1333000	0 3.85717576504483
1	1334000	0 3.88522258827565
1	1335000	0 3.88799701098059
1	1336000	0 3.89560402408118
1	1337000	0 3.89527615639799
1	1338000	0 3.94924057862024
1	1339000	0 3.92597522536592
1	1340000	0 3.91163245004683
1	1341000	0 3.88432220237165
1	1342000	0 3.91442014816881
1	1343000	0 3.94193702278368
1	1344000	0 3.91543799614381
1	1345000	0 3.90595661284944
1	1346000	0 3.90318480954092
1	1347000	0 3.83206954756231
1	1348000	0 3.81426643715713
1	1349000	0 3.84777659538145
1	1350000	0 3.84029784121082
1	1351000	0 3.842455985054
1	1352000	0 3.86378719212158
1	1353000	0 3.86183029865432
1	1354000	0 3.86504441563633
1	1355000	0 3.86223331321199
1	1356000	0 3.88274242002163
1	1357000	0 3.83909239946282
1	1358000	0 3.84770504841353
1	1359000	0 3.8520193024631
1	1360000	0 3.84333915240623
1	1361000	0 3.86680154276455
1	1362000	0 3.8501380604934
1	1363000	0 3.82003680052618
1	1364000	0 3.85875045371308
1	1365000	0 3.82529604758957
1	1366000	0 3.7935605181678
1	1367000	0 3.7898460332791
1	1368000	0 3.77790350395746
1	1369000	0 3.76247563760387
1	1370000	0 3.78032352403532
1	1371000	0 3.76698471257361
1	1372000	0 3.78318518589115
1	1373000	0 3.77107351813069
1	1374000	0 3.78963762486074
1	1375000	0 3.79269368947289
1	1376000	0 3.79450775256419
1	1377000	0 3.68660802679027
1	1378000	0 3.64728013412855
1	1379000	0 3.63061761235958
1	1380000	0 3.60516092923111
1	1381000	0 3.5956194893649
1	1382000	0 3.4847944515055
1	1383000	0 3.3450899712629
1	1384000	0 3.22485310634875
1	1385000	0 3.15729555892211
1	1386000	0 3.1209026854553
1	1387000	0 3.08744105032575
1	1388000	0 2.99816180289641
1	1389000	0 2.99271516091168
1	1390000	0 2.97259031070546
1	1391000	0 2.93867827629417
1	1392000	0 2.8648022655652
1	1393000	0 2.84036597487033
1	1394000	0 2.76507000384184
1	1395000	0 2.76388995165226
1	1396000	0 2.74530887838703
1	1397000	0 2.72467009417679
1	1398000	0 2.71254317196317
1	1399000	0 2.68230061345812
1	1400000	0 2.55622121951768
1	1401000	0 2.4415372169794
1	1402000	0 2.37863964252227
1	1403000	0 2.38632066079868
1	1404000	0 2.37488163631657
1	1405000	0 2.36893377800587
1	1406000	0 2.35626624422275
1	1407000	0 2.36638768704533
1	1408000	0 2.37087983836339
1	1409000	0 2.33547344042039
1	1410000	0 2.34182834044826
1	1411000	0 2.35608896486201
1	1412000	0 2.34672590085431
1	1413000	0 2.35528891839391
1	1414000	0 2.36559860533971
1	1415000	0 2.36193015562267
1	1416000	0 2.35875677427955
1	1417000	0 2.36651567136436
1	1418000	0 2.35069285920477
1	1419000	0 2.34100906606067
1	1420000	0 2.32758800178957
1	1421000	0 2.32670211562206
1	1422000	0 2.31571767111159
1	1423000	0 2.29372092861161
1	1424000	0 2.28830393552485
1	1425000	0 2.27957066434217
1	1426000	0 2.24145018317745
1	1427000	0 2.20827782197657
1	1428000	0 2.20305363814087
1	1429000	0 2.1737992036516
1	1430000	0 2.14156558943577
1	1431000	0 2.1245317066564
1	1432000	0 2.1013930848807
1	1433000	0 2.07397477345754
1	1434000	0 2.08006673130225
1	1435000	0 2.02185667075226
1	1436000	0 2.05756879909707
1	1437000	0 2.00683570105866
1	1438000	0 1.99963837446332
1	1439000	0 1.98379385035744
1	1440000	0 1.97080655710622
1	1441000	0 1.94157374120421
1	1442000	0 1.91943056847093
1	1443000	0 1.88349666141473
1	1444000	0 1.88211164291573
1	1445000	0 1.84978930100536
1	1446000	0 1.82303150867586
1	1447000	0 1.77513103246117
1	1448000	0 1.74965085706446
1	1449000	0 1.71805946058035
1	1450000	0 1.68531853278579
1	1451000	0 1.66886219367981
1	1452000	0 1.64818601921581
1	1453000	0 1.60644153785149
1	1454000	0 1.58559103841077
1	1455000	0 1.56242984676043
1	1456000	0 1.52804086063295
1	1457000	0 1.51574832228427
1	1458000	0 1.48234895408796
1	1459000	0 1.4611890716328
1	1460000	0 1.4383555907925
1	1461000	0 1.43074708365034
1	1462000	0 1.40979645443044
1	1463000	0 1.39696596454287
1	1464000	0 1.3879694963991
1	1465000	0 1.38474191582237
1	1466000	0 1.36360694168434
1	1467000	0 1.34803689403952
1	1468000	0 1.34288680953165
1	1469000	0 1.32853917015391
1	1470000	0 1.31448882460479
1	1471000	0 1.31121883993967
1	1472000	0 1.29291146672611
1	1473000	0 1.27378957777722
1	1474000	0 1.2438206430367
1	1475000	0 1.23551422907238
1	1476000	0 1.20633653200824
1	1477000	0 1.19127949130293
1	1478000	0 1.17372917242604
1	1479000	0 1.16707133341772
1	1480000	0 1.15070439309317
1	1481000	0 1.15020916552767
1	1482000	0 1.13340200677447
1	1483000	0 1.13335287429004
1	1484000	0 1.11838943615707
1	1485000	0 1.11223917875393
1	1486000	0 1.10330793051809
1	1487000	0 1.08419139189973
1	1488000	0 1.05323633792797
1	1489000	0 1.04405848327096
1	1490000	0 1.039325063971
1	1491000	0 1.02826038438393
1	1492000	0 1.01479624927613
1	1493000	0 0.992693922659267
1	1494000	0 0.959485100447994
1	1495000	0 0.938088443988963
1	1496000	0 0.910894677391299
1	1497000	0 0.898159348066643
1	1498000	0 0.89111036429126
1	1499000	0 0.870378455327481
1	1500000	0 0.850911543706496
1	1501000	0 0.834287681239689
1	1502000	0 0.816074558778618
1	1503000	0 0.807145362468016
1	1504000	0 0.791221608450434
1	1505000	0 0.772303658261584
1	1506000	0 0.756053108457164
1	1507000	0 0.746155747340757
1	1508000	0 0.744640672315694
1	1509000	0 0.718610141832515
1	1510000	0 0.700365132953983
1	1511000	0 0.691889061416216
1	1512000	0 0.674909698114107
1	1513000	0 0.656013282332575
1	1514000	0 0.636465052329002
1	1515000	0 0.622463062687876
1	1516000	0 0.605143511993735
1	1517000	0 0.59504426363526
1	1518000	0 0.580784325017899
1	1519000	0 0.568162920024041
1	1520000	0 0.562586682607401
1	1521000	0 0.554402145067655
1	1522000	0 0.545916620515769
1	1523000	0 0.542863461061531
1	1524000	0 0.530976621094013
1	1525000	0 0.522898116868709
1	1526000	0 0.503166795448119
1	1527000	0 0.481349901088408
1	1528000	0 0.484207151410211
1	1529000	0 0.475438207828864
1	1530000	0 0.470010776904733
1	1531000	0 0.469560016568688
1	1532000	0 0.461045518178902
1	1533000	0 0.455587442149197
1	1534000	0 0.457226787559421
1	1535000	0 0.465226963707886
1	1536000	0 0.46834077157596
1	1537000	0 0.462581453689454
1	1538000	0 0.46387202226256
1	1539000	0 0.4565972662306
1	1540000	0 0.45693146131691
1	1541000	0 0.46486303924135
1	1542000	0 0.465834076313583
1	1543000	0 0.475333366203059
1	1544000	0 0.477967526907093
1	1545000	0 0.48299717791231
1	1546000	0 0.482313814911552
1	1547000	0 0.483031420166315
1	1548000	0 0.492197649910712
1	1549000	0 0.493062161715588
1	1550000	0 0.492001529746034
1	1551000	0 0.511032162187703
1	1552000	0 0.522850245084424
1	1553000	0 0.523380870979091
1	1554000	0 0.517418968439131
1	1555000	0 0.512141017273282
1	1556000	0 0.502890405659309
1	1557000	0 0.500598080143814
1	1558000	0 0.493401802436932
1	1559000	0 0.491006325360127
1	1560000	0 0.483990704887056
1	1561000	0 0.48104329843603
1	1562000	0 0.466206362566988
1	1563000	0 0.469306640683835
1	1564000	0 0.464581431052461
1	1565000	0 0.46187768028592
1	1566000	0 0.463318878515706
1	1567000	0 0.458672237741135
1	1568000	0 0.454409818073227
1	1569000	0 0.455727412212709
1	1570000	0 0.452477351628786
1	1571000	0 0.448351561910487
1	1572000	0 0.448358562684076
1	1573000	0 0.450920654396126
1	1574000	0 0.452776674002368
1	1575000	0 0.45290652629897
1	1576000	0 0.449632687650246
1	1577000	0 0.452199529453384
1	1578000	0 0.449696606987505
1	1579000	0 0.459427935000606
1	1580000	0 0.462346772240706
1	1581000	0 0.470116077940956
1	1582000	0 0.466545128734008
1	1583000	0 0.47227641142482
1	1584000	0 0.473818533355693
1	1585000	0 0.470974560574847
1	1586000	0 0.486947910449439
1	1587000	0 0.492839946484588
1	1588000	0 0.498847946132476
1	1589000	0 0.493461170724241
1	1590000	0 0.498488468411247
1	1591000	0 0.485033888841165
1	1592000	0 0.484928955992545
1	1593000	0 0.485905506239971
1	1594000	0 0.480866542759064
1	1595000	0 0.476205031190662
1	1596000	0 0.480356895319575
1	1597000	0 0.478522761021782
1	1598000	0 0.480834179157795
1	1599000	0 0.478801306850906
1	1600000	0 0.487330156545128
1	1601000	0 0.496610544745532
1	1602000	0 0.496721157947614
1	1603000	0 0.510135878996328
1	1604000	0 0.518382807358777
1	1605000	0 0.51974147869775
1	1606000	0 0.526400049951496
1	1607000	0 0.53678175694662
1	1608000	0 0.543457390381088
1	1609000	0 0.5563249205417
1	1610000	0 0.562248646560113
1	1611000	0 0.565698431689349
1	1612000	0 0.566131184781358
1	1613000	0 0.565310671714491
1	1614000	0 0.570421105733607
1	1615000	0 0.571293464393074
1	1616000	0 0.570101302136194
1	1617000	0 0.570046899758384
1	1618000	0 0.569310665957495
1	1619000	0 0.567633366429774
1	1620000	0 0.571588127384519
1	1621000	0 0.580216310095419
1	1622000	0 0.579138719723945
1	1623000	0 0.583220898571224
1	1624000	0 0.583029465986032
1	1625000	0 0.584504973564827
1	1626000	0 0.581735538510712
1	1627000	0 0.593034416244214
1	1628000	0 0.592272793276914
1	1629000	0 0.601555236076138
1	1630000	0 0.604643460044011
1	1631000	0 0.610474357042476
1	1632000	0 0.615497712444188
1	1633000	0 0.623746485117394
1	1634000	0 0.619887222572598
1	1635000	0 0.627942281403225
1	1636000	0 0.61796291003885
1	1637000	0 0.617617828470836
1	1638000	0 0.606865147787332
1	1639000	0 0.619763878395861
1	1640000	0 0.630757890060409
1	1641000	0 0.629930203446758
1	1642000	0 0.628965514946877
1	1643000	0 0.630732791280782
1	1644000	0 0.635086660787073
1	1645000	0 0.649077404910322
1	1646000	0 0.650908895622587
1	1647000	0 0.671806949156978
1	1648000	0 0.674588313538751
1	1649000	0 0.680036380750049
1	1650000	0 0.687335047845729
1	1651000	0 0.692414189156234
1	1652000	0 0.716559370306744
1	1653000	0 0.725629251966849
1	1654000	0 0.726709424882669
1	1655000	0 0.742181065462386
1	1656000	0 0.741773652237144
1	1657000	0 0.747973892728407
1	1658000	0 0.750726154488317
1	1659000	0 0.752207395528429
1	1660000	0 0.765922486918402
1	1661000	0 0.777187394026383
1	1662000	0 0.78260339169704
1	1663000	0 0.792487125378354
1	1664000	0 0.800051459597944
1	1665000	0 0.801167013994853
1	1666000	0 0.807767379755764
1	1667000	0 0.816417213657884
1	1668000	0 0.811803379022045
1	1669000	0 0.811927420505607
1	1670000	0 0.819487999988104
1	1671000	0 0.815497452734683
1	1672000	0 0.816216458110797
1	1673000	0 0.815610591647176
1	1674000	0 0.809234483717199
1	1675000	0 0.816947767072163
1	1676000	0 0.817155577115959
1	1677000	0 0.828083019238302
1	1678000	0 0.850208198947271
1	1679000	0 0.8571918882025
1	1680000	0 0.870560648924799
1	1681000	0 0.872714804537525
1	1682000	0 0.881890116906898
1	1683000	0 0.893161924989371
1	1684000	0 0.91078329508673
1	1685000	0 0.92437728782484
1	1686000	0 0.92821663554485
1	1687000	0 0.946038097151283
1	1688000	0 0.946144053773287
1	1689000	0 0.948571155032931
1	1690000	0 0.978473038125353
1	1691000	0 0.980479505933447
1	1692000	0 0.975341725183079
1	1693000	0 0.972301361854103
1	1694000	0 0.963765646959087
1	1695000	0 0.955417386735505
1	1696000	0 0.962300195227203
1	1697000	0 0.960730504239761
1	1698000	0 0.960459637522055
1	1699000	0 0.960320980031785
1	1700000	0 0.962352454935737
1	1701000	0 0.966400287700861
1	1702000	0 0.958722259231856
1	1703000	0 0.955575713483483
1	1704000	0 0.962393727118838
1	1705000	0 0.954800276463625
1	1706000	0 0.952079478010881
1	1707000	0 0.956545700551729
1	1708000	0 0.95842823606178
1	1709000	0 0.96650747627903
1	1710000	0 0.967678679010994
1	1711000	0 0.967299231492729
1	1712000	0 0.957841547837046
1	1713000	0 0.956795365289097
1	1714000	0 0.958803379501482
1	1715000	0 0.961363762637239
1	1716000	0 0.956459830381857
1	1717000	0 0.948438089179973
1	1718000	0 0.947239290430566
1	1719000	0 0.944765995141014
1	1720000	0 0.934110874892975
1	1721000	0 0.91875169342105
1	1722000	0 0.919498905647845
1	1723000	0 0.915474868212643
1	1724000	0 0.915008915971042
1	1725000	0 0.903170074551843
1	1726000	0 0.901007620575692
1	1727000	0 0.913521860356829
1	1728000	0 0.912630754540689
1	1729000	0 0.919483303226339
1	1730000	0 0.912870800379167
1	1731000	0 0.921976271235404
1	1732000	0 0.914765103868393
1	1733000	0 0.911569793710896
1	1734000	0 0.905629578278525
1	1735000	0 0.922767024155982
1	1736000	0 0.919076713963746
1	1737000	0 0.919920495242393
1	1738000	0 0.915809988417934
1	1739000	0 0.922404404505156
1	1740000	0 0.926338668664333
1	1741000	0 0.932897976479387
1	1742000	0 0.946361513839704
1	1743000	0 0.957735639054166
1	1744000	0 0.962253855316997
1	1745000	0 0.971564684134213
1	1746000	0 0.971762470533487
1	1747000	0 0.969340471464503
1	1748000	0 0.977337314518429
1	1749000	0 0.984803021552856
1	1750000	0 0.987292347341913
1	1751000	0 0.98408929537656
1	1752000	0 0.982150342867788
1	1753000	0 0.971831898946312
1	1754000	0 0.959395186384873
1	1755000	0 0.956751167041596
1	1756000	0 0.960017361705885
1	1757000	0 0.958909844074332
1	1758000	0 0.955596791384573
1	1759000	0 0.953728410045203
1	1760000	0 0.955456377495565
1	1761000	0 0.951207337658618
1	1762000	0 0.958176698151627
1	1763000	0 0.961633648642859
1	1764000	0 0.970552936205835
1	1765000	0 0.969196855347189
1	1766000	0 0.97634028153015
1	1767000	0 0.971560196914602
1	1768000	0 0.981415563497941
1	1769000	0 0.97299835900743
1	1770000	0 0.98118227582643
1	1771000	0 0.988241917218388
1	1772000	0 0.9758269125363
1	1773000	0 0.972540314405448
1	1774000	0 0.964400365292804
1	1775000	0 0.968311403019985
1	1776000	0 0.965036017781385
1	1777000	0 0.96828683871792
1	1778000	0 0.957105584367622
1	1779000	0 0.962363948355166
1	1780000	0 0.955399284094724
1	1781000	0 0.961045871572272
1	1782000	0 0.95933759519842
1	1783000	0 0.961032382998643
1	1784000	0 0.95617445851502
1	1785000	0 0.952310475188705
1	1786000	0 0.943238170611968
1	1787000	0 0.945255563886471
1	1788000	0 0.945112272115244
1	1789000	0 0.968872264196595
1	1790000	0 0.971319977807993
1	1791000	0 0.965790541121627
1	1792000	0 0.965171375840124
1	1793000	0 0.969570988041669
1	1794000	0 0.970506188401796
1	1795000	0 0.965841158114472
1	1796000	0 0.946450985828805
1	1797000	0 0.95468188227335
1	1798000	0 0.958150983373053
1	1799000	0 0.96072854799496
1	1800000	0 0.963247637089106
1	1801000	0 0.975663580642744
1	1802000	0 0.97590725811401
1	1803000	0 0.969103612030536
1	1804000	0 0.963589780831783
1	1805000	0 0.964704210917256
1	1806000	0 0.95139801642298
1	1807000	0 0.967762335679147
1	1808000	0 0.953422247821992
1	1809000	0 0.960796859225439
1	1810000	0 0.963764947457882
1	1811000	0 0.960099736251997
1	1812000	0 0.954483163381163
1	1813000	0 0.958528683814171
1	1814000	0 0.950785317984851
1	1815000	0 0.952779944980425
1	1816000	0 0.968374900895651
1	1817000	0 0.986372270418465
1	1818000	0 0.989246705442621
1	1819000	0 0.989750911288505
1	1820000	0 0.991735640737358
1	1821000	0 0.978544634149782
1	1822000	0 0.985032167307329
1	1823000	0 0.989098782936148
1	1824000	0 0.993654476359232
1	1825000	0 0.999114513425192
1	1826000	0 0.996698437491523
1	1827000	0 0.999926775153758
1	1828000	0 0.988978598504031
1	1829000	0 0.958516174159116
1	1830000	0 0.943226968201185
1	1831000	0 0.939521296550437
1	1832000	0 0.943991303317524
1	1833000	0 0.947008184240412
1	1834000	0 0.94921585092672
1	1835000	0 0.944524846257525
1	1836000	0 0.917929064396724
1	1837000	0 0.913524779654381
1	1838000	0 0.89740375219044
1	1839000	0 0.903876779353127
1	1840000	0 0.903589077665716
1	1841000	0 0.898501718912189
1	1842000	0 0.901776578884561
1	1843000	0 0.894599887738203
1	1844000	0 0.883278486755302
1	1845000	0 0.889693583056701
1	1846000	0 0.889224058508491
1	1847000	0 0.888566345843593
1	1848000	0 0.896009190576363
1	1849000	0 0.892344815799022
1	1850000	0 0.868535248610441
1	1851000	0 0.868436949729698
1	1852000	0 0.868036992394972
1	1853000	0 0.868555783086926
1	1854000	0 0.869903038215957
1	1855000	0 0.870203927523186
1	1856000	0 0.877532675222151
1	1857000	0 0.881291910711234
1	1858000	0 0.880518627528205
1	1859000	0 0.877986265710835
1	1860000	0 0.869573505939216
1	1861000	0 0.872109391477867
1	1862000	0 0.864837108784604
1	1863000	0 0.860961901776936
1	1864000	0 0.862511560610548
1	1865000	0 0.850661121488359
1	1866000	0 0.858638455394994
1	1867000	0 0.871326917956134
1	1868000	0 0.884902810280035
1	1869000	0 0.883910393849657
1	1870000	0 0.878463421417088
1	1871000	0 0.871698024818076
1	1872000	0 0.873512779107826
1	1873000	0 0.870802536916695
1	1874000	0 0.864901179398799
1	1875000	0 0.866402974521801
1	1876000	0 0.879982461413969
1	1877000	0 0.888890149881402
1	1878000	0 0.897579932494692
1	1879000	0 0.884965743494545
1	1880000	0 0.883237749648721
1	1881000	0 0.889600175773307
1	1882000	0 0.875672169220864
1	1883000	0 0.883295428264443
1	1884000	0 0.885241581066747
1	1885000	0 0.892334232186691
1	1886000	0 0.880006890674509
1	1887000	0 0.873900555233603
1	1888000	0 0.861961129393012
1	1889000	0 0.85699937213406
1	1890000	0 0.862927082768791
1	1891000	0 0.867265391623728
1	1892000	0 0.852028006240374
1	1893000	0 0.859502548217527
1	1894000	0 0.847796185196521
1	1895000	0 0.851604157110796
1	1896000	0 0.846074209096469
1	1897000	0 0.858501443143587
1	1898000	0 0.828675009260458
1	1899000	0 0.822160480582572
1	1900000	0 0.826355242078467
1	1901000	0 0.825226202298808
1	1902000	0 0.827469768601177
1	1903000	0 0.827295189693239
1	1904000	0 0.827095431160853
1	1905000	0 0.83357655837771
1	1906000	0 0.833483225820056
1	1907000	0 0.839078905934475
1	1908000	0 0.843293667051767
1	1909000	0 0.85313242721975
1	1910000	0 0.851936059848565
1	1911000	0 0.853362916444448
1	1912000	0 0.851795178129301
1	1913000	0 0.855888002338976
1	1914000	0 0.850146007842805
1	1915000	0 0.8521012954494
1	1916000	0 0.851583321792957
1	1917000	0 0.85963624511954
1	1918000	0 0.860094915097794
1	1919000	0 0.859767905308866
1	1920000	0 0.881657229841396
1	1921000	0 0.875872392362657
1	1922000	0 0.860068763494452
1	1923000	0 0.863203037995578
1	1924000	0 0.855257933039683
1	1925000	0 0.85183031983135
1	1926000	0 0.849346074976928
1	1927000	0 0.852263741074166
1	1928000	0 0.859011748496855
1	1929000	0 0.865688726744143
1	1930000	0 0.867993279448875
1	1931000	0 0.868442851267493
1	1932000	0 0.86120520053076
1	1933000	0 0.861899901694677
1	1934000	0 0.865083550733769
1	1935000	0 0.865772388237131
1	1936000	0 0.871435648568057
1	1937000	0 0.860042334471828
1	1938000	0 0.865567342308017
1	1939000	0 0.863370408130791
1	1940000	0 0.853656358302548
1	1941000	0 0.852216117079098
1	1942000	0 0.864884009341278
1	1943000	0 0.863934061900307
1	1944000	0 0.855304175060524
1	1945000	0 0.856827465054066
1	1946000	0 0.861255269840142
1	1947000	0 0.873282900157191
1	1948000	0 0.875979148435624
1	1949000	0 0.874196727177157
1	1950000	0 0.870796527267441
1	1951000	0 0.865361989381289
1	1952000	0 0.863990346234198
1	1953000	0 0.858760854495006
1	1954000	0 0.855958793571455
1	1955000	0 0.85171867629571
1	1956000	0 0.851303465889692
1	1957000	0 0.850507750580952
1	1958000	0 0.857006920923666
1	1959000	0 0.868865221049714
1	1960000	0 0.869233749454009
1	1961000	0 0.873518112832237
1	1962000	0 0.869891880547481
1	1963000	0 0.880878562357384
1	1964000	0 0.876781022613015
1	1965000	0 0.879160110165374
1	1966000	0 0.879145830225509
1	1967000	0 0.883048095920278
1	1968000	0 0.8593766269439
1	1969000	0 0.860149998810133
1	1970000	0 0.882638729274916
1	1971000	0 0.890807931620172
1	1972000	0 0.894084109174869
1	1973000	0 0.894270020985915
1	1974000	0 0.885073062392264
1	1975000	0 0.881907861983316
1	1976000	0 0.873416305747717
1	1977000	0 0.869966378897008
1	1978000	0 0.886545665054363
1	1979000	0 0.879463661932952
1	1980000	0 0.894749906463603
1	1981000	0 0.903554030192012
1	1982000	0 0.90361352272587
1	1983000	0 0.906339798779857
1	1984000	0 0.893638369540358
1	1985000	0 0.893346092657055
1	1986000	0 0.894247389010519
1	1987000	0 0.905029953962091
1	1988000	0 0.907755875318692
1	1989000	0 0.910461685225755
1	1990000	0 0.913751167963115
1	1991000	0 0.916050322776614
1	1992000	0 0.920320134724735
1	1993000	0 0.921271576792898
1	1994000	0 0.925453448421752
1	1995000	0 0.94030452970298
1	1996000	0 0.937332337234949
1	1997000	0 0.943425563054009
1	1998000	0 0.944287719098192
1	1999000	0 0.941459253368696
1	2000000	0 0.947180242756134
1	2001000	0 0.960657274373802
1	2002000	0 0.957665039690678
1	2003000	0 0.958595555934226
1	2004000	0 0.962294485569618
1	2005000	0 0.968243030566496
1	2006000	0 0.967971964633207
1	2007000	0 0.968737121338797
1	2008000	0 0.977185239016801
1	2009000	0 0.981803269955684
1	2010000	0 0.985806673174554
1	2011000	0 0.982065399994105
1	2012000	0 0.976713034931864
1	2013000	0 0.970900011832116
1	2014000	0 0.982641545041696
1	2015000	0 0.988568460035389
1	2016000	0 1.00161530471714
1	2017000	0 0.990781478129597
1	2018000	0 0.979357214446297
1	2019000	0 0.965149823298624
1	2020000	0 0.96809717013276
1	2021000	0 0.969231278661749
1	2022000	0 0.976112099996711
1	2023000	0 0.978784210141916
1	2024000	0 0.973720967984257
1	2025000	0 0.976180730512692
1	2026000	0 0.970124144170936
1	2027000	0 0.96317590720768
1	2028000	0 0.952868360095178
1	2029000	0 0.935494803845163
1	2030000	0 0.93883992480432
1	2031000	0 0.932207597914576
1	2032000	0 0.914088567343684
1	2033000	0 0.910898014304628
1	2034000	0 0.902129839568473
1	2035000	0 0.900931894996909
1	2036000	0 0.895043857851179
1	2037000	0 0.887224505236141
1	2038000	0 0.889188828546927
1	2039000	0 0.902258042749861
1	2040000	0 0.911260010624439
1	2041000	0 0.900065489712397
1	2042000	0 0.895308440266071
1	2043000	0 0.907068824684079
1	2044000	0 0.906619048654432
1	2045000	0 0.918757486797935
1	2046000	0 0.915123980729184
1	2047000	0 0.910774119491928
1	2048000	0 0.901912861884214
1	2049000	0 0.936274871784202
1	2050000	0 0.93768869496284
1	2051000	0 0.938805767160021
1	2052000	0 0.938698031764501
1	2053000	0 0.932536894708488
1	2054000	0 0.92913669284496
1	2055000	0 0.943577899070886
1	2056000	0 0.939823964585849
1	2057000	0 0.945106747686764
1	2058000	0 0.946300637926196
1	2059000	0 0.942203830418344
1	2060000	0 0.93511243607058
1	2061000	0 0.927490202658811
1	2062000	0 0.927883269775158
1	2063000	0 0.934121837440696
1	2064000	0 0.927959341626767
1	2065000	0 0.940145824528861
1	2066000	0 0.938904034374226
1	2067000	0 0.936988454688338
1	2068000	0 0.915331196043099
1	2069000	0 0.906274303050391
1	2070000	0 0.917398011998911
1	2071000	0 0.893188408021484
1	2072000	0 0.89691244363372
1	2073000	0 0.921355231580411
1	2074000	0 0.921974324509081
1	2075000	0 0.942716778016019
[truncated: 128,649 more rows]

## Sheet: 3
chr	pos	SNPindex
1	770000	-0.0252359
1	780000	-0.0257625
1	790000	-0.0258439
1	800000	-0.0286088
1	810000	-0.0282514
1	820000	-0.0270874
1	830000	-0.0279452
1	840000	-0.029322
1	850000	-0.0298939
1	860000	-0.0348836
1	870000	-0.0341767
1	880000	-0.0332808
1	890000	-0.0334026
1	900000	-0.0341257
1	910000	-0.0373782
1	920000	-0.0390947
1	930000	-0.040864
1	940000	-0.0409999
1	950000	-0.0433572
1	960000	-0.0449872
1	970000	-0.0456421
1	980000	-0.0486101
1	990000	-0.0512965
1	1000000	-0.055064
1	1010000	-0.0579556
1	1020000	-0.0597509
1	1030000	-0.0578271
1	1040000	-0.0622116
1	1050000	-0.0633149
1	1060000	-0.0646805
1	1070000	-0.0613162
1	1080000	-0.0625979
1	1090000	-0.0620641
1	1100000	-0.0649145
1	1110000	-0.0653512
1	1120000	-0.064655
1	1130000	-0.0642237
1	1140000	-0.0652966
1	1150000	-0.0697238
1	1160000	-0.0696085
1	1170000	-0.0734488
1	1180000	-0.0745779
1	1190000	-0.0767452
1	1200000	-0.0774972
1	1210000	-0.0792396
1	1220000	-0.0828611
1	1230000	-0.0879341
1	1240000	-0.0890114
1	1250000	-0.0909032
1	1260000	-0.0926467
1	1270000	-0.0936899
1	1280000	-0.094258
1	1290000	-0.0931922
1	1300000	-0.0936551
1	1310000	-0.0923595
1	1320000	-0.0950996
1	1330000	-0.0956896
1	1340000	-0.0964533
1	1350000	-0.102969
1	1360000	-0.106192
1	1370000	-0.106955
1	1380000	-0.110376
1	1390000	-0.110603
1	1400000	-0.111782
1	1410000	-0.108111
1	1420000	-0.108226
1	1430000	-0.1102
1	1440000	-0.113075
1	1450000	-0.114819
1	1460000	-0.114787
1	1470000	-0.117995
1	1480000	-0.118547
1	1490000	-0.120117
1	1500000	-0.121389
1	1510000	-0.120704
1	1520000	-0.118221
1	1530000	-0.117599
1	1540000	-0.115497
1	1550000	-0.117204
1	1560000	-0.117309
1	1570000	-0.117561
1	1580000	-0.117711
1	1590000	-0.118016
1	1600000	-0.117539
1	1610000	-0.117544
1	1620000	-0.117861
1	1630000	-0.119799
1	1640000	-0.119885
1	1650000	-0.118977
1	1660000	-0.119082
1	1670000	-0.117577
1	1680000	-0.117932
1	1690000	-0.118373
1	1700000	-0.117393
1	1710000	-0.114043
1	1720000	-0.117138
1	1730000	-0.114805
1	1740000	-0.122463
1	1750000	-0.118437
1	1760000	-0.11857
1	1770000	-0.119255
1	1780000	-0.118197
1	1790000	-0.116638
1	1800000	-0.117677
1	1810000	-0.116838
1	1820000	-0.116581
1	1830000	-0.10983
1	1840000	-0.110932
1	1850000	-0.110333
1	1860000	-0.109283
1	1870000	-0.110991
1	1880000	-0.108917
1	1890000	-0.109071
1	1900000	-0.109027
1	1910000	-0.111013
1	1920000	-0.111233
1	1930000	-0.113315
1	1940000	-0.112474
1	1950000	-0.113203
1	1960000	-0.113221
1	1970000	-0.117312
1	1980000	-0.118089
1	1990000	-0.119415
1	2000000	-0.12152
1	2010000	-0.121955
1	2020000	-0.124528
1	2030000	-0.126287
1	2040000	-0.126799
1	2050000	-0.127965
1	2060000	-0.129627
1	2070000	-0.134783
1	2080000	-0.137417
1	2090000	-0.139047
1	2100000	-0.141918
1	2110000	-0.144428
1	2120000	-0.145439
1	2130000	-0.148706
1	2140000	-0.14892
1	2150000	-0.151651
1	2160000	-0.150862
1	2170000	-0.150049
1	2180000	-0.150638
1	2190000	-0.151557
1	2200000	-0.153318
1	2210000	-0.155028
1	2220000	-0.157987
1	2230000	-0.158851
1	2240000	-0.161023
1	2250000	-0.165648
1	2260000	-0.165726
1	2270000	-0.167255
1	2280000	-0.169904
1	2290000	-0.172018
1	2300000	-0.173682
1	2310000	-0.173962
1	2320000	-0.17578
1	2330000	-0.177524
1	2340000	-0.177447
1	2350000	-0.177039
1	2360000	-0.179935
1	2370000	-0.178393
1	2380000	-0.182309
1	2390000	-0.183331
1	2400000	-0.184784
1	2410000	-0.187255
1	2420000	-0.187721
1	2430000	-0.188565
1	2440000	-0.18942
1	2450000	-0.191703
1	2460000	-0.190925
1	2470000	-0.190319
1	2480000	-0.189732
1	2490000	-0.188817
1	2500000	-0.188363
1	2510000	-0.187389
1	2520000	-0.185752
1	2530000	-0.184732
1	2540000	-0.186751
1	2550000	-0.187316
1	2560000	-0.187068
1	2570000	-0.187587
1	2580000	-0.190172
1	2590000	-0.189483
1	2600000	-0.191465
1	2610000	-0.190046
1	2620000	-0.190538
1	2630000	-0.191211
1	2640000	-0.190642
1	2650000	-0.188402
1	2660000	-0.184546
1	2670000	-0.186081
1	2680000	-0.184994
1	2690000	-0.186573
1	2700000	-0.187286
1	2710000	-0.186947
1	2720000	-0.185286
1	2730000	-0.183481
1	2740000	-0.183617
1	2750000	-0.180482
1	2760000	-0.178027
1	2770000	-0.176713
1	2780000	-0.173003
1	2790000	-0.171725
1	2800000	-0.173379
1	2810000	-0.169
1	2820000	-0.168726
1	2830000	-0.165726
1	2840000	-0.167699
1	2850000	-0.167167
1	2860000	-0.162437
1	2870000	-0.160761
1	2880000	-0.160959
1	2890000	-0.15899
1	2900000	-0.160598
1	2910000	-0.159217
1	2920000	-0.16514
1	2930000	-0.168143
1	2940000	-0.169793
1	2950000	-0.171073
1	2960000	-0.173518
1	2970000	-0.172919
1	2980000	-0.170976
1	2990000	-0.169165
1	3000000	-0.170622
1	3010000	-0.172214
1	3020000	-0.172919
1	3030000	-0.173255
1	3040000	-0.173812
1	3050000	-0.175782
1	3060000	-0.174745
1	3070000	-0.173079
1	3080000	-0.172799
1	3090000	-0.173196
1	3100000	-0.173697
1	3110000	-0.174316
1	3120000	-0.17365
1	3130000	-0.175157
1	3140000	-0.172445
1	3150000	-0.173858
1	3160000	-0.176704
1	3170000	-0.173657
1	3180000	-0.174946
1	3190000	-0.178411
1	3200000	-0.178844
1	3210000	-0.17888
1	3220000	-0.182497
1	3230000	-0.182109
1	3240000	-0.188317
1	3250000	-0.186295
1	3260000	-0.194828
1	3270000	-0.197571
1	3280000	-0.199103
1	3290000	-0.201082
1	3300000	-0.204865
1	3310000	-0.204408
1	3320000	-0.206384
1	3330000	-0.206578
1	3340000	-0.209772
1	3350000	-0.207698
1	3360000	-0.2097
1	3370000	-0.211477
1	3380000	-0.211253
1	3390000	-0.213116
1	3400000	-0.212723
1	3410000	-0.2135
1	3420000	-0.210984
1	3430000	-0.211421
1	3440000	-0.210729
1	3450000	-0.209083
1	3460000	-0.210456
1	3470000	-0.210939
1	3480000	-0.208493
1	3490000	-0.209825
1	3500000	-0.210133
1	3510000	-0.209032
1	3520000	-0.209944
1	3530000	-0.210079
1	3540000	-0.211151
1	3550000	-0.211462
1	3560000	-0.21112
1	3570000	-0.209643
1	3580000	-0.20821
1	3590000	-0.207463
1	3600000	-0.208349
1	3610000	-0.207244
1	3620000	-0.206596
1	3630000	-0.204784
1	3640000	-0.204512
1	3650000	-0.202617
1	3660000	-0.20493
1	3670000	-0.204921
1	3680000	-0.203108
1	3690000	-0.201159
1	3700000	-0.200803
1	3710000	-0.198922
1	3720000	-0.196072
1	3730000	-0.194631
1	3740000	-0.195042
1	3750000	-0.194821
1	3760000	-0.185579
1	3770000	-0.186076
1	3780000	-0.183447
1	3790000	-0.18023
1	3800000	-0.178663
1	3810000	-0.17574
1	3820000	-0.174189
1	3830000	-0.172414
1	3840000	-0.170121
1	3850000	-0.167366
1	3860000	-0.16349
1	3870000	-0.162002
1	3880000	-0.160596
1	3890000	-0.158909
1	3900000	-0.158819
1	3910000	-0.158914
1	3920000	-0.156785
1	3930000	-0.157514
1	3940000	-0.155652
1	3950000	-0.158634
1	3960000	-0.159255
1	3970000	-0.163259
1	3980000	-0.165494
1	3990000	-0.16898
1	4000000	-0.17026
1	4010000	-0.168732
1	4020000	-0.167356
1	4030000	-0.170052
1	4040000	-0.169183
1	4050000	-0.169786
1	4060000	-0.170799
1	4070000	-0.170552
1	4080000	-0.169421
1	4090000	-0.169924
1	4100000	-0.170045
1	4110000	-0.168375
1	4120000	-0.169455
1	4130000	-0.170226
1	4140000	-0.173309
1	4150000	-0.175494
1	4160000	-0.180066
1	4170000	-0.182229
1	4180000	-0.18243
1	4190000	-0.182752
1	4200000	-0.179254
1	4210000	-0.17975
1	4220000	-0.177658
1	4230000	-0.185212
1	4240000	-0.185441
1	4250000	-0.18588
1	4260000	-0.188925
1	4270000	-0.193564
1	4280000	-0.194697
1	4290000	-0.197506
1	4300000	-0.199815
1	4310000	-0.200356
1	4320000	-0.206612
1	4330000	-0.206974
1	4340000	-0.21186
1	4350000	-0.210345
1	4360000	-0.211301
1	4370000	-0.215801
1	4380000	-0.216564
1	4390000	-0.21778
1	4400000	-0.217484
1	4410000	-0.216149
1	4420000	-0.217327
1	4430000	-0.216478
1	4440000	-0.21372
1	4450000	-0.213231
1	4460000	-0.210795
1	4470000	-0.20593
1	4480000	-0.205709
1	4490000	-0.204156
1	4500000	-0.20652
1	4510000	-0.205315
1	4520000	-0.205522
1	4530000	-0.205895
1	4540000	-0.206441
1	4550000	-0.206434
1	4560000	-0.207294
1	4570000	-0.210472
1	4580000	-0.212258
1	4590000	-0.211993
1	4600000	-0.211117
1	4610000	-0.211254
1	4620000	-0.211843
1	4630000	-0.212127
1	4640000	-0.21229
1	4650000	-0.215363
1	4660000	-0.218797
1	4670000	-0.215336
1	4680000	-0.218793
1	4690000	-0.218617
1	4700000	-0.21544
1	4710000	-0.214975
1	4720000	-0.214972
1	4730000	-0.211143
1	4740000	-0.20967
1	4750000	-0.206553
1	4760000	-0.203615
1	4770000	-0.201148
1	4780000	-0.198737
1	4790000	-0.196823
1	4800000	-0.196815
1	4810000	-0.19709
1	4820000	-0.199215
1	4830000	-0.197358
1	4840000	-0.19674
1	4850000	-0.197551
1	4860000	-0.199375
1	4870000	-0.199226
1	4880000	-0.198995
1	4890000	-0.198566
1	4900000	-0.197723
1	4910000	-0.197821
1	4920000	-0.197629
1	4930000	-0.199376
1	4940000	-0.198885
1	4950000	-0.199106
1	4960000	-0.202846
1	4970000	-0.202435
1	4980000	-0.202338
1	4990000	-0.202229
1	5000000	-0.201132
1	5010000	-0.200827
1	5020000	-0.200376
1	5030000	-0.199059
1	5040000	-0.19543
1	5050000	-0.193558
1	5060000	-0.192523
1	5070000	-0.192847
1	5080000	-0.194165
1	5090000	-0.191041
1	5100000	-0.19011
1	5110000	-0.187207
1	5120000	-0.186265
1	5130000	-0.18495
1	5140000	-0.185504
1	5150000	-0.182213
1	5160000	-0.18382
1	5170000	-0.181874
1	5180000	-0.179825
1	5190000	-0.180568
1	5200000	-0.181208
1	5210000	-0.179781
1	5220000	-0.179801
1	5230000	-0.181793
1	5240000	-0.183568
1	5250000	-0.18404
1	5260000	-0.181879
1	5270000	-0.19241
1	5280000	-0.189929
1	5290000	-0.189535
1	5300000	-0.191707
1	5310000	-0.191539
1	5320000	-0.192535
1	5330000	-0.192969
1	5340000	-0.189501
1	5350000	-0.193784
1	5360000	-0.199517
1	5370000	-0.20562
1	5380000	-0.204125
1	5390000	-0.204097
1	5400000	-0.20446
1	5410000	-0.205599
1	5420000	-0.203006
1	5430000	-0.203271
1	5440000	-0.198343
1	5450000	-0.198098
1	5460000	-0.191051
1	5470000	-0.186232
1	5480000	-0.178817
1	5490000	-0.174759
1	5500000	-0.168746
1	5510000	-0.165822
1	5520000	-0.156995
1	5530000	-0.142772
1	5540000	-0.127743
1	5550000	-0.122965
1	5560000	-0.109145
1	5570000	-0.100235
1	5580000	-0.0892041
1	5590000	-0.0776414
1	5600000	-0.0657983
1	5610000	-0.0572814
1	5620000	-0.0410061
1	5630000	-0.0227086
1	5640000	-0.000860031
1	5650000	0.0125232
1	5660000	0.0353993
1	5670000	0.0544134
1	5680000	0.0690835
1	5690000	0.0768462
1	5700000	0.0889316
1	5710000	0.100882
1	5720000	0.10402
1	5730000	0.10486
1	5740000	0.136112
1	5750000	0.148502
1	5760000	0.157543
1	5770000	0.160402
1	5780000	0.181762
1	5790000	0.199678
1	5800000	0.221002
1	5810000	0.221531
1	5820000	0.219742
1	5830000	0.232343
1	5840000	0.238126
1	5850000	0.247518
1	5860000	0.250926
1	5870000	0.257768
1	5880000	0.262875
1	5890000	0.278824
1	5900000	0.299941
1	5910000	0.306543
1	5920000	0.309664
1	5930000	0.318684
1	5940000	0.328286
1	5950000	0.335574
1	5960000	0.338757
1	5970000	0.340799
1	5980000	0.348452
1	5990000	0.352466
1	6000000	0.35918
1	6010000	0.369184
1	6020000	0.37215
1	6030000	0.384121
1	6040000	0.397481
1	6050000	0.406016
1	6060000	0.411925
1	6070000	0.425469
1	6080000	0.449424
1	6090000	0.448123
1	6100000	0.459892
1	6110000	0.46191
1	6120000	0.472534
1	6130000	0.479285
1	6140000	0.485458
1	6150000	0.494707
1	6160000	0.498595
1	6170000	0.536753
1	6180000	0.543372
1	6190000	0.548454
1	6200000	0.556638
1	6210000	0.563663
1	6220000	0.566388
1	6230000	0.563951
1	6240000	0.576584
1	6250000	0.580563
1	6260000	0.59643
1	6270000	0.602239
1	6280000	0.630064
1	6290000	0.65126
1	6300000	0.649964
1	6310000	0.654799
1	6320000	0.667186
1	6330000	0.702347
1	6340000	0.723454
1	6350000	0.716872
1	6360000	0.714745
1	6370000	0.717113
1	6380000	0.717609
1	6390000	0.721796
1	6400000	0.732487
1	6410000	0.73497
1	6420000	0.735141
1	6430000	0.736194
1	6440000	0.740812
1	6450000	0.746331
1	6460000	0.751605
1	6470000	0.751914
1	6480000	0.752255
1	6490000	0.743454
1	6500000	0.752239
1	6510000	0.755278
1	6520000	0.769275
1	6530000	0.767055
1	6540000	0.787658
1	6550000	0.788417
1	6560000	0.792746
1	6570000	0.794595
1	6580000	0.800675
1	6590000	0.806092
1	6600000	0.804982
1	6610000	0.805271
1	6620000	0.815521
1	6630000	0.828733
1	6640000	0.836749
1	6650000	0.848743
1	6660000	0.853853
1	6670000	0.858149
1	6680000	0.83654
1	6690000	0.846837
1	6700000	0.847022
1	6710000	0.85193
1	6720000	0.852205
1	6730000	0.856707
1	6740000	0.850852
1	6750000	0.852579
1	6760000	0.847285
1	6770000	0.832998
1	6780000	0.823628
1	6790000	0.824103
1	6800000	0.821365
1	6810000	0.827667
1	6820000	0.834214
1	6830000	0.836013
1	6840000	0.842535
1	6850000	0.829963
1	6860000	0.835678
1	6870000	0.835903
1	6880000	0.833286
1	6890000	0.841652
1	6900000	0.843534
1	6910000	0.845525
1	6920000	0.841299
1	6930000	0.843831
1	6940000	0.850168
1	6950000	0.857229
1	6960000	0.858626
1	6970000	0.874958
1	6980000	0.878913
1	6990000	0.886851
1	7000000	0.887934
1	7010000	0.892196
1	7020000	0.893029
1	7030000	0.880892
1	7040000	0.877793
1	7050000	0.87338
1	7060000	0.890929
1	7070000	0.888145
1	7080000	0.886846
1	7090000	0.876604
1	7100000	0.860354
1	7110000	0.848633
1	7120000	0.83777
1	7130000	0.825585
1	7140000	0.813646
1	7150000	0.799117
1	7160000	0.798466
1	7170000	0.785331
1	7180000	0.779137
1	7190000	0.767441
1	7200000	0.777423
1	7210000	0.770036
1	7220000	0.774966
1	7230000	0.783122
1	7240000	0.777173
1	7250000	0.785595
1	7260000	0.779045
1	7270000	0.782354
1	7280000	0.806338
1	7290000	0.80504
1	7300000	0.803486
1	7310000	0.794298
1	7320000	0.82252
1	7330000	0.846866
1	7340000	0.864114
1	7350000	0.872526
1	7360000	0.894435
1	7370000	0.887816
1	7380000	0.888538
1	7390000	0.909182
1	7400000	0.912574
1	7410000	0.902328
1	7420000	0.911573
1	7430000	0.917314
1	7440000	0.926442
1	7450000	0.917594
1	7460000	0.924253
1	7470000	0.941587
1	7480000	0.942998
1	7490000	0.944684
1	7500000	0.948815
1	7510000	0.966908
1	7520000	0.967782
1	7530000	0.974588
1	7540000	0.98112
1	7550000	0.985732
1	7560000	1.00097
1	7570000	0.999541
1	7580000	0.987087
1	7590000	0.984273
1	7600000	1.00226
1	7610000	1.00405
1	7620000	1.00385
1	7630000	1.01257
1	7640000	0.999483
1	7650000	0.996211
1	7660000	1.00117
1	7670000	1.00305
1	7680000	1.0012
1	7690000	1.00527
1	7700000	1.02643
1	7710000	1.02622
1	7720000	1.01633
1	7730000	1.00906
1	7740000	1.021
1	7750000	1.0112
1	7760000	1.00492
1	7770000	1.00243
1	7780000	1.00849
1	7790000	0.990096
1	7800000	0.987334
1	7810000	0.991545
1	7820000	0.987719
1	7830000	0.972496
1	7840000	0.952729
1	7850000	0.958533
1	7860000	0.965005
1	7870000	0.970824
1	7880000	0.974082
1	7890000	0.974274
1	7900000	0.974273
1	7910000	0.968911
1	7920000	0.968006
1	7930000	0.9741
1	7940000	0.979485
1	7950000	0.975122
1	7960000	0.975965
1	7970000	0.980302
1	7980000	0.981194
1	7990000	0.986761
1	8000000	1.00411
1	8010000	1.01181
1	8020000	1.01421
1	8030000	1.00831
1	8040000	1.02292
1	8050000	1.00705
1	8060000	1.01033
1	8070000	1.01324
1	8080000	1.01866
1	8090000	1.01239
1	8100000	1.02278
1	8110000	1.03201
1	8120000	1.04362
1	8130000	1.04443
1	8140000	1.03321
1	8150000	1.01834
1	8160000	1.01805
1	8170000	1.01725
1	8180000	1.025
1	8190000	1.06619
1	8200000	1.06437
1	8210000	1.06791
1	8220000	1.06012
1	8230000	1.05638
1	8240000	1.05444
1	8250000	1.06989
1	8260000	1.07774
1	8270000	1.09521
1	8280000	1.12318
1	8290000	1.14932
1	8300000	1.14971
1	8310000	1.16059
1	8320000	1.16688
1	8330000	1.15489
1	8340000	1.15697
1	8350000	1.15595
1	8360000	1.21583
1	8370000	1.2243
1	8380000	1.23642
1	8390000	1.23539
1	8400000	1.2404
1	8410000	1.23839
1	8420000	1.24468
1	8430000	1.26373
1	8440000	1.27012
1	8450000	1.30006
1	8460000	1.30464
1	8470000	1.32324
1	8480000	1.32688
1	8490000	1.33425
1	8500000	1.34068
1	8510000	1.33545
1	8520000	1.3486
1	8530000	1.36183
1	8540000	1.36838
1	8550000	1.37575
1	8560000	1.3648
1	8570000	1.34735
1	8580000	1.33612
1	8590000	1.33572
1	8600000	1.33668
1	8610000	1.35114
1	8620000	1.34784
1	8630000	1.36089
1	8640000	1.36748
1	8650000	1.35034
1	8660000	1.35648
1	8670000	1.34158
1	8680000	1.33429
1	8690000	1.34009
1	8700000	1.34631
1	8710000	1.32743
1	8720000	1.32707
1	8730000	1.33131
1	8740000	1.32296
1	8750000	1.33605
1	8760000	1.32325
1	8770000	1.35053
1	8780000	1.35722
1	8790000	1.34166
1	8800000	1.33423
1	8810000	1.33589
1	8820000	1.32937
1	8830000	1.30283
1	8840000	1.29181
1	8850000	1.28476
1	8860000	1.27745
1	8870000	1.28206
1	8880000	1.31243
1	8890000	1.30538
1	8900000	1.30924
1	8910000	1.31982
1	8920000	1.32308
1	8930000	1.3229
1	8940000	1.32593
1	8950000	1.31395
1	8960000	1.33288
1	8970000	1.33731
1	8980000	1.34329
1	8990000	1.35751
1	9000000	1.36342
1	9010000	1.36678
1	9020000	1.35256
1	9030000	1.34559
1	9040000	1.34071
1	9050000	1.346
1	9060000	1.36878
1	9070000	1.34717
1	9080000	1.36023
1	9090000	1.37506
1	9100000	1.38141
1	9110000	1.39227
1	9120000	1.40627
1	9130000	1.4238
1	9140000	1.423
1	9150000	1.44587
1	9160000	1.4707
1	9170000	1.48088
1	9180000	1.49741
1	9190000	1.48966
1	9200000	1.48904
1	9210000	1.47592
1	9220000	1.49463
1	9230000	1.50258
1	9240000	1.52547
1	9250000	1.5208
1	9260000	1.52374
1	9270000	1.54161
1	9280000	1.56006
1	9290000	1.56507
1	9300000	1.57699
1	9310000	1.57377
1	9320000	1.59294
1	9330000	1.62039
1	9340000	1.69051
1	9350000	1.73167
1	9360000	1.72686
1	9370000	1.74325
1	9380000	1.76963
1	9390000	1.78069
1	9400000	1.79317
1	9410000	1.80273
1	9420000	1.78727
1	9430000	1.81449
1	9440000	1.81656
1	9450000	1.82729
1	9460000	1.82601
1	9470000	1.8601
1	9480000	1.87468
1	9490000	1.89626
1	9500000	1.91919
1	9510000	1.89007
1	9520000	1.88936
1	9530000	1.89382
1	9540000	1.89981
1	9550000	1.90647
1	9560000	1.8922
1	9570000	1.90445
1	9580000	1.90383
1	9590000	1.90617
1	9600000	1.95342
1	9610000	1.95254
1	9620000	1.96347
1	9630000	1.95025
1	9640000	1.96152
1	9650000	1.97777
1	9660000	2.00562
1	9670000	2.024
1	9680000	2.02746
1	9690000	2.00734
1	9700000	1.99898
1	9710000	2.00818
1	9720000	2.0308
1	9730000	2.05256
1	9740000	2.07092
1	9750000	2.08935
1	9760000	2.07453
1	9770000	2.07854
1	9780000	2.07999
1	9790000	2.07455
1	9800000	2.09393
1	9810000	2.11105
1	9820000	2.12041
1	9830000	2.08669
1	9840000	2.10962
1	9850000	2.1139
1	9860000	2.11323
1	9870000	2.05842
1	9880000	2.04745
1	9890000	2.07298
1	9900000	2.08591
1	9910000	2.06529
1	9920000	2.09589
1	9930000	2.07518
1	9940000	2.07036
1	9950000	2.08953
1	9960000	2.05093
1	9970000	2.04687
1	9980000	2.0184
1	9990000	1.98495
1	1000000	0 1.97897346370663
1	1001000	0 1.97666281471791
1	1002000	0 2.02139963831778
1	1003000	0 2.02726055358217
1	1004000	0 2.0192961154784
1	1005000	0 2.0284776029854
1	1006000	0 2.02315830310869
1	1007000	0 2.04905495392268
1	1008000	0 2.04684126577058
1	1009000	0 2.06221895066706
1	1010000	0 2.07984536733582
1	1011000	0 2.09063492858985
1	1012000	0 2.09133033672641
1	1013000	0 2.12910895580754
1	1014000	0 2.14126422663294
1	1015000	0 2.10629064795257
1	1016000	0 2.14816834877894
1	1017000	0 2.0976108542451
1	1018000	0 2.1285322238909
1	1019000	0 2.13339100145037
1	1020000	0 2.14621792287645
1	1021000	0 2.14041095575394
1	1022000	0 2.13160007128864
1	1023000	0 2.15387941781977
1	1024000	0 2.13303602429298
1	1025000	0 2.15658098242236
1	1026000	0 2.11817533655147
1	1027000	0 2.10293494881014
1	1028000	0 2.07854754824393
1	1029000	0 2.05821036618196
1	1030000	0 2.02363495158303
1	1031000	0 2.0327326356912
1	1032000	0 2.01756199136789
1	1033000	0 2.04336698911163
1	1034000	0 2.04649027449352
1	1035000	0 2.05709020658675
1	1036000	0 2.05506712798295
1	1037000	0 2.05322586872099
1	1038000	0 2.03324466884543
1	1039000	0 2.03085206815278
1	1040000	0 2.03690456794996
1	1041000	0 2.01676012442858
1	1042000	0 1.98847253623371
1	1043000	0 1.99243005765174
1	1044000	0 1.99506958104822
1	1045000	0 2.00271074752756
1	1046000	0 2.0136584952615
1	1047000	0 2.03070715727405
1	1048000	0 2.03419824555714
1	1049000	0 2.02904389699284
1	1050000	0 2.02962984081067
1	1051000	0 2.02962939943138
1	1052000	0 2.0297723588768
1	1053000	0 2.03900054163797
1	1054000	0 2.06937889161659
1	1055000	0 2.07324119569988
1	1056000	0 2.0801756554345
1	1057000	0 2.07004040221726
1	1058000	0 2.10521168671675
1	1059000	0 2.12264124734814
1	1060000	0 2.12225368872272
1	1061000	0 2.13594289083369
1	1062000	0 2.1538431590074
1	1063000	0 2.13548172592079
1	1064000	0 2.13778017746038
1	1065000	0 2.13590641973593
1	1066000	0 2.11580602723382
1	1067000	0 2.1116462340614
1	1068000	0 2.11660183570212
1	1069000	0 2.13292113795856
1	1070000	0 2.15197552088581
1	1071000	0 2.15027059476685
1	1072000	0 2.16403551912982
1	1073000	0 2.18927332124698
1	1074000	0 2.21495854069531
1	1075000	0 2.21413066882481
1	1076000	0 2.23957007765596
1	1077000	0 2.25002290207157
1	1078000	0 2.25148116027677
1	1079000	0 2.24701325774071
1	1080000	0 2.26481178886893
1	1081000	0 2.29332474648754
1	1082000	0 2.30922815768907
1	1083000	0 2.31686878056598
1	1084000	0 2.32044981838188
1	1085000	0 2.3227481597362
1	1086000	0 2.24228635506692
1	1087000	0 2.24425175619106
1	1088000	0 2.21729767669733
1	1089000	0 2.18818768210425
1	1090000	0 2.17100150300838
1	1091000	0 2.17774534997886
1	1092000	0 2.18281874451219
1	1093000	0 2.21374359971667
1	1094000	0 2.21097642341737
1	1095000	0 2.19188665770491
1	1096000	0 2.20164835248284
1	1097000	0 2.24971349207706
1	1098000	0 2.22934577586201
1	1099000	0 2.21834413026855
1	1100000	0 2.20969209262186
1	1101000	0 2.18457725386389
1	1102000	0 2.21530071842495
1	1103000	0 2.21669753374455
1	1104000	0 2.22839508567435
1	1105000	0 2.22141564975709
1	1106000	0 2.22192721434647
1	1107000	0 2.23430400134706
1	1108000	0 2.21498757237983
1	1109000	0 2.22130442266737
1	1110000	0 2.20286105529995
1	1111000	0 2.10357387133874
1	1112000	0 2.09986278454711
1	1113000	0 2.08286400484705
1	1114000	0 2.07677091491226
1	1115000	0 2.07759529039828
1	1116000	0 2.03726001091011
1	1117000	0 1.99787023194862
1	1118000	0 1.97515860280864
1	1119000	0 1.97720203093804
1	1120000	0 1.99917535968178
1	1121000	0 1.9916219459264
1	1122000	0 1.99662856763705
1	1123000	0 1.98085239763145
1	1124000	0 1.98081588887737
1	1125000	0 2.00173781467267
1	1126000	0 1.99100401444919
1	1127000	0 2.00859220304219
1	1128000	0 2.00764853178969
1	1129000	0 2.00113229445804
1	1130000	0 2.01923706823442
1	1131000	0 2.00496411777246
1	1132000	0 2.00221292503101
1	1133000	0 1.99960141220504
1	1134000	0 2.03078206620902
1	1135000	0 2.03980773715995
1	1136000	0 2.02874854603295
1	1137000	0 2.0503128566877
1	1138000	0 2.05778626919341
1	1139000	0 2.06729335899075
1	1140000	0 2.05606692314221
1	1141000	0 2.07550027329664
1	1142000	0 2.08655390178851
1	1143000	0 2.06156464756987
1	1144000	0 2.09196678689569
1	1145000	0 2.09445224619703
1	1146000	0 2.06938712390163
1	1147000	0 2.05050243334885
1	1148000	0 2.04759357483644
1	1149000	0 2.03082650987803
1	1150000	0 2.04998837115166
1	1151000	0 2.05730928868096
1	1152000	0 2.03553384926481
1	1153000	0 2.02588849158582
1	1154000	0 2.02414262737744
1	1155000	0 2.0355326600137
1	1156000	0 2.03735043708398
1	1157000	0 2.04087520575175
1	1158000	0 2.0461210450699
1	1159000	0 2.04730911399219
1	1160000	0 2.05439327355667
1	1161000	0 2.04372399474926
1	1162000	0 2.03232242152274
1	1163000	0 2.05239543939021
1	1164000	0 2.03385151337454
1	1165000	0 2.02854373247239
1	1166000	0 2.04581626779773
1	1167000	0 2.04655346549971
1	1168000	0 2.09830807906143
1	1169000	0 2.07123176255691
1	1170000	0 2.06555057274651
1	1171000	0 2.06300514277626
1	1172000	0 2.07114204986132
1	1173000	0 2.09695505371924
1	1174000	0 2.08204057819595
1	1175000	0 2.04758561328615
1	1176000	0 2.04082233434836
1	1177000	0 2.07671295139172
1	1178000	0 2.08704860501625
1	1179000	0 2.11170870947764
1	1180000	0 2.13594850048145
1	1181000	0 2.17805962214412
1	1182000	0 2.14792446069703
1	1183000	0 2.15250907126529
1	1184000	0 2.14004969986766
1	1185000	0 2.14057997097187
1	1186000	0 2.14829135052715
1	1187000	0 2.12073595973698
1	1188000	0 2.15005841289545
1	1189000	0 2.1597138061774
1	1190000	0 2.19069899864464
1	1191000	0 2.2110999766978
1	1192000	0 2.22459358282065
1	1193000	0 2.28435956807152
1	1194000	0 2.2679465746834
1	1195000	0 2.25977169480409
1	1196000	0 2.27085794860677
1	1197000	0 2.27884080918383
1	1198000	0 2.26529373683924
1	1199000	0 2.25061157271406
1	1200000	0 2.26186246981516
1	1201000	0 2.24327655428916
1	1202000	0 2.25904355693371
1	1203000	0 2.26500006285187
1	1204000	0 2.24867269113833
1	1205000	0 2.22639840777533
1	1206000	0 2.22171778204134
1	1207000	0 2.23237772262535
1	1208000	0 2.20868552543827
1	1209000	0 2.20459265662841
1	1210000	0 2.17842558987585
1	1211000	0 2.18741530565889
1	1212000	0 2.19594347673117
1	1213000	0 2.13934270857313
1	1214000	0 2.15863368294664
1	1215000	0 2.19689668286167
1	1216000	0 2.19542106655556
1	1217000	0 2.23480613254332
1	1218000	0 2.24505131432503
1	1219000	0 2.23792388701988
1	1220000	0 2.22884169864577
1	1221000	0 2.23563697082982
1	1222000	0 2.23864151037875
1	1223000	0 2.22173448681247
1	1224000	0 2.17819365368594
1	1225000	0 2.18920511233345
1	1226000	0 2.21421514877167
1	1227000	0 2.19579083295712
1	1228000	0 2.21487427680591
1	1229000	0 2.2063240495597
1	1230000	0 2.20992000957602
1	1231000	0 2.2128164152401
1	1232000	0 2.2115615717943
1	1233000	0 2.22067906829626
1	1234000	0 2.19840216656358
1	1235000	0 2.19175673603973
1	1236000	0 2.20746924337505
1	1237000	0 2.27467284271306
1	1238000	0 2.28944276276226
1	1239000	0 2.30006458074572
1	1240000	0 2.2949068167239
1	1241000	0 2.31104230871264
1	1242000	0 2.29419183168485
1	1243000	0 2.29228446840616
1	1244000	0 2.28362414545802
1	1245000	0 2.27466130139698
1	1246000	0 2.30302214832496
1	1247000	0 2.27731418655875
1	1248000	0 2.26308438327141
1	1249000	0 2.25507395235419
1	1250000	0 2.26324509507278
1	1251000	0 2.2666641221404
1	1252000	0 2.26330427791174
1	1253000	0 2.26965990386432
1	1254000	0 2.23677203208758
1	1255000	0 2.24509045403936
1	1256000	0 2.22990077909658
1	1257000	0 2.1872941928338
1	1258000	0 2.21996027015149
1	1259000	0 2.23525535701596
1	1260000	0 2.22888599553664
1	1261000	0 2.19957121580548
1	1262000	0 2.25917485734811
1	1263000	0 2.27489391564854
1	1264000	0 2.28057298931192
1	1265000	0 2.29440365045596
1	1266000	0 2.27352536835043
1	1267000	0 2.32917039201356
1	1268000	0 2.37939805958808
1	1269000	0 2.38757246929537
1	1270000	0 2.35661559873533
1	1271000	0 2.35055810614468
1	1272000	0 2.3777702081707
1	1273000	0 2.34817413665241
1	1274000	0 2.34963433255106
1	1275000	0 2.34729946074914
1	1276000	0 2.32688030650977
1	1277000	0 2.31164565447015
1	1278000	0 2.32772624448987
1	1279000	0 2.33678362777808
1	1280000	0 2.32886862701587
1	1281000	0 2.32470815849185
1	1282000	0 2.3312918618278
1	1283000	0 2.30672052435215
1	1284000	0 2.30883390222972
1	1285000	0 2.27102291069446
1	1286000	0 2.26930025662148
1	1287000	0 2.27769837004452
1	1288000	0 2.26731972415781
1	1289000	0 2.2692229253984
1	1290000	0 2.2667413986911
1	1291000	0 2.25043190362992
1	1292000	0 2.25577547129423
1	1293000	0 2.25551769135077
1	1294000	0 2.2565680607076
1	1295000	0 2.2568767877655
1	1296000	0 2.24752761692496
1	1297000	0 2.25202368677683
1	1298000	0 2.28545382595526
1	1299000	0 2.29134203261714
1	1300000	0 2.34532511984531
1	1301000	0 2.34569947523351
1	1302000	0 2.36314204778948
1	1303000	0 2.38307488424443
1	1304000	0 2.37446016664111
1	1305000	0 2.35370222188674
1	1306000	0 2.32537852514296
1	1307000	0 2.31605369985596
1	1308000	0 2.28635192300252
1	1309000	0 2.28428477082666
1	1310000	0 2.2796862281373
1	1311000	0 2.2655527696332
1	1312000	0 2.28083693281426
1	1313000	0 2.30055915846803
1	1314000	0 2.29358571562616
1	1315000	0 2.30412374811114
1	1316000	0 2.28989326823822
1	1317000	0 2.31074882928187
1	1318000	0 2.29914456212262
1	1319000	0 2.28416695120152
1	1320000	0 2.29165401684967
1	1321000	0 2.30725757822679
1	1322000	0 2.31174799407912
1	1323000	0 2.33251723258418
1	1324000	0 2.31579824231023
1	1325000	0 2.32521158641517
1	1326000	0 2.37119189156955
1	1327000	0 2.37002500935247
1	1328000	0 2.35651459701939
1	1329000	0 2.36259930931266
1	1330000	0 2.30727916988432
1	1331000	0 2.28773855656644
1	1332000	0 2.30680514797855
1	1333000	0 2.34854173487456
1	1334000	0 2.37812769213395
1	1335000	0 2.39967416910464
1	1336000	0 2.41770200784352
1	1337000	0 2.40648917383981
1	1338000	0 2.44585226445693
1	1339000	0 2.41575896894139
1	1340000	0 2.42389439732954
1	1341000	0 2.39730280217221
1	1342000	0 2.40626377071014
1	1343000	0 2.43029782955243
1	1344000	0 2.38527920486081
1	1345000	0 2.40046451280106
1	1346000	0 2.39740661716099
1	1347000	0 2.31977907049147
1	1348000	0 2.30124779332999
1	1349000	0 2.32125957817906
1	1350000	0 2.30659029933319
1	1351000	0 2.29730696219895
1	1352000	0 2.31590951959055
1	1353000	0 2.31256945875169
1	1354000	0 2.31072239864852
1	1355000	0 2.31503157446609
1	1356000	0 2.32739412757112
1	1357000	0 2.30415577060476
1	1358000	0 2.31113593562667
1	1359000	0 2.33075565723035
1	1360000	0 2.32554155943837
1	1361000	0 2.36051208275922
1	1362000	0 2.34882829793255
1	1363000	0 2.32052883987468
1	1364000	0 2.38366663021565
1	1365000	0 2.38622813412034
1	1366000	0 2.33984907622013
1	1367000	0 2.34301890906212
1	1368000	0 2.34874903352942
1	1369000	0 2.35646788221359
1	1370000	0 2.36509347356368
1	1371000	0 2.3406467926764
1	1372000	0 2.33734309890293
1	1373000	0 2.37365350375944
1	1374000	0 2.38414373241394
1	1375000	0 2.41250211271414
1	1376000	0 2.40603005843823
1	1377000	0 2.30750103185538
1	1378000	0 2.27399726209797
1	1379000	0 2.26784535334437
1	1380000	0 2.26101604775658
1	1381000	0 2.24675406419906
1	1382000	0 2.16367559800869
1	1383000	0 2.03920590993811
1	1384000	0 1.95556012041642
1	1385000	0 1.92960095483124
1	1386000	0 1.91121188667579
1	1387000	0 1.88341283465312
1	1388000	0 1.8135728195113
1	1389000	0 1.7999448464581
1	1390000	0 1.79329856519434
1	1391000	0 1.7798773218075
1	1392000	0 1.72862864958879
1	1393000	0 1.72873236761594
1	1394000	0 1.67632173435488
1	1395000	0 1.67721856461023
1	1396000	0 1.65970666910205
1	1397000	0 1.63903474103563
1	1398000	0 1.63558542228465
1	1399000	0 1.61650969866298
1	1400000	0 1.5226396772472
1	1401000	0 1.43100800454963
1	1402000	0 1.3789244337058
1	1403000	0 1.39994601001346
1	1404000	0 1.39466851646472
1	1405000	0 1.4065077043979
1	1406000	0 1.40263213103687
1	1407000	0 1.41523431613016
1	1408000	0 1.42880615002537
1	1409000	0 1.42367789018404
1	1410000	0 1.41857315917973
1	1411000	0 1.4157390561876
1	1412000	0 1.42512557493278
1	1413000	0 1.42648928371895
1	1414000	0 1.39777289909704
1	1415000	0 1.39848637194124
1	1416000	0 1.40067947246531
1	1417000	0 1.40930293172066
1	1418000	0 1.40069826206054
1	1419000	0 1.39836313754153
1	1420000	0 1.39179404319771
1	1421000	0 1.40292488363893
1	1422000	0 1.39588182145544
1	1423000	0 1.38831141178898
1	1424000	0 1.39802364563464
1	1425000	0 1.40097473339293
1	1426000	0 1.40779224567559
1	1427000	0 1.43134409702881
1	1428000	0 1.44430060644181
1	1429000	0 1.4302387962039
1	1430000	0 1.42097215547218
1	1431000	0 1.43361909479861
1	1432000	0 1.42610447977531
1	1433000	0 1.42933141603401
1	1434000	0 1.44926661450972
1	1435000	0 1.43973724374364
1	1436000	0 1.44372103964979
1	1437000	0 1.44191845135829
1	1438000	0 1.45710944986329
1	1439000	0 1.44992996191736
1	1440000	0 1.45041780712767
1	1441000	0 1.4430433327285
1	1442000	0 1.43749771607603
1	1443000	0 1.44786924760822
1	1444000	0 1.44682770786023
1	1445000	0 1.43859314845577
1	1446000	0 1.43273152721646
1	1447000	0 1.44405707557575
1	1448000	0 1.43938650528111
1	1449000	0 1.44744023943688
1	1450000	0 1.44822178669883
1	1451000	0 1.44237198144398
1	1452000	0 1.43194430361994
1	1453000	0 1.42358725934742
1	1454000	0 1.42138693408809
1	1455000	0 1.42624346657996
1	1456000	0 1.43972009840391
1	1457000	0 1.44982722433407
1	1458000	0 1.42926711659405
1	1459000	0 1.44044774205272
1	1460000	0 1.41444094832149
1	1461000	0 1.42472115307512
1	1462000	0 1.42933703374205
1	1463000	0 1.42764773939734
1	1464000	0 1.42526305411622
1	1465000	0 1.44904698070577
1	1466000	0 1.43853355819284
1	1467000	0 1.43648251029829
1	1468000	0 1.4349386861146
1	1469000	0 1.42575087220587
1	1470000	0 1.43069085746755
1	1471000	0 1.44003820645415
1	1472000	0 1.43211924450913
1	1473000	0 1.43657329262663
1	1474000	0 1.43145339519035
1	1475000	0 1.41493295249445
1	1476000	0 1.4046050903351
1	1477000	0 1.40982913595645
1	1478000	0 1.41423480464172
1	1479000	0 1.41507078828382
1	1480000	0 1.41436583540497
1	1481000	0 1.43241239094571
1	1482000	0 1.44247270854016
1	1483000	0 1.43669155163662
1	1484000	0 1.43818328576259
1	1485000	0 1.43979908300876
1	1486000	0 1.43921984685916
1	1487000	0 1.43214565202949
1	1488000	0 1.44075029072286
1	1489000	0 1.43282267401266
1	1490000	0 1.44373237160594
1	1491000	0 1.44748605813915
1	1492000	0 1.44113936275447
1	1493000	0 1.43506417202603
1	1494000	0 1.44154172813261
1	1495000	0 1.43263105997715
1	1496000	0 1.44471696271953
1	1497000	0 1.43494767607963
1	1498000	0 1.46036265998612
1	1499000	0 1.42519521102044
1	1500000	0 1.39754885903685
1	1501000	0 1.40287919421031
1	1502000	0 1.39677220555242
1	1503000	0 1.39509389679379
1	1504000	0 1.38527905704138
1	1505000	0 1.39006886623086
1	1506000	0 1.40054614814284
1	1507000	0 1.39805145588658
1	1508000	0 1.42437428078526
1	1509000	0 1.41715458843394
1	1510000	0 1.41894499582442
1	1511000	0 1.41403387545155
1	1512000	0 1.40169367627615
1	1513000	0 1.3982668034512
1	1514000	0 1.41832395448649
1	1515000	0 1.40834048911525
1	1516000	0 1.39224161581774
1	1517000	0 1.3947182818
1	1518000	0 1.38945855422486
1	1519000	0 1.39083261574591
1	1520000	0 1.38141104573492
1	1521000	0 1.37221372547166
1	1522000	0 1.38411109884342
1	1523000	0 1.41288240850036
1	1524000	0 1.4009897353858
1	1525000	0 1.39613503380134
1	1526000	0 1.37893223807882
1	1527000	0 1.3780692637298
1	1528000	0 1.41793957724461
1	1529000	0 1.44531016237987
1	1530000	0 1.44490350270344
1	1531000	0 1.45420966365206
1	1532000	0 1.44309715668461
1	1533000	0 1.45422520375756
1	1534000	0 1.5217036732255
1	1535000	0 1.56964974589646
1	1536000	0 1.58323542932413
1	1537000	0 1.58900333319566
1	1538000	0 1.57432704450427
1	1539000	0 1.54191704373745
1	1540000	0 1.54345480121078
1	1541000	0 1.55420589914237
1	1542000	0 1.57127116743475
1	1543000	0 1.61762173812608
1	1544000	0 1.63305032463739
1	1545000	0 1.69876865769861
1	1546000	0 1.69899183995571
1	1547000	0 1.70419039223053
1	1548000	0 1.71318184835834
1	1549000	0 1.70942379921851
1	1550000	0 1.69739382474914
1	1551000	0 1.80254891593786
1	1552000	0 1.8934385803338
1	1553000	0 1.9603940650565
1	1554000	0 1.92738578764803
1	1555000	0 1.91922635159605
1	1556000	0 1.91373189935378
1	1557000	0 1.8804886252264
1	1558000	0 1.86297841800211
1	1559000	0 1.8497254082769
1	1560000	0 1.81939144048885
1	1561000	0 1.80802192135034
1	1562000	0 1.78740648013499
1	1563000	0 1.79016181663374
1	1564000	0 1.78234924798573
1	1565000	0 1.78502810297057
1	1566000	0 1.77528694679833
1	1567000	0 1.76305995974912
1	1568000	0 1.73999318027786
1	1569000	0 1.7340465345618
1	1570000	0 1.72214469369683
1	1571000	0 1.70121782042023
1	1572000	0 1.70656226027964
1	1573000	0 1.72548309125273
1	1574000	0 1.71360078526935
1	1575000	0 1.72374096088094
1	1576000	0 1.70103951575561
1	1577000	0 1.69135718569979
1	1578000	0 1.65488450214667
1	1579000	0 1.66109000852468
1	1580000	0 1.64539434900323
1	1581000	0 1.66328669663383
1	1582000	0 1.62319728145943
1	1583000	0 1.62457920802323
1	1584000	0 1.60927535315909
1	1585000	0 1.59071694057984
1	1586000	0 1.58131615304703
1	1587000	0 1.60156536663107
1	1588000	0 1.60694332385347
1	1589000	0 1.5937682614621
1	1590000	0 1.60703761012755
1	1591000	0 1.6076143659378
1	1592000	0 1.60857129073038
1	1593000	0 1.61909373377485
1	1594000	0 1.59525774529479
1	1595000	0 1.59700734979728
1	1596000	0 1.60969087097005
1	1597000	0 1.6100133918341
1	1598000	0 1.58253190785406
1	1599000	0 1.56361439775686
1	1600000	0 1.57068843637958
1	1601000	0 1.56399545995737
1	1602000	0 1.55665692602199
1	1603000	0 1.57785654300817
1	1604000	0 1.58314634750322
1	1605000	0 1.58621972480733
1	1606000	0 1.57975804888387
1	1607000	0 1.5679380141418
1	1608000	0 1.57118085189374
1	1609000	0 1.6062817100738
1	1610000	0 1.60498166738758
1	1611000	0 1.61213764896171
1	1612000	0 1.6088389182893
1	1613000	0 1.56019489302076
1	1614000	0 1.56073787988973
1	1615000	0 1.55463955979814
1	1616000	0 1.52139366724586
1	1617000	0 1.52474390300586
1	1618000	0 1.51527890035885
1	1619000	0 1.5105310947856
1	1620000	0 1.52665321298576
1	1621000	0 1.53854554620699
1	1622000	0 1.54007097010714
1	1623000	0 1.56417830959564
1	1624000	0 1.54762245806421
1	1625000	0 1.54999444614481
1	1626000	0 1.6154294268003
1	1627000	0 1.63307144692692
1	1628000	0 1.62027493486201
1	1629000	0 1.6168574162225
1	1630000	0 1.61585551522618
1	1631000	0 1.60959457910258
1	1632000	0 1.58815183872813
1	1633000	0 1.59413196922141
1	1634000	0 1.56982455841191
1	1635000	0 1.56585377243545
1	1636000	0 1.5369783301851
1	1637000	0 1.52909808613302
1	1638000	0 1.46059609545689
1	1639000	0 1.45801131916669
1	1640000	0 1.48659079513806
1	1641000	0 1.47547390777033
1	1642000	0 1.44388839597208
1	1643000	0 1.44978727145245
1	1644000	0 1.45680505726159
1	1645000	0 1.4457734495616
1	1646000	0 1.45765983858021
1	1647000	0 1.45174232513471
1	1648000	0 1.45975111877381
1	1649000	0 1.46395104959418
1	1650000	0 1.50856244835566
1	1651000	0 1.53377615216177
1	1652000	0 1.55343905145215
1	1653000	0 1.57435958612396
1	1654000	0 1.58321414781391
1	1655000	0 1.59466164264137
1	1656000	0 1.55597731546231
1	1657000	0 1.53579770401001
1	1658000	0 1.52642713828319
1	1659000	0 1.52235874225223
1	1660000	0 1.52021635296018
1	1661000	0 1.51920732384343
1	1662000	0 1.53463845351262
1	1663000	0 1.53001284436555
1	1664000	0 1.53726895838668
1	1665000	0 1.51872078637614
1	1666000	0 1.52965955072207
1	1667000	0 1.53419436669778
1	1668000	0 1.52624204090056
1	1669000	0 1.54258070432138
1	1670000	0 1.52929786591012
1	1671000	0 1.5093801610702
1	1672000	0 1.48302521555822
1	1673000	0 1.4786668480645
1	1674000	0 1.44341519210927
1	1675000	0 1.43934844243624
1	1676000	0 1.44390636248392
1	1677000	0 1.44667231615564
1	1678000	0 1.45987665861211
1	1679000	0 1.46670474512132
1	1680000	0 1.4733411383596
1	1681000	0 1.47849168274485
1	1682000	0 1.48914304983687
1	1683000	0 1.48903704342175
1	1684000	0 1.52531604451439
1	1685000	0 1.53978064636876
1	1686000	0 1.55198959003527
1	1687000	0 1.58957232264157
1	1688000	0 1.60111967458451
1	1689000	0 1.63485373259457
1	1690000	0 1.74295143817219
1	1691000	0 1.75289367876057
1	1692000	0 1.74418179198089
1	1693000	0 1.73234328849323
1	1694000	0 1.72013717090384
1	1695000	0 1.71033351499732
1	1696000	0 1.68594892863401
1	1697000	0 1.67996035101285
1	1698000	0 1.68327503139107
1	1699000	0 1.70449214253217
1	1700000	0 1.72059801658021
1	1701000	0 1.74585669784114
1	1702000	0 1.77310037430775
1	1703000	0 1.78745538307609
1	1704000	0 1.80186191007038
1	1705000	0 1.79445296772605
1	1706000	0 1.79646903915573
1	1707000	0 1.8057157153285
1	1708000	0 1.85242115540784
1	1709000	0 1.88838486943857
1	1710000	0 1.9046585861882
1	1711000	0 1.91988864387853
1	1712000	0 1.91523988729559
1	1713000	0 1.92771906802947
1	1714000	0 1.93749676713437
1	1715000	0 1.95185205422072
1	1716000	0 1.96422374933566
1	1717000	0 1.97681399909352
1	1718000	0 1.9912856424502
1	1719000	0 2.01362945081751
1	1720000	0 2.00958628110488
1	1721000	0 2.00855337357352
1	1722000	0 2.02212445383202
1	1723000	0 2.02438776271021
1	1724000	0 2.01727456199826
1	1725000	0 2.00716768291764
1	1726000	0 1.983920832915
1	1727000	0 2.02603756749723
1	1728000	0 2.03856053561742
1	1729000	0 2.05324196070362
1	1730000	0 2.0477806277919
1	1731000	0 2.09066223306119
1	1732000	0 2.06985168926724
1	1733000	0 2.07474546813419
1	1734000	0 2.08904158473695
1	1735000	0 2.10742383143723
1	1736000	0 2.10571883335528
1	1737000	0 2.10413094312884
1	1738000	0 2.090797144131
1	1739000	0 2.08988205499205
1	1740000	0 2.08758153908163
1	1741000	0 2.09895280473737
1	1742000	0 2.07750843638096
1	1743000	0 2.09485934116242
1	1744000	0 2.09345155509793
1	1745000	0 2.10580764467097
1	1746000	0 2.11243823456039
1	1747000	0 2.13142599082501
1	1748000	0 2.13568478191339
1	1749000	0 2.17098028576786
1	1750000	0 2.18995071837188
1	1751000	0 2.17401272072738
1	1752000	0 2.18412482535404
1	1753000	0 2.20979025418737
1	1754000	0 2.20035250768346
1	1755000	0 2.19269385856069
1	1756000	0 2.19277837441451
1	1757000	0 2.18020083009317
1	1758000	0 2.18098709094747
1	1759000	0 2.18556746372029
1	1760000	0 2.17270627743445
1	1761000	0 2.19049512917261
1	1762000	0 2.2117918230026
1	1763000	0 2.20595878782423
1	1764000	0 2.27451676328632
1	1765000	0 2.27498068872548
1	1766000	0 2.28741311572686
1	1767000	0 2.29454871917519
1	1768000	0 2.29739473658499
1	1769000	0 2.30832491065452
1	1770000	0 2.32422989453336
1	1771000	0 2.32521248361558
1	1772000	0 2.29113989539019
1	1773000	0 2.27750624580168
1	1774000	0 2.22615996858512
1	1775000	0 2.22124612132335
1	1776000	0 2.18177744905982
1	1777000	0 2.10413688123114
1	1778000	0 2.0797545053014
1	1779000	0 2.09155453241754
1	1780000	0 2.08687285753439
1	1781000	0 2.0987763755074
1	1782000	0 2.09576289763842
1	1783000	0 2.12382097096959
1	1784000	0 2.10432996711035
1	1785000	0 2.06461984611264
1	1786000	0 2.05542446915256
1	1787000	0 2.05033756940842
1	1788000	0 2.056387319753
1	1789000	0 2.13312670587877
1	1790000	0 2.12659336068795
1	1791000	0 2.11294270501498
1	1792000	0 2.08707401069124
1	1793000	0 2.09254183158023
1	1794000	0 2.09244155193791
1	1795000	0 2.08798810221329
1	1796000	0 2.08977781731014
1	1797000	0 2.08463803725537
1	1798000	0 2.09390773457257
1	1799000	0 2.05962842226852
1	1800000	0 2.05981035381194
1	1801000	0 2.06140295280193
1	1802000	0 2.05294151289259
1	1803000	0 2.04439100373327
1	1804000	0 2.00574637152224
1	1805000	0 2.002258217391
1	1806000	0 2.00197141445762
1	1807000	0 2.03979789066094
1	1808000	0 2.00311895127469
1	1809000	0 2.01619297465956
1	1810000	0 2.00095417053013
1	1811000	0 2.00412798387804
1	1812000	0 1.99797428815807
1	1813000	0 1.99836746888381
1	1814000	0 1.99733986937575
1	1815000	0 2.00515159445752
1	1816000	0 2.02016110656956
1	1817000	0 2.04414757779102
1	1818000	0 2.03783407086712
1	1819000	0 2.02319593662586
1	1820000	0 1.99283034009201
1	1821000	0 1.96568164913924
1	1822000	0 1.97648143455635
1	1823000	0 2.0164112103162
1	1824000	0 2.01044333503277
1	1825000	0 2.01557182637666
1	1826000	0 2.00924134850693
1	1827000	0 1.9978973256539
1	1828000	0 2.00020010016019
1	1829000	0 1.95152909507693
1	1830000	0 1.92623927487693
1	1831000	0 1.93007495507757
1	1832000	0 1.92095586330522
1	1833000	0 1.91725329588764
1	1834000	0 1.93946800775044
1	1835000	0 1.92197880536875
1	1836000	0 1.86821663501933
1	1837000	0 1.85542228534882
1	1838000	0 1.81431475598674
1	1839000	0 1.82084295464469
1	1840000	0 1.79182094937106
1	1841000	0 1.78262964645485
1	1842000	0 1.77957213723435
1	1843000	0 1.7564773708505
1	1844000	0 1.7447948015897
1	1845000	0 1.74530644894999
1	1846000	0 1.75122292047622
1	1847000	0 1.75334541252535
1	1848000	0 1.75706222926527
1	1849000	0 1.75305596115474
1	1850000	0 1.74170738303192
1	1851000	0 1.74238513629344
1	1852000	0 1.72666313514231
1	1853000	0 1.71770123969609
1	1854000	0 1.71810237696106
1	1855000	0 1.70672641210997
1	1856000	0 1.71932913042388
1	1857000	0 1.74109032524632
1	1858000	0 1.74703039130399
1	1859000	0 1.71733921099287
1	1860000	0 1.68836937685022
1	1861000	0 1.69655305183413
1	1862000	0 1.67994268370624
1	1863000	0 1.66690802834901
1	1864000	0 1.65845035888568
1	1865000	0 1.65058988386011
1	1866000	0 1.66420164292662
1	1867000	0 1.67808765679954
1	1868000	0 1.68410513974492
1	1869000	0 1.67107273240432
1	1870000	0 1.65146480412541
1	1871000	0 1.65441577560342
1	1872000	0 1.64714360810333
1	1873000	0 1.65753588909134
1	1874000	0 1.62979592334216
1	1875000	0 1.62732905747277
1	1876000	0 1.64764298326798
1	1877000	0 1.67224825022293
1	1878000	0 1.68993204008459
1	1879000	0 1.67260591808067
1	1880000	0 1.67440412817791
1	1881000	0 1.67303802513954
1	1882000	0 1.63769281697599
1	1883000	0 1.63646297909422
1	1884000	0 1.65043260410564
1	1885000	0 1.64083760826033
1	1886000	0 1.63653005629877
1	1887000	0 1.61200789390103
1	1888000	0 1.61187414119219
1	1889000	0 1.61396115464971
1	1890000	0 1.6068166939882
1	1891000	0 1.59543214261064
1	1892000	0 1.55175798449656
1	1893000	0 1.54694133852831
1	1894000	0 1.53456254637515
1	1895000	0 1.51688587010857
1	1896000	0 1.50230512498574
1	1897000	0 1.49299040550917
1	1898000	0 1.40521373053105
1	1899000	0 1.38466248425691
1	1900000	0 1.34739368209876
1	1901000	0 1.32922104668879
1	1902000	0 1.31431237699505
1	1903000	0 1.30308935532023
1	1904000	0 1.26131676588046
1	1905000	0 1.25292977620264
1	1906000	0 1.22886606848211
1	1907000	0 1.2165604962779
1	1908000	0 1.21482867836445
1	1909000	0 1.1902780511277
1	1910000	0 1.17608097869888
1	1911000	0 1.14607966769776
1	1912000	0 1.12819335478189
1	1913000	0 1.1201896046926
1	1914000	0 1.10715379765145
1	1915000	0 1.09480650100835
1	1916000	0 1.09253518249933
1	1917000	0 1.10145251319963
1	1918000	0 1.09838607837489
1	1919000	0 1.09723868162513
1	1920000	0 1.12249336762299
1	1921000	0 1.11286962931277
1	1922000	0 1.10181623062455
1	1923000	0 1.10425381937211
1	1924000	0 1.10587873030216
1	1925000	0 1.09659250474634
1	1926000	0 1.0847099111035
1	1927000	0 1.09140435110446
1	1928000	0 1.10335087491475
1	1929000	0 1.10707513782337
1	1930000	0 1.10691140975276
1	1931000	0 1.09975644817175
1	1932000	0 1.0950795770207
1	1933000	0 1.09419107416761
1	1934000	0 1.09616401957608
1	1935000	0 1.0897717029014
1	1936000	0 1.11013001775604
1	1937000	0 1.10074911160743
1	1938000	0 1.10160882909252
1	1939000	0 1.08856841544532
1	1940000	0 1.06315424918182
1	1941000	0 1.05438857086573
1	1942000	0 1.07339105332315
1	1943000	0 1.08021804181521
1	1944000	0 1.06615754103323
1	1945000	0 1.05754329018494
1	1946000	0 1.05847053101277
1	1947000	0 1.04186894346148
1	1948000	0 1.0341437766481
1	1949000	0 1.01570289892789
1	1950000	0 1.02794269329367
1	1951000	0 1.01184813281717
1	1952000	0 1.00980141521789
1	1953000	0 1.00444991538373
1	1954000	0 0.980935386940793
1	1955000	0 0.986484655644367
1	1956000	0 0.970562088906291
1	1957000	0 0.956349837253262
1	1958000	0 0.952422475713173
1	1959000	0 0.967214176711995
1	1960000	0 0.962991428794562
1	1961000	0 0.958328053907418
1	1962000	0 0.946023430757819
1	1963000	0 0.93326160940583
1	1964000	0 0.919782021471698
1	1965000	0 0.922717293481465
1	1966000	0 0.90489250168428
1	1967000	0 0.891990539269284
1	1968000	0 0.849836619725621
1	1969000	0 0.836537969786372
1	1970000	0 0.837631157242622
1	1971000	0 0.814930618976069
1	1972000	0 0.823736975275298
1	1973000	0 0.821122225326746
1	1974000	0 0.833251607825343
1	1975000	0 0.825778332014503
1	1976000	0 0.816970347907846
1	1977000	0 0.815915466535495
1	1978000	0 0.804837840417602
1	1979000	0 0.803133573241222
1	1980000	0 0.810824359307036
1	1981000	0 0.809510729848196
1	1982000	0 0.79168332893449
1	1983000	0 0.79548679326294
1	1984000	0 0.771246644550731
1	1985000	0 0.762370212591568
1	1986000	0 0.755478450678622
1	1987000	0 0.760252607083065
1	1988000	0 0.755812272001648
1	1989000	0 0.754305517128537
1	1990000	0 0.745686065575151
1	1991000	0 0.752795830914998
1	1992000	0 0.757907612103202
1	1993000	0 0.739996154055706
1	1994000	0 0.738134614988489
1	1995000	0 0.738727616055218
1	1996000	0 0.734883014681299
1	1997000	0 0.717704408232359
1	1998000	0 0.718171372360728
1	1999000	0 0.712270658231347
1	2000000	0 0.716528583352414
1	2001000	0 0.705160400442201
1	2002000	0 0.675103910297011
1	2003000	0 0.668331417704761
1	2004000	0 0.65853506729876
1	2005000	0 0.648673659630067
1	2006000	0 0.638961188877346
1	2007000	0 0.632374061609344
1	2008000	0 0.626899555546007
1	2009000	0 0.616008790552826
1	2010000	0 0.613712056611524
1	2011000	0 0.615196091315404
1	2012000	0 0.597630007609317
1	2013000	0 0.591597214342687
1	2014000	0 0.592764387861593
1	2015000	0 0.602015366321073
1	2016000	0 0.603878246550099
1	2017000	0 0.58223743326025
1	2018000	0 0.569581534355922
1	2019000	0 0.55650136643497
1	2020000	0 0.550901745568109
1	2021000	0 0.556065860019661
1	2022000	0 0.550806357347498
1	2023000	0 0.53859765557338
1	2024000	0 0.517063782830239
1	2025000	0 0.512968713074064
1	2026000	0 0.494162980643218
1	2027000	0 0.483381795333256
1	2028000	0 0.459172795394829
1	2029000	0 0.429980873068806
1	2030000	0 0.422715833758647
1	2031000	0 0.407848429592932
1	2032000	0 0.393590438340314
1	2033000	0 0.390636893937522
1	2034000	0 0.380840978438647
1	2035000	0 0.374894904396264
1	2036000	0 0.367230756724724
1	2037000	0 0.348720857509742
1	2038000	0 0.343854660376373
1	2039000	0 0.342743158770741
1	2040000	0 0.339644040426152
1	2041000	0 0.335448140644689
1	2042000	0 0.335237956989229
1	2043000	0 0.337511463579194
1	2044000	0 0.336556594701934
1	2045000	0 0.335847159586026
1	2046000	0 0.337415790692281
1	2047000	0 0.342520527489599
1	2048000	0 0.350266820267852
1	2049000	0 0.371843746657765
1	2050000	0 0.372314306511034
1	2051000	0 0.374604721711753
1	2052000	0 0.372694618108459
1	2053000	0 0.376774493507977
1	2054000	0 0.381694610043023
1	2055000	0 0.396410706278441
1	2056000	0 0.390865224349379
1	2057000	0 0.393970108307523
1	2058000	0 0.394591730423891
1	2059000	0 0.397682303551105
1	2060000	0 0.410878625841951
1	2061000	0 0.400841254267328
1	2062000	0 0.407533920121785
1	2063000	0 0.407144313002733
1	2064000	0 0.408372303278626
1	2065000	0 0.408904699631332
1	2066000	0 0.403363191324159
1	2067000	0 0.396597561860833
1	2068000	0 0.382020586233233
1	2069000	0 0.372346911024431
1	2070000	0 0.381154061473776
1	2071000	0 0.34716215952538
1	2072000	0 0.344245603135708
1	2073000	0 0.344868183251575
1	2074000	0 0.342363139920383
1	2075000	0 0.340537641243413
[truncated: 128,650 more rows]

## Sheet: 4
chr	pos	SNPindex
1	770000	-0.108636
1	780000	-0.107994
1	790000	-0.105744
1	800000	-0.101956
1	810000	-0.0984755
1	820000	-0.0978462
1	830000	-0.0960869
1	840000	-0.0943921
1	850000	-0.0931431
1	860000	-0.0918566
1	870000	-0.090767
1	880000	-0.0880825
1	890000	-0.0883606
1	900000	-0.0853921
1	910000	-0.0897787
1	920000	-0.0898135
1	930000	-0.0871018
1	940000	-0.0859713
1	950000	-0.0849736
1	960000	-0.0847129
1	970000	-0.0831139
1	980000	-0.082864
1	990000	-0.0817484
1	1000000	-0.0819058
1	1010000	-0.0816589
1	1020000	-0.0804564
1	1030000	-0.0778834
1	1040000	-0.0791435
1	1050000	-0.0795821
1	1060000	-0.0758461
1	1070000	-0.0708943
1	1080000	-0.0713952
1	1090000	-0.068649
1	1100000	-0.0657292
1	1110000	-0.0661784
1	1120000	-0.0658413
1	1130000	-0.0645099
1	1140000	-0.0635107
1	1150000	-0.0642267
1	1160000	-0.0618975
1	1170000	-0.061815
1	1180000	-0.0613082
1	1190000	-0.0622647
1	1200000	-0.0606782
1	1210000	-0.0629291
1	1220000	-0.0642672
1	1230000	-0.0637736
1	1240000	-0.0651337
1	1250000	-0.0658368
1	1260000	-0.0661054
1	1270000	-0.0629246
1	1280000	-0.0629431
1	1290000	-0.0596962
1	1300000	-0.0554729
1	1310000	-0.0541321
1	1320000	-0.0574206
1	1330000	-0.0576318
1	1340000	-0.0559115
1	1350000	-0.0568564
1	1360000	-0.055455
1	1370000	-0.0523423
1	1380000	-0.0544164
1	1390000	-0.052122
1	1400000	-0.0512118
1	1410000	-0.0477441
1	1420000	-0.0472767
1	1430000	-0.0453265
1	1440000	-0.0482909
1	1450000	-0.0480363
1	1460000	-0.0429043
1	1470000	-0.0451355
1	1480000	-0.0457578
1	1490000	-0.0461034
1	1500000	-0.0436443
1	1510000	-0.0432257
1	1520000	-0.0410947
1	1530000	-0.0425125
1	1540000	-0.0361109
1	1550000	-0.03378
1	1560000	-0.0327413
1	1570000	-0.0324881
1	1580000	-0.0316782
1	1590000	-0.0303253
1	1600000	-0.0305419
1	1610000	-0.0281864
1	1620000	-0.0297593
1	1630000	-0.0270222
1	1640000	-0.0275533
1	1650000	-0.025565
1	1660000	-0.0257832
1	1670000	-0.0236551
1	1680000	-0.0200041
1	1690000	-0.0212484
1	1700000	-0.0188977
1	1710000	-0.0106232
1	1720000	-0.0101826
1	1730000	-0.0038494
1	1740000	-0.00184307
1	1750000	0.00798245
1	1760000	0.00970457
1	1770000	0.0107689
1	1780000	0.0129605
1	1790000	0.0147197
1	1800000	0.0183199
1	1810000	0.0210926
1	1820000	0.0233835
1	1830000	0.0289771
1	1840000	0.0287204
1	1850000	0.0290612
1	1860000	0.0312083
1	1870000	0.0296265
1	1880000	0.0321745
1	1890000	0.0342262
1	1900000	0.03478
1	1910000	0.0319798
1	1920000	0.0319873
1	1930000	0.0337725
1	1940000	0.0339778
1	1950000	0.0355155
1	1960000	0.0356755
1	1970000	0.0323551
1	1980000	0.030503
1	1990000	0.0285828
1	2000000	0.0257368
1	2010000	0.0217946
1	2020000	0.015334
1	2030000	0.0146723
1	2040000	0.0152097
1	2050000	0.0129997
1	2060000	0.0137007
1	2070000	0.0113126
1	2080000	0.0127608
1	2090000	0.0126848
1	2100000	0.0145557
1	2110000	0.0106004
1	2120000	0.00809283
1	2130000	0.00558518
1	2140000	0.00444911
1	2150000	0.00209829
1	2160000	0.00209398
1	2170000	0.00213249
1	2180000	-0.00537674
1	2190000	-0.0090431
1	2200000	-0.00947787
1	2210000	-0.00804697
1	2220000	-0.01213
1	2230000	-0.016852
1	2240000	-0.0161081
1	2250000	-0.0203111
1	2260000	-0.0212613
1	2270000	-0.0243444
1	2280000	-0.02644
1	2290000	-0.0263474
1	2300000	-0.0302712
1	2310000	-0.0324803
1	2320000	-0.0356263
1	2330000	-0.0368607
1	2340000	-0.037415
1	2350000	-0.0368982
1	2360000	-0.0387719
1	2370000	-0.0389498
1	2380000	-0.0398556
1	2390000	-0.0424561
1	2400000	-0.0416612
1	2410000	-0.0455556
1	2420000	-0.0448651
1	2430000	-0.0470037
1	2440000	-0.0489552
1	2450000	-0.0508567
1	2460000	-0.0527992
1	2470000	-0.058011
1	2480000	-0.0598244
1	2490000	-0.0611984
1	2500000	-0.0623579
1	2510000	-0.0647551
1	2520000	-0.0658842
1	2530000	-0.0684623
1	2540000	-0.0699509
1	2550000	-0.0719439
1	2560000	-0.0726237
1	2570000	-0.0724478
1	2580000	-0.0771574
1	2590000	-0.0739425
1	2600000	-0.0788101
1	2610000	-0.0810664
1	2620000	-0.0796828
1	2630000	-0.0785375
1	2640000	-0.0777567
1	2650000	-0.0776565
1	2660000	-0.0756248
1	2670000	-0.0791966
1	2680000	-0.0802888
1	2690000	-0.0783909
1	2700000	-0.0786225
1	2710000	-0.0802245
1	2720000	-0.0791813
1	2730000	-0.0792842
1	2740000	-0.0828862
1	2750000	-0.0833604
1	2760000	-0.0820516
1	2770000	-0.0811544
1	2780000	-0.079859
1	2790000	-0.07967
1	2800000	-0.0820601
1	2810000	-0.0821006
1	2820000	-0.0802766
1	2830000	-0.0770081
1	2840000	-0.0798791
1	2850000	-0.0824814
1	2860000	-0.0810576
1	2870000	-0.0825291
1	2880000	-0.0853767
1	2890000	-0.0842414
1	2900000	-0.0871947
1	2910000	-0.0927331
1	2920000	-0.0990735
1	2930000	-0.0998262
1	2940000	-0.101925
1	2950000	-0.0994585
1	2960000	-0.098524
1	2970000	-0.101883
1	2980000	-0.100161
1	2990000	-0.0980016
1	3000000	-0.0970357
1	3010000	-0.100341
1	3020000	-0.105289
1	3030000	-0.107733
1	3040000	-0.109733
1	3050000	-0.113986
1	3060000	-0.113418
1	3070000	-0.110833
1	3080000	-0.115593
1	3090000	-0.116015
1	3100000	-0.116626
1	3110000	-0.115401
1	3120000	-0.118999
1	3130000	-0.118768
1	3140000	-0.117448
1	3150000	-0.117377
1	3160000	-0.118786
1	3170000	-0.114182
1	3180000	-0.11553
1	3190000	-0.120729
1	3200000	-0.121512
1	3210000	-0.121892
1	3220000	-0.12779
1	3230000	-0.12806
1	3240000	-0.134075
1	3250000	-0.134484
1	3260000	-0.144486
1	3270000	-0.146645
1	3280000	-0.148699
1	3290000	-0.151533
1	3300000	-0.154128
1	3310000	-0.155284
1	3320000	-0.154009
1	3330000	-0.156184
1	3340000	-0.157754
1	3350000	-0.155316
1	3360000	-0.157233
1	3370000	-0.159147
1	3380000	-0.158269
1	3390000	-0.158848
1	3400000	-0.159563
1	3410000	-0.159993
1	3420000	-0.15365
1	3430000	-0.154456
1	3440000	-0.153821
1	3450000	-0.15161
1	3460000	-0.153975
1	3470000	-0.153912
1	3480000	-0.15203
1	3490000	-0.151806
1	3500000	-0.151412
1	3510000	-0.15084
1	3520000	-0.147801
1	3530000	-0.141858
1	3540000	-0.143557
1	3550000	-0.144225
1	3560000	-0.141903
1	3570000	-0.140427
1	3580000	-0.137137
1	3590000	-0.137472
1	3600000	-0.136708
1	3610000	-0.140438
1	3620000	-0.138363
1	3630000	-0.137051
1	3640000	-0.134894
1	3650000	-0.133614
1	3660000	-0.131901
1	3670000	-0.129736
1	3680000	-0.12788
1	3690000	-0.120774
1	3700000	-0.119
1	3710000	-0.118679
1	3720000	-0.117636
1	3730000	-0.117317
1	3740000	-0.114997
1	3750000	-0.119158
1	3760000	-0.106281
1	3770000	-0.104834
1	3780000	-0.100956
1	3790000	-0.0967822
1	3800000	-0.0982401
1	3810000	-0.095705
1	3820000	-0.094666
1	3830000	-0.0912053
1	3840000	-0.0881316
1	3850000	-0.0880131
1	3860000	-0.0879041
1	3870000	-0.086701
1	3880000	-0.0892872
1	3890000	-0.0892345
1	3900000	-0.0888994
1	3910000	-0.0907645
1	3920000	-0.0905804
1	3930000	-0.0916892
1	3940000	-0.0894516
1	3950000	-0.096908
1	3960000	-0.0984269
1	3970000	-0.0992777
1	3980000	-0.0938006
1	3990000	-0.0944089
1	4000000	-0.0935204
1	4010000	-0.0913417
1	4020000	-0.0907744
1	4030000	-0.0905092
1	4040000	-0.0926743
1	4050000	-0.0919775
1	4060000	-0.0928417
1	4070000	-0.0917143
1	4080000	-0.0981419
1	4090000	-0.102075
1	4100000	-0.105684
1	4110000	-0.104585
1	4120000	-0.105868
1	4130000	-0.106812
1	4140000	-0.112147
1	4150000	-0.116348
1	4160000	-0.119147
1	4170000	-0.12161
1	4180000	-0.121007
1	4190000	-0.121574
1	4200000	-0.127366
1	4210000	-0.128714
1	4220000	-0.126184
1	4230000	-0.129112
1	4240000	-0.127097
1	4250000	-0.128993
1	4260000	-0.129563
1	4270000	-0.131576
1	4280000	-0.134765
1	4290000	-0.141398
1	4300000	-0.143945
1	4310000	-0.145091
1	4320000	-0.152627
1	4330000	-0.158287
1	4340000	-0.167395
1	4350000	-0.169194
1	4360000	-0.172209
1	4370000	-0.176073
1	4380000	-0.175291
1	4390000	-0.180013
1	4400000	-0.180605
1	4410000	-0.179938
1	4420000	-0.176731
1	4430000	-0.178588
1	4440000	-0.181706
1	4450000	-0.182757
1	4460000	-0.183736
1	4470000	-0.184813
1	4480000	-0.18607
1	4490000	-0.187797
1	4500000	-0.191252
1	4510000	-0.193181
1	4520000	-0.196388
1	4530000	-0.193887
1	4540000	-0.193065
1	4550000	-0.191853
1	4560000	-0.194527
1	4570000	-0.196957
1	4580000	-0.201605
1	4590000	-0.197864
1	4600000	-0.197361
1	4610000	-0.199193
1	4620000	-0.201197
1	4630000	-0.201098
1	4640000	-0.201823
1	4650000	-0.205657
1	4660000	-0.212923
1	4670000	-0.212686
1	4680000	-0.219963
1	4690000	-0.220148
1	4700000	-0.216929
1	4710000	-0.215769
1	4720000	-0.215278
1	4730000	-0.20916
1	4740000	-0.209054
1	4750000	-0.207363
1	4760000	-0.210934
1	4770000	-0.210231
1	4780000	-0.21062
1	4790000	-0.207694
1	4800000	-0.210253
1	4810000	-0.21516
1	4820000	-0.219063
1	4830000	-0.219835
1	4840000	-0.219077
1	4850000	-0.222322
1	4860000	-0.226349
1	4870000	-0.226386
1	4880000	-0.226465
1	4890000	-0.227136
1	4900000	-0.227631
1	4910000	-0.229643
1	4920000	-0.229163
1	4930000	-0.236241
1	4940000	-0.23486
1	4950000	-0.23732
1	4960000	-0.241707
1	4970000	-0.241664
1	4980000	-0.241859
1	4990000	-0.241415
1	5000000	-0.241834
1	5010000	-0.241548
1	5020000	-0.239452
1	5030000	-0.24039
1	5040000	-0.242896
1	5050000	-0.245293
1	5060000	-0.244815
1	5070000	-0.245216
1	5080000	-0.247521
1	5090000	-0.250112
1	5100000	-0.251088
1	5110000	-0.252234
1	5120000	-0.249999
1	5130000	-0.249671
1	5140000	-0.248585
1	5150000	-0.252464
1	5160000	-0.254878
1	5170000	-0.256765
1	5180000	-0.258124
1	5190000	-0.260578
1	5200000	-0.264106
1	5210000	-0.266762
1	5220000	-0.267967
1	5230000	-0.273673
1	5240000	-0.273512
1	5250000	-0.274649
1	5260000	-0.273301
1	5270000	-0.283911
1	5280000	-0.284624
1	5290000	-0.286862
1	5300000	-0.290835
1	5310000	-0.289468
1	5320000	-0.290678
1	5330000	-0.295494
1	5340000	-0.303528
1	5350000	-0.30782
1	5360000	-0.312021
1	5370000	-0.316862
1	5380000	-0.316985
1	5390000	-0.315577
1	5400000	-0.316669
1	5410000	-0.317579
1	5420000	-0.316561
1	5430000	-0.312472
1	5440000	-0.31007
1	5450000	-0.30856
1	5460000	-0.29594
1	5470000	-0.29188
1	5480000	-0.287749
1	5490000	-0.288357
1	5500000	-0.286846
1	5510000	-0.284848
1	5520000	-0.278116
1	5530000	-0.264331
1	5540000	-0.260826
1	5550000	-0.249743
1	5560000	-0.238368
1	5570000	-0.230844
1	5580000	-0.221958
1	5590000	-0.206504
1	5600000	-0.193399
1	5610000	-0.185371
1	5620000	-0.176385
1	5630000	-0.169706
1	5640000	-0.15848
1	5650000	-0.15247
1	5660000	-0.141956
1	5670000	-0.134706
1	5680000	-0.129055
1	5690000	-0.12478
1	5700000	-0.121618
1	5710000	-0.105182
1	5720000	-0.102926
1	5730000	-0.107379
1	5740000	-0.0924156
1	5750000	-0.0928104
1	5760000	-0.0809296
1	5770000	-0.0780044
1	5780000	-0.0657721
1	5790000	-0.0522849
1	5800000	-0.0370703
1	5810000	-0.0345746
1	5820000	-0.0341808
1	5830000	-0.0188903
1	5840000	-0.00816678
1	5850000	0.000357478
1	5860000	0.00712905
1	5870000	0.0195532
1	5880000	0.0206408
1	5890000	0.0247676
1	5900000	0.0407345
1	5910000	0.0422313
1	5920000	0.0457005
1	5930000	0.0545225
1	5940000	0.06463
1	5950000	0.0771801
1	5960000	0.0794666
1	5970000	0.087201
1	5980000	0.104041
1	5990000	0.11108
1	6000000	0.117956
1	6010000	0.130206
1	6020000	0.135411
1	6030000	0.138901
1	6040000	0.155841
1	6050000	0.161061
1	6060000	0.170258
1	6070000	0.184421
1	6080000	0.197162
1	6090000	0.198915
1	6100000	0.208389
1	6110000	0.21641
1	6120000	0.223675
1	6130000	0.230348
1	6140000	0.244373
1	6150000	0.248936
1	6160000	0.251107
1	6170000	0.277786
1	6180000	0.28449
1	6190000	0.295257
1	6200000	0.311468
1	6210000	0.312259
1	6220000	0.314823
1	6230000	0.313157
1	6240000	0.321595
1	6250000	0.325011
1	6260000	0.332109
1	6270000	0.356305
1	6280000	0.362527
1	6290000	0.374618
1	6300000	0.366341
1	6310000	0.369125
1	6320000	0.390471
1	6330000	0.407728
1	6340000	0.413795
1	6350000	0.415082
1	6360000	0.420094
1	6370000	0.442824
1	6380000	0.450151
1	6390000	0.452791
1	6400000	0.459939
1	6410000	0.465481
1	6420000	0.475039
1	6430000	0.478221
1	6440000	0.48267
1	6450000	0.487312
1	6460000	0.489566
1	6470000	0.489216
1	6480000	0.492355
1	6490000	0.487537
1	6500000	0.491389
1	6510000	0.506144
1	6520000	0.50991
1	6530000	0.510398
1	6540000	0.519231
1	6550000	0.524441
1	6560000	0.523261
1	6570000	0.529553
1	6580000	0.533944
1	6590000	0.535129
1	6600000	0.53367
1	6610000	0.535435
1	6620000	0.541532
1	6630000	0.532592
1	6640000	0.526846
1	6650000	0.524636
1	6660000	0.531848
1	6670000	0.529296
1	6680000	0.519273
1	6690000	0.509348
1	6700000	0.503998
1	6710000	0.509866
1	6720000	0.508695
1	6730000	0.509469
1	6740000	0.519135
1	6750000	0.519559
1	6760000	0.515218
1	6770000	0.508153
1	6780000	0.493937
1	6790000	0.487514
1	6800000	0.499549
1	6810000	0.501588
1	6820000	0.502257
1	6830000	0.505333
1	6840000	0.505811
1	6850000	0.513295
1	6860000	0.516569
1	6870000	0.519972
1	6880000	0.525588
1	6890000	0.525811
1	6900000	0.526029
1	6910000	0.523656
1	6920000	0.516704
1	6930000	0.519295
1	6940000	0.520349
1	6950000	0.519229
1	6960000	0.512793
1	6970000	0.521094
1	6980000	0.525948
1	6990000	0.530459
1	7000000	0.531939
1	7010000	0.538051
1	7020000	0.531025
1	7030000	0.523641
1	7040000	0.521534
1	7050000	0.523252
1	7060000	0.53009
1	7070000	0.530925
1	7080000	0.52833
1	7090000	0.531134
1	7100000	0.529566
1	7110000	0.527258
1	7120000	0.532752
1	7130000	0.532217
1	7140000	0.536929
1	7150000	0.53412
1	7160000	0.539404
1	7170000	0.531355
1	7180000	0.532507
1	7190000	0.530197
1	7200000	0.544183
1	7210000	0.545296
1	7220000	0.547557
1	7230000	0.554558
1	7240000	0.552136
1	7250000	0.556812
1	7260000	0.558996
1	7270000	0.557737
1	7280000	0.570188
1	7290000	0.568848
1	7300000	0.567856
1	7310000	0.554844
1	7320000	0.572388
1	7330000	0.584389
1	7340000	0.589908
1	7350000	0.592171
1	7360000	0.593883
1	7370000	0.597436
1	7380000	0.597543
1	7390000	0.608274
1	7400000	0.610549
1	7410000	0.610487
1	7420000	0.619016
1	7430000	0.619368
1	7440000	0.622059
1	7450000	0.626668
1	7460000	0.615813
1	7470000	0.621695
1	7480000	0.611822
1	7490000	0.600513
1	7500000	0.604776
1	7510000	0.617296
1	7520000	0.612964
1	7530000	0.611497
1	7540000	0.618579
1	7550000	0.620662
1	7560000	0.62161
1	7570000	0.61699
1	7580000	0.605928
1	7590000	0.599109
1	7600000	0.613026
1	7610000	0.599022
1	7620000	0.595248
1	7630000	0.602459
1	7640000	0.601475
1	7650000	0.608128
1	7660000	0.622808
1	7670000	0.630729
1	7680000	0.637025
1	7690000	0.641503
1	7700000	0.657512
1	7710000	0.658704
1	7720000	0.670693
1	7730000	0.680297
1	7740000	0.68909
1	7750000	0.690019
1	7760000	0.702152
1	7770000	0.715588
1	7780000	0.715492
1	7790000	0.729549
1	7800000	0.736736
1	7810000	0.749267
1	7820000	0.757034
1	7830000	0.752602
1	7840000	0.763901
1	7850000	0.772335
1	7860000	0.776901
1	7870000	0.779395
1	7880000	0.76511
1	7890000	0.768464
1	7900000	0.773357
1	7910000	0.776985
1	7920000	0.784585
1	7930000	0.784542
1	7940000	0.789238
1	7950000	0.795019
1	7960000	0.811888
1	7970000	0.818543
1	7980000	0.828817
1	7990000	0.832773
1	8000000	0.846897
1	8010000	0.860985
1	8020000	0.857419
1	8030000	0.865225
1	8040000	0.87222
1	8050000	0.871432
1	8060000	0.876107
1	8070000	0.890059
1	8080000	0.893302
1	8090000	0.898037
1	8100000	0.911524
1	8110000	0.926493
1	8120000	0.94205
1	8130000	0.954288
1	8140000	0.976835
1	8150000	0.989797
1	8160000	1.0097
1	8170000	1.0247
1	8180000	1.03878
1	8190000	1.07678
1	8200000	1.09866
1	8210000	1.12042
1	8220000	1.11946
1	8230000	1.12326
1	8240000	1.13933
1	8250000	1.13798
1	8260000	1.15136
1	8270000	1.17406
1	8280000	1.19945
1	8290000	1.23136
1	8300000	1.25279
1	8310000	1.25274
1	8320000	1.26727
1	8330000	1.27944
1	8340000	1.28596
1	8350000	1.29656
1	8360000	1.35299
1	8370000	1.36522
1	8380000	1.38748
1	8390000	1.37521
1	8400000	1.3889
1	8410000	1.42056
1	8420000	1.44147
1	8430000	1.47532
1	8440000	1.48607
1	8450000	1.52814
1	8460000	1.5661
1	8470000	1.62422
1	8480000	1.63872
1	8490000	1.6532
1	8500000	1.68031
1	8510000	1.71101
1	8520000	1.71814
1	8530000	1.76369
1	8540000	1.78531
1	8550000	1.80414
1	8560000	1.82956
1	8570000	1.8422
1	8580000	1.84596
1	8590000	1.88327
1	8600000	1.89481
1	8610000	1.90825
1	8620000	1.92305
1	8630000	1.92211
1	8640000	1.94267
1	8650000	1.9436
1	8660000	1.9637
1	8670000	1.94866
1	8680000	1.99074
1	8690000	2.01085
1	8700000	2.0381
1	8710000	2.02486
1	8720000	2.03401
1	8730000	2.05967
1	8740000	2.05355
1	8750000	2.06922
1	8760000	2.07697
1	8770000	2.11617
1	8780000	2.1561
1	8790000	2.16419
1	8800000	2.17364
1	8810000	2.20839
1	8820000	2.26166
1	8830000	2.25834
1	8840000	2.27775
1	8850000	2.30545
1	8860000	2.3075
1	8870000	2.38499
1	8880000	2.42531
1	8890000	2.43172
1	8900000	2.45796
1	8910000	2.50749
1	8920000	2.51183
1	8930000	2.54009
1	8940000	2.5951
1	8950000	2.63774
1	8960000	2.65574
1	8970000	2.71661
1	8980000	2.75999
1	8990000	2.83487
1	9000000	2.87865
1	9010000	2.9142
1	9020000	2.92917
1	9030000	2.98417
1	9040000	3.02358
1	9050000	3.10555
1	9060000	3.16134
1	9070000	3.20583
1	9080000	3.27365
1	9090000	3.35033
1	9100000	3.44096
1	9110000	3.49873
1	9120000	3.6795
1	9130000	3.79031
1	9140000	3.77722
1	9150000	3.8451
1	9160000	3.86608
1	9170000	3.84582
1	9180000	3.85609
1	9190000	3.82108
1	9200000	3.81932
1	9210000	3.79522
1	9220000	3.8226
1	9230000	3.79812
1	9240000	3.81176
1	9250000	3.81446
1	9260000	3.8184
1	9270000	3.81613
1	9280000	3.82232
1	9290000	3.81024
1	9300000	3.7991
1	9310000	3.79941
1	9320000	3.83016
1	9330000	3.88772
1	9340000	4.0316
1	9350000	4.05851
1	9360000	4.05555
1	9370000	4.08417
1	9380000	4.11322
1	9390000	4.13265
1	9400000	4.12475
1	9410000	4.14243
1	9420000	4.0928
1	9430000	4.10775
1	9440000	4.09237
1	9450000	4.09871
1	9460000	4.09558
1	9470000	4.05381
1	9480000	4.08457
1	9490000	4.12759
1	9500000	4.14976
1	9510000	4.07215
1	9520000	4.06829
1	9530000	4.05725
1	9540000	4.05558
1	9550000	4.10246
1	9560000	4.07151
1	9570000	4.08841
1	9580000	4.079
1	9590000	4.08449
1	9600000	4.14316
1	9610000	4.14978
1	9620000	4.15107
1	9630000	4.13254
1	9640000	4.13945
1	9650000	4.14917
1	9660000	4.18423
1	9670000	4.20545
1	9680000	4.17943
1	9690000	4.14897
1	9700000	4.14411
1	9710000	4.16114
1	9720000	4.2141
1	9730000	4.24282
1	9740000	4.28987
1	9750000	4.28987
1	9760000	4.28248
1	9770000	4.28421
1	9780000	4.28407
1	9790000	4.26791
1	9800000	4.31328
1	9810000	4.31515
1	9820000	4.32692
1	9830000	4.28703
1	9840000	4.3089
1	9850000	4.3113
1	9860000	4.32637
1	9870000	4.23538
1	9880000	4.19448
1	9890000	4.20472
1	9900000	4.24754
1	9910000	4.21996
1	9920000	4.20282
1	9930000	4.17631
1	9940000	4.17415
1	9950000	4.19412
1	9960000	4.12313
1	9970000	4.10767
1	9980000	4.04004
1	9990000	3.99356
1	1000000	0 3.98536097215975
1	1001000	0 3.98559306584317
1	1002000	0 3.99615570241413
1	1003000	0 4.00913679109296
1	1004000	0 3.99532579260294
1	1005000	0 4.02491510633361
1	1006000	0 4.01408085780896
1	1007000	0 4.01827121442393
1	1008000	0 4.009924408938
1	1009000	0 4.03740786581665
1	1010000	0 4.00008952976843
1	1011000	0 3.94975756669559
1	1012000	0 3.94872899242967
1	1013000	0 3.97106555747325
1	1014000	0 3.97071993740494
1	1015000	0 3.87801597308999
1	1016000	0 3.91694466639653
1	1017000	0 3.81228014518862
1	1018000	0 3.86555335097296
1	1019000	0 3.86302195896029
1	1020000	0 3.87778048928929
1	1021000	0 3.85037231707562
1	1022000	0 3.81216676617558
1	1023000	0 3.82632601098901
1	1024000	0 3.80664422959469
1	1025000	0 3.84278604480775
1	1026000	0 3.82251715954893
1	1027000	0 3.78513690100588
1	1028000	0 3.74536749391991
1	1029000	0 3.70827514870072
1	1030000	0 3.66938701984729
1	1031000	0 3.6877791046462
1	1032000	0 3.65134883995317
1	1033000	0 3.69210663534691
1	1034000	0 3.66769696316599
1	1035000	0 3.68570776945766
1	1036000	0 3.66200065805322
1	1037000	0 3.69678452081439
1	1038000	0 3.66626052891453
1	1039000	0 3.68799663518135
1	1040000	0 3.69944416975622
1	1041000	0 3.67482440837471
1	1042000	0 3.62771917871362
1	1043000	0 3.659045053516
1	1044000	0 3.64881728572502
1	1045000	0 3.64976098567466
1	1046000	0 3.63143739274198
1	1047000	0 3.66428169502686
1	1048000	0 3.68795683969231
1	1049000	0 3.68294702946222
1	1050000	0 3.69472724040893
1	1051000	0 3.69279223062455
1	1052000	0 3.69179129014866
1	1053000	0 3.70485974531119
1	1054000	0 3.67635307326385
1	1055000	0 3.67729473376597
1	1056000	0 3.66380049179225
1	1057000	0 3.68025780532634
1	1058000	0 3.71014939182965
1	1059000	0 3.68970683377999
1	1060000	0 3.682679673505
1	1061000	0 3.64896187876516
1	1062000	0 3.66183243829021
1	1063000	0 3.62638264552521
1	1064000	0 3.6342797475358
1	1065000	0 3.62860395704844
1	1066000	0 3.5610258351523
1	1067000	0 3.56728085759375
1	1068000	0 3.61110480176014
1	1069000	0 3.6409409166402
1	1070000	0 3.7027583189333
1	1071000	0 3.66940629202625
1	1072000	0 3.69193988940364
1	1073000	0 3.70310903759152
1	1074000	0 3.73489741126111
1	1075000	0 3.72480373606056
1	1076000	0 3.7485898642258
1	1077000	0 3.74987769778847
1	1078000	0 3.74575616074855
1	1079000	0 3.74687769196619
1	1080000	0 3.76388462546036
1	1081000	0 3.7992115619734
1	1082000	0 3.82821588380469
1	1083000	0 3.83238212624147
1	1084000	0 3.8152095300175
1	1085000	0 3.81740077913324
1	1086000	0 3.69709307102884
1	1087000	0 3.6917031077133
1	1088000	0 3.65311916432671
1	1089000	0 3.5890986461441
1	1090000	0 3.56459612867242
1	1091000	0 3.55973917038795
1	1092000	0 3.55349617349837
1	1093000	0 3.58503688185268
1	1094000	0 3.58753599854705
1	1095000	0 3.54466227562894
1	1096000	0 3.55113437309976
1	1097000	0 3.57487741339306
1	1098000	0 3.58419493733865
1	1099000	0 3.56495908205671
1	1100000	0 3.56273626105754
1	1101000	0 3.53746206778644
1	1102000	0 3.58607373730373
1	1103000	0 3.58449949613885
1	1104000	0 3.63182661211433
1	1105000	0 3.61976518023255
1	1106000	0 3.60097845626395
1	1107000	0 3.61452343259958
1	1108000	0 3.59913151867277
1	1109000	0 3.61421281657781
1	1110000	0 3.59960517738463
1	1111000	0 3.48260843579667
1	1112000	0 3.48272163913984
1	1113000	0 3.47197878934305
1	1114000	0 3.48164030120171
1	1115000	0 3.4832193457958
1	1116000	0 3.44972441010804
1	1117000	0 3.46348446161634
1	1118000	0 3.43496161695469
1	1119000	0 3.45030874627723
1	1120000	0 3.47888209290237
1	1121000	0 3.46678033656273
1	1122000	0 3.47321869117495
1	1123000	0 3.4710663834637
1	1124000	0 3.45493876365658
1	1125000	0 3.47550075830215
1	1126000	0 3.45839606160336
1	1127000	0 3.48594201330778
1	1128000	0 3.45264244453417
1	1129000	0 3.45220586150445
1	1130000	0 3.50273216151488
1	1131000	0 3.49661857632798
1	1132000	0 3.50449202333427
1	1133000	0 3.50025041012428
1	1134000	0 3.5392349084536
1	1135000	0 3.54405936959363
1	1136000	0 3.49919957267329
1	1137000	0 3.54939869146936
1	1138000	0 3.58023635353359
1	1139000	0 3.60312507481055
1	1140000	0 3.58177414405214
1	1141000	0 3.55770572406246
1	1142000	0 3.58451907290823
1	1143000	0 3.53107372165849
1	1144000	0 3.58288195810959
1	1145000	0 3.57559634543811
1	1146000	0 3.56647874066801
1	1147000	0 3.51749885271758
1	1148000	0 3.49692101899045
1	1149000	0 3.48271723221406
1	1150000	0 3.50181616907272
1	1151000	0 3.50059763184147
1	1152000	0 3.43791905613488
1	1153000	0 3.41720882256506
1	1154000	0 3.42525144247118
1	1155000	0 3.43693965046055
1	1156000	0 3.42471296866102
1	1157000	0 3.410827700726
1	1158000	0 3.42215946670684
1	1159000	0 3.40995366028885
1	1160000	0 3.42545111340783
1	1161000	0 3.4188699850668
1	1162000	0 3.43423325552333
1	1163000	0 3.48847652959826
1	1164000	0 3.4747331208556
1	1165000	0 3.4765796998213
1	1166000	0 3.52389555435237
1	1167000	0 3.52160213203707
1	1168000	0 3.60687955973038
1	1169000	0 3.58621639764399
1	1170000	0 3.55925822600638
1	1171000	0 3.56267247006494
1	1172000	0 3.55689272678579
1	1173000	0 3.59531900037143
1	1174000	0 3.57078949172612
1	1175000	0 3.54429933135733
1	1176000	0 3.53044748900563
1	1177000	0 3.55525956748582
1	1178000	0 3.56867794032347
1	1179000	0 3.5930168538673
1	1180000	0 3.62237996187759
1	1181000	0 3.6586016445863
1	1182000	0 3.61110848440265
1	1183000	0 3.61551376888821
1	1184000	0 3.58226664769622
1	1185000	0 3.58944379030471
1	1186000	0 3.59301447272766
1	1187000	0 3.54457195454252
1	1188000	0 3.55545781392433
1	1189000	0 3.55341832116926
1	1190000	0 3.51319981151296
1	1191000	0 3.52994736488237
1	1192000	0 3.54545677097541
1	1193000	0 3.60303783417587
1	1194000	0 3.52161261577978
1	1195000	0 3.51348543044493
1	1196000	0 3.52033115992868
1	1197000	0 3.54416336843819
1	1198000	0 3.51271840427329
1	1199000	0 3.47000544770695
1	1200000	0 3.46855858235666
1	1201000	0 3.44550277879289
1	1202000	0 3.45664517012408
1	1203000	0 3.45272952768701
1	1204000	0 3.43652292491736
1	1205000	0 3.42517773395794
1	1206000	0 3.40397342322183
1	1207000	0 3.42785912970093
1	1208000	0 3.39618237148772
1	1209000	0 3.38717366827541
1	1210000	0 3.35850521939651
1	1211000	0 3.37075137608158
1	1212000	0 3.37626595117789
1	1213000	0 3.32369773758408
1	1214000	0 3.2980280856329
1	1215000	0 3.29153469818012
1	1216000	0 3.30579089943068
1	1217000	0 3.36009495841329
1	1218000	0 3.34122942541863
1	1219000	0 3.2978796550491
1	1220000	0 3.27717098950004
1	1221000	0 3.27097095314152
1	1222000	0 3.29930949839137
1	1223000	0 3.25855873672224
1	1224000	0 3.22608780014434
1	1225000	0 3.2331292747661
1	1226000	0 3.24750019889433
1	1227000	0 3.23939494418819
1	1228000	0 3.25057890912137
1	1229000	0 3.22887378254318
1	1230000	0 3.22466770775695
1	1231000	0 3.21803644156002
1	1232000	0 3.18166906879916
1	1233000	0 3.15538872568078
1	1234000	0 3.12722272033937
1	1235000	0 3.11791079192505
1	1236000	0 3.1274438807346
1	1237000	0 3.17041564263863
1	1238000	0 3.1590142809247
1	1239000	0 3.17577530149897
1	1240000	0 3.18867370291195
1	1241000	0 3.19422085311642
1	1242000	0 3.19341231936276
1	1243000	0 3.19412834442654
1	1244000	0 3.18291363181276
1	1245000	0 3.17780453837872
1	1246000	0 3.21173127645604
1	1247000	0 3.20102650699141
1	1248000	0 3.17374612849766
1	1249000	0 3.16113873377126
1	1250000	0 3.12089874820539
1	1251000	0 3.10278609780389
1	1252000	0 3.09625714374612
1	1253000	0 3.1029003468666
1	1254000	0 3.09351669913914
1	1255000	0 3.06222993103987
1	1256000	0 3.05234055099492
1	1257000	0 3.04036953765562
1	1258000	0 3.03207355834279
1	1259000	0 3.02159816930959
1	1260000	0 3.02299663235337
1	1261000	0 2.99482344331965
1	1262000	0 3.03993257881961
1	1263000	0 3.03155186541223
1	1264000	0 3.02702270354235
1	1265000	0 3.01629024556334
1	1266000	0 2.94826830126024
1	1267000	0 2.98465760366193
1	1268000	0 2.97432676610925
1	1269000	0 2.97051593514755
1	1270000	0 2.94363852786785
1	1271000	0 2.92820542457312
1	1272000	0 2.9493988008071
1	1273000	0 2.92100297960714
1	1274000	0 2.88808698446551
1	1275000	0 2.8857748311981
1	1276000	0 2.86612895209109
1	1277000	0 2.86417376388401
1	1278000	0 2.85509248991741
1	1279000	0 2.87266868350799
1	1280000	0 2.87583479549713
1	1281000	0 2.84492448508103
1	1282000	0 2.84789191539905
1	1283000	0 2.82254592097148
1	1284000	0 2.82043824223905
1	1285000	0 2.74113631457564
1	1286000	0 2.72738796695376
1	1287000	0 2.75973820437524
1	1288000	0 2.73940813528757
1	1289000	0 2.72961336981322
1	1290000	0 2.72646289701124
1	1291000	0 2.71349648893161
1	1292000	0 2.74028697774263
1	1293000	0 2.73196493229155
1	1294000	0 2.74664070552051
1	1295000	0 2.7296775805757
1	1296000	0 2.72700176495453
1	1297000	0 2.70313441533816
1	1298000	0 2.74846340395901
1	1299000	0 2.75099676888153
1	1300000	0 2.79329398085291
1	1301000	0 2.77884817128748
1	1302000	0 2.79602316500293
1	1303000	0 2.82700647913414
1	1304000	0 2.7965430799606
1	1305000	0 2.77108830105828
1	1306000	0 2.72366587564656
1	1307000	0 2.69440719864453
1	1308000	0 2.6846963162384
1	1309000	0 2.69273551172611
1	1310000	0 2.68274355452466
1	1311000	0 2.65829885106183
1	1312000	0 2.67067457898424
1	1313000	0 2.66886447503022
1	1314000	0 2.62830459806064
1	1315000	0 2.63466401805601
1	1316000	0 2.61446740766907
1	1317000	0 2.62944037150267
1	1318000	0 2.62422838800728
1	1319000	0 2.61838816799703
1	1320000	0 2.61983219852503
1	1321000	0 2.64095190484411
1	1322000	0 2.62383446822998
1	1323000	0 2.65476612431487
1	1324000	0 2.64367867266309
1	1325000	0 2.64825580442507
1	1326000	0 2.67441326125921
1	1327000	0 2.68351819832349
1	1328000	0 2.66596061262624
1	1329000	0 2.67105823950788
1	1330000	0 2.6298316250542
1	1331000	0 2.59509223670116
1	1332000	0 2.59400610576648
1	1333000	0 2.62297003041581
1	1334000	0 2.63801455066343
1	1335000	0 2.67302059668662
1	1336000	0 2.69190755152606
1	1337000	0 2.68312652823189
1	1338000	0 2.74320872667175
1	1339000	0 2.72777820992235
1	1340000	0 2.73474128013963
1	1341000	0 2.76339319556528
1	1342000	0 2.77544361684956
1	1343000	0 2.77368127347952
1	1344000	0 2.75377201166019
1	1345000	0 2.8013053270288
1	1346000	0 2.79080547997703
1	1347000	0 2.73615244441566
1	1348000	0 2.71816874005088
1	1349000	0 2.73284515946102
1	1350000	0 2.73576278327513
1	1351000	0 2.73812523826674
1	1352000	0 2.75803693204702
1	1353000	0 2.75762727353345
1	1354000	0 2.74716292231793
1	1355000	0 2.72436126763265
1	1356000	0 2.73335665556621
1	1357000	0 2.70616026331326
1	1358000	0 2.72082020000645
1	1359000	0 2.72627712118448
1	1360000	0 2.72437518576754
1	1361000	0 2.7354334719343
1	1362000	0 2.7504279696028
1	1363000	0 2.75341455229377
1	1364000	0 2.79121871941219
1	1365000	0 2.80640983805916
1	1366000	0 2.81438106894275
1	1367000	0 2.83706173322945
1	1368000	0 2.83937532705432
1	1369000	0 2.83978630939367
1	1370000	0 2.8504646537897
1	1371000	0 2.84638595174444
1	1372000	0 2.84665837604105
1	1373000	0 2.84356629467952
1	1374000	0 2.86004052793915
1	1375000	0 2.86529788149236
1	1376000	0 2.87737650564749
1	1377000	0 2.8105353873633
1	1378000	0 2.77366463565743
1	1379000	0 2.76818685853347
1	1380000	0 2.76567015064701
1	1381000	0 2.75437181566619
1	1382000	0 2.69997075959236
1	1383000	0 2.58199541341676
1	1384000	0 2.51301742511345
1	1385000	0 2.5109549676177
1	1386000	0 2.51974288340468
1	1387000	0 2.49756298036921
1	1388000	0 2.42894758777028
1	1389000	0 2.43010465143001
1	1390000	0 2.41569667020938
1	1391000	0 2.40315928463942
1	1392000	0 2.37392808605495
1	1393000	0 2.37009610260766
1	1394000	0 2.30106720635171
1	1395000	0 2.29927996012658
1	1396000	0 2.27394113843874
1	1397000	0 2.26724603178484
1	1398000	0 2.25464190476399
1	1399000	0 2.24107836435691
1	1400000	0 2.12962681436905
1	1401000	0 2.05737971327838
1	1402000	0 2.00975444746893
1	1403000	0 2.02867270367016
1	1404000	0 2.02894814796271
1	1405000	0 2.02265393768124
1	1406000	0 2.01949483839933
1	1407000	0 2.0318767734025
1	1408000	0 2.02535602721113
1	1409000	0 2.03598786629335
1	1410000	0 2.04299279236305
1	1411000	0 2.03891200562213
1	1412000	0 2.03825074514452
1	1413000	0 2.03818308991879
1	1414000	0 2.02757971335976
1	1415000	0 2.0204464204794
1	1416000	0 2.02757959729835
1	1417000	0 2.06144838748753
1	1418000	0 2.05466014204529
1	1419000	0 2.04327590422116
1	1420000	0 2.03817828973544
1	1421000	0 2.04380261246183
1	1422000	0 2.03849702551266
1	1423000	0 2.02803958047927
1	1424000	0 2.03705024646597
1	1425000	0 2.0398633909295
1	1426000	0 2.04050616248424
1	1427000	0 2.04033215845544
1	1428000	0 2.03670836768997
1	1429000	0 2.02787453930144
1	1430000	0 2.01899438702421
1	1431000	0 2.01393784823073
1	1432000	0 2.0132076927873
1	1433000	0 2.00271542396592
1	1434000	0 2.01084718540929
1	1435000	0 1.99245980141381
1	1436000	0 2.03150567217064
1	1437000	0 2.03636191051101
1	1438000	0 2.02954572983705
1	1439000	0 2.01867412040951
1	1440000	0 2.00197188496712
1	1441000	0 1.98203029173366
1	1442000	0 1.96209288918167
1	1443000	0 1.9648587234583
1	1444000	0 1.9496650203812
1	1445000	0 1.93549258117424
1	1446000	0 1.90526244562418
1	1447000	0 1.82889374790328
1	1448000	0 1.81662043019587
1	1449000	0 1.75847991339127
1	1450000	0 1.73167362801521
1	1451000	0 1.71868753968709
1	1452000	0 1.70273397565029
1	1453000	0 1.67646114238717
1	1454000	0 1.65424717897862
1	1455000	0 1.6460168538574
1	1456000	0 1.61582114694145
1	1457000	0 1.62454789575751
1	1458000	0 1.59831057810546
1	1459000	0 1.55539930533642
1	1460000	0 1.52702162482479
1	1461000	0 1.52726558525688
1	1462000	0 1.51355076524491
1	1463000	0 1.49934805081224
1	1464000	0 1.49717191713705
1	1465000	0 1.49867011176649
1	1466000	0 1.48586827731849
1	1467000	0 1.47005404602728
1	1468000	0 1.45947917573
1	1469000	0 1.4372202969195
1	1470000	0 1.41886497453173
1	1471000	0 1.39622699705226
1	1472000	0 1.3687452672855
1	1473000	0 1.35979325828556
1	1474000	0 1.32439526967389
1	1475000	0 1.30429664313168
1	1476000	0 1.28041041595514
1	1477000	0 1.2615843688625
1	1478000	0 1.24108875785906
1	1479000	0 1.21868481840411
1	1480000	0 1.19908739487498
1	1481000	0 1.19740713781347
1	1482000	0 1.18118362880622
1	1483000	0 1.17143023864876
1	1484000	0 1.14715916300059
1	1485000	0 1.14407106605031
1	1486000	0 1.12549492884215
1	1487000	0 1.10384265928424
1	1488000	0 1.07672748285883
1	1489000	0 1.05925666708023
1	1490000	0 1.04035991354999
1	1491000	0 1.02302705499131
1	1492000	0 1.00585371586518
1	1493000	0 0.983120308921706
1	1494000	0 0.965153631447458
1	1495000	0 0.943501048519458
1	1496000	0 0.921482424970458
1	1497000	0 0.909227739801495
1	1498000	0 0.909419475571774
1	1499000	0 0.886505119192043
1	1500000	0 0.86698205267802
1	1501000	0 0.841961209422128
1	1502000	0 0.82606185399482
1	1503000	0 0.807967710397793
1	1504000	0 0.789530448541159
1	1505000	0 0.771627164731368
1	1506000	0 0.74932185391658
1	1507000	0 0.738489266536277
1	1508000	0 0.735552542765943
1	1509000	0 0.708961999051945
1	1510000	0 0.690865406564282
1	1511000	0 0.680676618820305
1	1512000	0 0.659905782450395
1	1513000	0 0.632670814364544
1	1514000	0 0.60550728325831
1	1515000	0 0.590699630353801
1	1516000	0 0.576472992829598
1	1517000	0 0.558361230032272
1	1518000	0 0.539599487838318
1	1519000	0 0.523593684219404
1	1520000	0 0.517845137060263
1	1521000	0 0.509385944353877
1	1522000	0 0.50255430312094
1	1523000	0 0.497508179696836
1	1524000	0 0.488315450785905
1	1525000	0 0.479736334782478
1	1526000	0 0.463341973718865
1	1527000	0 0.446622520424456
1	1528000	0 0.448322047108756
1	1529000	0 0.440450406867794
1	1530000	0 0.433083368737749
1	1531000	0 0.430095070071699
1	1532000	0 0.423294536204907
1	1533000	0 0.415825064214373
1	1534000	0 0.425483917964044
1	1535000	0 0.429670532707745
1	1536000	0 0.415752353939103
1	1537000	0 0.409848555571581
1	1538000	0 0.403007558200757
1	1539000	0 0.399624348533715
1	1540000	0 0.401261690689791
1	1541000	0 0.415350428217312
1	1542000	0 0.417851291839857
1	1543000	0 0.421949454091987
1	1544000	0 0.419454021537317
1	1545000	0 0.42539928770679
1	1546000	0 0.423760730769204
1	1547000	0 0.426081533569313
1	1548000	0 0.435010187534001
1	1549000	0 0.436910649299611
1	1550000	0 0.435587071429072
1	1551000	0 0.451408678354526
1	1552000	0 0.466971704503707
1	1553000	0 0.470881268652223
1	1554000	0 0.462489600032539
1	1555000	0 0.458455217695962
1	1556000	0 0.453234206981194
1	1557000	0 0.451385675770304
1	1558000	0 0.445660483861047
1	1559000	0 0.445063495251961
1	1560000	0 0.431548720338147
1	1561000	0 0.424379367125479
1	1562000	0 0.411903984816434
1	1563000	0 0.415170591093156
1	1564000	0 0.411443938284403
1	1565000	0 0.409822117255649
1	1566000	0 0.409360687686155
1	1567000	0 0.398280421866986
1	1568000	0 0.390026502069334
1	1569000	0 0.388908611073148
1	1570000	0 0.388772210570742
1	1571000	0 0.380646274817031
1	1572000	0 0.380302288432394
1	1573000	0 0.376916934654217
1	1574000	0 0.367948197028001
1	1575000	0 0.363438068892102
1	1576000	0 0.358145319792697
1	1577000	0 0.353533192386269
1	1578000	0 0.3422016830664
1	1579000	0 0.345194618137023
1	1580000	0 0.344867736083888
1	1581000	0 0.349437121033755
1	1582000	0 0.340601842540004
1	1583000	0 0.342159549788074
1	1584000	0 0.336422418302346
1	1585000	0 0.329214559766571
1	1586000	0 0.329088643924666
1	1587000	0 0.330542616572787
1	1588000	0 0.322776861752578
1	1589000	0 0.316585232976292
1	1590000	0 0.318996170864796
1	1591000	0 0.306807969003793
1	1592000	0 0.306060297171789
1	1593000	0 0.301294281432153
1	1594000	0 0.288796887254878
1	1595000	0 0.288172902714424
1	1596000	0 0.287219414977053
1	1597000	0 0.28874978725815
1	1598000	0 0.302104481942784
1	1599000	0 0.293446288287158
1	1600000	0 0.309000824020451
1	1601000	0 0.314958425008264
1	1602000	0 0.311753943850046
1	1603000	0 0.321427080612011
1	1604000	0 0.318216887578633
1	1605000	0 0.313716455492725
1	1606000	0 0.314582281266008
1	1607000	0 0.312443794941241
1	1608000	0 0.311786001537044
1	1609000	0 0.314008631548003
1	1610000	0 0.32108316902178
1	1611000	0 0.319829701479698
1	1612000	0 0.317740696263403
1	1613000	0 0.309621970699256
1	1614000	0 0.310616583789543
1	1615000	0 0.308230445661438
1	1616000	0 0.287552475340373
1	1617000	0 0.278426336961935
1	1618000	0 0.275653009637385
1	1619000	0 0.268684748173189
1	1620000	0 0.272080950558336
1	1621000	0 0.276892819300192
1	1622000	0 0.274782463008477
1	1623000	0 0.281091602093957
1	1624000	0 0.27686797147097
1	1625000	0 0.279138372947156
1	1626000	0 0.276551875821535
1	1627000	0 0.283106881638193
1	1628000	0 0.278789373717131
1	1629000	0 0.283182062950747
1	1630000	0 0.282004969030091
1	1631000	0 0.283898290859185
1	1632000	0 0.285163573078012
1	1633000	0 0.290164343255825
1	1634000	0 0.282311184151823
1	1635000	0 0.289394278047297
1	1636000	0 0.278146330976342
1	1637000	0 0.27865222531067
1	1638000	0 0.274331429872685
1	1639000	0 0.277159438102263
1	1640000	0 0.287523702605303
1	1641000	0 0.294432017237962
1	1642000	0 0.295398907297991
1	1643000	0 0.289129773094153
1	1644000	0 0.294108952633003
1	1645000	0 0.295308165124161
1	1646000	0 0.293757902097815
1	1647000	0 0.299180203295204
1	1648000	0 0.302049582726907
1	1649000	0 0.303912534508982
1	1650000	0 0.308430136992351
1	1651000	0 0.310920231301036
1	1652000	0 0.325454461579487
1	1653000	0 0.326818522787368
1	1654000	0 0.327029132122952
1	1655000	0 0.334617618787119
1	1656000	0 0.329269229423439
1	1657000	0 0.33512257363011
1	1658000	0 0.334400529547578
1	1659000	0 0.338134622493754
1	1660000	0 0.349373012167482
1	1661000	0 0.352991755564357
1	1662000	0 0.358487837439264
1	1663000	0 0.363003263987206
1	1664000	0 0.370099271247258
1	1665000	0 0.374875586670338
1	1666000	0 0.377570453746245
1	1667000	0 0.379276995147537
1	1668000	0 0.377436149898357
1	1669000	0 0.378544943996607
1	1670000	0 0.383359406540761
1	1671000	0 0.375952043498258
1	1672000	0 0.372275294829456
1	1673000	0 0.372850230881586
1	1674000	0 0.364345402347531
1	1675000	0 0.357941829537841
1	1676000	0 0.354384528568725
1	1677000	0 0.351175878730979
1	1678000	0 0.349087136437372
1	1679000	0 0.352946706436652
1	1680000	0 0.357178543669093
1	1681000	0 0.358677233030744
1	1682000	0 0.359137373314035
1	1683000	0 0.364233319375828
1	1684000	0 0.37083306861177
1	1685000	0 0.378754166910441
1	1686000	0 0.384141869435047
1	1687000	0 0.394579676981003
1	1688000	0 0.390090527429922
1	1689000	0 0.391413068361176
1	1690000	0 0.396837665797467
1	1691000	0 0.397216529348198
1	1692000	0 0.381928482120904
1	1693000	0 0.373433987258176
1	1694000	0 0.364436203451337
1	1695000	0 0.359464730115433
1	1696000	0 0.351919356797601
1	1697000	0 0.350785086593561
1	1698000	0 0.349653316003581
1	1699000	0 0.345946229592445
1	1700000	0 0.344981254333304
1	1701000	0 0.345181624027983
1	1702000	0 0.34705342963899
1	1703000	0 0.340122316653589
1	1704000	0 0.335903612983223
1	1705000	0 0.329203988366623
1	1706000	0 0.330810676960485
1	1707000	0 0.328928694058946
1	1708000	0 0.319769074855806
1	1709000	0 0.323286915050265
1	1710000	0 0.317524087089011
1	1711000	0 0.315175068673059
1	1712000	0 0.312404205537581
1	1713000	0 0.311902581444693
1	1714000	0 0.310130315215668
1	1715000	0 0.310893491312087
1	1716000	0 0.304344571932192
1	1717000	0 0.298528513807713
1	1718000	0 0.297021550838292
1	1719000	0 0.293928819138485
1	1720000	0 0.285483334365075
1	1721000	0 0.277678564836864
1	1722000	0 0.278232272013576
1	1723000	0 0.27262465402385
1	1724000	0 0.271961133549664
1	1725000	0 0.268170411580822
1	1726000	0 0.266622142526645
1	1727000	0 0.272277298098417
1	1728000	0 0.268365990421439
1	1729000	0 0.272438611926738
1	1730000	0 0.266227433364047
1	1731000	0 0.274202388068153
1	1732000	0 0.267888345169065
1	1733000	0 0.267979414825022
1	1734000	0 0.263439424703701
1	1735000	0 0.260425323701096
1	1736000	0 0.258013990350306
1	1737000	0 0.255778240585853
1	1738000	0 0.253182383718961
1	1739000	0 0.253522458781066
1	1740000	0 0.252067719176589
1	1741000	0 0.258339920623757
1	1742000	0 0.263713551697569
1	1743000	0 0.262880852345481
1	1744000	0 0.267839145095919
1	1745000	0 0.2663064906566
1	1746000	0 0.265266736750035
1	1747000	0 0.264996740747125
1	1748000	0 0.264107519902427
1	1749000	0 0.265870083704002
1	1750000	0 0.268558839004848
1	1751000	0 0.259392502564499
1	1752000	0 0.255693739794977
1	1753000	0 0.252298190120901
1	1754000	0 0.245427805909374
1	1755000	0 0.242256908401142
1	1756000	0 0.236381020233228
1	1757000	0 0.231506614164539
1	1758000	0 0.230362300252054
1	1759000	0 0.231374095248411
1	1760000	0 0.23342734775043
1	1761000	0 0.23365855588737
1	1762000	0 0.235420832062364
1	1763000	0 0.229991902421136
1	1764000	0 0.23582546071784
1	1765000	0 0.23616066684227
1	1766000	0 0.233324775155442
1	1767000	0 0.228054630860723
1	1768000	0 0.2262691461051
1	1769000	0 0.225137088742483
1	1770000	0 0.230199287338823
1	1771000	0 0.231736202048421
1	1772000	0 0.2269088735245
1	1773000	0 0.228162283493141
1	1774000	0 0.22329934785648
1	1775000	0 0.224549184903824
1	1776000	0 0.224637996326099
1	1777000	0 0.227031267272717
1	1778000	0 0.219498474261814
1	1779000	0 0.219874713268316
1	1780000	0 0.213416256497788
1	1781000	0 0.223774111376921
1	1782000	0 0.221005754594798
1	1783000	0 0.211349749317392
1	1784000	0 0.188927891940458
1	1785000	0 0.1886486347784
1	1786000	0 0.184365237510024
1	1787000	0 0.181200555185556
1	1788000	0 0.179070520089038
1	1789000	0 0.179041740804643
1	1790000	0 0.177185963421444
1	1791000	0 0.165670873424966
1	1792000	0 0.160985365832512
1	1793000	0 0.161211159534795
1	1794000	0 0.165571945055828
1	1795000	0 0.155967569497193
1	1796000	0 0.149495383955783
1	1797000	0 0.149443155282482
1	1798000	0 0.145015763478711
1	1799000	0 0.146164679977114
1	1800000	0 0.144948792261872
1	1801000	0 0.146291566378291
1	1802000	0 0.146625861180626
1	1803000	0 0.142828714207181
1	1804000	0 0.13708088145915
1	1805000	0 0.13705335050647
1	1806000	0 0.128599490130109
1	1807000	0 0.13523443306083
1	1808000	0 0.132522922219441
1	1809000	0 0.1331076183511
1	1810000	0 0.1288867073327
1	1811000	0 0.119410819647321
1	1812000	0 0.103030895381811
1	1813000	0 0.102262971592074
1	1814000	0 0.102205377655174
1	1815000	0 0.0969654343156525
1	1816000	0 0.0971456003807702
1	1817000	0 0.106214253568
1	1818000	0 0.103638319519656
1	1819000	0 0.1058851587085
1	1820000	0 0.104505941770876
1	1821000	0 0.100576408423961
1	1822000	0 0.104122467069625
1	1823000	0 0.10596963686946
1	1824000	0 0.105170667748635
1	1825000	0 0.107331214528974
1	1826000	0 0.111130724991563
1	1827000	0 0.113771525452566
1	1828000	0 0.114346229077024
1	1829000	0 0.113854812639958
1	1830000	0 0.10749660815723
1	1831000	0 0.110662808356099
1	1832000	0 0.109851656410036
1	1833000	0 0.112607182547117
1	1834000	0 0.111901186871845
1	1835000	0 0.110667860343421
1	1836000	0 0.0999168598941428
1	1837000	0 0.0962066808451413
1	1838000	0 0.080153911651004
1	1839000	0 0.0817485776547446
1	1840000	0 0.0798217876888405
1	1841000	0 0.077544237133386
1	1842000	0 0.0766879755810718
1	1843000	0 0.0779551158992007
1	1844000	0 0.0811174443022633
1	1845000	0 0.0824084665705877
1	1846000	0 0.0816889451732609
1	1847000	0 0.0829343822701683
1	1848000	0 0.0832217557254551
1	1849000	0 0.0826918522208542
1	1850000	0 0.0806525516640781
1	1851000	0 0.0813173462048016
1	1852000	0 0.0825744077610109
1	1853000	0 0.0799621600174579
1	1854000	0 0.0837970116222434
1	1855000	0 0.0855731632606326
1	1856000	0 0.0859244126426181
1	1857000	0 0.0826214656945654
1	1858000	0 0.081235747832733
1	1859000	0 0.0824512828735662
1	1860000	0 0.0759936139331065
1	1861000	0 0.0802908006799437
1	1862000	0 0.0812662371124128
1	1863000	0 0.0809705529823024
1	1864000	0 0.0816387993510529
1	1865000	0 0.0792263518961729
1	1866000	0 0.0836045642136576
1	1867000	0 0.0932269559476841
1	1868000	0 0.103275823587757
1	1869000	0 0.106165305972834
1	1870000	0 0.105857171762582
1	1871000	0 0.111327657789116
1	1872000	0 0.114177742119989
1	1873000	0 0.115495494339535
1	1874000	0 0.117832914138127
1	1875000	0 0.119656126568177
1	1876000	0 0.125230668238744
1	1877000	0 0.131248925718005
1	1878000	0 0.136720195133994
1	1879000	0 0.135457763176588
1	1880000	0 0.135847016949868
1	1881000	0 0.137023708912279
1	1882000	0 0.126944339070684
1	1883000	0 0.125550570057408
1	1884000	0 0.122182129250174
1	1885000	0 0.126644566705916
1	1886000	0 0.131363216067703
1	1887000	0 0.130117489161961
1	1888000	0 0.130318215889225
1	1889000	0 0.130412055620955
1	1890000	0 0.134495508056259
1	1891000	0 0.137657873233397
1	1892000	0 0.128057295934014
1	1893000	0 0.133779612643776
1	1894000	0 0.136842649863818
1	1895000	0 0.136915933585163
1	1896000	0 0.136477344107266
1	1897000	0 0.141678516816771
1	1898000	0 0.134038235536715
1	1899000	0 0.132938012389206
1	1900000	0 0.135437183553401
1	1901000	0 0.136159669835659
1	1902000	0 0.140078546339026
1	1903000	0 0.141905766713348
1	1904000	0 0.139038966521706
1	1905000	0 0.137342941866833
1	1906000	0 0.139062885747968
1	1907000	0 0.147021813853086
1	1908000	0 0.155378985192082
1	1909000	0 0.159789381538557
1	1910000	0 0.161687120420479
1	1911000	0 0.160024744590291
1	1912000	0 0.160948764592378
1	1913000	0 0.165089643051679
1	1914000	0 0.170951232921542
1	1915000	0 0.169641028630449
1	1916000	0 0.169906477057805
1	1917000	0 0.1820109170796
1	1918000	0 0.193895968279686
1	1919000	0 0.200438256184008
1	1920000	0 0.213553260301309
1	1921000	0 0.214122781087516
1	1922000	0 0.207927120124443
1	1923000	0 0.205120012399852
1	1924000	0 0.205575275392845
1	1925000	0 0.206100472940346
1	1926000	0 0.206140482045886
1	1927000	0 0.203136474122911
1	1928000	0 0.199808124623319
1	1929000	0 0.204206528094517
1	1930000	0 0.209240917062717
1	1931000	0 0.209451254927897
1	1932000	0 0.200435844882258
1	1933000	0 0.199406485975232
1	1934000	0 0.208344025834683
1	1935000	0 0.224130974782776
1	1936000	0 0.224883145112203
1	1937000	0 0.222141043800095
1	1938000	0 0.227168321815366
1	1939000	0 0.227609997570471
1	1940000	0 0.231793840500963
1	1941000	0 0.233885393057016
1	1942000	0 0.248036930578108
1	1943000	0 0.249701518040745
1	1944000	0 0.247891121665202
1	1945000	0 0.24809584297011
1	1946000	0 0.259102514362587
1	1947000	0 0.261978199308125
1	1948000	0 0.264962168920952
1	1949000	0 0.273296655100356
1	1950000	0 0.272424769033916
1	1951000	0 0.27179463687139
1	1952000	0 0.271969033639454
1	1953000	0 0.267967740947655
1	1954000	0 0.268545518457383
1	1955000	0 0.27656592675116
1	1956000	0 0.278534966677394
1	1957000	0 0.282021173632777
1	1958000	0 0.284607520894474
1	1959000	0 0.285817657357983
1	1960000	0 0.288250240300649
1	1961000	0 0.290931807424016
1	1962000	0 0.29160443000204
1	1963000	0 0.313995593098053
1	1964000	0 0.309896717988045
1	1965000	0 0.312303207574819
1	1966000	0 0.316905469846204
1	1967000	0 0.317276883473631
1	1968000	0 0.301807564096014
1	1969000	0 0.303719452836536
1	1970000	0 0.311342269100348
1	1971000	0 0.309299246910154
1	1972000	0 0.308120344990744
1	1973000	0 0.307733360515078
1	1974000	0 0.309287749556044
1	1975000	0 0.310495319825545
1	1976000	0 0.313150122483032
1	1977000	0 0.314120214214086
1	1978000	0 0.328319850784147
1	1979000	0 0.325773652785284
1	1980000	0 0.329194712637978
1	1981000	0 0.332485537483592
1	1982000	0 0.328555031524394
1	1983000	0 0.337541284279392
1	1984000	0 0.332509002742205
1	1985000	0 0.329519991276226
1	1986000	0 0.331563377869511
1	1987000	0 0.336202261589994
1	1988000	0 0.336464498170363
1	1989000	0 0.347942036117406
1	1990000	0 0.350001836112042
1	1991000	0 0.357642577074691
1	1992000	0 0.365427222870391
1	1993000	0 0.364208272473759
1	1994000	0 0.367827301280154
1	1995000	0 0.374998296677996
1	1996000	0 0.377830014829349
1	1997000	0 0.381823547022179
1	1998000	0 0.384703992276318
1	1999000	0 0.387610180972005
1	2000000	0 0.38930520510872
1	2001000	0 0.388406506846409
1	2002000	0 0.386355276805397
1	2003000	0 0.386389972956464
1	2004000	0 0.386962940000905
1	2005000	0 0.388606550458133
1	2006000	0 0.390046187281102
1	2007000	0 0.397443367583087
1	2008000	0 0.403222079413969
1	2009000	0 0.410022265345189
1	2010000	0 0.41584373534401
1	2011000	0 0.417311044473933
1	2012000	0 0.417381218990869
1	2013000	0 0.411389588177138
1	2014000	0 0.418109011360417
1	2015000	0 0.425345992607344
1	2016000	0 0.43517736656011
1	2017000	0 0.429805132939632
1	2018000	0 0.426848975745301
1	2019000	0 0.414362837717761
1	2020000	0 0.415855731698534
1	2021000	0 0.423215738735309
1	2022000	0 0.422914863623919
1	2023000	0 0.420613521016411
1	2024000	0 0.416831809691622
1	2025000	0 0.415643649826978
1	2026000	0 0.41334315455115
1	2027000	0 0.411432286520505
1	2028000	0 0.403032332884106
1	2029000	0 0.390625245371827
1	2030000	0 0.392683616894178
1	2031000	0 0.386468132306728
1	2032000	0 0.384522422239713
1	2033000	0 0.38476261758175
1	2034000	0 0.386932346234317
1	2035000	0 0.391954211530336
1	2036000	0 0.388494987554367
1	2037000	0 0.383500211239213
1	2038000	0 0.383714414986719
1	2039000	0 0.388667307310567
1	2040000	0 0.393989103781053
1	2041000	0 0.392413538724938
1	2042000	0 0.389953277073295
1	2043000	0 0.396031092176279
1	2044000	0 0.394926495322445
1	2045000	0 0.39671781796553
1	2046000	0 0.395588387946865
1	2047000	0 0.400334653111733
1	2048000	0 0.403709638295931
1	2049000	0 0.422385191336176
1	2050000	0 0.422887405358316
1	2051000	0 0.423882275820938
1	2052000	0 0.426062191624501
1	2053000	0 0.424678957689037
1	2054000	0 0.423430794642008
1	2055000	0 0.439833355071078
1	2056000	0 0.440490480128512
1	2057000	0 0.447729797309076
1	2058000	0 0.452485347246377
1	2059000	0 0.454107079029053
1	2060000	0 0.456338174919694
1	2061000	0 0.45148700103306
1	2062000	0 0.458313940507739
1	2063000	0 0.458792077034565
1	2064000	0 0.454848323247186
1	2065000	0 0.45766073319091
1	2066000	0 0.458159706828159
1	2067000	0 0.461307701593799
1	2068000	0 0.442470378639758
1	2069000	0 0.435903448154174
1	2070000	0 0.448772889083226
1	2071000	0 0.437349788189348
1	2072000	0 0.437622532242457
1	2073000	0 0.447795148415491
1	2074000	0 0.457244223091069
1	2075000	0 0.463739525880006
[truncated: 128,650 more rows]

## Sheet: 5
chr	pos	SNPindex
1	770000	-0.0920261
1	780000	-0.0917049
1	790000	-0.0899163
1	800000	-0.0866364
1	810000	-0.0840871
1	820000	-0.0819318
1	830000	-0.0808596
1	840000	-0.0783393
1	850000	-0.0777351
1	860000	-0.0755301
1	870000	-0.0740558
1	880000	-0.0714329
1	890000	-0.0712937
1	900000	-0.0689321
1	910000	-0.07072
1	920000	-0.069973
1	930000	-0.067792
1	940000	-0.0670182
1	950000	-0.0670423
1	960000	-0.067485
1	970000	-0.0674953
1	980000	-0.0681381
1	990000	-0.0678094
1	1000000	-0.0694044
1	1010000	-0.0711792
1	1020000	-0.0714155
1	1030000	-0.0695968
1	1040000	-0.069931
1	1050000	-0.0702423
1	1060000	-0.0702932
1	1070000	-0.0676157
1	1080000	-0.069193
1	1090000	-0.0690213
1	1100000	-0.0683069
1	1110000	-0.0688185
1	1120000	-0.070169
1	1130000	-0.0696891
1	1140000	-0.0681379
1	1150000	-0.0693767
1	1160000	-0.0679101
1	1170000	-0.0662778
1	1180000	-0.0648578
1	1190000	-0.0650909
1	1200000	-0.0632305
1	1210000	-0.0641689
1	1220000	-0.0625577
1	1230000	-0.0618073
1	1240000	-0.0612132
1	1250000	-0.0609874
1	1260000	-0.06055
1	1270000	-0.057316
1	1280000	-0.0587066
1	1290000	-0.0588757
1	1300000	-0.0568036
1	1310000	-0.0584487
1	1320000	-0.060621
1	1330000	-0.0611011
1	1340000	-0.0594615
1	1350000	-0.0611479
1	1360000	-0.0601855
1	1370000	-0.0594518
1	1380000	-0.059954
1	1390000	-0.0580526
1	1400000	-0.0576161
1	1410000	-0.0566845
1	1420000	-0.0569337
1	1430000	-0.0567576
1	1440000	-0.0595882
1	1450000	-0.0584637
1	1460000	-0.0562692
1	1470000	-0.0576591
1	1480000	-0.0573796
1	1490000	-0.0567076
1	1500000	-0.0560946
1	1510000	-0.055506
1	1520000	-0.0531916
1	1530000	-0.0524372
1	1540000	-0.0473082
1	1550000	-0.044476
1	1560000	-0.0428755
1	1570000	-0.0418754
1	1580000	-0.0404793
1	1590000	-0.038865
1	1600000	-0.0388353
1	1610000	-0.0351213
1	1620000	-0.0359037
1	1630000	-0.0342814
1	1640000	-0.0330765
1	1650000	-0.031832
1	1660000	-0.0295765
1	1670000	-0.0286357
1	1680000	-0.0270852
1	1690000	-0.0272964
1	1700000	-0.0267993
1	1710000	-0.0196996
1	1720000	-0.0203051
1	1730000	-0.0185682
1	1740000	-0.0145206
1	1750000	-0.0114083
1	1760000	-0.00988669
1	1770000	-0.00681224
1	1780000	-0.00671984
1	1790000	-0.00569838
1	1800000	-0.00450306
1	1810000	-0.000858798
1	1820000	0.000857247
1	1830000	0.00567753
1	1840000	0.00558818
1	1850000	0.00556542
1	1860000	0.0066158
1	1870000	0.00676733
1	1880000	0.00941783
1	1890000	0.0119589
1	1900000	0.0124248
1	1910000	0.0106176
1	1920000	0.0106141
1	1930000	0.0114267
1	1940000	0.0107137
1	1950000	0.011629
1	1960000	0.0140646
1	1970000	0.0139351
1	1980000	0.0117193
1	1990000	0.0107091
1	2000000	0.00886164
1	2010000	0.00672321
1	2020000	0.00418022
1	2030000	0.00393849
1	2040000	0.00376735
1	2050000	0.00218782
1	2060000	0.00228309
1	2070000	0.000610863
1	2080000	0.000258624
1	2090000	0.00230258
1	2100000	0.00186381
1	2110000	-0.000377863
1	2120000	-0.00240674
1	2130000	-0.00386771
1	2140000	-0.00513536
1	2150000	-0.00716732
1	2160000	-0.00745463
1	2170000	-0.00835822
1	2180000	-0.0120752
1	2190000	-0.0125632
1	2200000	-0.0127438
1	2210000	-0.0129022
1	2220000	-0.0138192
1	2230000	-0.0181992
1	2240000	-0.0203081
1	2250000	-0.0247822
1	2260000	-0.0247085
1	2270000	-0.026728
1	2280000	-0.027401
1	2290000	-0.027285
1	2300000	-0.0303902
1	2310000	-0.0312571
1	2320000	-0.0317877
1	2330000	-0.0329552
1	2340000	-0.0338049
1	2350000	-0.0345403
1	2360000	-0.0368221
1	2370000	-0.0394192
1	2380000	-0.040308
1	2390000	-0.0420806
1	2400000	-0.0424951
1	2410000	-0.0462169
1	2420000	-0.0480535
1	2430000	-0.0489069
1	2440000	-0.0535535
1	2450000	-0.0545043
1	2460000	-0.0557565
1	2470000	-0.0596976
1	2480000	-0.0593629
1	2490000	-0.0589305
1	2500000	-0.0599661
1	2510000	-0.0594849
1	2520000	-0.0584763
1	2530000	-0.0587942
1	2540000	-0.0610393
1	2550000	-0.0620747
1	2560000	-0.0632912
1	2570000	-0.0632834
1	2580000	-0.066802
1	2590000	-0.06462
1	2600000	-0.0654403
1	2610000	-0.0664649
1	2620000	-0.0659223
1	2630000	-0.0648605
1	2640000	-0.0626844
1	2650000	-0.0628771
1	2660000	-0.0605981
1	2670000	-0.0612189
1	2680000	-0.0631535
1	2690000	-0.0623259
1	2700000	-0.0630377
1	2710000	-0.0645894
1	2720000	-0.0632884
1	2730000	-0.0662259
1	2740000	-0.0670661
1	2750000	-0.0658227
1	2760000	-0.0650821
1	2770000	-0.0631748
1	2780000	-0.0628464
1	2790000	-0.0611551
1	2800000	-0.0619705
1	2810000	-0.0626839
1	2820000	-0.0617937
1	2830000	-0.0597947
1	2840000	-0.0592315
1	2850000	-0.0609661
1	2860000	-0.0605155
1	2870000	-0.0609358
1	2880000	-0.0611924
1	2890000	-0.0603006
1	2900000	-0.0611307
1	2910000	-0.0637086
1	2920000	-0.0661206
1	2930000	-0.0670161
1	2940000	-0.0689826
1	2950000	-0.0666476
1	2960000	-0.0679419
1	2970000	-0.0692901
1	2980000	-0.0682664
1	2990000	-0.0674093
1	3000000	-0.0674453
1	3010000	-0.0685001
1	3020000	-0.0706109
1	3030000	-0.0729529
1	3040000	-0.0750628
1	3050000	-0.0791575
1	3060000	-0.0800907
1	3070000	-0.0791877
1	3080000	-0.082574
1	3090000	-0.0831547
1	3100000	-0.083281
1	3110000	-0.0832242
1	3120000	-0.0852724
1	3130000	-0.0847894
1	3140000	-0.0841463
1	3150000	-0.083974
1	3160000	-0.0850447
1	3170000	-0.084181
1	3180000	-0.0843362
1	3190000	-0.0866319
1	3200000	-0.087592
1	3210000	-0.0877121
1	3220000	-0.0901854
1	3230000	-0.089823
1	3240000	-0.0913209
1	3250000	-0.0931515
1	3260000	-0.096668
1	3270000	-0.0985612
1	3280000	-0.100528
1	3290000	-0.100842
1	3300000	-0.101093
1	3310000	-0.10165
1	3320000	-0.102099
1	3330000	-0.102584
1	3340000	-0.105268
1	3350000	-0.104143
1	3360000	-0.105466
1	3370000	-0.106868
1	3380000	-0.106811
1	3390000	-0.108617
1	3400000	-0.110315
1	3410000	-0.110477
1	3420000	-0.106194
1	3430000	-0.105249
1	3440000	-0.105138
1	3450000	-0.102818
1	3460000	-0.103852
1	3470000	-0.105772
1	3480000	-0.106197
1	3490000	-0.104051
1	3500000	-0.103482
1	3510000	-0.101426
1	3520000	-0.100173
1	3530000	-0.0970495
1	3540000	-0.0968005
1	3550000	-0.0964434
1	3560000	-0.0943469
1	3570000	-0.0927862
1	3580000	-0.090783
1	3590000	-0.0901109
1	3600000	-0.0889712
1	3610000	-0.088644
1	3620000	-0.0851875
1	3630000	-0.0836745
1	3640000	-0.0823441
1	3650000	-0.0810583
1	3660000	-0.0790693
1	3670000	-0.0771499
1	3680000	-0.075821
1	3690000	-0.0710342
1	3700000	-0.0702906
1	3710000	-0.0695261
1	3720000	-0.0696836
1	3730000	-0.0687322
1	3740000	-0.0663748
1	3750000	-0.0656865
1	3760000	-0.0570837
1	3770000	-0.0555011
1	3780000	-0.0524054
1	3790000	-0.050657
1	3800000	-0.0513578
1	3810000	-0.0481515
1	3820000	-0.0489064
1	3830000	-0.0467341
1	3840000	-0.0454796
1	3850000	-0.043329
1	3860000	-0.0413433
1	3870000	-0.0386503
1	3880000	-0.0379485
1	3890000	-0.0382592
1	3900000	-0.0361722
1	3910000	-0.0345819
1	3920000	-0.0339407
1	3930000	-0.0338569
1	3940000	-0.0345913
1	3950000	-0.0361382
1	3960000	-0.038339
1	3970000	-0.0385614
1	3980000	-0.034894
1	3990000	-0.0346476
1	4000000	-0.0340534
1	4010000	-0.0325782
1	4020000	-0.0330555
1	4030000	-0.032383
1	4040000	-0.0352893
1	4050000	-0.0345341
1	4060000	-0.0362754
1	4070000	-0.035264
1	4080000	-0.038055
1	4090000	-0.0407951
1	4100000	-0.0422092
1	4110000	-0.0439544
1	4120000	-0.0444894
1	4130000	-0.0447575
1	4140000	-0.0482555
1	4150000	-0.0526561
1	4160000	-0.0549527
1	4170000	-0.0561695
1	4180000	-0.0579237
1	4190000	-0.0566225
1	4200000	-0.0592456
1	4210000	-0.0584029
1	4220000	-0.0531476
1	4230000	-0.0578991
1	4240000	-0.0568916
1	4250000	-0.0580703
1	4260000	-0.0602629
1	4270000	-0.0622156
1	4280000	-0.065381
1	4290000	-0.0698194
1	4300000	-0.0731904
1	4310000	-0.0742793
1	4320000	-0.0775439
1	4330000	-0.0812418
1	4340000	-0.0864
1	4350000	-0.089506
1	4360000	-0.0910095
1	4370000	-0.094752
1	4380000	-0.0977541
1	4390000	-0.100356
1	4400000	-0.102802
1	4410000	-0.103284
1	4420000	-0.102758
1	4430000	-0.104622
1	4440000	-0.105505
1	4450000	-0.104834
1	4460000	-0.105633
1	4470000	-0.105823
1	4480000	-0.107335
1	4490000	-0.10889
1	4500000	-0.110635
1	4510000	-0.111143
1	4520000	-0.114027
1	4530000	-0.113368
1	4540000	-0.113049
1	4550000	-0.113257
1	4560000	-0.115976
1	4570000	-0.117521
1	4580000	-0.120682
1	4590000	-0.118496
1	4600000	-0.118677
1	4610000	-0.120629
1	4620000	-0.121299
1	4630000	-0.12317
1	4640000	-0.12429
1	4650000	-0.126201
1	4660000	-0.133859
1	4670000	-0.134538
1	4680000	-0.138968
1	4690000	-0.140673
1	4700000	-0.138008
1	4710000	-0.137039
1	4720000	-0.136941
1	4730000	-0.135831
1	4740000	-0.135809
1	4750000	-0.135162
1	4760000	-0.138016
1	4770000	-0.138012
1	4780000	-0.140278
1	4790000	-0.139307
1	4800000	-0.140817
1	4810000	-0.148063
1	4820000	-0.153604
1	4830000	-0.155292
1	4840000	-0.155728
1	4850000	-0.157911
1	4860000	-0.160433
1	4870000	-0.160636
1	4880000	-0.159758
1	4890000	-0.160544
1	4900000	-0.159843
1	4910000	-0.161678
1	4920000	-0.161871
1	4930000	-0.166139
1	4940000	-0.167169
1	4950000	-0.169554
1	4960000	-0.172868
1	4970000	-0.17393
1	4980000	-0.174143
1	4990000	-0.17452
1	5000000	-0.175442
1	5010000	-0.175446
1	5020000	-0.176587
1	5030000	-0.176898
1	5040000	-0.179275
1	5050000	-0.181107
1	5060000	-0.181517
1	5070000	-0.181701
1	5080000	-0.183403
1	5090000	-0.184507
1	5100000	-0.184575
1	5110000	-0.186949
1	5120000	-0.187191
1	5130000	-0.188772
1	5140000	-0.189163
1	5150000	-0.190309
1	5160000	-0.191796
1	5170000	-0.194484
1	5180000	-0.194971
1	5190000	-0.197422
1	5200000	-0.20105
1	5210000	-0.203658
1	5220000	-0.205587
1	5230000	-0.208328
1	5240000	-0.209966
1	5250000	-0.211567
1	5260000	-0.21437
1	5270000	-0.222449
1	5280000	-0.22516
1	5290000	-0.228601
1	5300000	-0.230329
1	5310000	-0.229818
1	5320000	-0.232663
1	5330000	-0.235577
1	5340000	-0.24141
1	5350000	-0.243256
1	5360000	-0.249538
1	5370000	-0.255647
1	5380000	-0.256976
1	5390000	-0.258051
1	5400000	-0.25936
1	5410000	-0.262914
1	5420000	-0.26577
1	5430000	-0.264822
1	5440000	-0.264774
1	5450000	-0.262543
1	5460000	-0.256341
1	5470000	-0.253352
1	5480000	-0.252111
1	5490000	-0.250573
1	5500000	-0.253416
1	5510000	-0.254082
1	5520000	-0.250713
1	5530000	-0.242404
1	5540000	-0.239013
1	5550000	-0.22874
1	5560000	-0.223918
1	5570000	-0.218459
1	5580000	-0.213455
1	5590000	-0.204907
1	5600000	-0.194708
1	5610000	-0.191214
1	5620000	-0.185715
1	5630000	-0.180468
1	5640000	-0.174241
1	5650000	-0.168586
1	5660000	-0.163055
1	5670000	-0.165217
1	5680000	-0.161645
1	5690000	-0.156344
1	5700000	-0.1578
1	5710000	-0.150972
1	5720000	-0.148828
1	5730000	-0.159355
1	5740000	-0.147095
1	5750000	-0.144442
1	5760000	-0.139478
1	5770000	-0.140428
1	5780000	-0.128746
1	5790000	-0.125344
1	5800000	-0.113282
1	5810000	-0.108424
1	5820000	-0.102136
1	5830000	-0.0949811
1	5840000	-0.0850717
1	5850000	-0.0782573
1	5860000	-0.0720676
1	5870000	-0.0622828
1	5880000	-0.0567935
1	5890000	-0.0492137
1	5900000	-0.0413953
1	5910000	-0.0370132
1	5920000	-0.0343161
1	5930000	-0.0277073
1	5940000	-0.0230943
1	5950000	-0.0138134
1	5960000	-0.00848068
1	5970000	-5.75617e-05
1	5980000	0.0142664
1	5990000	0.0211071
1	6000000	0.0268726
1	6010000	0.0382577
1	6020000	0.0411211
1	6030000	0.0524768
1	6040000	0.0619389
1	6050000	0.0687693
1	6060000	0.0768937
1	6070000	0.0880578
1	6080000	0.10033
1	6090000	0.10623
1	6100000	0.114513
1	6110000	0.123193
1	6120000	0.127149
1	6130000	0.132392
1	6140000	0.147516
1	6150000	0.152839
1	6160000	0.153808
1	6170000	0.177714
1	6180000	0.183593
1	6190000	0.195419
1	6200000	0.206521
1	6210000	0.206939
1	6220000	0.207939
1	6230000	0.206506
1	6240000	0.211401
1	6250000	0.214358
1	6260000	0.216467
1	6270000	0.235592
1	6280000	0.239814
1	6290000	0.250563
1	6300000	0.249314
1	6310000	0.250913
1	6320000	0.267558
1	6330000	0.287701
1	6340000	0.293075
1	6350000	0.29324
1	6360000	0.297158
1	6370000	0.311304
1	6380000	0.318809
1	6390000	0.319162
1	6400000	0.322206
1	6410000	0.324144
1	6420000	0.332297
1	6430000	0.336144
1	6440000	0.337071
1	6450000	0.343423
1	6460000	0.349622
1	6470000	0.349303
1	6480000	0.350753
1	6490000	0.34697
1	6500000	0.3519
1	6510000	0.362753
1	6520000	0.362592
1	6530000	0.363304
1	6540000	0.364763
1	6550000	0.365304
1	6560000	0.364329
1	6570000	0.364496
1	6580000	0.366179
1	6590000	0.365161
1	6600000	0.362697
1	6610000	0.362516
1	6620000	0.361445
1	6630000	0.361418
1	6640000	0.35749
1	6650000	0.35385
1	6660000	0.353427
1	6670000	0.3522
1	6680000	0.345324
1	6690000	0.341272
1	6700000	0.337626
1	6710000	0.34255
1	6720000	0.342574
1	6730000	0.34091
1	6740000	0.343395
1	6750000	0.341264
1	6760000	0.336482
1	6770000	0.3332
1	6780000	0.324225
1	6790000	0.316373
1	6800000	0.321135
1	6810000	0.320923
1	6820000	0.319124
1	6830000	0.318262
1	6840000	0.318405
1	6850000	0.321162
1	6860000	0.323521
1	6870000	0.326072
1	6880000	0.32762
1	6890000	0.331086
1	6900000	0.33121
1	6910000	0.329331
1	6920000	0.326249
1	6930000	0.327958
1	6940000	0.32863
1	6950000	0.329224
1	6960000	0.326803
1	6970000	0.328381
1	6980000	0.329902
1	6990000	0.329635
1	7000000	0.333076
1	7010000	0.335047
1	7020000	0.33321
1	7030000	0.332636
1	7040000	0.332438
1	7050000	0.33248
1	7060000	0.333994
1	7070000	0.338599
1	7080000	0.337708
1	7090000	0.342402
1	7100000	0.339146
1	7110000	0.34142
1	7120000	0.349531
1	7130000	0.351416
1	7140000	0.353836
1	7150000	0.354618
1	7160000	0.359189
1	7170000	0.359527
1	7180000	0.363819
1	7190000	0.36176
1	7200000	0.371838
1	7210000	0.372931
1	7220000	0.371261
1	7230000	0.373264
1	7240000	0.375381
1	7250000	0.382564
1	7260000	0.387089
1	7270000	0.385121
1	7280000	0.391948
1	7290000	0.388546
1	7300000	0.392623
1	7310000	0.383884
1	7320000	0.394247
1	7330000	0.400562
1	7340000	0.401699
1	7350000	0.40146
1	7360000	0.403445
1	7370000	0.398968
1	7380000	0.399062
1	7390000	0.402537
1	7400000	0.406836
1	7410000	0.408127
1	7420000	0.413551
1	7430000	0.415632
1	7440000	0.416427
1	7450000	0.420426
1	7460000	0.417521
1	7470000	0.414921
1	7480000	0.407144
1	7490000	0.398374
1	7500000	0.397659
1	7510000	0.403919
1	7520000	0.398613
1	7530000	0.397652
1	7540000	0.392059
1	7550000	0.394972
1	7560000	0.392277
1	7570000	0.387238
1	7580000	0.382168
1	7590000	0.378053
1	7600000	0.381032
1	7610000	0.372661
1	7620000	0.365853
1	7630000	0.371043
1	7640000	0.366922
1	7650000	0.366037
1	7660000	0.369779
1	7670000	0.374655
1	7680000	0.374896
1	7690000	0.377171
1	7700000	0.379191
1	7710000	0.37843
1	7720000	0.378923
1	7730000	0.382047
1	7740000	0.380248
1	7750000	0.375547
1	7760000	0.382265
1	7770000	0.390808
1	7780000	0.385189
1	7790000	0.393938
1	7800000	0.400492
1	7810000	0.407911
1	7820000	0.410799
1	7830000	0.409486
1	7840000	0.413595
1	7850000	0.419354
1	7860000	0.424365
1	7870000	0.424888
1	7880000	0.418316
1	7890000	0.418709
1	7900000	0.419948
1	7910000	0.422909
1	7920000	0.423684
1	7930000	0.422831
1	7940000	0.422574
1	7950000	0.425776
1	7960000	0.432815
1	7970000	0.432473
1	7980000	0.438595
1	7990000	0.441951
1	8000000	0.448435
1	8010000	0.450135
1	8020000	0.448881
1	8030000	0.45419
1	8040000	0.45844
1	8050000	0.46066
1	8060000	0.464999
1	8070000	0.467413
1	8080000	0.471868
1	8090000	0.475388
1	8100000	0.483113
1	8110000	0.492676
1	8120000	0.500135
1	8130000	0.506619
1	8140000	0.509434
1	8150000	0.512448
1	8160000	0.517687
1	8170000	0.519644
1	8180000	0.521997
1	8190000	0.534768
1	8200000	0.53026
1	8210000	0.539981
1	8220000	0.538942
1	8230000	0.541188
1	8240000	0.54638
1	8250000	0.548557
1	8260000	0.556991
1	8270000	0.567151
1	8280000	0.575053
1	8290000	0.590995
1	8300000	0.605089
1	8310000	0.604438
1	8320000	0.615814
1	8330000	0.620815
1	8340000	0.625814
1	8350000	0.62515
1	8360000	0.649006
1	8370000	0.648583
1	8380000	0.654378
1	8390000	0.653542
1	8400000	0.656395
1	8410000	0.665787
1	8420000	0.667903
1	8430000	0.67851
1	8440000	0.682789
1	8450000	0.70134
1	8460000	0.717543
1	8470000	0.72504
1	8480000	0.732291
1	8490000	0.733627
1	8500000	0.744073
1	8510000	0.750865
1	8520000	0.755792
1	8530000	0.76592
1	8540000	0.76769
1	8550000	0.774613
1	8560000	0.782042
1	8570000	0.779954
1	8580000	0.780816
1	8590000	0.779915
1	8600000	0.780639
1	8610000	0.790258
1	8620000	0.787513
1	8630000	0.784239
1	8640000	0.788337
1	8650000	0.788749
1	8660000	0.795616
1	8670000	0.793907
1	8680000	0.800792
1	8690000	0.808042
1	8700000	0.81508
1	8710000	0.80641
1	8720000	0.811237
1	8730000	0.821879
1	8740000	0.820817
1	8750000	0.823111
1	8760000	0.808221
1	8770000	0.811382
1	8780000	0.819496
1	8790000	0.817144
1	8800000	0.81962
1	8810000	0.838286
1	8820000	0.850063
1	8830000	0.84376
1	8840000	0.844522
1	8850000	0.855196
1	8860000	0.856773
1	8870000	0.868216
1	8880000	0.873134
1	8890000	0.877434
1	8900000	0.880755
1	8910000	0.888929
1	8920000	0.893782
1	8930000	0.898315
1	8940000	0.904016
1	8950000	0.919886
1	8960000	0.925285
1	8970000	0.930402
1	8980000	0.942639
1	8990000	0.95879
1	9000000	0.969456
1	9010000	0.976863
1	9020000	0.979499
1	9030000	0.996759
1	9040000	1.00846
1	9050000	1.02955
1	9060000	1.03663
1	9070000	1.04735
1	9080000	1.06364
1	9090000	1.08059
1	9100000	1.08869
1	9110000	1.10313
1	9120000	1.13073
1	9130000	1.14729
1	9140000	1.14736
1	9150000	1.16368
1	9160000	1.1678
1	9170000	1.17485
1	9180000	1.17522
1	9190000	1.17762
1	9200000	1.18571
1	9210000	1.18337
1	9220000	1.19657
1	9230000	1.20495
1	9240000	1.21015
1	9250000	1.23117
1	9260000	1.24089
1	9270000	1.23378
1	9280000	1.23431
1	9290000	1.2452
1	9300000	1.2339
1	9310000	1.23693
1	9320000	1.21834
1	9330000	1.23047
1	9340000	1.26149
1	9350000	1.25693
1	9360000	1.26025
1	9370000	1.25225
1	9380000	1.2654
1	9390000	1.2771
1	9400000	1.28321
1	9410000	1.29581
1	9420000	1.29891
1	9430000	1.31952
1	9440000	1.3256
1	9450000	1.33894
1	9460000	1.34579
1	9470000	1.35109
1	9480000	1.37423
1	9490000	1.39021
1	9500000	1.40435
1	9510000	1.41354
1	9520000	1.42524
1	9530000	1.42193
1	9540000	1.42516
1	9550000	1.43781
1	9560000	1.44868
1	9570000	1.45913
1	9580000	1.46987
1	9590000	1.48082
1	9600000	1.50688
1	9610000	1.51697
1	9620000	1.51654
1	9630000	1.52074
1	9640000	1.5424
1	9650000	1.56259
1	9660000	1.57789
1	9670000	1.60588
1	9680000	1.62649
1	9690000	1.64142
1	9700000	1.6502
1	9710000	1.69175
1	9720000	1.7064
1	9730000	1.71774
1	9740000	1.72853
1	9750000	1.74754
1	9760000	1.74626
1	9770000	1.74929
1	9780000	1.7629
1	9790000	1.77099
1	9800000	1.78996
1	9810000	1.80244
1	9820000	1.82543
1	9830000	1.82327
1	9840000	1.84506
1	9850000	1.85844
1	9860000	1.88085
1	9870000	1.86117
1	9880000	1.86931
1	9890000	1.88465
1	9900000	1.89172
1	9910000	1.89587
1	9920000	1.90899
1	9930000	1.93505
1	9940000	1.95497
1	9950000	1.96888
1	9960000	1.95981
1	9970000	1.95961
1	9980000	1.98279
1	9990000	1.98616
1	1000000	0 2.01310075069549
1	1001000	0 2.03001637714527
1	1002000	0 2.05261140867823
1	1003000	0 2.06927074066195
1	1004000	0 2.0782061640745
1	1005000	0 2.11209036559478
1	1006000	0 2.12948906326102
1	1007000	0 2.14164818406404
1	1008000	0 2.16981917283745
1	1009000	0 2.19320189139092
1	1010000	0 2.24277722260792
1	1011000	0 2.24373580841338
1	1012000	0 2.26663017096995
1	1013000	0 2.30767143296531
1	1014000	0 2.3197709628188
1	1015000	0 2.31921022649204
1	1016000	0 2.35117085503516
1	1017000	0 2.33242001399024
1	1018000	0 2.35540071609065
1	1019000	0 2.35714275338675
1	1020000	0 2.37580436641678
1	1021000	0 2.39063341352634
1	1022000	0 2.39880103418449
1	1023000	0 2.41464108723987
1	1024000	0 2.4274432618723
1	1025000	0 2.45747077992251
1	1026000	0 2.46950878659417
1	1027000	0 2.52644161697952
1	1028000	0 2.53927636109143
1	1029000	0 2.58398966652124
1	1030000	0 2.62284563914643
1	1031000	0 2.6435423287746
1	1032000	0 2.61079914993805
1	1033000	0 2.65562524197791
1	1034000	0 2.67421507995285
1	1035000	0 2.69704631563912
1	1036000	0 2.71154337096929
1	1037000	0 2.7475125273412
1	1038000	0 2.79608295653698
1	1039000	0 2.87813094718428
1	1040000	0 2.88329489395961
1	1041000	0 2.91847435277563
1	1042000	0 2.92155588804393
1	1043000	0 2.9466621042742
1	1044000	0 2.96541831872843
1	1045000	0 3.00546707330752
1	1046000	0 2.98705156522679
1	1047000	0 3.01746174947369
1	1048000	0 3.0862366852974
1	1049000	0 3.12449848288772
1	1050000	0 3.15956688656916
1	1051000	0 3.18627077810988
1	1052000	0 3.23041157518359
1	1053000	0 3.27558515131746
1	1054000	0 3.28043597139322
1	1055000	0 3.28821947636344
1	1056000	0 3.30696518997199
1	1057000	0 3.37571509806354
1	1058000	0 3.44012862396351
1	1059000	0 3.47426209799909
1	1060000	0 3.48068969903701
1	1061000	0 3.52059925830978
1	1062000	0 3.55491784404439
1	1063000	0 3.57892697622041
1	1064000	0 3.62493820630974
1	1065000	0 3.64192620410284
1	1066000	0 3.65359374956095
1	1067000	0 3.70401703057204
1	1068000	0 3.74769484045238
1	1069000	0 3.84510444915252
1	1070000	0 3.91119441654102
1	1071000	0 3.93920850896961
1	1072000	0 4.03394918613281
1	1073000	0 4.09702768326695
1	1074000	0 4.14768770595643
1	1075000	0 4.1558403201606
1	1076000	0 4.20474010052599
1	1077000	0 4.30506471800328
1	1078000	0 4.38987173129486
1	1079000	0 4.43790480610752
1	1080000	0 4.50381671664139
1	1081000	0 4.62759763899403
1	1082000	0 4.67759931416848
1	1083000	0 4.91236559724892
1	1084000	0 4.97427449596108
1	1085000	0 4.98085794220341
1	1086000	0 4.94058550156276
1	1087000	0 4.9506784478531
1	1088000	0 5.03796259249895
1	1089000	0 4.97267040909458
1	1090000	0 4.92720979931296
1	1091000	0 4.93068809881634
1	1092000	0 4.94441083355188
1	1093000	0 4.97774224847378
1	1094000	0 4.99575904366569
1	1095000	0 4.98132347466678
1	1096000	0 5.00919364718845
1	1097000	0 5.08086254153523
1	1098000	0 5.07744528970593
1	1099000	0 5.0689512605249
1	1100000	0 5.04867853931645
1	1101000	0 5.00652774920122
1	1102000	0 5.03351703027624
1	1103000	0 5.0696557241027
1	1104000	0 5.10146069590927
1	1105000	0 5.09840735725137
1	1106000	0 5.09890816988982
1	1107000	0 5.10022321740221
1	1108000	0 5.08496087403642
1	1109000	0 5.10675569271142
1	1110000	0 5.11931111096198
1	1111000	0 5.00488100955067
1	1112000	0 5.02651085188713
1	1113000	0 5.06985090941744
1	1114000	0 5.08181738787572
1	1115000	0 5.09796373209975
1	1116000	0 5.0726269781898
1	1117000	0 5.06472793016872
1	1118000	0 5.08102395917988
1	1119000	0 5.0772818140417
1	1120000	0 5.10143608881891
1	1121000	0 5.11795864393148
1	1122000	0 5.1073404940258
1	1123000	0 5.13146618201668
1	1124000	0 5.12297829012807
1	1125000	0 5.15555901590967
1	1126000	0 5.11728720746195
1	1127000	0 5.1665789753044
1	1128000	0 5.12428353876379
1	1129000	0 5.12849845613316
1	1130000	0 5.19556752029434
1	1131000	0 5.18056172945785
1	1132000	0 5.22863844141689
1	1133000	0 5.22675447064072
1	1134000	0 5.28533126699794
1	1135000	0 5.27354213441328
1	1136000	0 5.26341762628306
1	1137000	0 5.35446081245225
1	1138000	0 5.3803368599451
1	1139000	0 5.40531913361401
1	1140000	0 5.42461850971083
1	1141000	0 5.42466445949644
1	1142000	0 5.45066645861499
1	1143000	0 5.44560500018144
1	1144000	0 5.51672555156184
1	1145000	0 5.48108660274014
1	1146000	0 5.48839875338895
1	1147000	0 5.35221401455574
1	1148000	0 5.33272653777991
1	1149000	0 5.28456855306663
1	1150000	0 5.30419943425176
1	1151000	0 5.30321956418488
1	1152000	0 5.24754682788243
1	1153000	0 5.22622899300635
1	1154000	0 5.2507362786817
1	1155000	0 5.26920545438541
1	1156000	0 5.26491009690317
1	1157000	0 5.26259104377814
1	1158000	0 5.27244519085998
1	1159000	0 5.23168532079994
1	1160000	0 5.24798054412911
1	1161000	0 5.24770928487127
1	1162000	0 5.25930213014752
1	1163000	0 5.31077935216303
1	1164000	0 5.29303410670669
1	1165000	0 5.29181383764027
1	1166000	0 5.34705838092457
1	1167000	0 5.32802500536888
1	1168000	0 5.42839380461743
1	1169000	0 5.45424858689908
1	1170000	0 5.45785337047494
1	1171000	0 5.45687141400092
1	1172000	0 5.47535306022737
1	1173000	0 5.53532570941896
1	1174000	0 5.51811220346685
1	1175000	0 5.47588083411983
1	1176000	0 5.46510465149375
1	1177000	0 5.53441130057494
1	1178000	0 5.54225101858711
1	1179000	0 5.59048702933727
1	1180000	0 5.60203961384012
1	1181000	0 5.60456952144943
1	1182000	0 5.57859506730592
1	1183000	0 5.63836085322236
1	1184000	0 5.59791699586332
1	1185000	0 5.6148098513116
1	1186000	0 5.58904176202137
1	1187000	0 5.49642907741386
1	1188000	0 5.48150752209147
1	1189000	0 5.45296025026947
1	1190000	0 5.44394985062495
1	1191000	0 5.50563237806221
1	1192000	0 5.51651710255305
1	1193000	0 5.58043471539411
1	1194000	0 5.51458961352601
1	1195000	0 5.47928298523512
1	1196000	0 5.50241151688706
1	1197000	0 5.57171982074038
1	1198000	0 5.5466820513521
1	1199000	0 5.49342161529846
1	1200000	0 5.48876166565039
1	1201000	0 5.44561460099172
1	1202000	0 5.46494521296644
1	1203000	0 5.46888973446487
1	1204000	0 5.43034318146
1	1205000	0 5.37483116665376
1	1206000	0 5.36281712443329
1	1207000	0 5.39736911395442
1	1208000	0 5.36925208009076
1	1209000	0 5.35509374377271
1	1210000	0 5.3071664015198
1	1211000	0 5.32786101687466
1	1212000	0 5.34835022528597
1	1213000	0 5.2609903581787
1	1214000	0 5.30309447806793
1	1215000	0 5.32320582830784
1	1216000	0 5.34458578489509
1	1217000	0 5.44004960396029
1	1218000	0 5.43924666590238
1	1219000	0 5.38964260397617
1	1220000	0 5.35615641139601
1	1221000	0 5.35392397277351
1	1222000	0 5.33647304808421
1	1223000	0 5.27530699339996
1	1224000	0 5.24185501453922
1	1225000	0 5.23187057887857
1	1226000	0 5.26082960962245
1	1227000	0 5.23303649785042
1	1228000	0 5.24328000759072
1	1229000	0 5.1984469046201
1	1230000	0 5.18260475488277
1	1231000	0 5.17404384205388
1	1232000	0 5.1629807157453
1	1233000	0 5.15577413848878
1	1234000	0 5.10512354359012
1	1235000	0 5.10547596517284
1	1236000	0 5.12371218479484
1	1237000	0 5.2312118651355
1	1238000	0 5.22830154830639
1	1239000	0 5.26432874282245
1	1240000	0 5.33649383242105
1	1241000	0 5.37609837883147
1	1242000	0 5.39707016501522
1	1243000	0 5.40219391838065
1	1244000	0 5.36676175428698
1	1245000	0 5.36779887668677
1	1246000	0 5.4073244208558
1	1247000	0 5.37378295614936
1	1248000	0 5.34624729603058
1	1249000	0 5.31390148026046
1	1250000	0 5.26265894710968
1	1251000	0 5.25689254728168
1	1252000	0 5.2626959582914
1	1253000	0 5.30015252439274
1	1254000	0 5.27168779521408
1	1255000	0 5.26076331598991
1	1256000	0 5.24824817365875
1	1257000	0 5.215870583766
1	1258000	0 5.28052547148905
1	1259000	0 5.25940728865921
1	1260000	0 5.26350473464446
1	1261000	0 5.20897272018045
1	1262000	0 5.26732740676777
1	1263000	0 5.16776469520156
1	1264000	0 5.16533643450539
1	1265000	0 5.1568182747144
1	1266000	0 5.02610052717815
1	1267000	0 5.0399613887428
1	1268000	0 5.06796581735275
1	1269000	0 5.06011456517262
1	1270000	0 5.02194631861143
1	1271000	0 5.01568331163136
1	1272000	0 5.02217614578561
1	1273000	0 4.9739191579207
1	1274000	0 4.90268706500165
1	1275000	0 4.8995903748911
1	1276000	0 4.86699474773735
1	1277000	0 4.8710506820794
1	1278000	0 4.85460723693729
1	1279000	0 4.92794655144539
1	1280000	0 4.93149010984553
1	1281000	0 4.91389159059911
1	1282000	0 4.92420827071932
1	1283000	0 4.88541195611612
1	1284000	0 4.88732578049028
1	1285000	0 4.70251978722049
1	1286000	0 4.68714086116576
1	1287000	0 4.70380242602555
1	1288000	0 4.68738958331968
1	1289000	0 4.69277694434411
1	1290000	0 4.69249277200556
1	1291000	0 4.67096718438817
1	1292000	0 4.69805283029589
1	1293000	0 4.68463882814128
1	1294000	0 4.71437648844238
1	1295000	0 4.6461173954296
1	1296000	0 4.66331394631193
1	1297000	0 4.63342080863671
1	1298000	0 4.7471751502758
1	1299000	0 4.75651908899376
1	1300000	0 4.81614034520847
1	1301000	0 4.81185778959081
1	1302000	0 4.83173410058173
1	1303000	0 4.8800245359247
1	1304000	0 4.84600634461462
1	1305000	0 4.81029994202804
1	1306000	0 4.75183186586582
1	1307000	0 4.73137726659364
1	1308000	0 4.69513159787245
1	1309000	0 4.70564551457195
1	1310000	0 4.71845816049743
1	1311000	0 4.69056244508223
1	1312000	0 4.70182774745544
1	1313000	0 4.70312200668348
1	1314000	0 4.65771020391011
1	1315000	0 4.64537258009514
1	1316000	0 4.62970139384463
1	1317000	0 4.63682785915032
1	1318000	0 4.64021528691666
1	1319000	0 4.62068713188604
1	1320000	0 4.54104335649111
1	1321000	0 4.58822166926343
1	1322000	0 4.57693035909447
1	1323000	0 4.60963127378887
1	1324000	0 4.5844488367303
1	1325000	0 4.59754974435646
1	1326000	0 4.65300751373603
1	1327000	0 4.64040252902033
1	1328000	0 4.6146214433204
1	1329000	0 4.59635618856877
1	1330000	0 4.53228999624519
1	1331000	0 4.50624029932074
1	1332000	0 4.48615745815557
1	1333000	0 4.49140008238999
1	1334000	0 4.50296262419523
1	1335000	0 4.53632612589156
1	1336000	0 4.53661754264819
1	1337000	0 4.545051887872
1	1338000	0 4.62048668493952
1	1339000	0 4.59340630849878
1	1340000	0 4.57190348719635
1	1341000	0 4.59070611908778
1	1342000	0 4.59859900255751
1	1343000	0 4.62254035486686
1	1344000	0 4.58706803523377
1	1345000	0 4.59710069266207
1	1346000	0 4.60167156267846
1	1347000	0 4.53079677706024
1	1348000	0 4.50197049316718
1	1349000	0 4.53333893364133
1	1350000	0 4.52684084689271
1	1351000	0 4.52001119568522
1	1352000	0 4.52678557084592
1	1353000	0 4.51772064365972
1	1354000	0 4.50527619123334
1	1355000	0 4.47954734331489
1	1356000	0 4.5224488567012
1	1357000	0 4.47402401971037
1	1358000	0 4.46534091872742
1	1359000	0 4.4668248402601
1	1360000	0 4.45743842062406
1	1361000	0 4.46905511215814
1	1362000	0 4.46620129846371
1	1363000	0 4.43223096129511
1	1364000	0 4.49350172452559
1	1365000	0 4.47933975541802
1	1366000	0 4.4736969479145
1	1367000	0 4.47804534565275
1	1368000	0 4.45031022034714
1	1369000	0 4.46087580838263
1	1370000	0 4.48903786629851
1	1371000	0 4.47715562657915
1	1372000	0 4.47406960003961
1	1373000	0 4.50388035612133
1	1374000	0 4.52640525644929
1	1375000	0 4.53028363200379
1	1376000	0 4.54395785868769
1	1377000	0 4.38640106980548
1	1378000	0 4.3433956279897
1	1379000	0 4.3193411700813
1	1380000	0 4.3152141167166
1	1381000	0 4.30434602353043
1	1382000	0 4.16252115638797
1	1383000	0 4.0262504211655
1	1384000	0 3.89135592013547
1	1385000	0 3.852799628174
1	1386000	0 3.83357416968405
1	1387000	0 3.77490991665241
1	1388000	0 3.70896014887212
1	1389000	0 3.70819020280558
1	1390000	0 3.66993778212138
1	1391000	0 3.63082831661418
1	1392000	0 3.54814075802895
1	1393000	0 3.51510371115165
1	1394000	0 3.39817959815064
1	1395000	0 3.39913851688616
1	1396000	0 3.36713858919233
1	1397000	0 3.34443410853357
1	1398000	0 3.33276013826966
1	1399000	0 3.30428441552009
1	1400000	0 3.12597392382135
1	1401000	0 3.01528601249309
1	1402000	0 2.92909440993714
1	1403000	0 2.94563805157406
1	1404000	0 2.93810215065521
1	1405000	0 2.93366494625853
1	1406000	0 2.92748968673691
1	1407000	0 2.94761717245938
1	1408000	0 2.95136933530168
1	1409000	0 2.93301310134087
1	1410000	0 2.94196498313723
1	1411000	0 2.92595562724653
1	1412000	0 2.91430870465629
1	1413000	0 2.91884781880019
1	1414000	0 2.93703603815923
1	1415000	0 2.92646502841559
1	1416000	0 2.92247958787041
1	1417000	0 2.96696628566325
1	1418000	0 2.96255447265054
1	1419000	0 2.95437484267431
1	1420000	0 2.9438598388212
1	1421000	0 2.94447875566173
1	1422000	0 2.92545986969949
1	1423000	0 2.90712475094725
1	1424000	0 2.90947208287547
1	1425000	0 2.89286313658057
1	1426000	0 2.86517380111439
1	1427000	0 2.85157868485508
1	1428000	0 2.84836500618984
1	1429000	0 2.84204737661327
1	1430000	0 2.81194708503921
1	1431000	0 2.78247026440894
1	1432000	0 2.76141706792297
1	1433000	0 2.73125788959264
1	1434000	0 2.73387619577544
1	1435000	0 2.69578767533902
1	1436000	0 2.74356664384647
1	1437000	0 2.7245418143479
1	1438000	0 2.70128340854286
1	1439000	0 2.67697398268668
1	1440000	0 2.64638721566528
1	1441000	0 2.6147740760797
1	1442000	0 2.58038321783285
1	1443000	0 2.57142516321815
1	1444000	0 2.55565090216557
1	1445000	0 2.5025064127256
1	1446000	0 2.47781289081887
1	1447000	0 2.40538215781265
1	1448000	0 2.38490995985838
1	1449000	0 2.3152723500599
1	1450000	0 2.26872922876935
1	1451000	0 2.26283107095708
1	1452000	0 2.23653732313275
1	1453000	0 2.18608670582939
1	1454000	0 2.15847506909135
1	1455000	0 2.14123274492467
1	1456000	0 2.09999109695717
1	1457000	0 2.09383928613601
1	1458000	0 2.06125552164243
1	1459000	0 2.01611864658817
1	1460000	0 1.98426958865774
1	1461000	0 1.96953745045033
1	1462000	0 1.94594899227807
1	1463000	0 1.92915274713044
1	1464000	0 1.92382213693827
1	1465000	0 1.92284235703939
1	1466000	0 1.90157829852671
1	1467000	0 1.87815528545647
1	1468000	0 1.8666083814954
1	1469000	0 1.83724139119624
1	1470000	0 1.81497686750367
1	1471000	0 1.80567510637114
1	1472000	0 1.7797896040512
1	1473000	0 1.75624091248266
1	1474000	0 1.71703987741123
1	1475000	0 1.69654104063297
1	1476000	0 1.66177794201284
1	1477000	0 1.63579612400713
1	1478000	0 1.61640372897375
1	1479000	0 1.59511097675532
1	1480000	0 1.5775915828863
1	1481000	0 1.56743761292907
1	1482000	0 1.53427763856878
1	1483000	0 1.53037113237591
1	1484000	0 1.51177284104591
1	1485000	0 1.49936342427914
1	1486000	0 1.47340160192374
1	1487000	0 1.44930045064601
1	1488000	0 1.41100377245785
1	1489000	0 1.3957496516407
1	1490000	0 1.37839222007199
1	1491000	0 1.35703204034208
1	1492000	0 1.33283692628348
1	1493000	0 1.30960026233262
1	1494000	0 1.27965412616838
1	1495000	0 1.25362746441833
1	1496000	0 1.22956364102663
1	1497000	0 1.21252525361927
1	1498000	0 1.20310471543326
1	1499000	0 1.17244861564672
1	1500000	0 1.1428485105761
1	1501000	0 1.1287561847213
1	1502000	0 1.10829800327204
1	1503000	0 1.09049125252643
1	1504000	0 1.06934395638365
1	1505000	0 1.04385946386161
1	1506000	0 1.01280891872408
1	1507000	0 0.993791569239762
1	1508000	0 0.986815204861107
1	1509000	0 0.956985056641326
1	1510000	0 0.930815844240864
1	1511000	0 0.916760102939044
1	1512000	0 0.890895649703506
1	1513000	0 0.866675118540755
1	1514000	0 0.836749284871929
1	1515000	0 0.820806671590812
1	1516000	0 0.799745319891374
1	1517000	0 0.785288770314691
1	1518000	0 0.766386362023617
1	1519000	0 0.749482665962993
1	1520000	0 0.736129218663676
1	1521000	0 0.71768633818471
1	1522000	0 0.709087590007081
1	1523000	0 0.700227752176694
1	1524000	0 0.679404057823102
1	1525000	0 0.668763234638712
1	1526000	0 0.644824356301556
1	1527000	0 0.625150284935438
1	1528000	0 0.633979652118878
1	1529000	0 0.62733567442461
1	1530000	0 0.617873289623504
1	1531000	0 0.611593240446614
1	1532000	0 0.600837017357987
1	1533000	0 0.594976180728976
1	1534000	0 0.592540609579906
1	1535000	0 0.59950763711385
1	1536000	0 0.591399624462886
1	1537000	0 0.580094528338267
1	1538000	0 0.57993228586562
1	1539000	0 0.5686019339894
1	1540000	0 0.567953767193823
1	1541000	0 0.58221850004505
1	1542000	0 0.58267170709216
1	1543000	0 0.590437468673987
1	1544000	0 0.590452105774082
1	1545000	0 0.594212305282361
1	1546000	0 0.593000881785471
1	1547000	0 0.594650720508413
1	1548000	0 0.603743811513976
1	1549000	0 0.606643248215349
1	1550000	0 0.606432328012829
1	1551000	0 0.627135644070613
1	1552000	0 0.646007544673082
1	1553000	0 0.648303431270781
1	1554000	0 0.639467747302666
1	1555000	0 0.630802041198533
1	1556000	0 0.624039775024144
1	1557000	0 0.618314640824664
1	1558000	0 0.61174568647838
1	1559000	0 0.607803992934431
1	1560000	0 0.592218722110137
1	1561000	0 0.587137551673332
1	1562000	0 0.579525377047663
1	1563000	0 0.583138357577229
1	1564000	0 0.578185007304576
1	1565000	0 0.572616693124167
1	1566000	0 0.573312254505812
1	1567000	0 0.567610743286295
1	1568000	0 0.559837344289957
1	1569000	0 0.55987710483606
1	1570000	0 0.556893378158047
1	1571000	0 0.550911645543523
1	1572000	0 0.550624764826704
1	1573000	0 0.550211942892847
1	1574000	0 0.54340705902603
1	1575000	0 0.542138495373741
1	1576000	0 0.542128694271735
1	1577000	0 0.547023718072623
1	1578000	0 0.536698718852012
1	1579000	0 0.5403044704139
1	1580000	0 0.539646651765238
1	1581000	0 0.543071167642643
1	1582000	0 0.539955225732984
1	1583000	0 0.543057095511004
1	1584000	0 0.54154942158282
1	1585000	0 0.534179872142437
1	1586000	0 0.535833270900678
1	1587000	0 0.543070766220752
1	1588000	0 0.540986900624959
1	1589000	0 0.537756609707126
1	1590000	0 0.542395086857651
1	1591000	0 0.522143925177207
1	1592000	0 0.517505001586011
1	1593000	0 0.511847123046206
1	1594000	0 0.50106360505587
1	1595000	0 0.497699275398687
1	1596000	0 0.499399084597038
1	1597000	0 0.500601129972329
1	1598000	0 0.502963475835117
1	1599000	0 0.498074785698442
1	1600000	0 0.508899481381874
1	1601000	0 0.516377232203905
1	1602000	0 0.514902541520014
1	1603000	0 0.522049122329362
1	1604000	0 0.52575524179647
1	1605000	0 0.523717598910842
1	1606000	0 0.521622071048807
1	1607000	0 0.522047452816956
1	1608000	0 0.52310015286589
1	1609000	0 0.528545492545519
1	1610000	0 0.535646662794414
1	1611000	0 0.535946858207866
1	1612000	0 0.534978731405941
1	1613000	0 0.528622505949802
1	1614000	0 0.527347501126835
1	1615000	0 0.525775086017644
1	1616000	0 0.515877174807003
1	1617000	0 0.510750664813601
1	1618000	0 0.505353017052414
1	1619000	0 0.496907945378507
1	1620000	0 0.501635467079212
1	1621000	0 0.504830152902804
1	1622000	0 0.501243298487867
1	1623000	0 0.504256000861614
1	1624000	0 0.503204139681596
1	1625000	0 0.505176955234887
1	1626000	0 0.499343786058718
1	1627000	0 0.509169432972101
1	1628000	0 0.503416289004354
1	1629000	0 0.506969572884461
1	1630000	0 0.504621425496082
1	1631000	0 0.506506912537138
1	1632000	0 0.507192941813259
1	1633000	0 0.515341511200165
1	1634000	0 0.509190172985756
1	1635000	0 0.513966260968057
1	1636000	0 0.505652230305211
1	1637000	0 0.507461286359978
1	1638000	0 0.499609744943722
1	1639000	0 0.507821485246471
1	1640000	0 0.516947860588757
1	1641000	0 0.520360669227113
1	1642000	0 0.520804520327075
1	1643000	0 0.52007794875822
1	1644000	0 0.524154915048182
1	1645000	0 0.529862453998122
1	1646000	0 0.528925862643368
1	1647000	0 0.538473330940895
1	1648000	0 0.541595123598897
1	1649000	0 0.541471822665666
1	1650000	0 0.552018909138741
1	1651000	0 0.555726437963157
1	1652000	0 0.566233481566303
1	1653000	0 0.570253431448315
1	1654000	0 0.577379453901508
1	1655000	0 0.588800183278578
1	1656000	0 0.588180127292472
1	1657000	0 0.593531494472319
1	1658000	0 0.595718305602666
1	1659000	0 0.597608543239542
1	1660000	0 0.603995876821522
1	1661000	0 0.613899255167822
1	1662000	0 0.619490886257502
1	1663000	0 0.62922899323474
1	1664000	0 0.63242388580039
1	1665000	0 0.640379561145526
1	1666000	0 0.643357043972365
1	1667000	0 0.649469883610221
1	1668000	0 0.645828247032117
1	1669000	0 0.647397375850088
1	1670000	0 0.651053386158604
1	1671000	0 0.651237149636912
1	1672000	0 0.647584525864904
1	1673000	0 0.648668966504752
1	1674000	0 0.643075977139269
1	1675000	0 0.643189999097959
1	1676000	0 0.643315654533618
1	1677000	0 0.648612429895666
1	1678000	0 0.651856443200528
1	1679000	0 0.652888001680009
1	1680000	0 0.654328534671142
1	1681000	0 0.657154089298353
1	1682000	0 0.661717558774597
1	1683000	0 0.670734906683062
1	1684000	0 0.679125580828858
1	1685000	0 0.694129505551086
1	1686000	0 0.698676007117419
1	1687000	0 0.71065872452594
1	1688000	0 0.70475678867159
1	1689000	0 0.70296470207391
1	1690000	0 0.715785740216151
1	1691000	0 0.71726357756689
1	1692000	0 0.705135085265629
1	1693000	0 0.694891376783623
1	1694000	0 0.686372823080787
1	1695000	0 0.679360498791454
1	1696000	0 0.676363867420701
1	1697000	0 0.673943493535835
1	1698000	0 0.670136142718517
1	1699000	0 0.67007342652807
1	1700000	0 0.66621826490179
1	1701000	0 0.665415927607194
1	1702000	0 0.662256782269373
1	1703000	0 0.654619256383891
1	1704000	0 0.651581709299115
1	1705000	0 0.644246398386438
1	1706000	0 0.643900458510479
1	1707000	0 0.639476482160056
1	1708000	0 0.628804326096425
1	1709000	0 0.628882279994358
1	1710000	0 0.623238439924189
1	1711000	0 0.618185742598941
1	1712000	0 0.6143190754813
1	1713000	0 0.610092153528497
1	1714000	0 0.609179582505061
1	1715000	0 0.609442427401961
1	1716000	0 0.606172588616993
1	1717000	0 0.598583757981459
1	1718000	0 0.596489923033171
1	1719000	0 0.592648732950264
1	1720000	0 0.585023726837323
1	1721000	0 0.576649231369954
1	1722000	0 0.574197927027225
1	1723000	0 0.568199921301766
1	1724000	0 0.565383851171989
1	1725000	0 0.562939621227494
1	1726000	0 0.55793228569654
1	1727000	0 0.56078854858918
1	1728000	0 0.555824156585462
1	1729000	0 0.560044452343869
1	1730000	0 0.553294137030716
1	1731000	0 0.558373358059885
1	1732000	0 0.552028676424979
1	1733000	0 0.551575064650784
1	1734000	0 0.547941477547041
1	1735000	0 0.54676990855972
1	1736000	0 0.54298656291981
1	1737000	0 0.538918540689685
1	1738000	0 0.533209170889016
1	1739000	0 0.53603832454304
1	1740000	0 0.53594967740627
1	1741000	0 0.539969694916359
1	1742000	0 0.552952080953442
1	1743000	0 0.558144507257594
1	1744000	0 0.56379960637685
1	1745000	0 0.561356120538089
1	1746000	0 0.56152628270604
1	1747000	0 0.564705971908226
1	1748000	0 0.566376034956106
1	1749000	0 0.570473835013225
1	1750000	0 0.571240443036236
1	1751000	0 0.567169906023611
1	1752000	0 0.561621344189295
1	1753000	0 0.557928999740116
1	1754000	0 0.549236222491004
1	1755000	0 0.54782477530955
1	1756000	0 0.547741771434721
1	1757000	0 0.546566420038303
1	1758000	0 0.545880235567452
1	1759000	0 0.545144793916883
1	1760000	0 0.547043598278855
1	1761000	0 0.54664648814743
1	1762000	0 0.548706214108163
1	1763000	0 0.54632941516977
1	1764000	0 0.553674763578938
1	1765000	0 0.55382366715667
1	1766000	0 0.548556609614515
1	1767000	0 0.540752066311632
1	1768000	0 0.545755220206749
1	1769000	0 0.551391502482171
1	1770000	0 0.560613251888297
1	1771000	0 0.564947686414675
1	1772000	0 0.560481480635594
1	1773000	0 0.561199047618765
1	1774000	0 0.553338791455243
1	1775000	0 0.552761321695207
1	1776000	0 0.55052339084365
1	1777000	0 0.553973033994381
1	1778000	0 0.544719682230213
1	1779000	0 0.54894204711873
1	1780000	0 0.543534887408956
1	1781000	0 0.552673665320298
1	1782000	0 0.549302558272587
1	1783000	0 0.548286748722434
1	1784000	0 0.536366905155711
1	1785000	0 0.537888542804609
1	1786000	0 0.533358126374317
1	1787000	0 0.530759406492486
1	1788000	0 0.527876304257312
1	1789000	0 0.538372175380312
1	1790000	0 0.536743981451182
1	1791000	0 0.528051998138227
1	1792000	0 0.525515702964147
1	1793000	0 0.527844225875349
1	1794000	0 0.533196295525168
1	1795000	0 0.528382089420005
1	1796000	0 0.518857503796737
1	1797000	0 0.522481546797197
1	1798000	0 0.516348798354394
1	1799000	0 0.517765504827431
1	1800000	0 0.522044527168915
1	1801000	0 0.523165540192099
1	1802000	0 0.523423160884503
1	1803000	0 0.519708877274533
1	1804000	0 0.516108781755703
1	1805000	0 0.512635206277717
1	1806000	0 0.501836920632433
1	1807000	0 0.507646385724701
1	1808000	0 0.505237491618396
1	1809000	0 0.505964481404565
1	1810000	0 0.507338006250647
1	1811000	0 0.501950924911181
1	1812000	0 0.483170703085675
1	1813000	0 0.485824671453098
1	1814000	0 0.481198865476717
1	1815000	0 0.479664038626842
1	1816000	0 0.483273490945215
1	1817000	0 0.491332037964648
1	1818000	0 0.487740166524335
1	1819000	0 0.485345650238909
1	1820000	0 0.483422691223623
1	1821000	0 0.47981715084342
1	1822000	0 0.479847047940525
1	1823000	0 0.484796987786843
1	1824000	0 0.485385720790554
1	1825000	0 0.490387280027174
1	1826000	0 0.495248148147461
1	1827000	0 0.495681988322759
1	1828000	0 0.491917625375685
1	1829000	0 0.482889024488331
1	1830000	0 0.482544840047872
1	1831000	0 0.48697694272631
1	1832000	0 0.484442117577286
1	1833000	0 0.489298953147427
1	1834000	0 0.487802200987309
1	1835000	0 0.487646833393652
1	1836000	0 0.468349190268869
1	1837000	0 0.465800571322107
1	1838000	0 0.446621788558086
1	1839000	0 0.452789783877164
1	1840000	0 0.449017946436158
1	1841000	0 0.445779111290661
1	1842000	0 0.445427241122282
1	1843000	0 0.444080828842903
1	1844000	0 0.446593963662625
1	1845000	0 0.449258051006239
1	1846000	0 0.449008829727137
1	1847000	0 0.452485388159792
1	1848000	0 0.455125232534807
1	1849000	0 0.454293897948712
1	1850000	0 0.445156143235716
1	1851000	0 0.450380477693321
1	1852000	0 0.450875474648107
1	1853000	0 0.449737801257451
1	1854000	0 0.450758509515297
1	1855000	0 0.456059128292864
1	1856000	0 0.458388306499677
1	1857000	0 0.456507745082018
1	1858000	0 0.454559521387906
1	1859000	0 0.459212856241846
1	1860000	0 0.453945988456086
1	1861000	0 0.458243204709995
1	1862000	0 0.45982838160288
1	1863000	0 0.455378841101011
1	1864000	0 0.457373462413767
1	1865000	0 0.453030305244849
1	1866000	0 0.457297110416946
1	1867000	0 0.46880295324179
1	1868000	0 0.480102458907844
1	1869000	0 0.482373083091851
1	1870000	0 0.481440708251935
1	1871000	0 0.484739504271983
1	1872000	0 0.487795582418532
1	1873000	0 0.487171579878052
1	1874000	0 0.491804902562868
1	1875000	0 0.496489888477907
1	1876000	0 0.500166884932648
1	1877000	0 0.50813184995716
1	1878000	0 0.51412899159212
1	1879000	0 0.511766745633902
1	1880000	0 0.514044585964989
1	1881000	0 0.517358120620795
1	1882000	0 0.508980605172835
1	1883000	0 0.508707353955864
1	1884000	0 0.510886371985305
1	1885000	0 0.515126147716874
1	1886000	0 0.515050555504581
1	1887000	0 0.514667870587977
1	1888000	0 0.512035778712093
1	1889000	0 0.512013376051532
1	1890000	0 0.51344990150892
1	1891000	0 0.517295686889333
1	1892000	0 0.508052585480139
1	1893000	0 0.514374218988354
1	1894000	0 0.51262734823372
1	1895000	0 0.517171432490499
1	1896000	0 0.518098718547347
1	1897000	0 0.520339929773205
1	1898000	0 0.505313348835304
1	1899000	0 0.50337295259092
1	1900000	0 0.506901408849412
1	1901000	0 0.506122243363917
1	1902000	0 0.509174502623089
1	1903000	0 0.513552833134677
1	1904000	0 0.508781254860044
1	1905000	0 0.513933728405152
1	1906000	0 0.515845756125295
1	1907000	0 0.517543063114428
1	1908000	0 0.524774235731906
1	1909000	0 0.530984338809142
1	1910000	0 0.533185161637643
1	1911000	0 0.529411795138414
1	1912000	0 0.531847643621815
1	1913000	0 0.535660250980846
1	1914000	0 0.536604640906322
1	1915000	0 0.535336328848834
1	1916000	0 0.537115669980957
1	1917000	0 0.55336445226533
1	1918000	0 0.563136022014998
1	1919000	0 0.563707519038315
1	1920000	0 0.572730810107263
1	1921000	0 0.569686568030952
1	1922000	0 0.556187373200578
1	1923000	0 0.553778650240712
1	1924000	0 0.551754164788057
1	1925000	0 0.553576642724449
1	1926000	0 0.552980086633911
1	1927000	0 0.551161128247841
1	1928000	0 0.553750722369465
1	1929000	0 0.556112744627544
1	1930000	0 0.561999009469572
1	1931000	0 0.563209368150837
1	1932000	0 0.557437019532407
1	1933000	0 0.555850342678101
1	1934000	0 0.559101928958013
1	1935000	0 0.565138841055854
1	1936000	0 0.562625255873467
1	1937000	0 0.555448931298857
1	1938000	0 0.56184519787757
1	1939000	0 0.562917729755439
1	1940000	0 0.55794948009615
1	1941000	0 0.559349433352544
1	1942000	0 0.571535598319869
1	1943000	0 0.572684741660343
1	1944000	0 0.569800377814605
1	1945000	0 0.569283235435468
1	1946000	0 0.573800989826058
1	1947000	0 0.578662563364829
1	1948000	0 0.580366489328855
1	1949000	0 0.584423497958612
1	1950000	0 0.58176035680113
1	1951000	0 0.580416897374892
1	1952000	0 0.580518748520727
1	1953000	0 0.578491563448356
1	1954000	0 0.580571609907546
1	1955000	0 0.580582268807881
1	1956000	0 0.577485506124888
1	1957000	0 0.580459840575981
1	1958000	0 0.585575888411342
1	1959000	0 0.591587241548848
1	1960000	0 0.594978714649717
1	1961000	0 0.598060844102632
1	1962000	0 0.59760127268712
1	1963000	0 0.622211575731564
1	1964000	0 0.615253806673106
1	1965000	0 0.619722153375565
1	1966000	0 0.62357494810452
1	1967000	0 0.626296102548198
1	1968000	0 0.6139473701117
1	1969000	0 0.617861917240555
1	1970000	0 0.637954115838074
1	1971000	0 0.639732696276441
1	1972000	0 0.640397879061417
1	1973000	0 0.640573726631272
1	1974000	0 0.639429336323307
1	1975000	0 0.637629327441306
1	1976000	0 0.634884160931273
1	1977000	0 0.629068032068059
1	1978000	0 0.643452465423554
1	1979000	0 0.63945563635411
1	1980000	0 0.648450048723948
1	1981000	0 0.648620411186679
1	1982000	0 0.64340631827007
1	1983000	0 0.651165288182361
1	1984000	0 0.644960616263486
1	1985000	0 0.642242065018054
1	1986000	0 0.645717398608789
1	1987000	0 0.652212837721941
1	1988000	0 0.653082353887403
1	1989000	0 0.666349306372407
1	1990000	0 0.669250280580194
1	1991000	0 0.683250737249976
1	1992000	0 0.689007210712118
1	1993000	0 0.691364097064218
1	1994000	0 0.694052939057783
1	1995000	0 0.701508311101494
1	1996000	0 0.702021737408237
1	1997000	0 0.706608234269137
1	1998000	0 0.708451051664606
1	1999000	0 0.711669340299097
1	2000000	0 0.714878432239936
1	2001000	0 0.717028862733217
1	2002000	0 0.711164892071192
1	2003000	0 0.713132785210157
1	2004000	0 0.716076497159624
1	2005000	0 0.719181990711553
1	2006000	0 0.72219691163302
1	2007000	0 0.729437039213542
1	2008000	0 0.737239527517815
1	2009000	0 0.747537069744487
1	2010000	0 0.757059385827043
1	2011000	0 0.759829480759501
1	2012000	0 0.761607647218587
1	2013000	0 0.760078965412335
1	2014000	0 0.768844890216715
1	2015000	0 0.777566452012828
1	2016000	0 0.787052324742511
1	2017000	0 0.782012425865384
1	2018000	0 0.777572883800509
1	2019000	0 0.767366073034311
1	2020000	0 0.769136724652917
1	2021000	0 0.776115819700191
1	2022000	0 0.775941494925655
1	2023000	0 0.770903856605383
1	2024000	0 0.766508770174946
1	2025000	0 0.76000346588153
1	2026000	0 0.752409134150851
1	2027000	0 0.75294910694892
1	2028000	0 0.745369138849405
1	2029000	0 0.733399903873821
1	2030000	0 0.734635520034189
1	2031000	0 0.725483766505077
1	2032000	0 0.713919784226152
1	2033000	0 0.712400642075891
1	2034000	0 0.711948864087393
1	2035000	0 0.70724883422003
1	2036000	0 0.700775452290768
1	2037000	0 0.698996171183179
1	2038000	0 0.697427350997502
1	2039000	0 0.712150136909078
1	2040000	0 0.716690530961905
1	2041000	0 0.71642061792623
1	2042000	0 0.713313719650592
1	2043000	0 0.721396297490363
1	2044000	0 0.719166642052031
1	2045000	0 0.725617654699865
1	2046000	0 0.720883538283723
1	2047000	0 0.724686464374046
1	2048000	0 0.728630749604015
1	2049000	0 0.753749911065492
1	2050000	0 0.756478849164346
1	2051000	0 0.757847183156428
1	2052000	0 0.764169800806888
1	2053000	0 0.762130392197865
1	2054000	0 0.763045665092056
1	2055000	0 0.78010583121196
1	2056000	0 0.781353543242161
1	2057000	0 0.787168601488496
1	2058000	0 0.791658509309527
1	2059000	0 0.790397471945632
1	2060000	0 0.790968003065546
1	2061000	0 0.784728974861833
1	2062000	0 0.79323908296021
1	2063000	0 0.79263664441063
1	2064000	0 0.791001484982348
1	2065000	0 0.801872723452672
1	2066000	0 0.803105685343614
1	2067000	0 0.796263047665864
1	2068000	0 0.775304787876883
1	2069000	0 0.76724918792587
1	2070000	0 0.781418656979205
1	2071000	0 0.765569585762544
1	2072000	0 0.772675316145739
1	2073000	0 0.796912993230906
1	2074000	0 0.804762543653553
1	2075000	0 0.818812373940167
[truncated: 128,650 more rows]

## Sheet: 6
chr	pos	SNPindex
1	770000	-0.113231
1	780000	-0.113278
1	790000	-0.112224
1	800000	-0.109765
1	810000	-0.107714
1	820000	-0.106401
1	830000	-0.10613
1	840000	-0.104231
1	850000	-0.103591
1	860000	-0.103223
1	870000	-0.101114
1	880000	-0.0989609
1	890000	-0.098137
1	900000	-0.0969454
1	910000	-0.0989184
1	920000	-0.0991902
1	930000	-0.0968093
1	940000	-0.094673
1	950000	-0.0956568
1	960000	-0.0939976
1	970000	-0.0929999
1	980000	-0.09283
1	990000	-0.0922474
1	1000000	-0.0928119
1	1010000	-0.0934839
1	1020000	-0.0941908
1	1030000	-0.0910406
1	1040000	-0.0903711
1	1050000	-0.0920671
1	1060000	-0.0923343
1	1070000	-0.0894645
1	1080000	-0.0890272
1	1090000	-0.0862097
1	1100000	-0.0853915
1	1110000	-0.0839854
1	1120000	-0.0851063
1	1130000	-0.0847192
1	1140000	-0.0837307
1	1150000	-0.0843857
1	1160000	-0.0827314
1	1170000	-0.0839828
1	1180000	-0.0835093
1	1190000	-0.0844939
1	1200000	-0.0848792
1	1210000	-0.0850528
1	1220000	-0.0872054
1	1230000	-0.0891762
1	1240000	-0.0896259
1	1250000	-0.090047
1	1260000	-0.0903674
1	1270000	-0.0903055
1	1280000	-0.0887691
1	1290000	-0.086179
1	1300000	-0.0847439
1	1310000	-0.0844551
1	1320000	-0.0871883
1	1330000	-0.0862404
1	1340000	-0.0838597
1	1350000	-0.0836343
1	1360000	-0.0822914
1	1370000	-0.0795407
1	1380000	-0.0786297
1	1390000	-0.0750595
1	1400000	-0.0737091
1	1410000	-0.0706517
1	1420000	-0.0701509
1	1430000	-0.0677748
1	1440000	-0.0696409
1	1450000	-0.0693706
1	1460000	-0.0675833
1	1470000	-0.0686629
1	1480000	-0.0686894
1	1490000	-0.0698463
1	1500000	-0.0675579
1	1510000	-0.0660313
1	1520000	-0.0631049
1	1530000	-0.0642359
1	1540000	-0.0617242
1	1550000	-0.0594558
1	1560000	-0.0572245
1	1570000	-0.0557888
1	1580000	-0.0537549
1	1590000	-0.0534833
1	1600000	-0.0523181
1	1610000	-0.0505509
1	1620000	-0.050757
1	1630000	-0.0480626
1	1640000	-0.0473744
1	1650000	-0.0443053
1	1660000	-0.0435259
1	1670000	-0.0409989
1	1680000	-0.0397776
1	1690000	-0.0399694
1	1700000	-0.0374774
1	1710000	-0.0336812
1	1720000	-0.0315251
1	1730000	-0.025979
1	1740000	-0.0226366
1	1750000	-0.0136069
1	1760000	-0.0123978
1	1770000	-0.00892361
1	1780000	-0.00700938
1	1790000	-0.00506816
1	1800000	-0.00295658
1	1810000	-0.000628318
1	1820000	0.000665365
1	1830000	0.00821399
1	1840000	0.00970882
1	1850000	0.00970486
1	1860000	0.0117723
1	1870000	0.0115599
1	1880000	0.0136271
1	1890000	0.0142732
1	1900000	0.0142603
1	1910000	0.0115308
1	1920000	0.0124489
1	1930000	0.0110203
1	1940000	0.0113181
1	1950000	0.0116664
1	1960000	0.0126815
1	1970000	0.0107052
1	1980000	0.00734261
1	1990000	0.00413055
1	2000000	0.00111708
1	2010000	-0.00335042
1	2020000	-0.00889041
1	2030000	-0.0116902
1	2040000	-0.0119642
1	2050000	-0.0129377
1	2060000	-0.0135257
1	2070000	-0.0170969
1	2080000	-0.0177893
1	2090000	-0.0197717
1	2100000	-0.0196134
1	2110000	-0.0239382
1	2120000	-0.0270715
1	2130000	-0.0306822
1	2140000	-0.032893
1	2150000	-0.0366348
1	2160000	-0.0361321
1	2170000	-0.0362403
1	2180000	-0.0402325
1	2190000	-0.0436404
1	2200000	-0.0444689
1	2210000	-0.045235
1	2220000	-0.0498724
1	2230000	-0.0552448
1	2240000	-0.0610762
1	2250000	-0.0690455
1	2260000	-0.071722
1	2270000	-0.0753404
1	2280000	-0.0781026
1	2290000	-0.0801218
1	2300000	-0.083356
1	2310000	-0.085745
1	2320000	-0.0881425
1	2330000	-0.0903381
1	2340000	-0.0913143
1	2350000	-0.0934633
1	2360000	-0.0952822
1	2370000	-0.0981046
1	2380000	-0.100462
1	2390000	-0.103621
1	2400000	-0.105115
1	2410000	-0.110407
1	2420000	-0.112715
1	2430000	-0.116584
1	2440000	-0.1225
1	2450000	-0.127975
1	2460000	-0.129599
1	2470000	-0.135242
1	2480000	-0.137702
1	2490000	-0.139353
1	2500000	-0.140692
1	2510000	-0.142363
1	2520000	-0.143088
1	2530000	-0.143246
1	2540000	-0.146198
1	2550000	-0.147709
1	2560000	-0.147496
1	2570000	-0.147035
1	2580000	-0.150135
1	2590000	-0.150193
1	2600000	-0.148508
1	2610000	-0.149822
1	2620000	-0.151423
1	2630000	-0.149851
1	2640000	-0.148429
1	2650000	-0.148474
1	2660000	-0.147798
1	2670000	-0.149697
1	2680000	-0.150347
1	2690000	-0.149535
1	2700000	-0.150166
1	2710000	-0.149839
1	2720000	-0.149975
1	2730000	-0.151643
1	2740000	-0.152714
1	2750000	-0.150465
1	2760000	-0.149794
1	2770000	-0.14894
1	2780000	-0.146729
1	2790000	-0.146917
1	2800000	-0.147233
1	2810000	-0.146964
1	2820000	-0.145474
1	2830000	-0.141686
1	2840000	-0.142328
1	2850000	-0.143981
1	2860000	-0.144495
1	2870000	-0.145238
1	2880000	-0.14692
1	2890000	-0.147221
1	2900000	-0.15062
1	2910000	-0.152383
1	2920000	-0.156302
1	2930000	-0.155859
1	2940000	-0.157555
1	2950000	-0.157324
1	2960000	-0.156935
1	2970000	-0.158889
1	2980000	-0.156798
1	2990000	-0.155954
1	3000000	-0.153721
1	3010000	-0.156597
1	3020000	-0.16062
1	3030000	-0.163134
1	3040000	-0.163543
1	3050000	-0.164444
1	3060000	-0.164778
1	3070000	-0.164423
1	3080000	-0.169353
1	3090000	-0.169874
1	3100000	-0.170006
1	3110000	-0.169585
1	3120000	-0.171545
1	3130000	-0.171625
1	3140000	-0.169435
1	3150000	-0.169105
1	3160000	-0.170028
1	3170000	-0.167811
1	3180000	-0.16827
1	3190000	-0.171596
1	3200000	-0.172432
1	3210000	-0.173126
1	3220000	-0.175464
1	3230000	-0.17726
1	3240000	-0.181585
1	3250000	-0.183421
1	3260000	-0.190596
1	3270000	-0.192804
1	3280000	-0.195113
1	3290000	-0.196685
1	3300000	-0.199064
1	3310000	-0.198341
1	3320000	-0.195914
1	3330000	-0.195012
1	3340000	-0.196941
1	3350000	-0.193786
1	3360000	-0.195257
1	3370000	-0.197125
1	3380000	-0.196484
1	3390000	-0.198254
1	3400000	-0.198401
1	3410000	-0.198278
1	3420000	-0.192137
1	3430000	-0.191951
1	3440000	-0.189403
1	3450000	-0.186501
1	3460000	-0.186857
1	3470000	-0.18728
1	3480000	-0.186125
1	3490000	-0.183403
1	3500000	-0.181832
1	3510000	-0.178025
1	3520000	-0.174231
1	3530000	-0.168298
1	3540000	-0.166944
1	3550000	-0.166432
1	3560000	-0.164289
1	3570000	-0.161087
1	3580000	-0.156406
1	3590000	-0.154507
1	3600000	-0.151395
1	3610000	-0.151118
1	3620000	-0.145528
1	3630000	-0.142762
1	3640000	-0.139825
1	3650000	-0.137404
1	3660000	-0.134291
1	3670000	-0.131541
1	3680000	-0.129001
1	3690000	-0.122878
1	3700000	-0.119039
1	3710000	-0.11707
1	3720000	-0.115156
1	3730000	-0.111043
1	3740000	-0.106616
1	3750000	-0.101695
1	3760000	-0.0895797
1	3770000	-0.0865494
1	3780000	-0.0830345
1	3790000	-0.0809258
1	3800000	-0.0791057
1	3810000	-0.075075
1	3820000	-0.0752619
1	3830000	-0.0728916
1	3840000	-0.0709266
1	3850000	-0.0699912
1	3860000	-0.0664844
1	3870000	-0.0658722
1	3880000	-0.0639488
1	3890000	-0.0647788
1	3900000	-0.061332
1	3910000	-0.0603126
1	3920000	-0.0583615
1	3930000	-0.0609978
1	3940000	-0.057375
1	3950000	-0.0612115
1	3960000	-0.0600946
1	3970000	-0.0612287
1	3980000	-0.0579499
1	3990000	-0.0600999
1	4000000	-0.058428
1	4010000	-0.0555668
1	4020000	-0.0529317
1	4030000	-0.0532856
1	4040000	-0.0556555
1	4050000	-0.0547585
1	4060000	-0.0573029
1	4070000	-0.0585114
1	4080000	-0.0600397
1	4090000	-0.0616883
1	4100000	-0.062135
1	4110000	-0.0673811
1	4120000	-0.067057
1	4130000	-0.0662559
1	4140000	-0.0702874
1	4150000	-0.0727132
1	4160000	-0.0765649
1	4170000	-0.078985
1	4180000	-0.0804703
1	4190000	-0.0787435
1	4200000	-0.0811165
1	4210000	-0.081399
1	4220000	-0.0801194
1	4230000	-0.0871668
1	4240000	-0.0833226
1	4250000	-0.085748
1	4260000	-0.0880857
1	4270000	-0.0909978
1	4280000	-0.0941546
1	4290000	-0.0996575
1	4300000	-0.10272
1	4310000	-0.105117
1	4320000	-0.110028
1	4330000	-0.113369
1	4340000	-0.120648
1	4350000	-0.123627
1	4360000	-0.125752
1	4370000	-0.128428
1	4380000	-0.129341
1	4390000	-0.13203
1	4400000	-0.133057
1	4410000	-0.13283
1	4420000	-0.133778
1	4430000	-0.135154
1	4440000	-0.136839
1	4450000	-0.137198
1	4460000	-0.13608
1	4470000	-0.137231
1	4480000	-0.13615
1	4490000	-0.137918
1	4500000	-0.139577
1	4510000	-0.142071
1	4520000	-0.142538
1	4530000	-0.140248
1	4540000	-0.138526
1	4550000	-0.13933
1	4560000	-0.140411
1	4570000	-0.142037
1	4580000	-0.143229
1	4590000	-0.136382
1	4600000	-0.136257
1	4610000	-0.137488
1	4620000	-0.139738
1	4630000	-0.13925
1	4640000	-0.140247
1	4650000	-0.144982
1	4660000	-0.152136
1	4670000	-0.151744
1	4680000	-0.157972
1	4690000	-0.159398
1	4700000	-0.156138
1	4710000	-0.154718
1	4720000	-0.1543
1	4730000	-0.152101
1	4740000	-0.150902
1	4750000	-0.150237
1	4760000	-0.150069
1	4770000	-0.1498
1	4780000	-0.151489
1	4790000	-0.149651
1	4800000	-0.153326
1	4810000	-0.157703
1	4820000	-0.162935
1	4830000	-0.167927
1	4840000	-0.170011
1	4850000	-0.17314
1	4860000	-0.178366
1	4870000	-0.178687
1	4880000	-0.1787
1	4890000	-0.179611
1	4900000	-0.180891
1	4910000	-0.182066
1	4920000	-0.181967
1	4930000	-0.188142
1	4940000	-0.189231
1	4950000	-0.191832
1	4960000	-0.1977
1	4970000	-0.199353
1	4980000	-0.20009
1	4990000	-0.201353
1	5000000	-0.203073
1	5010000	-0.203121
1	5020000	-0.205078
1	5030000	-0.20729
1	5040000	-0.210157
1	5050000	-0.21223
1	5060000	-0.213103
1	5070000	-0.214735
1	5080000	-0.218415
1	5090000	-0.222007
1	5100000	-0.223167
1	5110000	-0.225381
1	5120000	-0.226718
1	5130000	-0.229661
1	5140000	-0.230713
1	5150000	-0.232664
1	5160000	-0.235241
1	5170000	-0.238554
1	5180000	-0.241609
1	5190000	-0.244201
1	5200000	-0.248131
1	5210000	-0.253203
1	5220000	-0.255509
1	5230000	-0.259262
1	5240000	-0.264237
1	5250000	-0.266527
1	5260000	-0.268772
1	5270000	-0.276184
1	5280000	-0.276286
1	5290000	-0.278374
1	5300000	-0.281407
1	5310000	-0.2813
1	5320000	-0.283526
1	5330000	-0.283736
1	5340000	-0.288567
1	5350000	-0.289467
1	5360000	-0.292222
1	5370000	-0.297094
1	5380000	-0.296963
1	5390000	-0.295081
1	5400000	-0.293492
1	5410000	-0.296417
1	5420000	-0.297735
1	5430000	-0.292691
1	5440000	-0.286419
1	5450000	-0.283319
1	5460000	-0.269647
1	5470000	-0.265522
1	5480000	-0.260771
1	5490000	-0.256442
1	5500000	-0.250166
1	5510000	-0.249011
1	5520000	-0.241444
1	5530000	-0.228651
1	5540000	-0.216585
1	5550000	-0.205553
1	5560000	-0.191559
1	5570000	-0.182097
1	5580000	-0.169872
1	5590000	-0.15596
1	5600000	-0.14161
1	5610000	-0.133632
1	5620000	-0.122135
1	5630000	-0.112107
1	5640000	-0.0960892
1	5650000	-0.0857632
1	5660000	-0.0753807
1	5670000	-0.0632808
1	5680000	-0.0524624
1	5690000	-0.0395827
1	5700000	-0.0357523
1	5710000	-0.0211048
1	5720000	-0.0130788
1	5730000	-0.0125847
1	5740000	0.014934
1	5750000	0.0159116
1	5760000	0.0249637
1	5770000	0.025981
1	5780000	0.0405337
1	5790000	0.049649
1	5800000	0.064809
1	5810000	0.0698653
1	5820000	0.0743971
1	5830000	0.0803339
1	5840000	0.0920307
1	5850000	0.0992808
1	5860000	0.107008
1	5870000	0.117421
1	5880000	0.124969
1	5890000	0.126618
1	5900000	0.140639
1	5910000	0.145063
1	5920000	0.150353
1	5930000	0.160393
1	5940000	0.166537
1	5950000	0.17885
1	5960000	0.185948
1	5970000	0.194813
1	5980000	0.209233
1	5990000	0.214635
1	6000000	0.221706
1	6010000	0.232675
1	6020000	0.237189
1	6030000	0.24626
1	6040000	0.25836
1	6050000	0.262959
1	6060000	0.271667
1	6070000	0.280901
1	6080000	0.297761
1	6090000	0.297512
1	6100000	0.304976
1	6110000	0.313574
1	6120000	0.312085
1	6130000	0.321781
1	6140000	0.336555
1	6150000	0.339682
1	6160000	0.340286
1	6170000	0.372909
1	6180000	0.383705
1	6190000	0.402731
1	6200000	0.416166
1	6210000	0.41502
1	6220000	0.415973
1	6230000	0.411157
1	6240000	0.420416
1	6250000	0.422232
1	6260000	0.426116
1	6270000	0.449662
1	6280000	0.463559
1	6290000	0.479392
1	6300000	0.479137
1	6310000	0.478934
1	6320000	0.496017
1	6330000	0.521997
1	6340000	0.532239
1	6350000	0.535962
1	6360000	0.542019
1	6370000	0.562619
1	6380000	0.572344
1	6390000	0.574225
1	6400000	0.582258
1	6410000	0.587749
1	6420000	0.601591
1	6430000	0.603344
1	6440000	0.605547
1	6450000	0.609488
1	6460000	0.612301
1	6470000	0.612735
1	6480000	0.614028
1	6490000	0.604632
1	6500000	0.606682
1	6510000	0.620898
1	6520000	0.62618
1	6530000	0.627458
1	6540000	0.635761
1	6550000	0.633073
1	6560000	0.629956
1	6570000	0.634614
1	6580000	0.63691
1	6590000	0.636444
1	6600000	0.634467
1	6610000	0.634782
1	6620000	0.639017
1	6630000	0.633618
1	6640000	0.627864
1	6650000	0.620367
1	6660000	0.621425
1	6670000	0.618264
1	6680000	0.605672
1	6690000	0.601462
1	6700000	0.59419
1	6710000	0.600111
1	6720000	0.600818
1	6730000	0.598316
1	6740000	0.602158
1	6750000	0.598522
1	6760000	0.591607
1	6770000	0.585571
1	6780000	0.569895
1	6790000	0.563104
1	6800000	0.56897
1	6810000	0.571292
1	6820000	0.56885
1	6830000	0.57005
1	6840000	0.569104
1	6850000	0.569066
1	6860000	0.570388
1	6870000	0.572741
1	6880000	0.576203
1	6890000	0.579316
1	6900000	0.579411
1	6910000	0.578011
1	6920000	0.576249
1	6930000	0.578815
1	6940000	0.580805
1	6950000	0.581924
1	6960000	0.573754
1	6970000	0.578849
1	6980000	0.583247
1	6990000	0.585822
1	7000000	0.587464
1	7010000	0.591592
1	7020000	0.585725
1	7030000	0.577432
1	7040000	0.572869
1	7050000	0.564864
1	7060000	0.564978
1	7070000	0.561435
1	7080000	0.557936
1	7090000	0.557229
1	7100000	0.548862
1	7110000	0.540192
1	7120000	0.546689
1	7130000	0.539713
1	7140000	0.53997
1	7150000	0.533637
1	7160000	0.534244
1	7170000	0.521776
1	7180000	0.513787
1	7190000	0.510585
1	7200000	0.518866
1	7210000	0.51452
1	7220000	0.52052
1	7230000	0.524497
1	7240000	0.522545
1	7250000	0.525859
1	7260000	0.531256
1	7270000	0.536353
1	7280000	0.544635
1	7290000	0.543941
1	7300000	0.546026
1	7310000	0.525344
1	7320000	0.538735
1	7330000	0.545681
1	7340000	0.554007
1	7350000	0.55727
1	7360000	0.561154
1	7370000	0.562047
1	7380000	0.560614
1	7390000	0.563981
1	7400000	0.57392
1	7410000	0.573225
1	7420000	0.580276
1	7430000	0.58046
1	7440000	0.584769
1	7450000	0.590298
1	7460000	0.585838
1	7470000	0.58493
1	7480000	0.575997
1	7490000	0.568092
1	7500000	0.56809
1	7510000	0.576198
1	7520000	0.571112
1	7530000	0.572889
1	7540000	0.572518
1	7550000	0.571298
1	7560000	0.574849
1	7570000	0.571222
1	7580000	0.560042
1	7590000	0.55406
1	7600000	0.560721
1	7610000	0.553477
1	7620000	0.547639
1	7630000	0.562974
1	7640000	0.563171
1	7650000	0.568966
1	7660000	0.583443
1	7670000	0.593674
1	7680000	0.597038
1	7690000	0.601672
1	7700000	0.613388
1	7710000	0.616463
1	7720000	0.627622
1	7730000	0.637786
1	7740000	0.647169
1	7750000	0.646641
1	7760000	0.658476
1	7770000	0.675472
1	7780000	0.675424
1	7790000	0.683959
1	7800000	0.69374
1	7810000	0.703608
1	7820000	0.711931
1	7830000	0.703498
1	7840000	0.706576
1	7850000	0.712888
1	7860000	0.719233
1	7870000	0.719208
1	7880000	0.708022
1	7890000	0.713738
1	7900000	0.721594
1	7910000	0.725981
1	7920000	0.732813
1	7930000	0.73233
1	7940000	0.739233
1	7950000	0.743968
1	7960000	0.755684
1	7970000	0.763851
1	7980000	0.770867
1	7990000	0.775817
1	8000000	0.79215
1	8010000	0.803279
1	8020000	0.799808
1	8030000	0.805353
1	8040000	0.81276
1	8050000	0.814722
1	8060000	0.826248
1	8070000	0.838947
1	8080000	0.845902
1	8090000	0.851786
1	8100000	0.865238
1	8110000	0.881931
1	8120000	0.897657
1	8130000	0.908248
1	8140000	0.925177
1	8150000	0.935499
1	8160000	0.958855
1	8170000	0.972806
1	8180000	0.986456
1	8190000	1.01776
1	8200000	1.03
1	8210000	1.051
1	8220000	1.05336
1	8230000	1.05255
1	8240000	1.06905
1	8250000	1.07405
1	8260000	1.09215
1	8270000	1.11956
1	8280000	1.14029
1	8290000	1.17401
1	8300000	1.19531
1	8310000	1.20384
1	8320000	1.22214
1	8330000	1.23823
1	8340000	1.2514
1	8350000	1.2606
1	8360000	1.3133
1	8370000	1.32765
1	8380000	1.34808
1	8390000	1.34446
1	8400000	1.36024
1	8410000	1.38875
1	8420000	1.40637
1	8430000	1.42908
1	8440000	1.43716
1	8450000	1.47943
1	8460000	1.51097
1	8470000	1.56501
1	8480000	1.58222
1	8490000	1.60044
1	8500000	1.62837
1	8510000	1.64704
1	8520000	1.66399
1	8530000	1.70424
1	8540000	1.73165
1	8550000	1.75014
1	8560000	1.78002
1	8570000	1.80229
1	8580000	1.81191
1	8590000	1.84859
1	8600000	1.86279
1	8610000	1.89309
1	8620000	1.91533
1	8630000	1.91476
1	8640000	1.94513
1	8650000	1.94916
1	8660000	1.96999
1	8670000	1.96667
1	8680000	2.01864
1	8690000	2.06117
1	8700000	2.08124
1	8710000	2.0728
1	8720000	2.08746
1	8730000	2.10537
1	8740000	2.09662
1	8750000	2.11151
1	8760000	2.11587
1	8770000	2.13723
1	8780000	2.17301
1	8790000	2.19051
1	8800000	2.20123
1	8810000	2.24215
1	8820000	2.33388
1	8830000	2.34308
1	8840000	2.35637
1	8850000	2.41207
1	8860000	2.4078
1	8870000	2.47238
1	8880000	2.51059
1	8890000	2.53502
1	8900000	2.57313
1	8910000	2.60309
1	8920000	2.62617
1	8930000	2.65615
1	8940000	2.72524
1	8950000	2.77437
1	8960000	2.80184
1	8970000	2.8571
1	8980000	2.91826
1	8990000	3.00281
1	9000000	3.05056
1	9010000	3.09883
1	9020000	3.14355
1	9030000	3.21774
1	9040000	3.2439
1	9050000	3.32941
1	9060000	3.43478
1	9070000	3.48615
1	9080000	3.5531
1	9090000	3.68404
1	9100000	3.78314
1	9110000	3.87438
1	9120000	3.99531
1	9130000	4.13267
1	9140000	4.14202
1	9150000	4.16992
1	9160000	4.17533
1	9170000	4.17316
1	9180000	4.18917
1	9190000	4.1662
1	9200000	4.16729
1	9210000	4.13632
1	9220000	4.18603
1	9230000	4.15986
1	9240000	4.15938
1	9250000	4.19429
1	9260000	4.23399
1	9270000	4.23732
1	9280000	4.21781
1	9290000	4.21221
1	9300000	4.17743
1	9310000	4.19664
1	9320000	4.18969
1	9330000	4.30314
1	9340000	4.53104
1	9350000	4.53924
1	9360000	4.57112
1	9370000	4.58801
1	9380000	4.63566
1	9390000	4.6448
1	9400000	4.62694
1	9410000	4.61891
1	9420000	4.58015
1	9430000	4.61214
1	9440000	4.59652
1	9450000	4.6065
1	9460000	4.60438
1	9470000	4.60027
1	9480000	4.63097
1	9490000	4.69386
1	9500000	4.72491
1	9510000	4.6157
1	9520000	4.61239
1	9530000	4.60903
1	9540000	4.60005
1	9550000	4.6322
1	9560000	4.61645
1	9570000	4.63778
1	9580000	4.62953
1	9590000	4.62367
1	9600000	4.68994
1	9610000	4.70094
1	9620000	4.66076
1	9630000	4.64415
1	9640000	4.62543
1	9650000	4.64667
1	9660000	4.69075
1	9670000	4.71677
1	9680000	4.69082
1	9690000	4.67557
1	9700000	4.68372
1	9710000	4.72033
1	9720000	4.76591
1	9730000	4.78439
1	9740000	4.85442
1	9750000	4.87015
1	9760000	4.84915
1	9770000	4.85685
1	9780000	4.84167
1	9790000	4.81694
1	9800000	4.85299
1	9810000	4.845
1	9820000	4.86119
1	9830000	4.79788
1	9840000	4.84885
1	9850000	4.85462
1	9860000	4.90217
1	9870000	4.82771
1	9880000	4.74872
1	9890000	4.76
1	9900000	4.79585
1	9910000	4.75454
1	9920000	4.72128
1	9930000	4.73762
1	9940000	4.75387
1	9950000	4.77699
1	9960000	4.69134
1	9970000	4.67485
1	9980000	4.59856
1	9990000	4.55901
1	1000000	0 4.52146962351131
1	1001000	0 4.52472661876642
1	1002000	0 4.56270334939101
1	1003000	0 4.56779457917875
1	1004000	0 4.55392889525294
1	1005000	0 4.56959755985642
1	1006000	0 4.5770441170458
1	1007000	0 4.58865728229689
1	1008000	0 4.57811733605302
1	1009000	0 4.5977856535233
1	1010000	0 4.56616220466296
1	1011000	0 4.51925253050344
1	1012000	0 4.49063456646503
1	1013000	0 4.50712810000545
1	1014000	0 4.51398609712424
1	1015000	0 4.42331395910373
1	1016000	0 4.44975147117162
1	1017000	0 4.36779251881745
1	1018000	0 4.41900364474723
1	1019000	0 4.38677436274828
1	1020000	0 4.41858687018685
1	1021000	0 4.40241777596201
1	1022000	0 4.34786944290964
1	1023000	0 4.37167974686486
1	1024000	0 4.36458399032813
1	1025000	0 4.42388763495263
1	1026000	0 4.38411091713578
1	1027000	0 4.36581436845745
1	1028000	0 4.33364411770748
1	1029000	0 4.29805856820039
1	1030000	0 4.27416207169066
1	1031000	0 4.32396290323059
1	1032000	0 4.26449806783388
1	1033000	0 4.30891111694965
1	1034000	0 4.29038066194423
1	1035000	0 4.34174331645266
1	1036000	0 4.30554396235968
1	1037000	0 4.3510783401211
1	1038000	0 4.32081564828738
1	1039000	0 4.37098971707755
1	1040000	0 4.32802995431587
1	1041000	0 4.31937829517461
1	1042000	0 4.29460290171211
1	1043000	0 4.30724187987951
1	1044000	0 4.29086074507829
1	1045000	0 4.28774633218578
1	1046000	0 4.23514128437848
1	1047000	0 4.25256671488337
1	1048000	0 4.2773857037164
1	1049000	0 4.27662998608943
1	1050000	0 4.28580734384275
1	1051000	0 4.28195941494022
1	1052000	0 4.29006935286654
1	1053000	0 4.30705504075276
1	1054000	0 4.2950264226876
1	1055000	0 4.30496112503407
1	1056000	0 4.29701493579473
1	1057000	0 4.31008787708652
1	1058000	0 4.33682989693465
1	1059000	0 4.32771476055039
1	1060000	0 4.31705645975124
1	1061000	0 4.28621046114993
1	1062000	0 4.29575866931927
1	1063000	0 4.25058619989012
1	1064000	0 4.25903568731031
1	1065000	0 4.23938047008398
1	1066000	0 4.23363239966231
1	1067000	0 4.25178920348308
1	1068000	0 4.26329661845322
1	1069000	0 4.28134813178726
1	1070000	0 4.34005871105079
1	1071000	0 4.30406833416063
1	1072000	0 4.34192835382729
1	1073000	0 4.35244091055715
1	1074000	0 4.42043941460333
1	1075000	0 4.39942386944208
1	1076000	0 4.40985324395988
1	1077000	0 4.41873236530067
1	1078000	0 4.42129096921213
1	1079000	0 4.42571404913925
1	1080000	0 4.43771244067363
1	1081000	0 4.46596835896708
1	1082000	0 4.45875679092524
1	1083000	0 4.4869952697262
1	1084000	0 4.4652380819771
1	1085000	0 4.44093192480254
1	1086000	0 4.35111563708579
1	1087000	0 4.32947481752555
1	1088000	0 4.28017699790686
1	1089000	0 4.14678887961514
1	1090000	0 4.13564979909567
1	1091000	0 4.12956874933461
1	1092000	0 4.13006018251175
1	1093000	0 4.15555621001568
1	1094000	0 4.17970566625828
1	1095000	0 4.13765759199808
1	1096000	0 4.14713430205412
1	1097000	0 4.18830409376243
1	1098000	0 4.18835385797107
1	1099000	0 4.15835853896241
1	1100000	0 4.13616082054992
1	1101000	0 4.08509354979947
1	1102000	0 4.154109095169
1	1103000	0 4.17151344406127
1	1104000	0 4.1999878646386
1	1105000	0 4.18808065142806
1	1106000	0 4.18334847653671
1	1107000	0 4.17668382352073
1	1108000	0 4.14829271428186
1	1109000	0 4.16466067456449
1	1110000	0 4.15270738432598
1	1111000	0 4.02758660386583
1	1112000	0 4.01899372307749
1	1113000	0 4.03498030670065
1	1114000	0 4.01013880755765
1	1115000	0 4.0507841398964
1	1116000	0 4.01771370641657
1	1117000	0 4.01309074478805
1	1118000	0 3.98539954781578
1	1119000	0 3.99022908010581
1	1120000	0 4.01395099537952
1	1121000	0 4.01755611145824
1	1122000	0 4.02179236149569
1	1123000	0 4.0131775447988
1	1124000	0 3.98088570917441
1	1125000	0 3.98937604937994
1	1126000	0 3.96140412095957
1	1127000	0 4.00802077892066
1	1128000	0 3.97768690181064
1	1129000	0 3.96863840543217
1	1130000	0 4.00686940371979
1	1131000	0 3.99022624179965
1	1132000	0 3.99983641608598
1	1133000	0 4.00079644740271
1	1134000	0 4.0522086818171
1	1135000	0 4.05067658686239
1	1136000	0 4.03400825929749
1	1137000	0 4.09316336802999
1	1138000	0 4.10677459324855
1	1139000	0 4.15362456367606
1	1140000	0 4.12967672674081
1	1141000	0 4.13522381996184
1	1142000	0 4.18151684982875
1	1143000	0 4.15748086554719
1	1144000	0 4.18581451575371
1	1145000	0 4.16186317092448
1	1146000	0 4.14343966012143
1	1147000	0 4.06503386565823
1	1148000	0 4.05346560517933
1	1149000	0 4.0352432239691
1	1150000	0 4.02557711762435
1	1151000	0 4.03557513390556
1	1152000	0 3.99542013295356
1	1153000	0 3.97448347524364
1	1154000	0 3.96864214344102
1	1155000	0 3.96950774164781
1	1156000	0 3.94625524847379
1	1157000	0 3.89106177988511
1	1158000	0 3.88115067668511
1	1159000	0 3.85399660049137
1	1160000	0 3.83789713126381
1	1161000	0 3.82120091999816
1	1162000	0 3.82525712211232
1	1163000	0 3.84201731509602
1	1164000	0 3.81673545215642
1	1165000	0 3.80088871943087
1	1166000	0 3.8378151053067
1	1167000	0 3.84218632427242
1	1168000	0 3.86225214871343
1	1169000	0 3.81288746169226
1	1170000	0 3.76980242425074
1	1171000	0 3.74726887804723
1	1172000	0 3.75194870320407
1	1173000	0 3.8079629124855
1	1174000	0 3.78520229445542
1	1175000	0 3.73055647689942
1	1176000	0 3.70844191436749
1	1177000	0 3.73520000185135
1	1178000	0 3.71821072663812
1	1179000	0 3.69826780050696
1	1180000	0 3.68487020233815
1	1181000	0 3.71133697164383
1	1182000	0 3.70138473154529
1	1183000	0 3.68089977941216
1	1184000	0 3.642930947595
1	1185000	0 3.65258217985931
1	1186000	0 3.60742004762699
1	1187000	0 3.58334508958892
1	1188000	0 3.58041289122205
1	1189000	0 3.57869656405645
1	1190000	0 3.55158144713569
1	1191000	0 3.60408196857507
1	1192000	0 3.60534395627951
1	1193000	0 3.64783395889876
1	1194000	0 3.63583960083161
1	1195000	0 3.60319809093114
1	1196000	0 3.59671570520218
1	1197000	0 3.62244080513203
1	1198000	0 3.59784221429342
1	1199000	0 3.5568567690731
1	1200000	0 3.5345171587597
1	1201000	0 3.48976416967647
1	1202000	0 3.49171552112115
1	1203000	0 3.48847704291785
1	1204000	0 3.46605284283884
1	1205000	0 3.41010024964763
1	1206000	0 3.37543784683688
1	1207000	0 3.3568469399254
1	1208000	0 3.26049165210096
1	1209000	0 3.21543628587739
1	1210000	0 3.18575349230842
1	1211000	0 3.17959369673098
1	1212000	0 3.14778304165559
1	1213000	0 3.08688636353578
1	1214000	0 3.05138482462887
1	1215000	0 2.97164513342432
1	1216000	0 2.95847519567115
1	1217000	0 2.96095584306995
1	1218000	0 2.91471385462221
1	1219000	0 2.83320734876789
1	1220000	0 2.76384062261319
1	1221000	0 2.74046907493612
1	1222000	0 2.70653409373922
1	1223000	0 2.6585089002429
1	1224000	0 2.62757798920186
1	1225000	0 2.60324162003632
1	1226000	0 2.5872540434404
1	1227000	0 2.56407347105056
1	1228000	0 2.55090759404672
1	1229000	0 2.51842173307869
1	1230000	0 2.49729504401174
1	1231000	0 2.45799142060859
1	1232000	0 2.41059837057343
1	1233000	0 2.35770390804791
1	1234000	0 2.32695347228089
1	1235000	0 2.30029252480467
1	1236000	0 2.2869309370123
1	1237000	0 2.30002421567016
1	1238000	0 2.2799202930136
1	1239000	0 2.28144019188782
1	1240000	0 2.29350214006481
1	1241000	0 2.27973649147422
1	1242000	0 2.2695854554408
1	1243000	0 2.2511192105235
1	1244000	0 2.23802518056069
1	1245000	0 2.19918330119605
1	1246000	0 2.19764847094333
1	1247000	0 2.17109823843822
1	1248000	0 2.13072742177332
1	1249000	0 2.11982560471893
1	1250000	0 2.08445722117319
1	1251000	0 2.05699842494017
1	1252000	0 2.04560043666345
1	1253000	0 2.04136019723361
1	1254000	0 2.02237807087393
1	1255000	0 1.98547460656002
1	1256000	0 1.97461069540637
1	1257000	0 1.94132837834917
1	1258000	0 1.91781053832308
1	1259000	0 1.89691790623637
1	1260000	0 1.87209501495785
1	1261000	0 1.85289724579825
1	1262000	0 1.86083261696505
1	1263000	0 1.8221500782616
1	1264000	0 1.81470997134293
1	1265000	0 1.8000460289462
1	1266000	0 1.76832279451985
1	1267000	0 1.75938740867743
1	1268000	0 1.73827642236156
1	1269000	0 1.71715678412486
1	1270000	0 1.69916732541441
1	1271000	0 1.68197146151646
1	1272000	0 1.67175076192148
1	1273000	0 1.65631054284799
1	1274000	0 1.62667559105657
1	1275000	0 1.62620919742541
1	1276000	0 1.6067751887401
1	1277000	0 1.59280874638219
1	1278000	0 1.57953301060775
1	1279000	0 1.57608213343915
1	1280000	0 1.57655528680116
1	1281000	0 1.55565266434859
1	1282000	0 1.54938808137823
1	1283000	0 1.52815648050399
1	1284000	0 1.50587268318086
1	1285000	0 1.47034689737632
1	1286000	0 1.43716476213559
1	1287000	0 1.43239736298963
1	1288000	0 1.41170843889586
1	1289000	0 1.39550090802708
1	1290000	0 1.39206819464747
1	1291000	0 1.37481594447858
1	1292000	0 1.36692307609763
1	1293000	0 1.35165994190208
1	1294000	0 1.35504998451779
1	1295000	0 1.32102272510575
1	1296000	0 1.30871202776841
1	1297000	0 1.29084054080551
1	1298000	0 1.30568221416492
1	1299000	0 1.29948809811646
1	1300000	0 1.29639974806012
1	1301000	0 1.28967887481818
1	1302000	0 1.28350480720824
1	1303000	0 1.27240760439351
1	1304000	0 1.2530388644986
1	1305000	0 1.23690685688255
1	1306000	0 1.21547658520727
1	1307000	0 1.20620301630112
1	1308000	0 1.20054479716574
1	1309000	0 1.19738296440508
1	1310000	0 1.18293710429439
1	1311000	0 1.17184347091555
1	1312000	0 1.17242032434814
1	1313000	0 1.16391147165848
1	1314000	0 1.14635459998574
1	1315000	0 1.13900772852511
1	1316000	0 1.12783979663578
1	1317000	0 1.12293516735696
1	1318000	0 1.10601407818374
1	1319000	0 1.10357586645025
1	1320000	0 1.09097843939717
1	1321000	0 1.09725539872025
1	1322000	0 1.09279106596974
1	1323000	0 1.09029077940675
1	1324000	0 1.08184390956377
1	1325000	0 1.08198458711456
1	1326000	0 1.09807794604989
1	1327000	0 1.10044950880183
1	1328000	0 1.09571087972032
1	1329000	0 1.09405926798166
1	1330000	0 1.08547586292518
1	1331000	0 1.08028078921905
1	1332000	0 1.06865414256396
1	1333000	0 1.06664391607211
1	1334000	0 1.07137165409335
1	1335000	0 1.08260799474825
1	1336000	0 1.08768947887571
1	1337000	0 1.08886528456567
1	1338000	0 1.09918564277048
1	1339000	0 1.09100276265071
1	1340000	0 1.07993166059215
1	1341000	0 1.0787941727414
1	1342000	0 1.07468649358585
1	1343000	0 1.06913246582667
1	1344000	0 1.05098402040579
1	1345000	0 1.04223101723107
1	1346000	0 1.04343246845285
1	1347000	0 1.02542795647287
1	1348000	0 1.0159565136603
1	1349000	0 1.00665706576008
1	1350000	0 1.00395558243011
1	1351000	0 0.993321016192623
1	1352000	0 0.994259096932357
1	1353000	0 0.982140150358824
1	1354000	0 0.966851767062072
1	1355000	0 0.954253245228137
1	1356000	0 0.957612731266161
1	1357000	0 0.949376365761745
1	1358000	0 0.952848658441751
1	1359000	0 0.965416908895255
1	1360000	0 0.968556071223689
1	1361000	0 0.977530486706816
1	1362000	0 0.986579707819555
1	1363000	0 0.997088131775804
1	1364000	0 1.00799551556968
1	1365000	0 1.0115175198675
1	1366000	0 1.02614784323826
1	1367000	0 1.03463061108095
1	1368000	0 1.0320370477235
1	1369000	0 1.04539083120183
1	1370000	0 1.06595021197962
1	1371000	0 1.08127702553831
1	1372000	0 1.08799136289471
1	1373000	0 1.1013890397851
1	1374000	0 1.1079838279704
1	1375000	0 1.10963873200445
1	1376000	0 1.12093965424087
1	1377000	0 1.10794578387662
1	1378000	0 1.11010818150906
1	1379000	0 1.11003700513454
1	1380000	0 1.10752978213677
1	1381000	0 1.10697084591017
1	1382000	0 1.09268981102892
1	1383000	0 1.07311770177943
1	1384000	0 1.06552536845372
1	1385000	0 1.07352989198341
1	1386000	0 1.08128853159239
1	1387000	0 1.07756840287792
1	1388000	0 1.06437741531551
1	1389000	0 1.06624157606597
1	1390000	0 1.05874352022836
1	1391000	0 1.05796414319551
1	1392000	0 1.05141947219515
1	1393000	0 1.04697588912377
1	1394000	0 1.02341563840524
1	1395000	0 1.02108389831915
1	1396000	0 1.01978442568105
1	1397000	0 1.01922263809595
1	1398000	0 1.0165623588271
1	1399000	0 1.01374081827152
1	1400000	0 0.977551899701895
1	1401000	0 0.962749016562982
1	1402000	0 0.950422234640729
1	1403000	0 0.964231413143112
1	1404000	0 0.970546093727859
1	1405000	0 0.977527468299218
1	1406000	0 0.982985010561266
1	1407000	0 0.990632513234829
1	1408000	0 0.99701102263844
1	1409000	0 1.01249726204209
1	1410000	0 1.02082001524094
1	1411000	0 1.02581639168097
1	1412000	0 1.02368950523541
1	1413000	0 1.02647746463283
1	1414000	0 1.03768189953971
1	1415000	0 1.03458460076964
1	1416000	0 1.04406416017669
1	1417000	0 1.05230593549476
1	1418000	0 1.05515554286356
1	1419000	0 1.05012650662973
1	1420000	0 1.05837291220989
1	1421000	0 1.06140209855432
1	1422000	0 1.06021768088504
1	1423000	0 1.05556419673896
1	1424000	0 1.05431615835901
1	1425000	0 1.05486653679379
1	1426000	0 1.05091256221546
1	1427000	0 1.04340345408636
1	1428000	0 1.04640316022309
1	1429000	0 1.04274588949871
1	1430000	0 1.03915174238543
1	1431000	0 1.03203044645753
1	1432000	0 1.03351594441646
1	1433000	0 1.03240921106538
1	1434000	0 1.02885513211718
1	1435000	0 1.02549083972356
1	1436000	0 1.03595228491011
1	1437000	0 1.0461095667668
1	1438000	0 1.03933582035141
1	1439000	0 1.03297999471232
1	1440000	0 1.0270759838953
1	1441000	0 1.01505060601505
1	1442000	0 1.00967035553417
1	1443000	0 1.00889022737659
1	1444000	0 1.00598234494707
1	1445000	0 0.976372311717212
1	1446000	0 0.975342983470249
1	1447000	0 0.955867946089708
1	1448000	0 0.952135654951876
1	1449000	0 0.934055887079357
1	1450000	0 0.922228999675196
1	1451000	0 0.917769871480292
1	1452000	0 0.911349065588125
1	1453000	0 0.897484476964493
1	1454000	0 0.89332662745585
1	1455000	0 0.892273800147109
1	1456000	0 0.877383639303016
1	1457000	0 0.877033161165654
1	1458000	0 0.864141124367453
1	1459000	0 0.847045212087131
1	1460000	0 0.832426196749114
1	1461000	0 0.833552926633933
1	1462000	0 0.823300033738018
1	1463000	0 0.81825336547383
1	1464000	0 0.81735123461648
1	1465000	0 0.819327281886348
1	1466000	0 0.816362802673887
1	1467000	0 0.812852106763074
1	1468000	0 0.809793602645611
1	1469000	0 0.803509655888894
1	1470000	0 0.797656669541327
1	1471000	0 0.796106770857409
1	1472000	0 0.789993842738782
1	1473000	0 0.78255741925465
1	1474000	0 0.768267172561164
1	1475000	0 0.750421259210323
1	1476000	0 0.727022911623846
1	1477000	0 0.711992613386339
1	1478000	0 0.695989887403948
1	1479000	0 0.684101922795608
1	1480000	0 0.675539397509191
1	1481000	0 0.668429839562078
1	1482000	0 0.649902384328363
1	1483000	0 0.647155943606644
1	1484000	0 0.633643288459817
1	1485000	0 0.623814892913519
1	1486000	0 0.613839128611724
1	1487000	0 0.598228404342623
1	1488000	0 0.581406513996156
1	1489000	0 0.572133291388187
1	1490000	0 0.563299843540716
1	1491000	0 0.557393394665217
1	1492000	0 0.545512172985616
1	1493000	0 0.540276670118303
1	1494000	0 0.526864307184012
1	1495000	0 0.516462521595267
1	1496000	0 0.508207715220865
1	1497000	0 0.498860599876497
1	1498000	0 0.494570454997623
1	1499000	0 0.481976049028829
1	1500000	0 0.476230504823564
1	1501000	0 0.464010920948926
1	1502000	0 0.460307731320718
1	1503000	0 0.452929118828595
1	1504000	0 0.446931931354912
1	1505000	0 0.441809400917738
1	1506000	0 0.431073062877827
1	1507000	0 0.423464292932816
1	1508000	0 0.419259960087235
1	1509000	0 0.403464096409407
1	1510000	0 0.391516425481691
1	1511000	0 0.383257349377487
1	1512000	0 0.365509293934903
1	1513000	0 0.347969212469003
1	1514000	0 0.330870816769356
1	1515000	0 0.320974898569902
1	1516000	0 0.311319939907151
1	1517000	0 0.301891631100826
1	1518000	0 0.290988911038086
1	1519000	0 0.282436539468162
1	1520000	0 0.273127103644528
1	1521000	0 0.262481223138893
1	1522000	0 0.255797993561586
1	1523000	0 0.254896792837724
1	1524000	0 0.245190645903708
1	1525000	0 0.238804063512881
1	1526000	0 0.23037524931527
1	1527000	0 0.216898352921741
1	1528000	0 0.215150618370927
1	1529000	0 0.206717317226977
1	1530000	0 0.198730871883684
1	1531000	0 0.195519764695578
1	1532000	0 0.188612983610258
1	1533000	0 0.186882727116221
1	1534000	0 0.189771794893819
1	1535000	0 0.189783804958084
1	1536000	0 0.180600875419186
1	1537000	0 0.176664921265861
1	1538000	0 0.172203455965507
1	1539000	0 0.167102606878067
1	1540000	0 0.167948666203574
1	1541000	0 0.179528261073219
1	1542000	0 0.180746260213394
1	1543000	0 0.183086708467974
1	1544000	0 0.184065685083652
1	1545000	0 0.187152211718359
1	1546000	0 0.186818837439399
1	1547000	0 0.188719576101637
1	1548000	0 0.194403899629337
1	1549000	0 0.196797968591552
1	1550000	0 0.198168058263373
1	1551000	0 0.209277143974716
1	1552000	0 0.216563506367456
1	1553000	0 0.222713659557046
1	1554000	0 0.216541143902406
1	1555000	0 0.210358360138285
1	1556000	0 0.204083629201149
1	1557000	0 0.202007843106735
1	1558000	0 0.199302816294885
1	1559000	0 0.198027556574541
1	1560000	0 0.188819050867211
1	1561000	0 0.185747329492255
1	1562000	0 0.180678460925283
1	1563000	0 0.183358968216423
1	1564000	0 0.18062421739645
1	1565000	0 0.176940792739295
1	1566000	0 0.177912961626327
1	1567000	0 0.171980326988982
1	1568000	0 0.167220934340108
1	1569000	0 0.164429785246076
1	1570000	0 0.169375185230883
1	1571000	0 0.165072525757383
1	1572000	0 0.165314905775658
1	1573000	0 0.16596226872039
1	1574000	0 0.164365590522492
1	1575000	0 0.16499834322486
1	1576000	0 0.164360976516588
1	1577000	0 0.160657401860947
1	1578000	0 0.158875089067697
1	1579000	0 0.160618948251512
1	1580000	0 0.160592768992844
1	1581000	0 0.158597051387593
1	1582000	0 0.153608044725793
1	1583000	0 0.156130733293053
1	1584000	0 0.14964812845731
1	1585000	0 0.149275112009182
1	1586000	0 0.148125701999039
1	1587000	0 0.148388345022853
1	1588000	0 0.14546521446021
1	1589000	0 0.144674055500605
1	1590000	0 0.146418829594649
1	1591000	0 0.141023098420858
1	1592000	0 0.139715380948679
1	1593000	0 0.137795943858859
1	1594000	0 0.133030811032844
1	1595000	0 0.131463667415846
1	1596000	0 0.136252180479637
1	1597000	0 0.139208936124606
1	1598000	0 0.142177887410946
1	1599000	0 0.138626941683696
1	1600000	0 0.145646868752819
1	1601000	0 0.149237575416094
1	1602000	0 0.150548967575403
1	1603000	0 0.157008070505557
1	1604000	0 0.160604522136393
1	1605000	0 0.159490070562449
1	1606000	0 0.157198955846003
1	1607000	0 0.155431197418706
1	1608000	0 0.156054378450834
1	1609000	0 0.159807638439808
1	1610000	0 0.164323300716128
1	1611000	0 0.166835816283029
1	1612000	0 0.166314089969874
1	1613000	0 0.166804871140257
1	1614000	0 0.166775047351771
1	1615000	0 0.166509172266175
1	1616000	0 0.15682696417065
1	1617000	0 0.1540718523811
1	1618000	0 0.150051248987803
1	1619000	0 0.146528740734306
1	1620000	0 0.149794363370386
1	1621000	0 0.149039052958852
1	1622000	0 0.146731975750444
1	1623000	0 0.148832446117321
1	1624000	0 0.148113409031358
1	1625000	0 0.154062864754539
1	1626000	0 0.156036199032533
1	1627000	0 0.165213828445142
1	1628000	0 0.164109248534914
1	1629000	0 0.168698366610906
1	1630000	0 0.165662590225321
1	1631000	0 0.166813164586056
1	1632000	0 0.166603748305975
1	1633000	0 0.175110524511982
1	1634000	0 0.172735603317268
1	1635000	0 0.177469156723853
1	1636000	0 0.177941994148287
1	1637000	0 0.175001716272178
1	1638000	0 0.17445832869412
1	1639000	0 0.180307153768273
1	1640000	0 0.187976544306162
1	1641000	0 0.189678701236656
1	1642000	0 0.189802405692824
1	1643000	0 0.188148756720621
1	1644000	0 0.187028898291219
1	1645000	0 0.191417563452239
1	1646000	0 0.195405997882412
1	1647000	0 0.198807566359051
1	1648000	0 0.202296358881264
1	1649000	0 0.204262310818878
1	1650000	0 0.206432033277164
1	1651000	0 0.205965140845413
1	1652000	0 0.215198692679352
1	1653000	0 0.216129056479049
1	1654000	0 0.217811893037676
1	1655000	0 0.22454584747345
1	1656000	0 0.220149933165039
1	1657000	0 0.223747994122949
1	1658000	0 0.220803083529709
1	1659000	0 0.224678098074068
1	1660000	0 0.231235660697444
1	1661000	0 0.226788406176338
1	1662000	0 0.231474746436833
1	1663000	0 0.237331875820574
1	1664000	0 0.240861840876299
1	1665000	0 0.244264679475077
1	1666000	0 0.247011614776043
1	1667000	0 0.249144140353506
1	1668000	0 0.24583677663218
1	1669000	0 0.245539867733574
1	1670000	0 0.248491000353546
1	1671000	0 0.246956846461848
1	1672000	0 0.246545404706569
1	1673000	0 0.244781668437408
1	1674000	0 0.2370908142733
1	1675000	0 0.23200344989018
1	1676000	0 0.23108277602189
1	1677000	0 0.229164068030665
1	1678000	0 0.229809593955117
1	1679000	0 0.233323678801644
1	1680000	0 0.23408195269472
1	1681000	0 0.234849693243539
1	1682000	0 0.236853562211761
1	1683000	0 0.242409265645108
1	1684000	0 0.24487852471975
1	1685000	0 0.25112073935471
1	1686000	0 0.254878699727672
1	1687000	0 0.26020754023442
1	1688000	0 0.252344261900169
1	1689000	0 0.253574557349525
1	1690000	0 0.258882396870114
1	1691000	0 0.2574503991791
1	1692000	0 0.24490598670105
1	1693000	0 0.239084148910711
1	1694000	0 0.231512501788281
1	1695000	0 0.225873812120479
1	1696000	0 0.219908963751324
1	1697000	0 0.216873498947045
1	1698000	0 0.214637052272566
1	1699000	0 0.212819146410244
1	1700000	0 0.21031055526583
1	1701000	0 0.209064692935066
1	1702000	0 0.205959795362694
1	1703000	0 0.199270353587665
1	1704000	0 0.192647012205032
1	1705000	0 0.187115441606939
1	1706000	0 0.188050808871399
1	1707000	0 0.183948560625817
1	1708000	0 0.178290565554861
1	1709000	0 0.176576246187162
1	1710000	0 0.171341339613482
1	1711000	0 0.166916753851457
1	1712000	0 0.163073617827646
1	1713000	0 0.160241664999754
1	1714000	0 0.158580498784928
1	1715000	0 0.159313848344258
1	1716000	0 0.157006325959598
1	1717000	0 0.152803393100018
1	1718000	0 0.151114460204904
1	1719000	0 0.148529232245734
1	1720000	0 0.144640982801923
1	1721000	0 0.13889753854809
1	1722000	0 0.137378303568963
1	1723000	0 0.133587703193309
1	1724000	0 0.129802248391966
1	1725000	0 0.127811358681702
1	1726000	0 0.123674995875808
1	1727000	0 0.126330763380313
1	1728000	0 0.124719697211137
1	1729000	0 0.12712431141107
1	1730000	0 0.123026820967025
1	1731000	0 0.126571275883927
1	1732000	0 0.125015739730722
1	1733000	0 0.126607091439333
1	1734000	0 0.124595974130604
1	1735000	0 0.121701592967652
1	1736000	0 0.120727045141711
1	1737000	0 0.1192051883079
1	1738000	0 0.118792553849379
1	1739000	0 0.121285087559196
1	1740000	0 0.120274169159437
1	1741000	0 0.126021244453681
1	1742000	0 0.128308237636972
1	1743000	0 0.128175791856878
1	1744000	0 0.129733967753817
1	1745000	0 0.126846060981184
1	1746000	0 0.127522892103023
1	1747000	0 0.127797580410134
1	1748000	0 0.12825780892135
1	1749000	0 0.129203167526255
1	1750000	0 0.130410309753575
1	1751000	0 0.123553772210007
1	1752000	0 0.1202384262651
1	1753000	0 0.118976936253174
1	1754000	0 0.113719557924713
1	1755000	0 0.109760069746691
1	1756000	0 0.105499192650626
1	1757000	0 0.103252180307054
1	1758000	0 0.101009416657004
1	1759000	0 0.101143065552572
1	1760000	0 0.101721913552009
1	1761000	0 0.102251531195559
1	1762000	0 0.102032465908276
1	1763000	0 0.0997347250927718
1	1764000	0 0.100982439520601
1	1765000	0 0.100067648429367
1	1766000	0 0.0979196420212611
1	1767000	0 0.0938126174841578
1	1768000	0 0.0908180006452449
1	1769000	0 0.0899139004649275
1	1770000	0 0.091954146285131
1	1771000	0 0.0927637297682706
1	1772000	0 0.092922544997443
1	1773000	0 0.093179620353679
1	1774000	0 0.0902697979347841
1	1775000	0 0.0905843238277963
1	1776000	0 0.0884107202186661
1	1777000	0 0.0891143928737921
1	1778000	0 0.0839798414527432
1	1779000	0 0.0840387354144041
1	1780000	0 0.0813713163196605
1	1781000	0 0.0878277642006674
1	1782000	0 0.0853224854400851
1	1783000	0 0.0829898681912551
1	1784000	0 0.0696040993347567
1	1785000	0 0.0701157413005424
1	1786000	0 0.0669868461740838
1	1787000	0 0.0642991575015695
1	1788000	0 0.0641925653426767
1	1789000	0 0.0638162777938899
1	1790000	0 0.0616774793772715
1	1791000	0 0.0555422418233548
1	1792000	0 0.0553244152117017
1	1793000	0 0.056441071418957
1	1794000	0 0.0567720038555841
1	1795000	0 0.0532251658393317
1	1796000	0 0.0505450852627895
1	1797000	0 0.0453330577068508
1	1798000	0 0.0434667426951046
1	1799000	0 0.0444332651175856
1	1800000	0 0.0438975546209366
1	1801000	0 0.0467612115397326
1	1802000	0 0.0488535339688789
1	1803000	0 0.0471670423823344
1	1804000	0 0.0442434116328637
1	1805000	0 0.0438592429840492
1	1806000	0 0.0374146589495193
1	1807000	0 0.0410671407826229
1	1808000	0 0.0391722870561154
1	1809000	0 0.041786342372492
1	1810000	0 0.040051793442673
1	1811000	0 0.0355660293346778
1	1812000	0 0.0320099712746811
1	1813000	0 0.0327758965963909
1	1814000	0 0.0313542417907026
1	1815000	0 0.0277225093322191
1	1816000	0 0.0280486299528151
1	1817000	0 0.0327008477530057
1	1818000	0 0.0323455286255311
1	1819000	0 0.0328254732316463
1	1820000	0 0.0327029549818712
1	1821000	0 0.0296286619698845
1	1822000	0 0.0299084479133749
1	1823000	0 0.0293612149412332
1	1824000	0 0.0312404319417336
1	1825000	0 0.033470121710484
1	1826000	0 0.0376576779271464
1	1827000	0 0.0380207958204511
1	1828000	0 0.038040563030849
1	1829000	0 0.0392419582597957
1	1830000	0 0.0360678750526588
1	1831000	0 0.0413810404717595
1	1832000	0 0.0421378135560667
1	1833000	0 0.0451267104474863
1	1834000	0 0.0438017131982108
1	1835000	0 0.0435825360175106
1	1836000	0 0.034303127130231
1	1837000	0 0.0307094833457791
1	1838000	0 0.0199333577054139
1	1839000	0 0.0234065980851784
1	1840000	0 0.0237867512348671
1	1841000	0 0.0219335213478309
1	1842000	0 0.0226717153392926
1	1843000	0 0.0252143738409416
1	1844000	0 0.0290625088663092
1	1845000	0 0.0311745864628351
1	1846000	0 0.0313026462392976
1	1847000	0 0.0357613384601216
1	1848000	0 0.0364400992958901
1	1849000	0 0.036573531724745
1	1850000	0 0.0351725346793832
1	1851000	0 0.0369542229596232
1	1852000	0 0.0369713232603318
1	1853000	0 0.0379876954322447
1	1854000	0 0.0405579636684669
1	1855000	0 0.0427585260037625
1	1856000	0 0.0427593694855084
1	1857000	0 0.0425870131085717
1	1858000	0 0.0429878730243733
1	1859000	0 0.0440950650411296
1	1860000	0 0.0408119644808915
1	1861000	0 0.0457694635691921
1	1862000	0 0.0469223665522734
1	1863000	0 0.0440915239278038
1	1864000	0 0.045533741144838
1	1865000	0 0.043651058817768
1	1866000	0 0.0446934343028248
1	1867000	0 0.0526813748729798
1	1868000	0 0.0609070461451832
1	1869000	0 0.0637465657627352
1	1870000	0 0.0633607389472553
1	1871000	0 0.0668718539500741
1	1872000	0 0.0683058213869501
1	1873000	0 0.0679180487024845
1	1874000	0 0.0699205278904075
1	1875000	0 0.072724524313748
1	1876000	0 0.0747048274643553
1	1877000	0 0.0809174615189258
1	1878000	0 0.0890001798060919
1	1879000	0 0.0893787102082624
1	1880000	0 0.0921900699697662
1	1881000	0 0.0948793839492277
1	1882000	0 0.0890009377766222
1	1883000	0 0.08930722864305
1	1884000	0 0.089113152418984
1	1885000	0 0.0903718009061865
1	1886000	0 0.0971705349232663
1	1887000	0 0.0977442647063977
1	1888000	0 0.100721061836227
1	1889000	0 0.100816075109851
1	1890000	0 0.101441572583749
1	1891000	0 0.102064046490052
1	1892000	0 0.0930241863128492
1	1893000	0 0.0942306952683205
1	1894000	0 0.0955208004807507
1	1895000	0 0.0940606763177126
1	1896000	0 0.0946184310520157
1	1897000	0 0.0959549643198276
1	1898000	0 0.0904706224521032
1	1899000	0 0.0886126423586281
1	1900000	0 0.0903467811212295
1	1901000	0 0.0905139651027735
1	1902000	0 0.0927438641114424
1	1903000	0 0.0941954436383558
1	1904000	0 0.0923680467187735
1	1905000	0 0.0930785797710415
1	1906000	0 0.0950062488999257
1	1907000	0 0.0996062533201214
1	1908000	0 0.103780096104823
1	1909000	0 0.107906052591331
1	1910000	0 0.108076345131259
1	1911000	0 0.105482251945255
1	1912000	0 0.106219767497036
1	1913000	0 0.108428567189738
1	1914000	0 0.109833827882999
1	1915000	0 0.109765006533363
1	1916000	0 0.111533175222844
1	1917000	0 0.12329169492788
1	1918000	0 0.132407047960779
1	1919000	0 0.137248120900119
1	1920000	0 0.146469650551437
1	1921000	0 0.146935541282014
1	1922000	0 0.145517874632797
1	1923000	0 0.144740169987174
1	1924000	0 0.144159685855673
1	1925000	0 0.143419688152746
1	1926000	0 0.143217813610995
1	1927000	0 0.142794377443304
1	1928000	0 0.142195530981041
1	1929000	0 0.144058330569313
1	1930000	0 0.146204488014215
1	1931000	0 0.147092083259671
1	1932000	0 0.141888338088474
1	1933000	0 0.142259179417705
1	1934000	0 0.147048501495786
1	1935000	0 0.159134921241053
1	1936000	0 0.160326589020589
1	1937000	0 0.155267914731964
1	1938000	0 0.159415864671096
1	1939000	0 0.161298532173697
1	1940000	0 0.163705929388959
1	1941000	0 0.165480184867082
1	1942000	0 0.171764049689893
1	1943000	0 0.173133687454588
1	1944000	0 0.173079334476863
1	1945000	0 0.174970047711874
1	1946000	0 0.182948269053778
1	1947000	0 0.185067675713874
1	1948000	0 0.189437133359727
1	1949000	0 0.190565346407629
1	1950000	0 0.189329280328128
1	1951000	0 0.189171492217282
1	1952000	0 0.188444557101176
1	1953000	0 0.186754104413528
1	1954000	0 0.18633630003348
1	1955000	0 0.187363425892428
1	1956000	0 0.188166906106324
1	1957000	0 0.190891202270398
1	1958000	0 0.193388805195391
1	1959000	0 0.193380065815471
1	1960000	0 0.194596877697784
1	1961000	0 0.194301904384333
1	1962000	0 0.194915936312347
1	1963000	0 0.201709597043456
1	1964000	0 0.195949368120379
1	1965000	0 0.198856013369858
1	1966000	0 0.198251988864072
1	1967000	0 0.196796839743447
1	1968000	0 0.188505935959837
1	1969000	0 0.188995589167369
1	1970000	0 0.190846449828793
1	1971000	0 0.189441088807146
1	1972000	0 0.18948996839392
1	1973000	0 0.188685160189267
1	1974000	0 0.184627533148029
1	1975000	0 0.181748718585314
1	1976000	0 0.179678270422778
1	1977000	0 0.176808337633534
1	1978000	0 0.177940408121891
1	1979000	0 0.175860810488563
1	1980000	0 0.175415065149401
1	1981000	0 0.177947765134276
1	1982000	0 0.172377859117545
1	1983000	0 0.172776059429686
1	1984000	0 0.164892526861868
1	1985000	0 0.164176925580988
1	1986000	0 0.164223862381953
1	1987000	0 0.165882948225119
1	1988000	0 0.166107301182559
1	1989000	0 0.172081464702359
1	1990000	0 0.171015663833486
1	1991000	0 0.17172568552879
1	1992000	0 0.1750497875856
1	1993000	0 0.174353924746131
1	1994000	0 0.174423551355622
1	1995000	0 0.173524258191855
1	1996000	0 0.17147114786159
1	1997000	0 0.172331397713838
1	1998000	0 0.174391276900438
1	1999000	0 0.176262688369795
1	2000000	0 0.177467366148877
1	2001000	0 0.175603866412332
1	2002000	0 0.170372328797589
1	2003000	0 0.171246348341293
1	2004000	0 0.168364782218142
1	2005000	0 0.167130139382414
1	2006000	0 0.166467379181157
1	2007000	0 0.167914806498495
1	2008000	0 0.166630832175871
1	2009000	0 0.166999782271974
1	2010000	0 0.166493363395946
1	2011000	0 0.166232244564362
1	2012000	0 0.163848607283682
1	2013000	0 0.158530203018303
1	2014000	0 0.163938613468831
1	2015000	0 0.165469269508375
1	2016000	0 0.169740362059945
1	2017000	0 0.166867937886712
1	2018000	0 0.159089993266063
1	2019000	0 0.149295288022896
1	2020000	0 0.147435960015163
1	2021000	0 0.149868290889107
1	2022000	0 0.147925285778161
1	2023000	0 0.142995748436143
1	2024000	0 0.137873248790623
1	2025000	0 0.134857467919297
1	2026000	0 0.129702936629536
1	2027000	0 0.126903469557964
1	2028000	0 0.120285139437578
1	2029000	0 0.106962846188427
1	2030000	0 0.106635874885111
1	2031000	0 0.0991369624571313
1	2032000	0 0.0944776238770026
1	2033000	0 0.0955171261252717
1	2034000	0 0.0949567406318498
1	2035000	0 0.0925663547424227
1	2036000	0 0.0904935547953469
1	2037000	0 0.0848104735069911
1	2038000	0 0.080391926793428
1	2039000	0 0.0805255297988635
1	2040000	0 0.081423140178621
1	2041000	0 0.0777701781389273
1	2042000	0 0.0777937717689492
1	2043000	0 0.0814298688410848
1	2044000	0 0.0796479998443026
1	2045000	0 0.0801331711069452
1	2046000	0 0.0800759993068068
1	2047000	0 0.0811399931415595
1	2048000	0 0.0803359345681862
1	2049000	0 0.0875803678806078
1	2050000	0 0.0873415265459429
1	2051000	0 0.0855564201865454
1	2052000	0 0.0861468327014717
1	2053000	0 0.0856816323473913
1	2054000	0 0.0849178385615394
1	2055000	0 0.0873311477629294
1	2056000	0 0.0853769527729107
1	2057000	0 0.0857073934146236
1	2058000	0 0.0861944067280732
1	2059000	0 0.0861329092212703
1	2060000	0 0.0864010728390736
1	2061000	0 0.0854898868148289
1	2062000	0 0.0870273621364779
1	2063000	0 0.0849191096111817
1	2064000	0 0.0830498484115145
1	2065000	0 0.0851132990055328
1	2066000	0 0.0845664546162293
1	2067000	0 0.0807238763237375
1	2068000	0 0.0672093208996001
1	2069000	0 0.0642230292874047
1	2070000	0 0.0663674429311154
1	2071000	0 0.059083405501636
1	2072000	0 0.0593115659804269
1	2073000	0 0.0596749496488737
1	2074000	0 0.0607274488369858
1	2075000	0 0.061237871836255
[truncated: 128,651 more rows]

## Sheet: 7
chr	pos	SNPindex
1	770000	-0.109409
1	780000	-0.115487
1	790000	-0.112272
1	800000	-0.118597
1	810000	-0.116702
1	820000	-0.121816
1	830000	-0.114557
1	840000	-0.114966
1	850000	-0.120295
1	860000	-0.120865
1	870000	-0.11733
1	880000	-0.116151
1	890000	-0.108549
1	900000	-0.106822
1	910000	-0.115103
1	920000	-0.118331
1	930000	-0.118428
1	940000	-0.114293
1	950000	-0.115121
1	960000	-0.116208
1	970000	-0.108694
1	980000	-0.108144
1	990000	-0.10437
1	1000000	-0.0996699
1	1010000	-0.0939378
1	1020000	-0.0855497
1	1030000	-0.0843533
1	1040000	-0.0753438
1	1050000	-0.0717062
1	1060000	-0.0673256
1	1070000	-0.0583355
1	1080000	-0.0615914
1	1090000	-0.0544313
1	1100000	-0.0502065
1	1110000	-0.0505523
1	1120000	-0.0468499
1	1130000	-0.0449263
1	1140000	-0.0502236
1	1150000	-0.051552
1	1160000	-0.058708
1	1170000	-0.0591067
1	1180000	-0.0580496
1	1190000	-0.061629
1	1200000	-0.0541491
1	1210000	-0.0535266
1	1220000	-0.0500986
1	1230000	-0.0521317
1	1240000	-0.0529375
1	1250000	-0.0549958
1	1260000	-0.0545646
1	1270000	-0.0602331
1	1280000	-0.0732972
1	1290000	-0.0693162
1	1300000	-0.0650751
1	1310000	-0.0705559
1	1320000	-0.0689649
1	1330000	-0.0667606
1	1340000	-0.0604864
1	1350000	-0.0561704
1	1360000	-0.0447485
1	1370000	-0.0465618
1	1380000	-0.0453274
1	1390000	-0.0420797
1	1400000	-0.0428953
1	1410000	-0.0521102
1	1420000	-0.0537383
1	1430000	-0.0522417
1	1440000	-0.0445307
1	1450000	-0.0417318
1	1460000	-0.0365046
1	1470000	-0.0297649
1	1480000	-0.0308893
1	1490000	-0.0372063
1	1500000	-0.0312972
1	1510000	-0.0264819
1	1520000	-0.0190625
1	1530000	-0.0169401
1	1540000	-0.0117972
1	1550000	-0.00820835
1	1560000	-0.0061539
1	1570000	-0.00645007
1	1580000	-0.00182158
1	1590000	-0.00129756
1	1600000	0.00320958
1	1610000	0.00731912
1	1620000	0.00936603
1	1630000	0.00615966
1	1640000	0.00642348
1	1650000	0.00579906
1	1660000	0.0100625
1	1670000	0.0064787
1	1680000	0.00520017
1	1690000	0.00661214
1	1700000	-0.000932908
1	1710000	0.0125635
1	1720000	0.0125364
1	1730000	0.018746
1	1740000	0.0283695
1	1750000	0.0374944
1	1760000	0.0388189
1	1770000	0.0386049
1	1780000	0.0356598
1	1790000	0.0372231
1	1800000	0.0414496
1	1810000	0.0392696
1	1820000	0.0468203
1	1830000	0.0401101
1	1840000	0.0402262
1	1850000	0.0435003
1	1860000	0.0407841
1	1870000	0.0438904
1	1880000	0.0373504
1	1890000	0.0368705
1	1900000	0.0380332
1	1910000	0.0376914
1	1920000	0.0379132
1	1930000	0.0497495
1	1940000	0.0538173
1	1950000	0.0498914
1	1960000	0.0565082
1	1970000	0.064856
1	1980000	0.07189
1	1990000	0.0658297
1	2000000	0.0618123
1	2010000	0.0489379
1	2020000	0.0408427
1	2030000	0.019998
1	2040000	0.0169789
1	2050000	0.0148274
1	2060000	0.0212848
1	2070000	0.0232818
1	2080000	0.019456
1	2090000	0.0228776
1	2100000	0.0228361
1	2110000	0.0318245
1	2120000	0.0287901
1	2130000	0.0237408
1	2140000	0.0276687
1	2150000	0.0369995
1	2160000	0.0429025
1	2170000	0.0328598
1	2180000	0.031991
1	2190000	0.0326585
1	2200000	0.0330938
1	2210000	0.0335419
1	2220000	0.0348856
1	2230000	0.0303044
1	2240000	0.0293671
1	2250000	0.0367192
1	2260000	0.0353124
1	2270000	0.0306479
1	2280000	0.0299821
1	2290000	0.0351791
1	2300000	0.0261118
1	2310000	0.0233587
1	2320000	0.0207369
1	2330000	0.0269693
1	2340000	0.0156376
1	2350000	0.0134082
1	2360000	0.0161094
1	2370000	0.00768518
1	2380000	0.00721868
1	2390000	0.010444
1	2400000	0.00941502
1	2410000	0.00738554
1	2420000	0.0136871
1	2430000	0.018898
1	2440000	0.0195775
1	2450000	0.00675238
1	2460000	0.00126544
1	2470000	-0.00269325
1	2480000	-0.00289284
1	2490000	-0.00266257
1	2500000	-0.00609
1	2510000	-0.00695445
1	2520000	-0.0112783
1	2530000	-0.0220814
1	2540000	-0.0283041
1	2550000	-0.0302728
1	2560000	-0.0358921
1	2570000	-0.0374716
1	2580000	-0.0495817
1	2590000	-0.0444139
1	2600000	-0.0505662
1	2610000	-0.0572528
1	2620000	-0.0594011
1	2630000	-0.0614223
1	2640000	-0.0641428
1	2650000	-0.065329
1	2660000	-0.0658852
1	2670000	-0.0578602
1	2680000	-0.0591006
1	2690000	-0.0586974
1	2700000	-0.0569924
1	2710000	-0.0641441
1	2720000	-0.0607359
1	2730000	-0.0565779
1	2740000	-0.0650752
1	2750000	-0.0621258
1	2760000	-0.0607628
1	2770000	-0.0542564
1	2780000	-0.052086
1	2790000	-0.048052
1	2800000	-0.0521395
1	2810000	-0.0547712
1	2820000	-0.0484409
1	2830000	-0.0489311
1	2840000	-0.0507239
1	2850000	-0.0587266
1	2860000	-0.0602022
1	2870000	-0.0732397
1	2880000	-0.0735504
1	2890000	-0.0718873
1	2900000	-0.0815365
1	2910000	-0.0829623
1	2920000	-0.0797205
1	2930000	-0.0782239
1	2940000	-0.0747679
1	2950000	-0.0710435
1	2960000	-0.0718529
1	2970000	-0.0705208
1	2980000	-0.0709082
1	2990000	-0.071637
1	3000000	-0.0716934
1	3010000	-0.0639391
1	3020000	-0.0755416
1	3030000	-0.0834156
1	3040000	-0.0864041
1	3050000	-0.0909247
1	3060000	-0.0912349
1	3070000	-0.0907507
1	3080000	-0.0885789
1	3090000	-0.0901218
1	3100000	-0.0868361
1	3110000	-0.0859654
1	3120000	-0.0900884
1	3130000	-0.0924808
1	3140000	-0.0910629
1	3150000	-0.0909846
1	3160000	-0.0906389
1	3170000	-0.0788835
1	3180000	-0.0804345
1	3190000	-0.082861
1	3200000	-0.0821437
1	3210000	-0.081308
1	3220000	-0.0844895
1	3230000	-0.0849859
1	3240000	-0.0865119
1	3250000	-0.0918551
1	3260000	-0.101927
1	3270000	-0.106423
1	3280000	-0.10658
1	3290000	-0.106968
1	3300000	-0.108145
1	3310000	-0.113205
1	3320000	-0.1092
1	3330000	-0.110001
1	3340000	-0.108251
1	3350000	-0.108223
1	3360000	-0.110862
1	3370000	-0.109035
1	3380000	-0.111484
1	3390000	-0.100234
1	3400000	-0.0999073
1	3410000	-0.097539
1	3420000	-0.0996101
1	3430000	-0.101867
1	3440000	-0.108563
1	3450000	-0.111688
1	3460000	-0.119013
1	3470000	-0.118464
1	3480000	-0.122768
1	3490000	-0.127377
1	3500000	-0.119997
1	3510000	-0.115205
1	3520000	-0.113278
1	3530000	-0.109145
1	3540000	-0.0905318
1	3550000	-0.0942849
1	3560000	-0.0960954
1	3570000	-0.100403
1	3580000	-0.100495
1	3590000	-0.0985262
1	3600000	-0.102413
1	3610000	-0.113922
1	3620000	-0.134149
1	3630000	-0.134504
1	3640000	-0.130076
1	3650000	-0.137724
1	3660000	-0.149474
1	3670000	-0.152376
1	3680000	-0.143704
1	3690000	-0.145556
1	3700000	-0.147258
1	3710000	-0.148757
1	3720000	-0.149932
1	3730000	-0.149101
1	3740000	-0.145201
1	3750000	-0.148981
1	3760000	-0.143788
1	3770000	-0.143727
1	3780000	-0.136367
1	3790000	-0.134514
1	3800000	-0.132551
1	3810000	-0.126956
1	3820000	-0.1175
1	3830000	-0.114016
1	3840000	-0.118512
1	3850000	-0.114074
1	3860000	-0.107891
1	3870000	-0.107442
1	3880000	-0.0988351
1	3890000	-0.1015
1	3900000	-0.111505
1	3910000	-0.112272
1	3920000	-0.114667
1	3930000	-0.111212
1	3940000	-0.109054
1	3950000	-0.107716
1	3960000	-0.105611
1	3970000	-0.103895
1	3980000	-0.0993177
1	3990000	-0.0969232
1	4000000	-0.101961
1	4010000	-0.100212
1	4020000	-0.0995615
1	4030000	-0.0986847
1	4040000	-0.0915931
1	4050000	-0.0866663
1	4060000	-0.0887493
1	4070000	-0.0885532
1	4080000	-0.0893858
1	4090000	-0.0890615
1	4100000	-0.0937548
1	4110000	-0.093839
1	4120000	-0.0891402
1	4130000	-0.0863326
1	4140000	-0.0844208
1	4150000	-0.0809884
1	4160000	-0.0819755
1	4170000	-0.0845384
1	4180000	-0.0894966
1	4190000	-0.0887646
1	4200000	-0.0935553
1	4210000	-0.0951245
1	4220000	-0.0911367
1	4230000	-0.0910764
1	4240000	-0.0951581
1	4250000	-0.09343
1	4260000	-0.0954803
1	4270000	-0.0947124
1	4280000	-0.107255
1	4290000	-0.101077
1	4300000	-0.109859
1	4310000	-0.110147
1	4320000	-0.111741
1	4330000	-0.120567
1	4340000	-0.124021
1	4350000	-0.123026
1	4360000	-0.123317
1	4370000	-0.124915
1	4380000	-0.124002
1	4390000	-0.131639
1	4400000	-0.133687
1	4410000	-0.130258
1	4420000	-0.134661
1	4430000	-0.137914
1	4440000	-0.142878
1	4450000	-0.148432
1	4460000	-0.156576
1	4470000	-0.159267
1	4480000	-0.156399
1	4490000	-0.157597
1	4500000	-0.157849
1	4510000	-0.15683
1	4520000	-0.175136
1	4530000	-0.171122
1	4540000	-0.174736
1	4550000	-0.173064
1	4560000	-0.17095
1	4570000	-0.173569
1	4580000	-0.176535
1	4590000	-0.181517
1	4600000	-0.181333
1	4610000	-0.188666
1	4620000	-0.191165
1	4630000	-0.189489
1	4640000	-0.189915
1	4650000	-0.187986
1	4660000	-0.184981
1	4670000	-0.183853
1	4680000	-0.200923
1	4690000	-0.199487
1	4700000	-0.195947
1	4710000	-0.196166
1	4720000	-0.197969
1	4730000	-0.203239
1	4740000	-0.202109
1	4750000	-0.197736
1	4760000	-0.204822
1	4770000	-0.205291
1	4780000	-0.204706
1	4790000	-0.203259
1	4800000	-0.205185
1	4810000	-0.210339
1	4820000	-0.204348
1	4830000	-0.203123
1	4840000	-0.205222
1	4850000	-0.206514
1	4860000	-0.207239
1	4870000	-0.205132
1	4880000	-0.196764
1	4890000	-0.195404
1	4900000	-0.191717
1	4910000	-0.192713
1	4920000	-0.1911
1	4930000	-0.189238
1	4940000	-0.18754
1	4950000	-0.184938
1	4960000	-0.185346
1	4970000	-0.176363
1	4980000	-0.176717
1	4990000	-0.174693
1	5000000	-0.170357
1	5010000	-0.168346
1	5020000	-0.16542
1	5030000	-0.164035
1	5040000	-0.161801
1	5050000	-0.158463
1	5060000	-0.155341
1	5070000	-0.153586
1	5080000	-0.153422
1	5090000	-0.155582
1	5100000	-0.154401
1	5110000	-0.151281
1	5120000	-0.138537
1	5130000	-0.13303
1	5140000	-0.121004
1	5150000	-0.122517
1	5160000	-0.116954
1	5170000	-0.103232
1	5180000	-0.10826
1	5190000	-0.109159
1	5200000	-0.103221
1	5210000	-0.104288
1	5220000	-0.102947
1	5230000	-0.102016
1	5240000	-0.10151
1	5250000	-0.100944
1	5260000	-0.101486
1	5270000	-0.11269
1	5280000	-0.113321
1	5290000	-0.117633
1	5300000	-0.119913
1	5310000	-0.119783
1	5320000	-0.119813
1	5330000	-0.117861
1	5340000	-0.121339
1	5350000	-0.122158
1	5360000	-0.122331
1	5370000	-0.127109
1	5380000	-0.126536
1	5390000	-0.125894
1	5400000	-0.121796
1	5410000	-0.121789
1	5420000	-0.118972
1	5430000	-0.111995
1	5440000	-0.114314
1	5450000	-0.119405
1	5460000	-0.118782
1	5470000	-0.1187
1	5480000	-0.115857
1	5490000	-0.119458
1	5500000	-0.126397
1	5510000	-0.125795
1	5520000	-0.123127
1	5530000	-0.102206
1	5540000	-0.0960728
1	5550000	-0.0997243
1	5560000	-0.0986174
1	5570000	-0.0957928
1	5580000	-0.0907284
1	5590000	-0.0892013
1	5600000	-0.083163
1	5610000	-0.0835954
1	5620000	-0.0888484
1	5630000	-0.0920154
1	5640000	-0.0929801
1	5650000	-0.0901573
1	5660000	-0.0914646
1	5670000	-0.0900504
1	5680000	-0.0877642
1	5690000	-0.0851623
1	5700000	-0.0826311
1	5710000	-0.0785178
1	5720000	-0.0777844
1	5730000	-0.0779436
1	5740000	-0.0746726
1	5750000	-0.0781044
1	5760000	-0.0722556
1	5770000	-0.0677551
1	5780000	-0.0711479
1	5790000	-0.066453
1	5800000	-0.0703918
1	5810000	-0.0656966
1	5820000	-0.0615895
1	5830000	-0.058198
1	5840000	-0.0514422
1	5850000	-0.0555798
1	5860000	-0.0524427
1	5870000	-0.0492231
1	5880000	-0.0392574
1	5890000	-0.0442289
1	5900000	-0.0264992
1	5910000	-0.0223587
1	5920000	-0.0179354
1	5930000	-0.00708872
1	5940000	-0.00761767
1	5950000	0.00792252
1	5960000	0.0110109
1	5970000	0.00632717
1	5980000	0.00545604
1	5990000	0.00748437
1	6000000	0.00698391
1	6010000	0.0083421
1	6020000	0.00362081
1	6030000	0.00906971
1	6040000	0.0232921
1	6050000	0.0338961
1	6060000	0.0513996
1	6070000	0.0551596
1	6080000	0.0610433
1	6090000	0.0802824
1	6100000	0.0898801
1	6110000	0.101563
1	6120000	0.108493
1	6130000	0.11177
1	6140000	0.11317
1	6150000	0.114144
1	6160000	0.115224
1	6170000	0.118228
1	6180000	0.120296
1	6190000	0.121636
1	6200000	0.124079
1	6210000	0.128602
1	6220000	0.123976
1	6230000	0.124943
1	6240000	0.139276
1	6250000	0.142119
1	6260000	0.140331
1	6270000	0.153854
1	6280000	0.15998
1	6290000	0.165716
1	6300000	0.166012
1	6310000	0.17056
1	6320000	0.185985
1	6330000	0.186353
1	6340000	0.190583
1	6350000	0.193332
1	6360000	0.207917
1	6370000	0.20866
1	6380000	0.205521
1	6390000	0.200841
1	6400000	0.204056
1	6410000	0.206819
1	6420000	0.209968
1	6430000	0.208789
1	6440000	0.210793
1	6450000	0.216566
1	6460000	0.217177
1	6470000	0.224925
1	6480000	0.227352
1	6490000	0.227044
1	6500000	0.243513
1	6510000	0.241415
1	6520000	0.237086
1	6530000	0.250346
1	6540000	0.254009
1	6550000	0.255037
1	6560000	0.251356
1	6570000	0.252315
1	6580000	0.251965
1	6590000	0.253229
1	6600000	0.253718
1	6610000	0.250149
1	6620000	0.256381
1	6630000	0.257698
1	6640000	0.258251
1	6650000	0.261296
1	6660000	0.259779
1	6670000	0.261391
1	6680000	0.255072
1	6690000	0.265596
1	6700000	0.272153
1	6710000	0.28149
1	6720000	0.288836
1	6730000	0.289195
1	6740000	0.2863
1	6750000	0.286239
1	6760000	0.284447
1	6770000	0.275278
1	6780000	0.272457
1	6790000	0.272051
1	6800000	0.279398
1	6810000	0.278073
1	6820000	0.280122
1	6830000	0.285664
1	6840000	0.291321
1	6850000	0.296634
1	6860000	0.298354
1	6870000	0.301505
1	6880000	0.312177
1	6890000	0.316223
1	6900000	0.322048
1	6910000	0.322992
1	6920000	0.323898
1	6930000	0.32699
1	6940000	0.330573
1	6950000	0.33216
1	6960000	0.333116
1	6970000	0.333412
1	6980000	0.33284
1	6990000	0.344604
1	7000000	0.354063
1	7010000	0.358393
1	7020000	0.361767
1	7030000	0.360399
1	7040000	0.346027
1	7050000	0.337792
1	7060000	0.341645
1	7070000	0.342288
1	7080000	0.339817
1	7090000	0.340351
1	7100000	0.334169
1	7110000	0.331274
1	7120000	0.336712
1	7130000	0.341385
1	7140000	0.342177
1	7150000	0.348953
1	7160000	0.348064
1	7170000	0.347028
1	7180000	0.350625
1	7190000	0.35285
1	7200000	0.357401
1	7210000	0.357276
1	7220000	0.352674
1	7230000	0.355119
1	7240000	0.349934
1	7250000	0.34637
1	7260000	0.359734
1	7270000	0.342415
1	7280000	0.346552
1	7290000	0.352767
1	7300000	0.355415
1	7310000	0.365157
1	7320000	0.368806
1	7330000	0.366761
1	7340000	0.374406
1	7350000	0.367286
1	7360000	0.378882
1	7370000	0.404997
1	7380000	0.401522
1	7390000	0.396865
1	7400000	0.412154
1	7410000	0.404562
1	7420000	0.402092
1	7430000	0.414463
1	7440000	0.402933
1	7450000	0.413382
1	7460000	0.404563
1	7470000	0.404894
1	7480000	0.406395
1	7490000	0.40882
1	7500000	0.403672
1	7510000	0.402943
1	7520000	0.404558
1	7530000	0.411029
1	7540000	0.403524
1	7550000	0.395357
1	7560000	0.392005
1	7570000	0.375011
1	7580000	0.37351
1	7590000	0.376321
1	7600000	0.366025
1	7610000	0.348106
1	7620000	0.337567
1	7630000	0.338204
1	7640000	0.337988
1	7650000	0.346657
1	7660000	0.35105
1	7670000	0.347804
1	7680000	0.342109
1	7690000	0.34053
1	7700000	0.354467
1	7710000	0.353902
1	7720000	0.35251
1	7730000	0.360159
1	7740000	0.359599
1	7750000	0.357184
1	7760000	0.359005
1	7770000	0.368894
1	7780000	0.366178
1	7790000	0.371231
1	7800000	0.374751
1	7810000	0.375854
1	7820000	0.374621
1	7830000	0.376579
1	7840000	0.378335
1	7850000	0.376692
1	7860000	0.375364
1	7870000	0.364993
1	7880000	0.365571
1	7890000	0.376315
1	7900000	0.375147
1	7910000	0.373875
1	7920000	0.377399
1	7930000	0.37751
1	7940000	0.383038
1	7950000	0.382658
1	7960000	0.387099
1	7970000	0.388105
1	7980000	0.380629
1	7990000	0.380944
1	8000000	0.383638
1	8010000	0.378087
1	8020000	0.382034
1	8030000	0.386775
1	8040000	0.372464
1	8050000	0.374092
1	8060000	0.376947
1	8070000	0.378734
1	8080000	0.380029
1	8090000	0.383422
1	8100000	0.393867
1	8110000	0.397541
1	8120000	0.416422
1	8130000	0.420252
1	8140000	0.42365
1	8150000	0.424098
1	8160000	0.419388
1	8170000	0.430921
1	8180000	0.431197
1	8190000	0.457048
1	8200000	0.457585
1	8210000	0.454749
1	8220000	0.445629
1	8230000	0.435801
1	8240000	0.43782
1	8250000	0.431462
1	8260000	0.435526
1	8270000	0.443563
1	8280000	0.462331
1	8290000	0.463277
1	8300000	0.470196
1	8310000	0.464895
1	8320000	0.471587
1	8330000	0.457212
1	8340000	0.455496
1	8350000	0.445915
1	8360000	0.438786
1	8370000	0.442807
1	8380000	0.442231
1	8390000	0.422099
1	8400000	0.420421
1	8410000	0.433097
1	8420000	0.432252
1	8430000	0.443464
1	8440000	0.441336
1	8450000	0.442429
1	8460000	0.446761
1	8470000	0.456469
1	8480000	0.456455
1	8490000	0.468103
1	8500000	0.463982
1	8510000	0.476185
1	8520000	0.476076
1	8530000	0.479459
1	8540000	0.480658
1	8550000	0.48946
1	8560000	0.498082
1	8570000	0.504555
1	8580000	0.509846
1	8590000	0.50946
1	8600000	0.513358
1	8610000	0.530089
1	8620000	0.533559
1	8630000	0.54185
1	8640000	0.546086
1	8650000	0.557856
1	8660000	0.553349
1	8670000	0.5558
1	8680000	0.557599
1	8690000	0.561775
1	8700000	0.566639
1	8710000	0.560337
1	8720000	0.562691
1	8730000	0.571759
1	8740000	0.565894
1	8750000	0.573096
1	8760000	0.580558
1	8770000	0.589068
1	8780000	0.627698
1	8790000	0.620372
1	8800000	0.616983
1	8810000	0.629041
1	8820000	0.605188
1	8830000	0.607418
1	8840000	0.597688
1	8850000	0.591147
1	8860000	0.596177
1	8870000	0.604851
1	8880000	0.581613
1	8890000	0.584967
1	8900000	0.582415
1	8910000	0.576736
1	8920000	0.572746
1	8930000	0.589832
1	8940000	0.576201
1	8950000	0.590016
1	8960000	0.5833
1	8970000	0.592313
1	8980000	0.597583
1	8990000	0.605723
1	9000000	0.61353
1	9010000	0.62064
1	9020000	0.62351
1	9030000	0.630338
1	9040000	0.634974
1	9050000	0.642672
1	9060000	0.652775
1	9070000	0.643947
1	9080000	0.647819
1	9090000	0.646352
1	9100000	0.647524
1	9110000	0.656262
1	9120000	0.687132
1	9130000	0.698671
1	9140000	0.697204
1	9150000	0.698254
1	9160000	0.696165
1	9170000	0.699519
1	9180000	0.704561
1	9190000	0.710793
1	9200000	0.713804
1	9210000	0.703461
1	9220000	0.714893
1	9230000	0.710898
1	9240000	0.708909
1	9250000	0.711717
1	9260000	0.724849
1	9270000	0.72094
1	9280000	0.707503
1	9290000	0.705457
1	9300000	0.706713
1	9310000	0.70585
1	9320000	0.743524
1	9330000	0.754406
1	9340000	0.76085
1	9350000	0.76904
1	9360000	0.771648
1	9370000	0.774891
1	9380000	0.777701
1	9390000	0.779411
1	9400000	0.773321
1	9410000	0.774865
1	9420000	0.777124
1	9430000	0.776761
1	9440000	0.777325
1	9450000	0.772332
1	9460000	0.778421
1	9470000	0.784547
1	9480000	0.78066
1	9490000	0.785125
1	9500000	0.801396
1	9510000	0.792999
1	9520000	0.777888
1	9530000	0.776508
1	9540000	0.775085
1	9550000	0.780626
1	9560000	0.78926
1	9570000	0.789756
1	9580000	0.78983
1	9590000	0.798443
1	9600000	0.824604
1	9610000	0.824647
1	9620000	0.827695
1	9630000	0.814181
1	9640000	0.820802
1	9650000	0.82368
1	9660000	0.826531
1	9670000	0.823202
1	9680000	0.816143
1	9690000	0.822163
1	9700000	0.829826
1	9710000	0.835844
1	9720000	0.836538
1	9730000	0.849591
1	9740000	0.855856
1	9750000	0.853004
1	9760000	0.868745
1	9770000	0.861781
1	9780000	0.854257
1	9790000	0.852427
1	9800000	0.858775
1	9810000	0.859475
1	9820000	0.857685
1	9830000	0.846914
1	9840000	0.866839
1	9850000	0.865531
1	9860000	0.872629
1	9870000	0.882637
1	9880000	0.878458
1	9890000	0.879414
1	9900000	0.89606
1	9910000	0.892554
1	9920000	0.89324
1	9930000	0.879324
1	9940000	0.868144
1	9950000	0.872139
1	9960000	0.863684
1	9970000	0.860293
1	9980000	0.848091
1	9990000	0.848897
1	1000000	0 0.845230040186443
1	1001000	0 0.856023294610565
1	1002000	0 0.848369252041995
1	1003000	0 0.847896423688607
1	1004000	0 0.846294379692897
1	1005000	0 0.850529457493222
1	1006000	0 0.842186288447932
1	1007000	0 0.838940217004695
1	1008000	0 0.838371277318576
1	1009000	0 0.834104285334144
1	1010000	0 0.833693587916698
1	1011000	0 0.820405624582288
1	1012000	0 0.81732660772308
1	1013000	0 0.818759303020737
1	1014000	0 0.825305643108832
1	1015000	0 0.827963638825481
1	1016000	0 0.820069807913325
1	1017000	0 0.818520114573547
1	1018000	0 0.821216785374272
1	1019000	0 0.820632308009975
1	1020000	0 0.81848540895611
1	1021000	0 0.823994549994312
1	1022000	0 0.808310029275898
1	1023000	0 0.808466012007053
1	1024000	0 0.801718961076371
1	1025000	0 0.812274310784838
1	1026000	0 0.811602594592261
1	1027000	0 0.814325134275405
1	1028000	0 0.803938776631968
1	1029000	0 0.795516165839022
1	1030000	0 0.776700147041521
1	1031000	0 0.777158354538895
1	1032000	0 0.763299692210317
1	1033000	0 0.782770874004034
1	1034000	0 0.773303401955558
1	1035000	0 0.787162719319297
1	1036000	0 0.78793272373225
1	1037000	0 0.800824015694596
1	1038000	0 0.772219011365151
1	1039000	0 0.772349281468516
1	1040000	0 0.767745056818012
1	1041000	0 0.769297163857227
1	1042000	0 0.779426491280831
1	1043000	0 0.78654803296464
1	1044000	0 0.770244362597292
1	1045000	0 0.770867291142175
1	1046000	0 0.756851787617875
1	1047000	0 0.761916174974493
1	1048000	0 0.758805374566785
1	1049000	0 0.771754318111388
1	1050000	0 0.774275694906163
1	1051000	0 0.77275608440759
1	1052000	0 0.767002145596084
1	1053000	0 0.785913854445363
1	1054000	0 0.782826474039455
1	1055000	0 0.781054299273366
1	1056000	0 0.784436835928279
1	1057000	0 0.778055664614721
1	1058000	0 0.792739383709085
1	1059000	0 0.793356392299271
1	1060000	0 0.795618102328465
1	1061000	0 0.796695725196356
1	1062000	0 0.79137684345136
1	1063000	0 0.788124366963072
1	1064000	0 0.784422356480155
1	1065000	0 0.785961354215827
1	1066000	0 0.795813612651191
1	1067000	0 0.795813674145774
1	1068000	0 0.798552565569606
1	1069000	0 0.800626540316173
1	1070000	0 0.80530357607427
1	1071000	0 0.803104544294163
1	1072000	0 0.79533161622743
1	1073000	0 0.785987335934665
1	1074000	0 0.791407501584292
1	1075000	0 0.791632329500291
1	1076000	0 0.793955091364302
1	1077000	0 0.787344799145349
1	1078000	0 0.787667672408384
1	1079000	0 0.790183336896193
1	1080000	0 0.795227355830727
1	1081000	0 0.795436328594587
1	1082000	0 0.792724962465539
1	1083000	0 0.752594378692443
1	1084000	0 0.747285852400102
1	1085000	0 0.737888408342013
1	1086000	0 0.718117062504239
1	1087000	0 0.713793979280244
1	1088000	0 0.709121233302944
1	1089000	0 0.704756057561911
1	1090000	0 0.703971011356554
1	1091000	0 0.704582654992648
1	1092000	0 0.698787208397864
1	1093000	0 0.695327074424453
1	1094000	0 0.687275279543608
1	1095000	0 0.67649771205026
1	1096000	0 0.681946979363796
1	1097000	0 0.685676086776396
1	1098000	0 0.667767539309918
1	1099000	0 0.676189541878466
1	1100000	0 0.677222885885874
1	1101000	0 0.662614942977165
1	1102000	0 0.66598304598815
1	1103000	0 0.67075411799619
1	1104000	0 0.690274118896873
1	1105000	0 0.691907351455305
1	1106000	0 0.696513521410176
1	1107000	0 0.680650030874078
1	1108000	0 0.675307005998724
1	1109000	0 0.679262458117906
1	1110000	0 0.670309917329414
1	1111000	0 0.668202964687342
1	1112000	0 0.673075464176178
1	1113000	0 0.664559534149907
1	1114000	0 0.664383323259011
1	1115000	0 0.665130761818237
1	1116000	0 0.661426417111964
1	1117000	0 0.660790801479928
1	1118000	0 0.657975074071575
1	1119000	0 0.672342420035554
1	1120000	0 0.6710517760934
1	1121000	0 0.663327022694667
1	1122000	0 0.665057331277617
1	1123000	0 0.679069949909808
1	1124000	0 0.667687266842567
1	1125000	0 0.66966176525885
1	1126000	0 0.676762890310578
1	1127000	0 0.679587668827622
1	1128000	0 0.69345854223845
1	1129000	0 0.696821404411432
1	1130000	0 0.703495844378822
1	1131000	0 0.70230056526792
1	1132000	0 0.702639817206774
1	1133000	0 0.710032323410631
1	1134000	0 0.722124193095685
1	1135000	0 0.721267694599607
1	1136000	0 0.698515247162331
1	1137000	0 0.711389725897257
1	1138000	0 0.705002218436801
1	1139000	0 0.706476919118869
1	1140000	0 0.71277513701351
1	1141000	0 0.714857175983718
1	1142000	0 0.723548485576959
1	1143000	0 0.709583732819619
1	1144000	0 0.728735605718107
1	1145000	0 0.72824822056811
1	1146000	0 0.730552877868424
1	1147000	0 0.723278707121632
1	1148000	0 0.721328764194897
1	1149000	0 0.722692327741928
1	1150000	0 0.728129722435476
1	1151000	0 0.723671361397846
1	1152000	0 0.716014298995942
1	1153000	0 0.67661686866021
1	1154000	0 0.677873062041765
1	1155000	0 0.70004156776861
1	1156000	0 0.693945055602563
1	1157000	0 0.697990628871166
1	1158000	0 0.699992602370201
1	1159000	0 0.700460119680442
1	1160000	0 0.703856256630797
1	1161000	0 0.704552066981918
1	1162000	0 0.712423148859792
1	1163000	0 0.727778182973138
1	1164000	0 0.724115193077634
1	1165000	0 0.724355748436209
1	1166000	0 0.724183615299161
1	1167000	0 0.726240995773307
1	1168000	0 0.731918548645615
1	1169000	0 0.748065403655227
1	1170000	0 0.750923878127927
1	1171000	0 0.749343363295786
1	1172000	0 0.740258184090748
1	1173000	0 0.762479915428832
1	1174000	0 0.772887409575827
1	1175000	0 0.772842489483953
1	1176000	0 0.766818919299607
1	1177000	0 0.775388489971864
1	1178000	0 0.770653599158262
1	1179000	0 0.767979591819792
1	1180000	0 0.763772959583172
1	1181000	0 0.781986835328335
1	1182000	0 0.785012838103687
1	1183000	0 0.788776240992004
1	1184000	0 0.788927331747649
1	1185000	0 0.789686597128379
1	1186000	0 0.789099888406393
1	1187000	0 0.78016625536386
1	1188000	0 0.772925099408701
1	1189000	0 0.815245738099966
1	1190000	0 0.765418474666572
1	1191000	0 0.769324565584448
1	1192000	0 0.768275474756294
1	1193000	0 0.757670584529313
1	1194000	0 0.755424386350769
1	1195000	0 0.756885569823161
1	1196000	0 0.761999047047564
1	1197000	0 0.771360416508128
1	1198000	0 0.773753066691184
1	1199000	0 0.770956489838971
1	1200000	0 0.75548231469874
1	1201000	0 0.749822668295552
1	1202000	0 0.752715484640317
1	1203000	0 0.755893476588585
1	1204000	0 0.737411240041727
1	1205000	0 0.736767841026249
1	1206000	0 0.735665037671526
1	1207000	0 0.73683179330457
1	1208000	0 0.733600585622069
1	1209000	0 0.733390754574831
1	1210000	0 0.718375963844167
1	1211000	0 0.727654799384998
1	1212000	0 0.726454740954427
1	1213000	0 0.727249578311552
1	1214000	0 0.729259931379826
1	1215000	0 0.732807569777575
1	1216000	0 0.73265510324701
1	1217000	0 0.725167567483901
1	1218000	0 0.730257979860352
1	1219000	0 0.721488434449373
1	1220000	0 0.71961949938244
1	1221000	0 0.717855942547534
1	1222000	0 0.718421045293751
1	1223000	0 0.718194971914154
1	1224000	0 0.716274006261813
1	1225000	0 0.712735613958054
1	1226000	0 0.725258725427557
1	1227000	0 0.720957646375043
1	1228000	0 0.719283965169909
1	1229000	0 0.731425602278191
1	1230000	0 0.735561469961375
1	1231000	0 0.735977346926898
1	1232000	0 0.7435672094469
1	1233000	0 0.748411306520265
1	1234000	0 0.748538501292766
1	1235000	0 0.757178233494118
1	1236000	0 0.76094055280272
1	1237000	0 0.783037253113616
1	1238000	0 0.78204883362075
1	1239000	0 0.786850011642133
1	1240000	0 0.792677001132167
1	1241000	0 0.790857667319431
1	1242000	0 0.787108619528915
1	1243000	0 0.794399505120972
1	1244000	0 0.808531093003438
1	1245000	0 0.82036472555432
1	1246000	0 0.838105610762761
1	1247000	0 0.833292238027901
1	1248000	0 0.835440160433891
1	1249000	0 0.834746983053403
1	1250000	0 0.838669795132692
1	1251000	0 0.837359154875779
1	1252000	0 0.834532609067505
1	1253000	0 0.845236978016378
1	1254000	0 0.845843423826388
1	1255000	0 0.840963722841522
1	1256000	0 0.839418508125666
1	1257000	0 0.834735776801467
1	1258000	0 0.852368759329599
1	1259000	0 0.860278715114846
1	1260000	0 0.857769201914926
1	1261000	0 0.859242644781572
1	1262000	0 0.834369679443466
1	1263000	0 0.850252991082919
1	1264000	0 0.854744265153588
1	1265000	0 0.8522725231229
1	1266000	0 0.840431808389492
1	1267000	0 0.843438650465691
1	1268000	0 0.855594107983018
1	1269000	0 0.858546060142909
1	1270000	0 0.841704811357188
1	1271000	0 0.844200124248143
1	1272000	0 0.84752644486036
1	1273000	0 0.837942864656468
1	1274000	0 0.83227937848494
1	1275000	0 0.831965163927988
1	1276000	0 0.831694595134379
1	1277000	0 0.831685382732572
1	1278000	0 0.851581887946555
1	1279000	0 0.853420570421843
1	1280000	0 0.849712142707156
1	1281000	0 0.849304970780343
1	1282000	0 0.849430435717964
1	1283000	0 0.842601463832707
1	1284000	0 0.835211070075733
1	1285000	0 0.81291343013853
1	1286000	0 0.822218163168095
1	1287000	0 0.850415556577409
1	1288000	0 0.840983927244513
1	1289000	0 0.841608253004696
1	1290000	0 0.839414399874738
1	1291000	0 0.835079447926168
1	1292000	0 0.834492488589104
1	1293000	0 0.839445012583975
1	1294000	0 0.838429997529709
1	1295000	0 0.841137581762442
1	1296000	0 0.836256380342639
1	1297000	0 0.837880475917123
1	1298000	0 0.854797037442193
1	1299000	0 0.861237321317485
1	1300000	0 0.883234954777503
1	1301000	0 0.879527083145087
1	1302000	0 0.88326120502981
1	1303000	0 0.883902469339374
1	1304000	0 0.927409703805193
1	1305000	0 0.92837467632279
1	1306000	0 0.899137234616913
1	1307000	0 0.903520143006073
1	1308000	0 0.89820974075126
1	1309000	0 0.898454086300931
1	1310000	0 0.902344758022634
1	1311000	0 0.896516777466798
1	1312000	0 0.89458409454441
1	1313000	0 0.891891160555771
1	1314000	0 0.876077635613687
1	1315000	0 0.885597387511226
1	1316000	0 0.872292012201933
1	1317000	0 0.878773397866448
1	1318000	0 0.88224354884765
1	1319000	0 0.882445733095566
1	1320000	0 0.865138115973302
1	1321000	0 0.863140205540475
1	1322000	0 0.867951793364348
1	1323000	0 0.875650235822545
1	1324000	0 0.878122952068309
1	1325000	0 0.866407960366833
1	1326000	0 0.873199525178382
1	1327000	0 0.876674918518538
1	1328000	0 0.866404372400724
1	1329000	0 0.86382277880684
1	1330000	0 0.854104663419463
1	1331000	0 0.861314172610918
1	1332000	0 0.860114820695255
1	1333000	0 0.867165783227923
1	1334000	0 0.873544749052802
1	1335000	0 0.88936698083785
1	1336000	0 0.898733338883282
1	1337000	0 0.896221132213391
1	1338000	0 0.913441577634685
1	1339000	0 0.914059739897651
1	1340000	0 0.899665228511851
1	1341000	0 0.950321183074844
1	1342000	0 0.955516374264663
1	1343000	0 0.955452553797125
1	1344000	0 0.951579586207086
1	1345000	0 0.966834984397359
1	1346000	0 0.962847142791222
1	1347000	0 0.960257721029357
1	1348000	0 0.958877208905498
1	1349000	0 0.953161081339939
1	1350000	0 0.945928796175753
1	1351000	0 0.948068789434
1	1352000	0 0.958757040326408
1	1353000	0 0.970247665291972
1	1354000	0 0.968954583681899
1	1355000	0 0.975311697376771
1	1356000	0 0.970041934894106
1	1357000	0 0.974080113343091
1	1358000	0 0.984594081108935
1	1359000	0 0.987409230152398
1	1360000	0 0.986402798927913
1	1361000	0 0.996468943413328
1	1362000	0 1.0044393113184
1	1363000	0 1.00966898627304
1	1364000	0 1.01667611278364
1	1365000	0 1.02095299710576
1	1366000	0 1.02039088264967
1	1367000	0 1.0489035775864
1	1368000	0 1.04729400556434
1	1369000	0 1.05015870452795
1	1370000	0 1.05801628379327
1	1371000	0 1.05435905125232
1	1372000	0 1.07264749616897
1	1373000	0 1.06905720452315
1	1374000	0 1.07228899061275
1	1375000	0 1.08358607310979
1	1376000	0 1.09281045561105
1	1377000	0 1.06662560393559
1	1378000	0 1.06643730591553
1	1379000	0 1.05419355826569
1	1380000	0 1.0394133938001
1	1381000	0 1.03156042132466
1	1382000	0 1.01168554158505
1	1383000	0 0.94347204324996
1	1384000	0 0.89894954346715
1	1385000	0 0.897856899255
1	1386000	0 0.882546235906124
1	1387000	0 0.865018879505434
1	1388000	0 0.807040312364605
1	1389000	0 0.806304284401478
1	1390000	0 0.797725015713914
1	1391000	0 0.794807490742709
1	1392000	0 0.795625026003627
1	1393000	0 0.794281745936121
1	1394000	0 0.770153201716062
1	1395000	0 0.757991231887353
1	1396000	0 0.738861706226701
1	1397000	0 0.732028541553182
1	1398000	0 0.729894402830358
1	1399000	0 0.716809346247465
1	1400000	0 0.629249036818492
1	1401000	0 0.590683366335603
1	1402000	0 0.537265070176853
1	1403000	0 0.540819363630624
1	1404000	0 0.537431695557103
1	1405000	0 0.53788479997384
1	1406000	0 0.526145860551883
1	1407000	0 0.525450732163514
1	1408000	0 0.524046829491978
1	1409000	0 0.5271764959707
1	1410000	0 0.526557479971065
1	1411000	0 0.527629015054761
1	1412000	0 0.524672457428434
1	1413000	0 0.525392558674511
1	1414000	0 0.50249071590124
1	1415000	0 0.499583110494934
1	1416000	0 0.502075917912945
1	1417000	0 0.500917755725073
1	1418000	0 0.498372671533626
1	1419000	0 0.491972877302377
1	1420000	0 0.485650834920148
1	1421000	0 0.487263686197112
1	1422000	0 0.480781393208875
1	1423000	0 0.48456437864725
1	1424000	0 0.485238040706987
1	1425000	0 0.475162351589971
1	1426000	0 0.47025048525256
1	1427000	0 0.466822417685857
1	1428000	0 0.465237320657708
1	1429000	0 0.447763505366449
1	1430000	0 0.443078023759501
1	1431000	0 0.442996872803754
1	1432000	0 0.438897780058079
1	1433000	0 0.450021420406329
1	1434000	0 0.454801651045857
1	1435000	0 0.45865956852474
1	1436000	0 0.468641299529921
1	1437000	0 0.465539092482843
1	1438000	0 0.47063442135035
1	1439000	0 0.467622963531536
1	1440000	0 0.465726415925861
1	1441000	0 0.466508587491638
1	1442000	0 0.463455128500375
1	1443000	0 0.464817455237116
1	1444000	0 0.447643289413508
1	1445000	0 0.443516081009148
1	1446000	0 0.440339662472653
1	1447000	0 0.442952646146003
1	1448000	0 0.457463719087108
1	1449000	0 0.449601634975827
1	1450000	0 0.443572177270138
1	1451000	0 0.431436143226511
1	1452000	0 0.429309204665841
1	1453000	0 0.426098985866775
1	1454000	0 0.417927203026424
1	1455000	0 0.418044378681667
1	1456000	0 0.406368664165125
1	1457000	0 0.407094888174454
1	1458000	0 0.400208656487061
1	1459000	0 0.407102834019597
1	1460000	0 0.40531316636503
1	1461000	0 0.404560741916867
1	1462000	0 0.417339194785942
1	1463000	0 0.412226452660488
1	1464000	0 0.413703426186287
1	1465000	0 0.40903133045197
1	1466000	0 0.398783154349291
1	1467000	0 0.395846674503213
1	1468000	0 0.38849633939044
1	1469000	0 0.382104621156344
1	1470000	0 0.379200058864916
1	1471000	0 0.373248177849957
1	1472000	0 0.373061615059781
1	1473000	0 0.373641858900564
1	1474000	0 0.360470747631605
1	1475000	0 0.348976808185691
1	1476000	0 0.347586724376383
1	1477000	0 0.34481965760087
1	1478000	0 0.341133774282347
1	1479000	0 0.336373984889047
1	1480000	0 0.334068202844539
1	1481000	0 0.337605912978117
1	1482000	0 0.330369628054358
1	1483000	0 0.325199739977933
1	1484000	0 0.316831781796389
1	1485000	0 0.30877086523796
1	1486000	0 0.300581046883864
1	1487000	0 0.292802835274917
1	1488000	0 0.313054403820433
1	1489000	0 0.305189671323314
1	1490000	0 0.303078406684338
1	1491000	0 0.30031641887667
1	1492000	0 0.293740491353985
1	1493000	0 0.292794342222877
1	1494000	0 0.292209331938257
1	1495000	0 0.299544690125781
1	1496000	0 0.289200944883486
1	1497000	0 0.284701431017373
1	1498000	0 0.27856681103392
1	1499000	0 0.280675064423287
1	1500000	0 0.28063572599894
1	1501000	0 0.276056086918501
1	1502000	0 0.277626042795503
1	1503000	0 0.272639629813844
1	1504000	0 0.257270272112587
1	1505000	0 0.250686129540429
1	1506000	0 0.241399607052068
1	1507000	0 0.242076776010711
1	1508000	0 0.241556655885175
1	1509000	0 0.234495482313853
1	1510000	0 0.24576306856425
1	1511000	0 0.245994932030435
1	1512000	0 0.238423671676438
1	1513000	0 0.228569187472161
1	1514000	0 0.226545410523847
1	1515000	0 0.216785570208716
1	1516000	0 0.210355876170113
1	1517000	0 0.206705764683196
1	1518000	0 0.184330558206954
1	1519000	0 0.182165945358092
1	1520000	0 0.175586953033534
1	1521000	0 0.174812970366518
1	1522000	0 0.175551898425167
1	1523000	0 0.172428040744698
1	1524000	0 0.176234870345968
1	1525000	0 0.172703073707758
1	1526000	0 0.171245093030839
1	1527000	0 0.170148092641883
1	1528000	0 0.173406503270813
1	1529000	0 0.175794394789357
1	1530000	0 0.177769647760558
1	1531000	0 0.177431673533594
1	1532000	0 0.175907684954424
1	1533000	0 0.182032989716225
1	1534000	0 0.19272825122722
1	1535000	0 0.203411490119165
1	1536000	0 0.199552553015241
1	1537000	0 0.208112040110796
1	1538000	0 0.232044162292924
1	1539000	0 0.257934614544003
1	1540000	0 0.260916951008948
1	1541000	0 0.266466498955108
1	1542000	0 0.264102097140117
1	1543000	0 0.263301683987805
1	1544000	0 0.265122571816954
1	1545000	0 0.275880231996881
1	1546000	0 0.275849192289666
1	1547000	0 0.27853339016049
1	1548000	0 0.280775635698364
1	1549000	0 0.280941299627614
1	1550000	0 0.28171322625381
1	1551000	0 0.345740672937976
1	1552000	0 0.375152662095333
1	1553000	0 0.426720964675419
1	1554000	0 0.423498830914665
1	1555000	0 0.416101415505321
1	1556000	0 0.413105793457831
1	1557000	0 0.378731670465625
1	1558000	0 0.378675557277602
1	1559000	0 0.374793307614056
1	1560000	0 0.356210884367333
1	1561000	0 0.352565887658888
1	1562000	0 0.349996557810874
1	1563000	0 0.353933863818247
1	1564000	0 0.351412945738524
1	1565000	0 0.351581437127229
1	1566000	0 0.351324624117534
1	1567000	0 0.347898842923987
1	1568000	0 0.347474915784522
1	1569000	0 0.345672774502287
1	1570000	0 0.3398575831771
1	1571000	0 0.339135514244714
1	1572000	0 0.339768519511132
1	1573000	0 0.349511719358504
1	1574000	0 0.343645634539683
1	1575000	0 0.351364307894915
1	1576000	0 0.346530126761009
1	1577000	0 0.350061081742167
1	1578000	0 0.349993899269289
1	1579000	0 0.35126684237714
1	1580000	0 0.350657293833346
1	1581000	0 0.345277968663287
1	1582000	0 0.345362896291487
1	1583000	0 0.342851800462249
1	1584000	0 0.329770567262819
1	1585000	0 0.320506017385392
1	1586000	0 0.323112423701642
1	1587000	0 0.324704460252777
1	1588000	0 0.322507064358307
1	1589000	0 0.309292551212024
1	1590000	0 0.3074588220952
1	1591000	0 0.302299737268999
1	1592000	0 0.296259775613417
1	1593000	0 0.297952911102734
1	1594000	0 0.293641510658835
1	1595000	0 0.295249145896521
1	1596000	0 0.301528813489669
1	1597000	0 0.297187183838246
1	1598000	0 0.305648571711527
1	1599000	0 0.279203627781045
1	1600000	0 0.297866731219039
1	1601000	0 0.302233881530388
1	1602000	0 0.305666180621246
1	1603000	0 0.316128844359504
1	1604000	0 0.317837718530391
1	1605000	0 0.320370858147989
1	1606000	0 0.321228081022172
1	1607000	0 0.325840530295914
1	1608000	0 0.329897730138003
1	1609000	0 0.33357048332316
1	1610000	0 0.327200372740176
1	1611000	0 0.318544519070243
1	1612000	0 0.318908672736573
1	1613000	0 0.298218378919151
1	1614000	0 0.30449687101843
1	1615000	0 0.304797321945637
1	1616000	0 0.301268404084674
1	1617000	0 0.306556482138935
1	1618000	0 0.307106634305693
1	1619000	0 0.306144538926973
1	1620000	0 0.30624659241844
1	1621000	0 0.310548683453604
1	1622000	0 0.316662010348317
1	1623000	0 0.332009014950394
1	1624000	0 0.3254052829168
1	1625000	0 0.332691715111475
1	1626000	0 0.354743590381053
1	1627000	0 0.354837702976926
1	1628000	0 0.357874877633175
1	1629000	0 0.354088449135351
1	1630000	0 0.357179814734349
1	1631000	0 0.3613221364726
1	1632000	0 0.354973378250206
1	1633000	0 0.359773226910153
1	1634000	0 0.370704092728081
1	1635000	0 0.374545963886323
1	1636000	0 0.375210613294259
1	1637000	0 0.374966407696454
1	1638000	0 0.353489911211356
1	1639000	0 0.328888841283415
1	1640000	0 0.333110072378537
1	1641000	0 0.331455230172589
1	1642000	0 0.334236953947546
1	1643000	0 0.338123667310965
1	1644000	0 0.340455392421508
1	1645000	0 0.344315169431823
1	1646000	0 0.341441391700652
1	1647000	0 0.344538312047841
1	1648000	0 0.350477937469815
1	1649000	0 0.359300630227545
1	1650000	0 0.363233599404595
1	1651000	0 0.36051410634288
1	1652000	0 0.386408661250531
1	1653000	0 0.393006164789781
1	1654000	0 0.393359201856521
1	1655000	0 0.399724877448634
1	1656000	0 0.397527338960454
1	1657000	0 0.411519549084564
1	1658000	0 0.409710120464158
1	1659000	0 0.408684705927919
1	1660000	0 0.409291394398198
1	1661000	0 0.400875519496115
1	1662000	0 0.393275148042779
1	1663000	0 0.396211975605202
1	1664000	0 0.42724461385072
1	1665000	0 0.419385486476357
1	1666000	0 0.423012137468944
1	1667000	0 0.432272171764603
1	1668000	0 0.427822283819032
1	1669000	0 0.428934567909795
1	1670000	0 0.427908622933938
1	1671000	0 0.427755341700531
1	1672000	0 0.414134079576874
1	1673000	0 0.413457407461389
1	1674000	0 0.398394366810883
1	1675000	0 0.395665925760068
1	1676000	0 0.397461579765575
1	1677000	0 0.395789401039393
1	1678000	0 0.394907804064437
1	1679000	0 0.392537140810873
1	1680000	0 0.380345976116216
1	1681000	0 0.379675834808478
1	1682000	0 0.385800269258399
1	1683000	0 0.380882925408741
1	1684000	0 0.377084868071503
1	1685000	0 0.386290067555885
1	1686000	0 0.38738102669537
1	1687000	0 0.39261492093792
1	1688000	0 0.394017741476102
1	1689000	0 0.375726174290906
1	1690000	0 0.381941251233453
1	1691000	0 0.385440558499842
1	1692000	0 0.381568257336449
1	1693000	0 0.38207262582431
1	1694000	0 0.381132277594053
1	1695000	0 0.382723610526569
1	1696000	0 0.386345986204634
1	1697000	0 0.386666645873767
1	1698000	0 0.388938559885666
1	1699000	0 0.388249184368065
1	1700000	0 0.388761435602025
1	1701000	0 0.389271524357081
1	1702000	0 0.389657714431754
1	1703000	0 0.387506418215015
1	1704000	0 0.384812914940632
1	1705000	0 0.374362403810854
1	1706000	0 0.392187947471637
1	1707000	0 0.393453754348957
1	1708000	0 0.434231157180228
1	1709000	0 0.441380143146436
1	1710000	0 0.438689308517113
1	1711000	0 0.445982195862047
1	1712000	0 0.45760652915988
1	1713000	0 0.459213062421268
1	1714000	0 0.461075024134707
1	1715000	0 0.462121532781414
1	1716000	0 0.464515695039351
1	1717000	0 0.466698209593942
1	1718000	0 0.468535953507462
1	1719000	0 0.468268521278767
1	1720000	0 0.466516057639215
1	1721000	0 0.465250277404266
1	1722000	0 0.464310160457033
1	1723000	0 0.464394663778826
1	1724000	0 0.456038467674022
1	1725000	0 0.457803190677965
1	1726000	0 0.450786105982502
1	1727000	0 0.458347381680713
1	1728000	0 0.466081322116872
1	1729000	0 0.466984696604182
1	1730000	0 0.4628614623603
1	1731000	0 0.466563053656111
1	1732000	0 0.463719807835192
1	1733000	0 0.465501720119559
1	1734000	0 0.464243067739369
1	1735000	0 0.489460597972894
1	1736000	0 0.496164901172782
1	1737000	0 0.489176292545207
1	1738000	0 0.486691913420661
1	1739000	0 0.486642934773164
1	1740000	0 0.487593778677625
1	1741000	0 0.502888638217482
1	1742000	0 0.509502874207386
1	1743000	0 0.523634875967317
1	1744000	0 0.528705006111977
1	1745000	0 0.536419888333764
1	1746000	0 0.54489513041905
1	1747000	0 0.55992292223961
1	1748000	0 0.56208442980571
1	1749000	0 0.556637903723533
1	1750000	0 0.563024342600524
1	1751000	0 0.543099399391378
1	1752000	0 0.538703443311023
1	1753000	0 0.534308914212644
1	1754000	0 0.530771764127661
1	1755000	0 0.529353060889528
1	1756000	0 0.527501280671963
1	1757000	0 0.52360506271631
1	1758000	0 0.521899979539027
1	1759000	0 0.516060176522995
1	1760000	0 0.516609766688478
1	1761000	0 0.535303184924285
1	1762000	0 0.550198887408181
1	1763000	0 0.544457521606269
1	1764000	0 0.56129586157126
1	1765000	0 0.556557350636953
1	1766000	0 0.564651814231834
1	1767000	0 0.569326690877818
1	1768000	0 0.567465837479744
1	1769000	0 0.570147855413226
1	1770000	0 0.576751941978494
1	1771000	0 0.587237120928881
1	1772000	0 0.573961895385297
1	1773000	0 0.568431716429122
1	1774000	0 0.541639284085367
1	1775000	0 0.542618639294781
1	1776000	0 0.543933794376332
1	1777000	0 0.515150789410576
1	1778000	0 0.512238306548503
1	1779000	0 0.513443537074318
1	1780000	0 0.524127070941996
1	1781000	0 0.530984724189718
1	1782000	0 0.532069139517087
1	1783000	0 0.531737930483954
1	1784000	0 0.509651576514956
1	1785000	0 0.505850138959033
1	1786000	0 0.502343231298102
1	1787000	0 0.50090077478292
1	1788000	0 0.501651521736335
1	1789000	0 0.52808286489902
1	1790000	0 0.530198556623915
1	1791000	0 0.531912394601684
1	1792000	0 0.537307011601408
1	1793000	0 0.535715643116969
1	1794000	0 0.538558721697602
1	1795000	0 0.537952512543102
1	1796000	0 0.541822459455528
1	1797000	0 0.542293755132313
1	1798000	0 0.543391834116902
1	1799000	0 0.542765733230927
1	1800000	0 0.537562938060891
1	1801000	0 0.539817275606512
1	1802000	0 0.547735361269226
1	1803000	0 0.534155957653842
1	1804000	0 0.527632760363506
1	1805000	0 0.527813363251193
1	1806000	0 0.524058059435951
1	1807000	0 0.538686974683147
1	1808000	0 0.532302507925416
1	1809000	0 0.533638656808179
1	1810000	0 0.530447329709219
1	1811000	0 0.527496469128727
1	1812000	0 0.51524738505593
1	1813000	0 0.530620954589906
1	1814000	0 0.52969384143913
1	1815000	0 0.496727636962874
1	1816000	0 0.508436852015727
1	1817000	0 0.538708822946213
1	1818000	0 0.530102641189124
1	1819000	0 0.522983889973557
1	1820000	0 0.524716166474734
1	1821000	0 0.51186162923791
1	1822000	0 0.517211719459784
1	1823000	0 0.525690589226492
1	1824000	0 0.525645890644216
1	1825000	0 0.530364867409127
1	1826000	0 0.533046283568854
1	1827000	0 0.533078477043802
1	1828000	0 0.531300238039213
1	1829000	0 0.526628216665703
1	1830000	0 0.534872616711574
1	1831000	0 0.541668707739226
1	1832000	0 0.54318715218842
1	1833000	0 0.540557462298461
1	1834000	0 0.548935282570575
1	1835000	0 0.554140758996358
1	1836000	0 0.54960941399408
1	1837000	0 0.547428805261813
1	1838000	0 0.545458708549167
1	1839000	0 0.539109600379006
1	1840000	0 0.530102729557643
1	1841000	0 0.528338707617401
1	1842000	0 0.526036761953614
1	1843000	0 0.527066777840814
1	1844000	0 0.52479089602906
1	1845000	0 0.523746441473508
1	1846000	0 0.534807074759093
1	1847000	0 0.529338930917944
1	1848000	0 0.530413545602336
1	1849000	0 0.540779714994284
1	1850000	0 0.541645453510882
1	1851000	0 0.51420843505683
1	1852000	0 0.524084034834518
1	1853000	0 0.515354941269834
1	1854000	0 0.514138568024782
1	1855000	0 0.516054714032516
1	1856000	0 0.532321065857963
1	1857000	0 0.522168417986277
1	1858000	0 0.52203980457001
1	1859000	0 0.514191944012096
1	1860000	0 0.517640024730207
1	1861000	0 0.519376857579226
1	1862000	0 0.520957126081865
1	1863000	0 0.504654127215494
1	1864000	0 0.501053164723564
1	1865000	0 0.497950539566519
1	1866000	0 0.495305517103367
1	1867000	0 0.494893853334402
1	1868000	0 0.492330286362399
1	1869000	0 0.482473594177876
1	1870000	0 0.482174781195667
1	1871000	0 0.479781522920275
1	1872000	0 0.473330877883975
1	1873000	0 0.478388167791568
1	1874000	0 0.476750578091682
1	1875000	0 0.482752565938902
1	1876000	0 0.483644759255802
1	1877000	0 0.483368361610491
1	1878000	0 0.481097026178643
1	1879000	0 0.471521872971477
1	1880000	0 0.47374354700575
1	1881000	0 0.474794121537416
1	1882000	0 0.472019714600093
1	1883000	0 0.475785387459381
1	1884000	0 0.477762646167686
1	1885000	0 0.485641431951083
1	1886000	0 0.461322443857935
1	1887000	0 0.453565301377271
1	1888000	0 0.460709946492086
1	1889000	0 0.463020913470092
1	1890000	0 0.471523176038567
1	1891000	0 0.477882289850911
1	1892000	0 0.460384469746404
1	1893000	0 0.464630634655881
1	1894000	0 0.460196692895204
1	1895000	0 0.457088201997402
1	1896000	0 0.4582754986335
1	1897000	0 0.468639321635442
1	1898000	0 0.427535163908634
1	1899000	0 0.42281350574473
1	1900000	0 0.426928472019246
1	1901000	0 0.410893481372919
1	1902000	0 0.411231311524802
1	1903000	0 0.414465716611395
1	1904000	0 0.416139440672027
1	1905000	0 0.40671649962922
1	1906000	0 0.415939158436877
1	1907000	0 0.422737694594315
1	1908000	0 0.431494643383961
1	1909000	0 0.448579072251123
1	1910000	0 0.450947612524077
1	1911000	0 0.449709444485772
1	1912000	0 0.439683217587478
1	1913000	0 0.435894893790848
1	1914000	0 0.437535389182176
1	1915000	0 0.42769477304027
1	1916000	0 0.44278469185109
1	1917000	0 0.429852181988694
1	1918000	0 0.431372940997759
1	1919000	0 0.438821462510087
1	1920000	0 0.442668675767483
1	1921000	0 0.438940765914332
1	1922000	0 0.433694369086698
1	1923000	0 0.436794230676091
1	1924000	0 0.438150788120059
1	1925000	0 0.427821928213628
1	1926000	0 0.44197791908349
1	1927000	0 0.442553120104702
1	1928000	0 0.437860549185151
1	1929000	0 0.445648775758008
1	1930000	0 0.427818228752279
1	1931000	0 0.421727640493415
1	1932000	0 0.418159820609255
1	1933000	0 0.409361898529739
1	1934000	0 0.425599624647218
1	1935000	0 0.436044437439794
1	1936000	0 0.434297529664889
1	1937000	0 0.429835075123999
1	1938000	0 0.430512988802496
1	1939000	0 0.430024555486709
1	1940000	0 0.4315157892988
1	1941000	0 0.430951746202727
1	1942000	0 0.426243382767878
1	1943000	0 0.424394540960782
1	1944000	0 0.419676195125312
1	1945000	0 0.415311367357744
1	1946000	0 0.414947541318509
1	1947000	0 0.405013172360767
1	1948000	0 0.402445794991981
1	1949000	0 0.397583899235626
1	1950000	0 0.397063092612798
1	1951000	0 0.3941190005516
1	1952000	0 0.386096129260772
1	1953000	0 0.384387132896619
1	1954000	0 0.384656669541288
1	1955000	0 0.382012942006913
1	1956000	0 0.381513942887125
1	1957000	0 0.386179015071214
1	1958000	0 0.381187846296776
1	1959000	0 0.388872005972809
1	1960000	0 0.39208442468649
1	1961000	0 0.39139718111605
1	1962000	0 0.391692211552896
1	1963000	0 0.403864911619988
1	1964000	0 0.397023309631381
1	1965000	0 0.400164378008854
1	1966000	0 0.406663188187629
1	1967000	0 0.403664960674151
1	1968000	0 0.37445647378749
1	1969000	0 0.376222119302056
1	1970000	0 0.408194734571645
1	1971000	0 0.40299938968491
1	1972000	0 0.434728028020926
1	1973000	0 0.425194247865012
1	1974000	0 0.421049580196114
1	1975000	0 0.422456850575744
1	1976000	0 0.423966497935883
1	1977000	0 0.42232341960799
1	1978000	0 0.420895229251454
1	1979000	0 0.416328817363354
1	1980000	0 0.411904293735747
1	1981000	0 0.405877364591611
1	1982000	0 0.404357478215637
1	1983000	0 0.412964786169037
1	1984000	0 0.411365595097829
1	1985000	0 0.413034734191904
1	1986000	0 0.416076883665956
1	1987000	0 0.413277629780818
1	1988000	0 0.414804587692418
1	1989000	0 0.412926683469272
1	1990000	0 0.410071029092926
1	1991000	0 0.422711215741273
1	1992000	0 0.41106725242593
1	1993000	0 0.41593308302395
1	1994000	0 0.415212111958168
1	1995000	0 0.419610164702841
1	1996000	0 0.422231445547681
1	1997000	0 0.40915223782445
1	1998000	0 0.416322014542534
1	1999000	0 0.417773931588043
1	2000000	0 0.403312183958834
1	2001000	0 0.405190997149952
1	2002000	0 0.429071461218444
1	2003000	0 0.424323447323528
1	2004000	0 0.438860266840086
1	2005000	0 0.442063113007027
1	2006000	0 0.446814742230796
1	2007000	0 0.444177688162954
1	2008000	0 0.442932343537447
1	2009000	0 0.445852430813874
1	2010000	0 0.450707124750214
1	2011000	0 0.443288733449112
1	2012000	0 0.441336486356451
1	2013000	0 0.458767445131824
1	2014000	0 0.466160680191034
1	2015000	0 0.470136751041395
1	2016000	0 0.468820437203946
1	2017000	0 0.460603779855606
1	2018000	0 0.467097275696168
1	2019000	0 0.464363574897291
1	2020000	0 0.472784413001302
1	2021000	0 0.477687924190604
1	2022000	0 0.481816659870591
1	2023000	0 0.490123517251221
1	2024000	0 0.485527597251079
1	2025000	0 0.485679481504902
1	2026000	0 0.478158265861119
1	2027000	0 0.474209524119439
1	2028000	0 0.485261867406153
1	2029000	0 0.485081968905931
1	2030000	0 0.481993574541074
1	2031000	0 0.476661091153915
1	2032000	0 0.486387897716511
1	2033000	0 0.484308569639442
1	2034000	0 0.48360863645291
1	2035000	0 0.480123100558819
1	2036000	0 0.474798734960691
1	2037000	0 0.474281134168516
1	2038000	0 0.476945906830157
1	2039000	0 0.469218771934743
1	2040000	0 0.467728173738751
1	2041000	0 0.459366981110754
1	2042000	0 0.453033744526733
1	2043000	0 0.460649804584103
1	2044000	0 0.457442035669593
1	2045000	0 0.455142810624665
1	2046000	0 0.450551991270138
1	2047000	0 0.444473378417465
1	2048000	0 0.43700181840617
1	2049000	0 0.461382205043255
1	2050000	0 0.46097395993765
1	2051000	0 0.453568066533046
1	2052000	0 0.465991409219579
1	2053000	0 0.46723649653561
1	2054000	0 0.471552137562838
1	2055000	0 0.479939096152468
1	2056000	0 0.483189445242255
1	2057000	0 0.477462226505827
1	2058000	0 0.476594071641083
1	2059000	0 0.472448814444956
1	2060000	0 0.479683852770396
1	2061000	0 0.474131840684287
1	2062000	0 0.476239729137487
1	2063000	0 0.464807874440794
1	2064000	0 0.463895244768343
1	2065000	0 0.469662119521223
1	2066000	0 0.472409170083874
1	2067000	0 0.464853641266808
1	2068000	0 0.46171507256925
1	2069000	0 0.466700028742838
1	2070000	0 0.46687409648273
1	2071000	0 0.463864435575447
1	2072000	0 0.467383569331779
1	2073000	0 0.468050537956765
1	2074000	0 0.472481923622519
1	2075000	0 0.473535199794567
[truncated: 128,637 more rows]

## Sheet: 8
chr	pos	SNPindex
1	770000	-0.109409
1	780000	-0.115487
1	790000	-0.112272
1	800000	-0.118597
1	810000	-0.116702
1	820000	-0.121816
1	830000	-0.114557
1	840000	-0.114966
1	850000	-0.120295
1	860000	-0.120865
1	870000	-0.11733
1	880000	-0.116151
1	890000	-0.108549
1	900000	-0.106822
1	910000	-0.115103
1	920000	-0.118331
1	930000	-0.118428
1	940000	-0.114293
1	950000	-0.115121
1	960000	-0.116208
1	970000	-0.108694
1	980000	-0.108144
1	990000	-0.10437
1	1000000	-0.0996699
1	1010000	-0.0939378
1	1020000	-0.0855497
1	1030000	-0.0843533
1	1040000	-0.0753438
1	1050000	-0.0717062
1	1060000	-0.0673256
1	1070000	-0.0583355
1	1080000	-0.0615914
1	1090000	-0.0544313
1	1100000	-0.0502065
1	1110000	-0.0505523
1	1120000	-0.0468499
1	1130000	-0.0449263
1	1140000	-0.0502236
1	1150000	-0.051552
1	1160000	-0.058708
1	1170000	-0.0591067
1	1180000	-0.0580496
1	1190000	-0.061629
1	1200000	-0.0541491
1	1210000	-0.0535266
1	1220000	-0.0500986
1	1230000	-0.0521317
1	1240000	-0.0529375
1	1250000	-0.0549958
1	1260000	-0.0545646
1	1270000	-0.0602331
1	1280000	-0.0732972
1	1290000	-0.0693162
1	1300000	-0.0650751
1	1310000	-0.0705559
1	1320000	-0.0689649
1	1330000	-0.0667606
1	1340000	-0.0604864
1	1350000	-0.0561704
1	1360000	-0.0447485
1	1370000	-0.0465618
1	1380000	-0.0453274
1	1390000	-0.0420797
1	1400000	-0.0428953
1	1410000	-0.0521102
1	1420000	-0.0537383
1	1430000	-0.0522417
1	1440000	-0.0445307
1	1450000	-0.0417318
1	1460000	-0.0365046
1	1470000	-0.0297649
1	1480000	-0.0308893
1	1490000	-0.0372063
1	1500000	-0.0312972
1	1510000	-0.0264819
1	1520000	-0.0190625
1	1530000	-0.0169401
1	1540000	-0.0117972
1	1550000	-0.00820835
1	1560000	-0.0061539
1	1570000	-0.00645007
1	1580000	-0.00182158
1	1590000	-0.00129756
1	1600000	0.00320958
1	1610000	0.00731912
1	1620000	0.00936603
1	1630000	0.00615966
1	1640000	0.00642348
1	1650000	0.00579906
1	1660000	0.0100625
1	1670000	0.0064787
1	1680000	0.00520017
1	1690000	0.00661214
1	1700000	-0.000932908
1	1710000	0.0125635
1	1720000	0.0125364
1	1730000	0.018746
1	1740000	0.0283695
1	1750000	0.0374944
1	1760000	0.0388189
1	1770000	0.0386049
1	1780000	0.0356598
1	1790000	0.0372231
1	1800000	0.0414496
1	1810000	0.0392696
1	1820000	0.0468203
1	1830000	0.0401101
1	1840000	0.0402262
1	1850000	0.0435003
1	1860000	0.0407841
1	1870000	0.0438904
1	1880000	0.0373504
1	1890000	0.0368705
1	1900000	0.0380332
1	1910000	0.0376914
1	1920000	0.0379132
1	1930000	0.0497495
1	1940000	0.0538173
1	1950000	0.0498914
1	1960000	0.0565082
1	1970000	0.064856
1	1980000	0.07189
1	1990000	0.0658297
1	2000000	0.0618123
1	2010000	0.0489379
1	2020000	0.0408427
1	2030000	0.019998
1	2040000	0.0169789
1	2050000	0.0148274
1	2060000	0.0212848
1	2070000	0.0232818
1	2080000	0.019456
1	2090000	0.0228776
1	2100000	0.0228361
1	2110000	0.0318245
1	2120000	0.0287901
1	2130000	0.0237408
1	2140000	0.0276687
1	2150000	0.0369995
1	2160000	0.0429025
1	2170000	0.0328598
1	2180000	0.031991
1	2190000	0.0326585
1	2200000	0.0330938
1	2210000	0.0335419
1	2220000	0.0348856
1	2230000	0.0303044
1	2240000	0.0293671
1	2250000	0.0367192
1	2260000	0.0353124
1	2270000	0.0306479
1	2280000	0.0299821
1	2290000	0.0351791
1	2300000	0.0261118
1	2310000	0.0233587
1	2320000	0.0207369
1	2330000	0.0269693
1	2340000	0.0156376
1	2350000	0.0134082
1	2360000	0.0161094
1	2370000	0.00768518
1	2380000	0.00721868
1	2390000	0.010444
1	2400000	0.00941502
1	2410000	0.00738554
1	2420000	0.0136871
1	2430000	0.018898
1	2440000	0.0195775
1	2450000	0.00675238
1	2460000	0.00126544
1	2470000	-0.00269325
1	2480000	-0.00289284
1	2490000	-0.00266257
1	2500000	-0.00609
1	2510000	-0.00695445
1	2520000	-0.0112783
1	2530000	-0.0220814
1	2540000	-0.0283041
1	2550000	-0.0302728
1	2560000	-0.0358921
1	2570000	-0.0374716
1	2580000	-0.0495817
1	2590000	-0.0444139
1	2600000	-0.0505662
1	2610000	-0.0572528
1	2620000	-0.0594011
1	2630000	-0.0614223
1	2640000	-0.0641428
1	2650000	-0.065329
1	2660000	-0.0658852
1	2670000	-0.0578602
1	2680000	-0.0591006
1	2690000	-0.0586974
1	2700000	-0.0569924
1	2710000	-0.0641441
1	2720000	-0.0607359
1	2730000	-0.0565779
1	2740000	-0.0650752
1	2750000	-0.0621258
1	2760000	-0.0607628
1	2770000	-0.0542564
1	2780000	-0.052086
1	2790000	-0.048052
1	2800000	-0.0521395
1	2810000	-0.0547712
1	2820000	-0.0484409
1	2830000	-0.0489311
1	2840000	-0.0507239
1	2850000	-0.0587266
1	2860000	-0.0602022
1	2870000	-0.0732397
1	2880000	-0.0735504
1	2890000	-0.0718873
1	2900000	-0.0815365
1	2910000	-0.0829623
1	2920000	-0.0797205
1	2930000	-0.0782239
1	2940000	-0.0747679
1	2950000	-0.0710435
1	2960000	-0.0718529
1	2970000	-0.0705208
1	2980000	-0.0709082
1	2990000	-0.071637
1	3000000	-0.0716934
1	3010000	-0.0639391
1	3020000	-0.0755416
1	3030000	-0.0834156
1	3040000	-0.0864041
1	3050000	-0.0909247
1	3060000	-0.0912349
1	3070000	-0.0907507
1	3080000	-0.0885789
1	3090000	-0.0901218
1	3100000	-0.0868361
1	3110000	-0.0859654
1	3120000	-0.0900884
1	3130000	-0.0924808
1	3140000	-0.0910629
1	3150000	-0.0909846
1	3160000	-0.0906389
1	3170000	-0.0788835
1	3180000	-0.0804345
1	3190000	-0.082861
1	3200000	-0.0821437
1	3210000	-0.081308
1	3220000	-0.0844895
1	3230000	-0.0849859
1	3240000	-0.0865119
1	3250000	-0.0918551
1	3260000	-0.101927
1	3270000	-0.106423
1	3280000	-0.10658
1	3290000	-0.106968
1	3300000	-0.108145
1	3310000	-0.113205
1	3320000	-0.1092
1	3330000	-0.110001
1	3340000	-0.108251
1	3350000	-0.108223
1	3360000	-0.110862
1	3370000	-0.109035
1	3380000	-0.111484
1	3390000	-0.100234
1	3400000	-0.0999073
1	3410000	-0.097539
1	3420000	-0.0996101
1	3430000	-0.101867
1	3440000	-0.108563
1	3450000	-0.111688
1	3460000	-0.119013
1	3470000	-0.118464
1	3480000	-0.122768
1	3490000	-0.127377
1	3500000	-0.119997
1	3510000	-0.115205
1	3520000	-0.113278
1	3530000	-0.109145
1	3540000	-0.0905318
1	3550000	-0.0942849
1	3560000	-0.0960954
1	3570000	-0.100403
1	3580000	-0.100495
1	3590000	-0.0985262
1	3600000	-0.102413
1	3610000	-0.113922
1	3620000	-0.134149
1	3630000	-0.134504
1	3640000	-0.130076
1	3650000	-0.137724
1	3660000	-0.149474
1	3670000	-0.152376
1	3680000	-0.143704
1	3690000	-0.145556
1	3700000	-0.147258
1	3710000	-0.148757
1	3720000	-0.149932
1	3730000	-0.149101
1	3740000	-0.145201
1	3750000	-0.148981
1	3760000	-0.143788
1	3770000	-0.143727
1	3780000	-0.136367
1	3790000	-0.134514
1	3800000	-0.132551
1	3810000	-0.126956
1	3820000	-0.1175
1	3830000	-0.114016
1	3840000	-0.118512
1	3850000	-0.114074
1	3860000	-0.107891
1	3870000	-0.107442
1	3880000	-0.0988351
1	3890000	-0.1015
1	3900000	-0.111505
1	3910000	-0.112272
1	3920000	-0.114667
1	3930000	-0.111212
1	3940000	-0.109054
1	3950000	-0.107716
1	3960000	-0.105611
1	3970000	-0.103895
1	3980000	-0.0993177
1	3990000	-0.0969232
1	4000000	-0.101961
1	4010000	-0.100212
1	4020000	-0.0995615
1	4030000	-0.0986847
1	4040000	-0.0915931
1	4050000	-0.0866663
1	4060000	-0.0887493
1	4070000	-0.0885532
1	4080000	-0.0893858
1	4090000	-0.0890615
1	4100000	-0.0937548
1	4110000	-0.093839
1	4120000	-0.0891402
1	4130000	-0.0863326
1	4140000	-0.0844208
1	4150000	-0.0809884
1	4160000	-0.0819755
1	4170000	-0.0845384
1	4180000	-0.0894966
1	4190000	-0.0887646
1	4200000	-0.0935553
1	4210000	-0.0951245
1	4220000	-0.0911367
1	4230000	-0.0910764
1	4240000	-0.0951581
1	4250000	-0.09343
1	4260000	-0.0954803
1	4270000	-0.0947124
1	4280000	-0.107255
1	4290000	-0.101077
1	4300000	-0.109859
1	4310000	-0.110147
1	4320000	-0.111741
1	4330000	-0.120567
1	4340000	-0.124021
1	4350000	-0.123026
1	4360000	-0.123317
1	4370000	-0.124915
1	4380000	-0.124002
1	4390000	-0.131639
1	4400000	-0.133687
1	4410000	-0.130258
1	4420000	-0.134661
1	4430000	-0.137914
1	4440000	-0.142878
1	4450000	-0.148432
1	4460000	-0.156576
1	4470000	-0.159267
1	4480000	-0.156399
1	4490000	-0.157597
1	4500000	-0.157849
1	4510000	-0.15683
1	4520000	-0.175136
1	4530000	-0.171122
1	4540000	-0.174736
1	4550000	-0.173064
1	4560000	-0.17095
1	4570000	-0.173569
1	4580000	-0.176535
1	4590000	-0.181517
1	4600000	-0.181333
1	4610000	-0.188666
1	4620000	-0.191165
1	4630000	-0.189489
1	4640000	-0.189915
1	4650000	-0.187986
1	4660000	-0.184981
1	4670000	-0.183853
1	4680000	-0.200923
1	4690000	-0.199487
1	4700000	-0.195947
1	4710000	-0.196166
1	4720000	-0.197969
1	4730000	-0.203239
1	4740000	-0.202109
1	4750000	-0.197736
1	4760000	-0.204822
1	4770000	-0.205291
1	4780000	-0.204706
1	4790000	-0.203259
1	4800000	-0.205185
1	4810000	-0.210339
1	4820000	-0.204348
1	4830000	-0.203123
1	4840000	-0.205222
1	4850000	-0.206514
1	4860000	-0.207239
1	4870000	-0.205132
1	4880000	-0.196764
1	4890000	-0.195404
1	4900000	-0.191717
1	4910000	-0.192713
1	4920000	-0.1911
1	4930000	-0.189238
1	4940000	-0.18754
1	4950000	-0.184938
1	4960000	-0.185346
1	4970000	-0.176363
1	4980000	-0.176717
1	4990000	-0.174693
1	5000000	-0.170357
1	5010000	-0.168346
1	5020000	-0.16542
1	5030000	-0.164035
1	5040000	-0.161801
1	5050000	-0.158463
1	5060000	-0.155341
1	5070000	-0.153586
1	5080000	-0.153422
1	5090000	-0.155582
1	5100000	-0.154401
1	5110000	-0.151281
1	5120000	-0.138537
1	5130000	-0.13303
1	5140000	-0.121004
1	5150000	-0.122517
1	5160000	-0.116954
1	5170000	-0.103232
1	5180000	-0.10826
1	5190000	-0.109159
1	5200000	-0.103221
1	5210000	-0.104288
1	5220000	-0.102947
1	5230000	-0.102016
1	5240000	-0.10151
1	5250000	-0.100944
1	5260000	-0.101486
1	5270000	-0.11269
1	5280000	-0.113321
1	5290000	-0.117633
1	5300000	-0.119913
1	5310000	-0.119783
1	5320000	-0.119813
1	5330000	-0.117861
1	5340000	-0.121339
1	5350000	-0.122158
1	5360000	-0.122331
1	5370000	-0.127109
1	5380000	-0.126536
1	5390000	-0.125894
1	5400000	-0.121796
1	5410000	-0.121789
1	5420000	-0.118972
1	5430000	-0.111995
1	5440000	-0.114314
1	5450000	-0.119405
1	5460000	-0.118782
1	5470000	-0.1187
1	5480000	-0.115857
1	5490000	-0.119458
1	5500000	-0.126397
1	5510000	-0.125795
1	5520000	-0.123127
1	5530000	-0.102206
1	5540000	-0.0960728
1	5550000	-0.0997243
1	5560000	-0.0986174
1	5570000	-0.0957928
1	5580000	-0.0907284
1	5590000	-0.0892013
1	5600000	-0.083163
1	5610000	-0.0835954
1	5620000	-0.0888484
1	5630000	-0.0920154
1	5640000	-0.0929801
1	5650000	-0.0901573
1	5660000	-0.0914646
1	5670000	-0.0900504
1	5680000	-0.0877642
1	5690000	-0.0851623
1	5700000	-0.0826311
1	5710000	-0.0785178
1	5720000	-0.0777844
1	5730000	-0.0779436
1	5740000	-0.0746726
1	5750000	-0.0781044
1	5760000	-0.0722556
1	5770000	-0.0677551
1	5780000	-0.0711479
1	5790000	-0.066453
1	5800000	-0.0703918
1	5810000	-0.0656966
1	5820000	-0.0615895
1	5830000	-0.058198
1	5840000	-0.0514422
1	5850000	-0.0555798
1	5860000	-0.0524427
1	5870000	-0.0492231
1	5880000	-0.0392574
1	5890000	-0.0442289
1	5900000	-0.0264992
1	5910000	-0.0223587
1	5920000	-0.0179354
1	5930000	-0.00708872
1	5940000	-0.00761767
1	5950000	0.00792252
1	5960000	0.0110109
1	5970000	0.00632717
1	5980000	0.00545604
1	5990000	0.00748437
1	6000000	0.00698391
1	6010000	0.0083421
1	6020000	0.00362081
1	6030000	0.00906971
1	6040000	0.0232921
1	6050000	0.0338961
1	6060000	0.0513996
1	6070000	0.0551596
1	6080000	0.0610433
1	6090000	0.0802824
1	6100000	0.0898801
1	6110000	0.101563
1	6120000	0.108493
1	6130000	0.11177
1	6140000	0.11317
1	6150000	0.114144
1	6160000	0.115224
1	6170000	0.118228
1	6180000	0.120296
1	6190000	0.121636
1	6200000	0.124079
1	6210000	0.128602
1	6220000	0.123976
1	6230000	0.124943
1	6240000	0.139276
1	6250000	0.142119
1	6260000	0.140331
1	6270000	0.153854
1	6280000	0.15998
1	6290000	0.165716
1	6300000	0.166012
1	6310000	0.17056
1	6320000	0.185985
1	6330000	0.186353
1	6340000	0.190583
1	6350000	0.193332
1	6360000	0.207917
1	6370000	0.20866
1	6380000	0.205521
1	6390000	0.200841
1	6400000	0.204056
1	6410000	0.206819
1	6420000	0.209968
1	6430000	0.208789
1	6440000	0.210793
1	6450000	0.216566
1	6460000	0.217177
1	6470000	0.224925
1	6480000	0.227352
1	6490000	0.227044
1	6500000	0.243513
1	6510000	0.241415
1	6520000	0.237086
1	6530000	0.250346
1	6540000	0.254009
1	6550000	0.255037
1	6560000	0.251356
1	6570000	0.252315
1	6580000	0.251965
1	6590000	0.253229
1	6600000	0.253718
1	6610000	0.250149
1	6620000	0.256381
1	6630000	0.257698
1	6640000	0.258251
1	6650000	0.261296
1	6660000	0.259779
1	6670000	0.261391
1	6680000	0.255072
1	6690000	0.265596
1	6700000	0.272153
1	6710000	0.28149
1	6720000	0.288836
1	6730000	0.289195
1	6740000	0.2863
1	6750000	0.286239
1	6760000	0.284447
1	6770000	0.275278
1	6780000	0.272457
1	6790000	0.272051
1	6800000	0.279398
1	6810000	0.278073
1	6820000	0.280122
1	6830000	0.285664
1	6840000	0.291321
1	6850000	0.296634
1	6860000	0.298354
1	6870000	0.301505
1	6880000	0.312177
1	6890000	0.316223
1	6900000	0.322048
1	6910000	0.322992
1	6920000	0.323898
1	6930000	0.32699
1	6940000	0.330573
1	6950000	0.33216
1	6960000	0.333116
1	6970000	0.333412
1	6980000	0.33284
1	6990000	0.344604
1	7000000	0.354063
1	7010000	0.358393
1	7020000	0.361767
1	7030000	0.360399
1	7040000	0.346027
1	7050000	0.337792
1	7060000	0.341645
1	7070000	0.342288
1	7080000	0.339817
1	7090000	0.340351
1	7100000	0.334169
1	7110000	0.331274
1	7120000	0.336712
1	7130000	0.341385
1	7140000	0.342177
1	7150000	0.348953
1	7160000	0.348064
1	7170000	0.347028
1	7180000	0.350625
1	7190000	0.35285
1	7200000	0.357401
1	7210000	0.357276
1	7220000	0.352674
1	7230000	0.355119
1	7240000	0.349934
1	7250000	0.34637
1	7260000	0.359734
1	7270000	0.342415
1	7280000	0.346552
1	7290000	0.352767
1	7300000	0.355415
1	7310000	0.365157
1	7320000	0.368806
1	7330000	0.366761
1	7340000	0.374406
1	7350000	0.367286
1	7360000	0.378882
1	7370000	0.404997
1	7380000	0.401522
1	7390000	0.396865
1	7400000	0.412154
1	7410000	0.404562
1	7420000	0.402092
1	7430000	0.414463
1	7440000	0.402933
1	7450000	0.413382
1	7460000	0.404563
1	7470000	0.404894
1	7480000	0.406395
1	7490000	0.40882
1	7500000	0.403672
1	7510000	0.402943
1	7520000	0.404558
1	7530000	0.411029
1	7540000	0.403524
1	7550000	0.395357
1	7560000	0.392005
1	7570000	0.375011
1	7580000	0.37351
1	7590000	0.376321
1	7600000	0.366025
1	7610000	0.348106
1	7620000	0.337567
1	7630000	0.338204
1	7640000	0.337988
1	7650000	0.346657
1	7660000	0.35105
1	7670000	0.347804
1	7680000	0.342109
1	7690000	0.34053
1	7700000	0.354467
1	7710000	0.353902
1	7720000	0.35251
1	7730000	0.360159
1	7740000	0.359599
1	7750000	0.357184
1	7760000	0.359005
1	7770000	0.368894
1	7780000	0.366178
1	7790000	0.371231
1	7800000	0.374751
1	7810000	0.375854
1	7820000	0.374621
1	7830000	0.376579
1	7840000	0.378335
1	7850000	0.376692
1	7860000	0.375364
1	7870000	0.364993
1	7880000	0.365571
1	7890000	0.376315
1	7900000	0.375147
1	7910000	0.373875
1	7920000	0.377399
1	7930000	0.37751
1	7940000	0.383038
1	7950000	0.382658
1	7960000	0.387099
1	7970000	0.388105
1	7980000	0.380629
1	7990000	0.380944
1	8000000	0.383638
1	8010000	0.378087
1	8020000	0.382034
1	8030000	0.386775
1	8040000	0.372464
1	8050000	0.374092
1	8060000	0.376947
1	8070000	0.378734
1	8080000	0.380029
1	8090000	0.383422
1	8100000	0.393867
1	8110000	0.397541
1	8120000	0.416422
1	8130000	0.420252
1	8140000	0.42365
1	8150000	0.424098
1	8160000	0.419388
1	8170000	0.430921
1	8180000	0.431197
1	8190000	0.457048
1	8200000	0.457585
1	8210000	0.454749
1	8220000	0.445629
1	8230000	0.435801
1	8240000	0.43782
1	8250000	0.431462
1	8260000	0.435526
1	8270000	0.443563
1	8280000	0.462331
1	8290000	0.463277
1	8300000	0.470196
1	8310000	0.464895
1	8320000	0.471587
1	8330000	0.457212
1	8340000	0.455496
1	8350000	0.445915
1	8360000	0.438786
1	8370000	0.442807
1	8380000	0.442231
1	8390000	0.422099
1	8400000	0.420421
1	8410000	0.433097
1	8420000	0.432252
1	8430000	0.443464
1	8440000	0.441336
1	8450000	0.442429
1	8460000	0.446761
1	8470000	0.456469
1	8480000	0.456455
1	8490000	0.468103
1	8500000	0.463982
1	8510000	0.476185
1	8520000	0.476076
1	8530000	0.479459
1	8540000	0.480658
1	8550000	0.48946
1	8560000	0.498082
1	8570000	0.504555
1	8580000	0.509846
1	8590000	0.50946
1	8600000	0.513358
1	8610000	0.530089
1	8620000	0.533559
1	8630000	0.54185
1	8640000	0.546086
1	8650000	0.557856
1	8660000	0.553349
1	8670000	0.5558
1	8680000	0.557599
1	8690000	0.561775
1	8700000	0.566639
1	8710000	0.560337
1	8720000	0.562691
1	8730000	0.571759
1	8740000	0.565894
1	8750000	0.573096
1	8760000	0.580558
1	8770000	0.589068
1	8780000	0.627698
1	8790000	0.620372
1	8800000	0.616983
1	8810000	0.629041
1	8820000	0.605188
1	8830000	0.607418
1	8840000	0.597688
1	8850000	0.591147
1	8860000	0.596177
1	8870000	0.604851
1	8880000	0.581613
1	8890000	0.584967
1	8900000	0.582415
1	8910000	0.576736
1	8920000	0.572746
1	8930000	0.589832
1	8940000	0.576201
1	8950000	0.590016
1	8960000	0.5833
1	8970000	0.592313
1	8980000	0.597583
1	8990000	0.605723
1	9000000	0.61353
1	9010000	0.62064
1	9020000	0.62351
1	9030000	0.630338
1	9040000	0.634974
1	9050000	0.642672
1	9060000	0.652775
1	9070000	0.643947
1	9080000	0.647819
1	9090000	0.646352
1	9100000	0.647524
1	9110000	0.656262
1	9120000	0.687132
1	9130000	0.698671
1	9140000	0.697204
1	9150000	0.698254
1	9160000	0.696165
1	9170000	0.699519
1	9180000	0.704561
1	9190000	0.710793
1	9200000	0.713804
1	9210000	0.703461
1	9220000	0.714893
1	9230000	0.710898
1	9240000	0.708909
1	9250000	0.711717
1	9260000	0.724849
1	9270000	0.72094
1	9280000	0.707503
1	9290000	0.705457
1	9300000	0.706713
1	9310000	0.70585
1	9320000	0.743524
1	9330000	0.754406
1	9340000	0.76085
1	9350000	0.76904
1	9360000	0.771648
1	9370000	0.774891
1	9380000	0.777701
1	9390000	0.779411
1	9400000	0.773321
1	9410000	0.774865
1	9420000	0.777124
1	9430000	0.776761
1	9440000	0.777325
1	9450000	0.772332
1	9460000	0.778421
1	9470000	0.784547
1	9480000	0.78066
1	9490000	0.785125
1	9500000	0.801396
1	9510000	0.792999
1	9520000	0.777888
1	9530000	0.776508
1	9540000	0.775085
1	9550000	0.780626
1	9560000	0.78926
1	9570000	0.789756
1	9580000	0.78983
1	9590000	0.798443
1	9600000	0.824604
1	9610000	0.824647
1	9620000	0.827695
1	9630000	0.814181
1	9640000	0.820802
1	9650000	0.82368
1	9660000	0.826531
1	9670000	0.823202
1	9680000	0.816143
1	9690000	0.822163
1	9700000	0.829826
1	9710000	0.835844
1	9720000	0.836538
1	9730000	0.849591
1	9740000	0.855856
1	9750000	0.853004
1	9760000	0.868745
1	9770000	0.861781
1	9780000	0.854257
1	9790000	0.852427
1	9800000	0.858775
1	9810000	0.859475
1	9820000	0.857685
1	9830000	0.846914
1	9840000	0.866839
1	9850000	0.865531
1	9860000	0.872629
1	9870000	0.882637
1	9880000	0.878458
1	9890000	0.879414
1	9900000	0.89606
1	9910000	0.892554
1	9920000	0.89324
1	9930000	0.879324
1	9940000	0.868144
1	9950000	0.872139
1	9960000	0.863684
1	9970000	0.860293
1	9980000	0.848091
1	9990000	0.848897
1	1000000	0 0.845230040186443
1	1001000	0 0.856023294610565
1	1002000	0 0.848369252041995
1	1003000	0 0.847896423688607
1	1004000	0 0.846294379692897
1	1005000	0 0.850529457493222
1	1006000	0 0.842186288447932
1	1007000	0 0.838940217004695
1	1008000	0 0.838371277318576
1	1009000	0 0.834104285334144
1	1010000	0 0.833693587916698
1	1011000	0 0.820405624582288
1	1012000	0 0.81732660772308
1	1013000	0 0.818759303020737
1	1014000	0 0.825305643108832
1	1015000	0 0.827963638825481
1	1016000	0 0.820069807913325
1	1017000	0 0.818520114573547
1	1018000	0 0.821216785374272
1	1019000	0 0.820632308009975
1	1020000	0 0.81848540895611
1	1021000	0 0.823994549994312
1	1022000	0 0.808310029275898
1	1023000	0 0.808466012007053
1	1024000	0 0.801718961076371
1	1025000	0 0.812274310784838
1	1026000	0 0.811602594592261
1	1027000	0 0.814325134275405
1	1028000	0 0.803938776631968
1	1029000	0 0.795516165839022
1	1030000	0 0.776700147041521
1	1031000	0 0.777158354538895
1	1032000	0 0.763299692210317
1	1033000	0 0.782770874004034
1	1034000	0 0.773303401955558
1	1035000	0 0.787162719319297
1	1036000	0 0.78793272373225
1	1037000	0 0.800824015694596
1	1038000	0 0.772219011365151
1	1039000	0 0.772349281468516
1	1040000	0 0.767745056818012
1	1041000	0 0.769297163857227
1	1042000	0 0.779426491280831
1	1043000	0 0.78654803296464
1	1044000	0 0.770244362597292
1	1045000	0 0.770867291142175
1	1046000	0 0.756851787617875
1	1047000	0 0.761916174974493
1	1048000	0 0.758805374566785
1	1049000	0 0.771754318111388
1	1050000	0 0.774275694906163
1	1051000	0 0.77275608440759
1	1052000	0 0.767002145596084
1	1053000	0 0.785913854445363
1	1054000	0 0.782826474039455
1	1055000	0 0.781054299273366
1	1056000	0 0.784436835928279
1	1057000	0 0.778055664614721
1	1058000	0 0.792739383709085
1	1059000	0 0.793356392299271
1	1060000	0 0.795618102328465
1	1061000	0 0.796695725196356
1	1062000	0 0.79137684345136
1	1063000	0 0.788124366963072
1	1064000	0 0.784422356480155
1	1065000	0 0.785961354215827
1	1066000	0 0.795813612651191
1	1067000	0 0.795813674145774
1	1068000	0 0.798552565569606
1	1069000	0 0.800626540316173
1	1070000	0 0.80530357607427
1	1071000	0 0.803104544294163
1	1072000	0 0.79533161622743
1	1073000	0 0.785987335934665
1	1074000	0 0.791407501584292
1	1075000	0 0.791632329500291
1	1076000	0 0.793955091364302
1	1077000	0 0.787344799145349
1	1078000	0 0.787667672408384
1	1079000	0 0.790183336896193
1	1080000	0 0.795227355830727
1	1081000	0 0.795436328594587
1	1082000	0 0.792724962465539
1	1083000	0 0.752594378692443
1	1084000	0 0.747285852400102
1	1085000	0 0.737888408342013
1	1086000	0 0.718117062504239
1	1087000	0 0.713793979280244
1	1088000	0 0.709121233302944
1	1089000	0 0.704756057561911
1	1090000	0 0.703971011356554
1	1091000	0 0.704582654992648
1	1092000	0 0.698787208397864
1	1093000	0 0.695327074424453
1	1094000	0 0.687275279543608
1	1095000	0 0.67649771205026
1	1096000	0 0.681946979363796
1	1097000	0 0.685676086776396
1	1098000	0 0.667767539309918
1	1099000	0 0.676189541878466
1	1100000	0 0.677222885885874
1	1101000	0 0.662614942977165
1	1102000	0 0.66598304598815
1	1103000	0 0.67075411799619
1	1104000	0 0.690274118896873
1	1105000	0 0.691907351455305
1	1106000	0 0.696513521410176
1	1107000	0 0.680650030874078
1	1108000	0 0.675307005998724
1	1109000	0 0.679262458117906
1	1110000	0 0.670309917329414
1	1111000	0 0.668202964687342
1	1112000	0 0.673075464176178
1	1113000	0 0.664559534149907
1	1114000	0 0.664383323259011
1	1115000	0 0.665130761818237
1	1116000	0 0.661426417111964
1	1117000	0 0.660790801479928
1	1118000	0 0.657975074071575
1	1119000	0 0.672342420035554
1	1120000	0 0.6710517760934
1	1121000	0 0.663327022694667
1	1122000	0 0.665057331277617
1	1123000	0 0.679069949909808
1	1124000	0 0.667687266842567
1	1125000	0 0.66966176525885
1	1126000	0 0.676762890310578
1	1127000	0 0.679587668827622
1	1128000	0 0.69345854223845
1	1129000	0 0.696821404411432
1	1130000	0 0.703495844378822
1	1131000	0 0.70230056526792
1	1132000	0 0.702639817206774
1	1133000	0 0.710032323410631
1	1134000	0 0.722124193095685
1	1135000	0 0.721267694599607
1	1136000	0 0.698515247162331
1	1137000	0 0.711389725897257
1	1138000	0 0.705002218436801
1	1139000	0 0.706476919118869
1	1140000	0 0.71277513701351
1	1141000	0 0.714857175983718
1	1142000	0 0.723548485576959
1	1143000	0 0.709583732819619
1	1144000	0 0.728735605718107
1	1145000	0 0.72824822056811
1	1146000	0 0.730552877868424
1	1147000	0 0.723278707121632
1	1148000	0 0.721328764194897
1	1149000	0 0.722692327741928
1	1150000	0 0.728129722435476
1	1151000	0 0.723671361397846
1	1152000	0 0.716014298995942
1	1153000	0 0.67661686866021
1	1154000	0 0.677873062041765
1	1155000	0 0.70004156776861
1	1156000	0 0.693945055602563
1	1157000	0 0.697990628871166
1	1158000	0 0.699992602370201
1	1159000	0 0.700460119680442
1	1160000	0 0.703856256630797
1	1161000	0 0.704552066981918
1	1162000	0 0.712423148859792
1	1163000	0 0.727778182973138
1	1164000	0 0.724115193077634
1	1165000	0 0.724355748436209
1	1166000	0 0.724183615299161
1	1167000	0 0.726240995773307
1	1168000	0 0.731918548645615
1	1169000	0 0.748065403655227
1	1170000	0 0.750923878127927
1	1171000	0 0.749343363295786
1	1172000	0 0.740258184090748
1	1173000	0 0.762479915428832
1	1174000	0 0.772887409575827
1	1175000	0 0.772842489483953
1	1176000	0 0.766818919299607
1	1177000	0 0.775388489971864
1	1178000	0 0.770653599158262
1	1179000	0 0.767979591819792
1	1180000	0 0.763772959583172
1	1181000	0 0.781986835328335
1	1182000	0 0.785012838103687
1	1183000	0 0.788776240992004
1	1184000	0 0.788927331747649
1	1185000	0 0.789686597128379
1	1186000	0 0.789099888406393
1	1187000	0 0.78016625536386
1	1188000	0 0.772925099408701
1	1189000	0 0.815245738099966
1	1190000	0 0.765418474666572
1	1191000	0 0.769324565584448
1	1192000	0 0.768275474756294
1	1193000	0 0.757670584529313
1	1194000	0 0.755424386350769
1	1195000	0 0.756885569823161
1	1196000	0 0.761999047047564
1	1197000	0 0.771360416508128
1	1198000	0 0.773753066691184
1	1199000	0 0.770956489838971
1	1200000	0 0.75548231469874
1	1201000	0 0.749822668295552
1	1202000	0 0.752715484640317
1	1203000	0 0.755893476588585
1	1204000	0 0.737411240041727
1	1205000	0 0.736767841026249
1	1206000	0 0.735665037671526
1	1207000	0 0.73683179330457
1	1208000	0 0.733600585622069
1	1209000	0 0.733390754574831
1	1210000	0 0.718375963844167
1	1211000	0 0.727654799384998
1	1212000	0 0.726454740954427
1	1213000	0 0.727249578311552
1	1214000	0 0.729259931379826
1	1215000	0 0.732807569777575
1	1216000	0 0.73265510324701
1	1217000	0 0.725167567483901
1	1218000	0 0.730257979860352
1	1219000	0 0.721488434449373
1	1220000	0 0.71961949938244
1	1221000	0 0.717855942547534
1	1222000	0 0.718421045293751
1	1223000	0 0.718194971914154
1	1224000	0 0.716274006261813
1	1225000	0 0.712735613958054
1	1226000	0 0.725258725427557
1	1227000	0 0.720957646375043
1	1228000	0 0.719283965169909
1	1229000	0 0.731425602278191
1	1230000	0 0.735561469961375
1	1231000	0 0.735977346926898
1	1232000	0 0.7435672094469
1	1233000	0 0.748411306520265
1	1234000	0 0.748538501292766
1	1235000	0 0.757178233494118
1	1236000	0 0.76094055280272
1	1237000	0 0.783037253113616
1	1238000	0 0.78204883362075
1	1239000	0 0.786850011642133
1	1240000	0 0.792677001132167
1	1241000	0 0.790857667319431
1	1242000	0 0.787108619528915
1	1243000	0 0.794399505120972
1	1244000	0 0.808531093003438
1	1245000	0 0.82036472555432
1	1246000	0 0.838105610762761
1	1247000	0 0.833292238027901
1	1248000	0 0.835440160433891
1	1249000	0 0.834746983053403
1	1250000	0 0.838669795132692
1	1251000	0 0.837359154875779
1	1252000	0 0.834532609067505
1	1253000	0 0.845236978016378
1	1254000	0 0.845843423826388
1	1255000	0 0.840963722841522
1	1256000	0 0.839418508125666
1	1257000	0 0.834735776801467
1	1258000	0 0.852368759329599
1	1259000	0 0.860278715114846
1	1260000	0 0.857769201914926
1	1261000	0 0.859242644781572
1	1262000	0 0.834369679443466
1	1263000	0 0.850252991082919
1	1264000	0 0.854744265153588
1	1265000	0 0.8522725231229
1	1266000	0 0.840431808389492
1	1267000	0 0.843438650465691
1	1268000	0 0.855594107983018
1	1269000	0 0.858546060142909
1	1270000	0 0.841704811357188
1	1271000	0 0.844200124248143
1	1272000	0 0.84752644486036
1	1273000	0 0.837942864656468
1	1274000	0 0.83227937848494
1	1275000	0 0.831965163927988
1	1276000	0 0.831694595134379
1	1277000	0 0.831685382732572
1	1278000	0 0.851581887946555
1	1279000	0 0.853420570421843
1	1280000	0 0.849712142707156
1	1281000	0 0.849304970780343
1	1282000	0 0.849430435717964
1	1283000	0 0.842601463832707
1	1284000	0 0.835211070075733
1	1285000	0 0.81291343013853
1	1286000	0 0.822218163168095
1	1287000	0 0.850415556577409
1	1288000	0 0.840983927244513
1	1289000	0 0.841608253004696
1	1290000	0 0.839414399874738
1	1291000	0 0.835079447926168
1	1292000	0 0.834492488589104
1	1293000	0 0.839445012583975
1	1294000	0 0.838429997529709
1	1295000	0 0.841137581762442
1	1296000	0 0.836256380342639
1	1297000	0 0.837880475917123
1	1298000	0 0.854797037442193
1	1299000	0 0.861237321317485
1	1300000	0 0.883234954777503
1	1301000	0 0.879527083145087
1	1302000	0 0.88326120502981
1	1303000	0 0.883902469339374
1	1304000	0 0.927409703805193
1	1305000	0 0.92837467632279
1	1306000	0 0.899137234616913
1	1307000	0 0.903520143006073
1	1308000	0 0.89820974075126
1	1309000	0 0.898454086300931
1	1310000	0 0.902344758022634
1	1311000	0 0.896516777466798
1	1312000	0 0.89458409454441
1	1313000	0 0.891891160555771
1	1314000	0 0.876077635613687
1	1315000	0 0.885597387511226
1	1316000	0 0.872292012201933
1	1317000	0 0.878773397866448
1	1318000	0 0.88224354884765
1	1319000	0 0.882445733095566
1	1320000	0 0.865138115973302
1	1321000	0 0.863140205540475
1	1322000	0 0.867951793364348
1	1323000	0 0.875650235822545
1	1324000	0 0.878122952068309
1	1325000	0 0.866407960366833
1	1326000	0 0.873199525178382
1	1327000	0 0.876674918518538
1	1328000	0 0.866404372400724
1	1329000	0 0.86382277880684
1	1330000	0 0.854104663419463
1	1331000	0 0.861314172610918
1	1332000	0 0.860114820695255
1	1333000	0 0.867165783227923
1	1334000	0 0.873544749052802
1	1335000	0 0.88936698083785
1	1336000	0 0.898733338883282
1	1337000	0 0.896221132213391
1	1338000	0 0.913441577634685
1	1339000	0 0.914059739897651
1	1340000	0 0.899665228511851
1	1341000	0 0.950321183074844
1	1342000	0 0.955516374264663
1	1343000	0 0.955452553797125
1	1344000	0 0.951579586207086
1	1345000	0 0.966834984397359
1	1346000	0 0.962847142791222
1	1347000	0 0.960257721029357
1	1348000	0 0.958877208905498
1	1349000	0 0.953161081339939
1	1350000	0 0.945928796175753
1	1351000	0 0.948068789434
1	1352000	0 0.958757040326408
1	1353000	0 0.970247665291972
1	1354000	0 0.968954583681899
1	1355000	0 0.975311697376771
1	1356000	0 0.970041934894106
1	1357000	0 0.974080113343091
1	1358000	0 0.984594081108935
1	1359000	0 0.987409230152398
1	1360000	0 0.986402798927913
1	1361000	0 0.996468943413328
1	1362000	0 1.0044393113184
1	1363000	0 1.00966898627304
1	1364000	0 1.01667611278364
1	1365000	0 1.02095299710576
1	1366000	0 1.02039088264967
1	1367000	0 1.0489035775864
1	1368000	0 1.04729400556434
1	1369000	0 1.05015870452795
1	1370000	0 1.05801628379327
1	1371000	0 1.05435905125232
1	1372000	0 1.07264749616897
1	1373000	0 1.06905720452315
1	1374000	0 1.07228899061275
1	1375000	0 1.08358607310979
1	1376000	0 1.09281045561105
1	1377000	0 1.06662560393559
1	1378000	0 1.06643730591553
1	1379000	0 1.05419355826569
1	1380000	0 1.0394133938001
1	1381000	0 1.03156042132466
1	1382000	0 1.01168554158505
1	1383000	0 0.94347204324996
1	1384000	0 0.89894954346715
1	1385000	0 0.897856899255
1	1386000	0 0.882546235906124
1	1387000	0 0.865018879505434
1	1388000	0 0.807040312364605
1	1389000	0 0.806304284401478
1	1390000	0 0.797725015713914
1	1391000	0 0.794807490742709
1	1392000	0 0.795625026003627
1	1393000	0 0.794281745936121
1	1394000	0 0.770153201716062
1	1395000	0 0.757991231887353
1	1396000	0 0.738861706226701
1	1397000	0 0.732028541553182
1	1398000	0 0.729894402830358
1	1399000	0 0.716809346247465
1	1400000	0 0.629249036818492
1	1401000	0 0.590683366335603
1	1402000	0 0.537265070176853
1	1403000	0 0.540819363630624
1	1404000	0 0.537431695557103
1	1405000	0 0.53788479997384
1	1406000	0 0.526145860551883
1	1407000	0 0.525450732163514
1	1408000	0 0.524046829491978
1	1409000	0 0.5271764959707
1	1410000	0 0.526557479971065
1	1411000	0 0.527629015054761
1	1412000	0 0.524672457428434
1	1413000	0 0.525392558674511
1	1414000	0 0.50249071590124
1	1415000	0 0.499583110494934
1	1416000	0 0.502075917912945
1	1417000	0 0.500917755725073
1	1418000	0 0.498372671533626
1	1419000	0 0.491972877302377
1	1420000	0 0.485650834920148
1	1421000	0 0.487263686197112
1	1422000	0 0.480781393208875
1	1423000	0 0.48456437864725
1	1424000	0 0.485238040706987
1	1425000	0 0.475162351589971
1	1426000	0 0.47025048525256
1	1427000	0 0.466822417685857
1	1428000	0 0.465237320657708
1	1429000	0 0.447763505366449
1	1430000	0 0.443078023759501
1	1431000	0 0.442996872803754
1	1432000	0 0.438897780058079
1	1433000	0 0.450021420406329
1	1434000	0 0.454801651045857
1	1435000	0 0.45865956852474
1	1436000	0 0.468641299529921
1	1437000	0 0.465539092482843
1	1438000	0 0.47063442135035
1	1439000	0 0.467622963531536
1	1440000	0 0.465726415925861
1	1441000	0 0.466508587491638
1	1442000	0 0.463455128500375
1	1443000	0 0.464817455237116
1	1444000	0 0.447643289413508
1	1445000	0 0.443516081009148
1	1446000	0 0.440339662472653
1	1447000	0 0.442952646146003
1	1448000	0 0.457463719087108
1	1449000	0 0.449601634975827
1	1450000	0 0.443572177270138
1	1451000	0 0.431436143226511
1	1452000	0 0.429309204665841
1	1453000	0 0.426098985866775
1	1454000	0 0.417927203026424
1	1455000	0 0.418044378681667
1	1456000	0 0.406368664165125
1	1457000	0 0.407094888174454
1	1458000	0 0.400208656487061
1	1459000	0 0.407102834019597
1	1460000	0 0.40531316636503
1	1461000	0 0.404560741916867
1	1462000	0 0.417339194785942
1	1463000	0 0.412226452660488
1	1464000	0 0.413703426186287
1	1465000	0 0.40903133045197
1	1466000	0 0.398783154349291
1	1467000	0 0.395846674503213
1	1468000	0 0.38849633939044
1	1469000	0 0.382104621156344
1	1470000	0 0.379200058864916
1	1471000	0 0.373248177849957
1	1472000	0 0.373061615059781
1	1473000	0 0.373641858900564
1	1474000	0 0.360470747631605
1	1475000	0 0.348976808185691
1	1476000	0 0.347586724376383
1	1477000	0 0.34481965760087
1	1478000	0 0.341133774282347
1	1479000	0 0.336373984889047
1	1480000	0 0.334068202844539
1	1481000	0 0.337605912978117
1	1482000	0 0.330369628054358
1	1483000	0 0.325199739977933
1	1484000	0 0.316831781796389
1	1485000	0 0.30877086523796
1	1486000	0 0.300581046883864
1	1487000	0 0.292802835274917
1	1488000	0 0.313054403820433
1	1489000	0 0.305189671323314
1	1490000	0 0.303078406684338
1	1491000	0 0.30031641887667
1	1492000	0 0.293740491353985
1	1493000	0 0.292794342222877
1	1494000	0 0.292209331938257
1	1495000	0 0.299544690125781
1	1496000	0 0.289200944883486
1	1497000	0 0.284701431017373
1	1498000	0 0.27856681103392
1	1499000	0 0.280675064423287
1	1500000	0 0.28063572599894
1	1501000	0 0.276056086918501
1	1502000	0 0.277626042795503
1	1503000	0 0.272639629813844
1	1504000	0 0.257270272112587
1	1505000	0 0.250686129540429
1	1506000	0 0.241399607052068
1	1507000	0 0.242076776010711
1	1508000	0 0.241556655885175
1	1509000	0 0.234495482313853
1	1510000	0 0.24576306856425
1	1511000	0 0.245994932030435
1	1512000	0 0.238423671676438
1	1513000	0 0.228569187472161
1	1514000	0 0.226545410523847
1	1515000	0 0.216785570208716
1	1516000	0 0.210355876170113
1	1517000	0 0.206705764683196
1	1518000	0 0.184330558206954
1	1519000	0 0.182165945358092
1	1520000	0 0.175586953033534
1	1521000	0 0.174812970366518
1	1522000	0 0.175551898425167
1	1523000	0 0.172428040744698
1	1524000	0 0.176234870345968
1	1525000	0 0.172703073707758
1	1526000	0 0.171245093030839
1	1527000	0 0.170148092641883
1	1528000	0 0.173406503270813
1	1529000	0 0.175794394789357
1	1530000	0 0.177769647760558
1	1531000	0 0.177431673533594
1	1532000	0 0.175907684954424
1	1533000	0 0.182032989716225
1	1534000	0 0.19272825122722
1	1535000	0 0.203411490119165
1	1536000	0 0.199552553015241
1	1537000	0 0.208112040110796
1	1538000	0 0.232044162292924
1	1539000	0 0.257934614544003
1	1540000	0 0.260916951008948
1	1541000	0 0.266466498955108
1	1542000	0 0.264102097140117
1	1543000	0 0.263301683987805
1	1544000	0 0.265122571816954
1	1545000	0 0.275880231996881
1	1546000	0 0.275849192289666
1	1547000	0 0.27853339016049
1	1548000	0 0.280775635698364
1	1549000	0 0.280941299627614
1	1550000	0 0.28171322625381
1	1551000	0 0.345740672937976
1	1552000	0 0.375152662095333
1	1553000	0 0.426720964675419
1	1554000	0 0.423498830914665
1	1555000	0 0.416101415505321
1	1556000	0 0.413105793457831
1	1557000	0 0.378731670465625
1	1558000	0 0.378675557277602
1	1559000	0 0.374793307614056
1	1560000	0 0.356210884367333
1	1561000	0 0.352565887658888
1	1562000	0 0.349996557810874
1	1563000	0 0.353933863818247
1	1564000	0 0.351412945738524
1	1565000	0 0.351581437127229
1	1566000	0 0.351324624117534
1	1567000	0 0.347898842923987
1	1568000	0 0.347474915784522
1	1569000	0 0.345672774502287
1	1570000	0 0.3398575831771
1	1571000	0 0.339135514244714
1	1572000	0 0.339768519511132
1	1573000	0 0.349511719358504
1	1574000	0 0.343645634539683
1	1575000	0 0.351364307894915
1	1576000	0 0.346530126761009
1	1577000	0 0.350061081742167
1	1578000	0 0.349993899269289
1	1579000	0 0.35126684237714
1	1580000	0 0.350657293833346
1	1581000	0 0.345277968663287
1	1582000	0 0.345362896291487
1	1583000	0 0.342851800462249
1	1584000	0 0.329770567262819
1	1585000	0 0.320506017385392
1	1586000	0 0.323112423701642
1	1587000	0 0.324704460252777
1	1588000	0 0.322507064358307
1	1589000	0 0.309292551212024
1	1590000	0 0.3074588220952
1	1591000	0 0.302299737268999
1	1592000	0 0.296259775613417
1	1593000	0 0.297952911102734
1	1594000	0 0.293641510658835
1	1595000	0 0.295249145896521
1	1596000	0 0.301528813489669
1	1597000	0 0.297187183838246
1	1598000	0 0.305648571711527
1	1599000	0 0.279203627781045
1	1600000	0 0.297866731219039
1	1601000	0 0.302233881530388
1	1602000	0 0.305666180621246
1	1603000	0 0.316128844359504
1	1604000	0 0.317837718530391
1	1605000	0 0.320370858147989
1	1606000	0 0.321228081022172
1	1607000	0 0.325840530295914
1	1608000	0 0.329897730138003
1	1609000	0 0.33357048332316
1	1610000	0 0.327200372740176
1	1611000	0 0.318544519070243
1	1612000	0 0.318908672736573
1	1613000	0 0.298218378919151
1	1614000	0 0.30449687101843
1	1615000	0 0.304797321945637
1	1616000	0 0.301268404084674
1	1617000	0 0.306556482138935
1	1618000	0 0.307106634305693
1	1619000	0 0.306144538926973
1	1620000	0 0.30624659241844
1	1621000	0 0.310548683453604
1	1622000	0 0.316662010348317
1	1623000	0 0.332009014950394
1	1624000	0 0.3254052829168
1	1625000	0 0.332691715111475
1	1626000	0 0.354743590381053
1	1627000	0 0.354837702976926
1	1628000	0 0.357874877633175
1	1629000	0 0.354088449135351
1	1630000	0 0.357179814734349
1	1631000	0 0.3613221364726
1	1632000	0 0.354973378250206
1	1633000	0 0.359773226910153
1	1634000	0 0.370704092728081
1	1635000	0 0.374545963886323
1	1636000	0 0.375210613294259
1	1637000	0 0.374966407696454
1	1638000	0 0.353489911211356
1	1639000	0 0.328888841283415
1	1640000	0 0.333110072378537
1	1641000	0 0.331455230172589
1	1642000	0 0.334236953947546
1	1643000	0 0.338123667310965
1	1644000	0 0.340455392421508
1	1645000	0 0.344315169431823
1	1646000	0 0.341441391700652
1	1647000	0 0.344538312047841
1	1648000	0 0.350477937469815
1	1649000	0 0.359300630227545
1	1650000	0 0.363233599404595
1	1651000	0 0.36051410634288
1	1652000	0 0.386408661250531
1	1653000	0 0.393006164789781
1	1654000	0 0.393359201856521
1	1655000	0 0.399724877448634
1	1656000	0 0.397527338960454
1	1657000	0 0.411519549084564
1	1658000	0 0.409710120464158
1	1659000	0 0.408684705927919
1	1660000	0 0.409291394398198
1	1661000	0 0.400875519496115
1	1662000	0 0.393275148042779
1	1663000	0 0.396211975605202
1	1664000	0 0.42724461385072
1	1665000	0 0.419385486476357
1	1666000	0 0.423012137468944
1	1667000	0 0.432272171764603
1	1668000	0 0.427822283819032
1	1669000	0 0.428934567909795
1	1670000	0 0.427908622933938
1	1671000	0 0.427755341700531
1	1672000	0 0.414134079576874
1	1673000	0 0.413457407461389
1	1674000	0 0.398394366810883
1	1675000	0 0.395665925760068
1	1676000	0 0.397461579765575
1	1677000	0 0.395789401039393
1	1678000	0 0.394907804064437
1	1679000	0 0.392537140810873
1	1680000	0 0.380345976116216
1	1681000	0 0.379675834808478
1	1682000	0 0.385800269258399
1	1683000	0 0.380882925408741
1	1684000	0 0.377084868071503
1	1685000	0 0.386290067555885
1	1686000	0 0.38738102669537
1	1687000	0 0.39261492093792
1	1688000	0 0.394017741476102
1	1689000	0 0.375726174290906
1	1690000	0 0.381941251233453
1	1691000	0 0.385440558499842
1	1692000	0 0.381568257336449
1	1693000	0 0.38207262582431
1	1694000	0 0.381132277594053
1	1695000	0 0.382723610526569
1	1696000	0 0.386345986204634
1	1697000	0 0.386666645873767
1	1698000	0 0.388938559885666
1	1699000	0 0.388249184368065
1	1700000	0 0.388761435602025
1	1701000	0 0.389271524357081
1	1702000	0 0.389657714431754
1	1703000	0 0.387506418215015
1	1704000	0 0.384812914940632
1	1705000	0 0.374362403810854
1	1706000	0 0.392187947471637
1	1707000	0 0.393453754348957
1	1708000	0 0.434231157180228
1	1709000	0 0.441380143146436
1	1710000	0 0.438689308517113
1	1711000	0 0.445982195862047
1	1712000	0 0.45760652915988
1	1713000	0 0.459213062421268
1	1714000	0 0.461075024134707
1	1715000	0 0.462121532781414
1	1716000	0 0.464515695039351
1	1717000	0 0.466698209593942
1	1718000	0 0.468535953507462
1	1719000	0 0.468268521278767
1	1720000	0 0.466516057639215
1	1721000	0 0.465250277404266
1	1722000	0 0.464310160457033
1	1723000	0 0.464394663778826
1	1724000	0 0.456038467674022
1	1725000	0 0.457803190677965
1	1726000	0 0.450786105982502
1	1727000	0 0.458347381680713
1	1728000	0 0.466081322116872
1	1729000	0 0.466984696604182
1	1730000	0 0.4628614623603
1	1731000	0 0.466563053656111
1	1732000	0 0.463719807835192
1	1733000	0 0.465501720119559
1	1734000	0 0.464243067739369
1	1735000	0 0.489460597972894
1	1736000	0 0.496164901172782
1	1737000	0 0.489176292545207
1	1738000	0 0.486691913420661
1	1739000	0 0.486642934773164
1	1740000	0 0.487593778677625
1	1741000	0 0.502888638217482
1	1742000	0 0.509502874207386
1	1743000	0 0.523634875967317
1	1744000	0 0.528705006111977
1	1745000	0 0.536419888333764
1	1746000	0 0.54489513041905
1	1747000	0 0.55992292223961
1	1748000	0 0.56208442980571
1	1749000	0 0.556637903723533
1	1750000	0 0.563024342600524
1	1751000	0 0.543099399391378
1	1752000	0 0.538703443311023
1	1753000	0 0.534308914212644
1	1754000	0 0.530771764127661
1	1755000	0 0.529353060889528
1	1756000	0 0.527501280671963
1	1757000	0 0.52360506271631
1	1758000	0 0.521899979539027
1	1759000	0 0.516060176522995
1	1760000	0 0.516609766688478
1	1761000	0 0.535303184924285
1	1762000	0 0.550198887408181
1	1763000	0 0.544457521606269
1	1764000	0 0.56129586157126
1	1765000	0 0.556557350636953
1	1766000	0 0.564651814231834
1	1767000	0 0.569326690877818
1	1768000	0 0.567465837479744
1	1769000	0 0.570147855413226
1	1770000	0 0.576751941978494
1	1771000	0 0.587237120928881
1	1772000	0 0.573961895385297
1	1773000	0 0.568431716429122
1	1774000	0 0.541639284085367
1	1775000	0 0.542618639294781
1	1776000	0 0.543933794376332
1	1777000	0 0.515150789410576
1	1778000	0 0.512238306548503
1	1779000	0 0.513443537074318
1	1780000	0 0.524127070941996
1	1781000	0 0.530984724189718
1	1782000	0 0.532069139517087
1	1783000	0 0.531737930483954
1	1784000	0 0.509651576514956
1	1785000	0 0.505850138959033
1	1786000	0 0.502343231298102
1	1787000	0 0.50090077478292
1	1788000	0 0.501651521736335
1	1789000	0 0.52808286489902
1	1790000	0 0.530198556623915
1	1791000	0 0.531912394601684
1	1792000	0 0.537307011601408
1	1793000	0 0.535715643116969
1	1794000	0 0.538558721697602
1	1795000	0 0.537952512543102
1	1796000	0 0.541822459455528
1	1797000	0 0.542293755132313
1	1798000	0 0.543391834116902
1	1799000	0 0.542765733230927
1	1800000	0 0.537562938060891
1	1801000	0 0.539817275606512
1	1802000	0 0.547735361269226
1	1803000	0 0.534155957653842
1	1804000	0 0.527632760363506
1	1805000	0 0.527813363251193
1	1806000	0 0.524058059435951
1	1807000	0 0.538686974683147
1	1808000	0 0.532302507925416
1	1809000	0 0.533638656808179
1	1810000	0 0.530447329709219
1	1811000	0 0.527496469128727
1	1812000	0 0.51524738505593
1	1813000	0 0.530620954589906
1	1814000	0 0.52969384143913
1	1815000	0 0.496727636962874
1	1816000	0 0.508436852015727
1	1817000	0 0.538708822946213
1	1818000	0 0.530102641189124
1	1819000	0 0.522983889973557
1	1820000	0 0.524716166474734
1	1821000	0 0.51186162923791
1	1822000	0 0.517211719459784
1	1823000	0 0.525690589226492
1	1824000	0 0.525645890644216
1	1825000	0 0.530364867409127
1	1826000	0 0.533046283568854
1	1827000	0 0.533078477043802
1	1828000	0 0.531300238039213
1	1829000	0 0.526628216665703
1	1830000	0 0.534872616711574
1	1831000	0 0.541668707739226
1	1832000	0 0.54318715218842
1	1833000	0 0.540557462298461
1	1834000	0 0.548935282570575
1	1835000	0 0.554140758996358
1	1836000	0 0.54960941399408
1	1837000	0 0.547428805261813
1	1838000	0 0.545458708549167
1	1839000	0 0.539109600379006
1	1840000	0 0.530102729557643
1	1841000	0 0.528338707617401
1	1842000	0 0.526036761953614
1	1843000	0 0.527066777840814
1	1844000	0 0.52479089602906
1	1845000	0 0.523746441473508
1	1846000	0 0.534807074759093
1	1847000	0 0.529338930917944
1	1848000	0 0.530413545602336
1	1849000	0 0.540779714994284
1	1850000	0 0.541645453510882
1	1851000	0 0.51420843505683
1	1852000	0 0.524084034834518
1	1853000	0 0.515354941269834
1	1854000	0 0.514138568024782
1	1855000	0 0.516054714032516
1	1856000	0 0.532321065857963
1	1857000	0 0.522168417986277
1	1858000	0 0.52203980457001
1	1859000	0 0.514191944012096
1	1860000	0 0.517640024730207
1	1861000	0 0.519376857579226
1	1862000	0 0.520957126081865
1	1863000	0 0.504654127215494
1	1864000	0 0.501053164723564
1	1865000	0 0.497950539566519
1	1866000	0 0.495305517103367
1	1867000	0 0.494893853334402
1	1868000	0 0.492330286362399
1	1869000	0 0.482473594177876
1	1870000	0 0.482174781195667
1	1871000	0 0.479781522920275
1	1872000	0 0.473330877883975
1	1873000	0 0.478388167791568
1	1874000	0 0.476750578091682
1	1875000	0 0.482752565938902
1	1876000	0 0.483644759255802
1	1877000	0 0.483368361610491
1	1878000	0 0.481097026178643
1	1879000	0 0.471521872971477
1	1880000	0 0.47374354700575
1	1881000	0 0.474794121537416
1	1882000	0 0.472019714600093
1	1883000	0 0.475785387459381
1	1884000	0 0.477762646167686
1	1885000	0 0.485641431951083
1	1886000	0 0.461322443857935
1	1887000	0 0.453565301377271
1	1888000	0 0.460709946492086
1	1889000	0 0.463020913470092
1	1890000	0 0.471523176038567
1	1891000	0 0.477882289850911
1	1892000	0 0.460384469746404
1	1893000	0 0.464630634655881
1	1894000	0 0.460196692895204
1	1895000	0 0.457088201997402
1	1896000	0 0.4582754986335
1	1897000	0 0.468639321635442
1	1898000	0 0.427535163908634
1	1899000	0 0.42281350574473
1	1900000	0 0.426928472019246
1	1901000	0 0.410893481372919
1	1902000	0 0.411231311524802
1	1903000	0 0.414465716611395
1	1904000	0 0.416139440672027
1	1905000	0 0.40671649962922
1	1906000	0 0.415939158436877
1	1907000	0 0.422737694594315
1	1908000	0 0.431494643383961
1	1909000	0 0.448579072251123
1	1910000	0 0.450947612524077
1	1911000	0 0.449709444485772
1	1912000	0 0.439683217587478
1	1913000	0 0.435894893790848
1	1914000	0 0.437535389182176
1	1915000	0 0.42769477304027
1	1916000	0 0.44278469185109
1	1917000	0 0.429852181988694
1	1918000	0 0.431372940997759
1	1919000	0 0.438821462510087
1	1920000	0 0.442668675767483
1	1921000	0 0.438940765914332
1	1922000	0 0.433694369086698
1	1923000	0 0.436794230676091
[truncated: 128,789 more rows]

## Sheet: 9
chr	pos	SNPindex
[truncated: 130,647 more rows]

[truncated: 19 more sheets: 10, 11, 12, 13, 14, 15, 16, 17, 18, 1b, 2b, 3b, 4b, 5b, 17b, 17c, 1c, 9c, 13c]
