# Supplementary material for: Phenotype to genotype: A new and rapid approach using whole-genome sequencing
Source: PLoS Genet. 2025 Jul 14;21(7):e1011702. doi: 10.1371/journal.pgen.1011702 (PMC12273961; doi:10.1371/journal.pgen.1011702)
Supplement: S5 File — (XLSX) [file pgen.1011702.s013.xlsx]

## Sheet: Key
mutant	background	bulk	coverage	calculation	dataset				Columns
arches	AB	4x5	30X	SNPindex	1				Chr	chromosome
arches	WIK	4x5	30X	SNPindex	2				Coord	coordinate
arches	WIK	1x28	30X	SNPindex	3				Ref	reference allele
arches	WIK	3x10	30X	SNPindex	4				Alt	alternative allele
arches	WIK	NA	30X	SNPindex	5				Func.refGene	region associated with variant
arches	WIK	3x10	60X	SNPindex	6				Gene.refGene	gene associated with variant
arches	WIK	3x10	15X	SNPindex	7				GeneDetail.refGene	distance to closest gene
arches	WIK	3x10	5X	SNPindex	8				ExonicFunc.refGene	exonic change caused by variant
olympic	AB	3x10	30X	SNPindex	9				AAChange.refGene	amino acid change caused by variant
olympic	WIK	3x10	30X	SNPindex	10				mut.ref	reference allele count in mutant sample
olympic	WIK	3x10	15X	SNPindex	11				mut.alt	alternative allele count in mutant sample
olympic	WIK	3x10	5X	SNPindex	12				wt.ref	reference allele count in wild-type sample
teton	AB	2x15	30X	SNPindex	13				wt.alt	alternative allele count in wild-type sample
teton	WIK	2x15	30X	SNPindex	14				ratio	ratio of reference allele count to mutant allele count for wild-type sample
teton	WIK	2x15	15X	SNPindex	15				SIFT	SIFT score
teton	WIK	2x15	5X	SNPindex	16
vns	maize		17X	SNPindex	17
zion	AB		30X	SNPindex	18
a	unfiltered SNP list
b	filtered SNP list with SIFT score

## Sheet: 1a
Chr	Coord	Ref	Alt	Func.refGene	Gene.refGene	GeneDetail.refGene	ExonicFunc.refGene	AAChange.refGene	mut.ref	mut.alt	wt.ref	wt.alt	ratio
1	2000436	A	G	downstream	ENSDARG00000075505	dist=79	.	.	0	11	NA	NA	NA
1	2026548	A	G	exonic	ENSDARG00000010376	.	synonymous_SNV	ENSDARG00000010376:ENSDART00000008332:exon1:c.A1464G:p.A488A	0	13	NA	NA	NA
1	2052162	C	A	upstream	ENSDARG00000033684	dist=563	.	.	1	5	NA	NA	NA
1	2052166	T	G	upstream	ENSDARG00000033684	dist=567	.	.	1	5	NA	NA	NA
1	2052198	C	T	upstream	ENSDARG00000033684	dist=599	.	.	0	5	NA	NA	NA
1	2052228	T	G	upstream	ENSDARG00000033684	dist=629	.	.	0	3	NA	NA	NA
1	2059474	C	T	downstream	ENSDARG00000040247	dist=956	.	.	0	6	NA	NA	NA
1	2060028	C	T	downstream	ENSDARG00000040247	dist=402	.	.	0	3	NA	NA	NA
1	2060226	A	C	downstream	ENSDARG00000040247	dist=204	.	.	0	4	NA	NA	NA
1	2060233	T	A	downstream	ENSDARG00000040247	dist=197	.	.	0	5	NA	NA	NA
1	2060248	G	C	downstream	ENSDARG00000040247	dist=182	.	.	0	6	NA	NA	NA
1	2060595	C	G	exonic	ENSDARG00000040247	.	synonymous_SNV	ENSDARG00000040247:ENSDART00000058878:exon1:c.G825C:p.A275A	0	4	NA	NA	NA
1	2061464	T	A	upstream	ENSDARG00000040247	dist=45	.	.	0	5	NA	NA	NA
1	2061610	G	A	upstream	ENSDARG00000040247	dist=191	.	.	0	3	NA	NA	NA
1	2061612	G	A	upstream	ENSDARG00000040247	dist=193	.	.	0	3	NA	NA	NA
1	2061628	A	T	upstream	ENSDARG00000040247	dist=209	.	.	0	4	NA	NA	NA
1	2061664	T	G	upstream	ENSDARG00000040247	dist=245	.	.	0	6	NA	NA	NA
1	2061671	A	G	upstream	ENSDARG00000040247	dist=252	.	.	0	5	NA	NA	NA
1	2061677	G	C	upstream	ENSDARG00000040247	dist=258	.	.	0	5	NA	NA	NA
1	2061685	G	A	upstream	ENSDARG00000040247	dist=266	.	.	0	5	NA	NA	NA
1	2061688	T	A	upstream	ENSDARG00000040247	dist=269	.	.	0	5	NA	NA	NA
1	2061968	T	A	upstream	ENSDARG00000040247	dist=549	.	.	0	3	NA	NA	NA
1	2062396	A	C	upstream	ENSDARG00000040247	dist=977	.	.	0	3	NA	NA	NA
1	2073909	G	A	downstream	ENSDARG00000078743	dist=604	.	.	0	5	NA	NA	NA
1	2073964	C	G	downstream	ENSDARG00000078743	dist=549	.	.	0	3	NA	NA	NA
1	2074061	T	C	downstream	ENSDARG00000078743	dist=452	.	.	1	2	NA	NA	NA
1	2075073	T	C	exonic	ENSDARG00000078743	.	nonsynonymous_SNV	ENSDARG00000078743:ENSDART00000109983:exon1:c.A457G:p.I153V	1	15	NA	NA	NA
1	2076001	A	G	upstream	ENSDARG00000078743	dist=472	.	.	0	5	NA	NA	NA
1	2076011	A	G	upstream	ENSDARG00000078743	dist=482	.	.	1	3	NA	NA	NA
1	2076017	T	A	upstream	ENSDARG00000078743	dist=488	.	.	1	2	NA	NA	NA
1	2215093	T	C	UTR3	ENSDARG00000018460	ENSDART00000167050:c.*898T>C;ENSDART00000182153:c.*898T>C;ENSDART00000122626:c.*898T>C;ENSDART00000164488:c.*898T>C;ENSDART00000124534:c.*898T>C	.	.	1	4	NA	NA	NA
1	2217869	C	G	downstream	ENSDARG00000018460	dist=8	.	.	0	13	8	5	1.6
1	2275685	T	G	ncRNA_exonic	ENSDARG00000082290	.	.	.	1	15	NA	NA	NA
1	2299247	A	G	UTR3	ENSDARG00000040245	ENSDART00000058876:c.*568A>G	.	.	0	9	NA	NA	NA
1	2299355	T	C	UTR3	ENSDARG00000040245	ENSDART00000058876:c.*676T>C	.	.	1	9	NA	NA	NA
1	2299360	A	G	UTR3	ENSDARG00000040245	ENSDART00000058876:c.*681A>G	.	.	1	7	NA	NA	NA
1	2299745	T	C	downstream	ENSDARG00000040245	dist=192	.	.	1	7	4	3	1.33333
1	2299859	T	G	downstream	ENSDARG00000040245	dist=306	.	.	1	17	7	4	1.75
1	2299875	C	A	downstream	ENSDARG00000040245	dist=322	.	.	1	11	6	3	2
1	2300980	T	A	upstream	ENSDARG00000074381	dist=981	.	.	1	7	NA	NA	NA
1	2301076	T	A	upstream	ENSDARG00000074381	dist=885	.	.	0	3	NA	NA	NA
1	2301087	A	T	upstream	ENSDARG00000074381	dist=874	.	.	0	4	NA	NA	NA
1	2301106	A	T	upstream	ENSDARG00000074381	dist=855	.	.	0	4	NA	NA	NA
1	2394858	G	T	UTR3	ENSDARG00000074381	ENSDART00000108919:c.*90G>T	.	.	1	13	NA	NA	NA
1	2402954	G	A	exonic	ENSDARG00000074381	.	synonymous_SNV	ENSDARG00000074381:ENSDART00000142944:exon8:c.G663A:p.R221R,ENSDARG00000074381:ENSDART00000143361:exon8:c.G663A:p.R221R	1	19	NA	NA	NA
1	2408217	G	C	exonic	ENSDARG00000074381	.	synonymous_SNV	ENSDARG00000074381:ENSDART00000143361:exon13:c.G1527C:p.R509R	0	14	9	3	3
1	2408481	A	G	exonic	ENSDARG00000074381	.	synonymous_SNV	ENSDARG00000074381:ENSDART00000143361:exon13:c.A1791G:p.P597P	1	15	6	4	1.5
1	2431695	C	T	exonic	ENSDARG00000074381	.	synonymous_SNV	ENSDARG00000074381:ENSDART00000142944:exon19:c.C2100T:p.D700D	1	14	8	2	4
1	2444037	A	G	UTR3	ENSDARG00000074381	ENSDART00000142944:c.*265A>G	.	.	0	13	NA	NA	NA
1	2444532	TG	GT	downstream	ENSDARG00000074381	dist=322	.	.	1	14	9	3	3
1	2446356	A	G	downstream	ENSDARG00000070579	dist=640	.	.	0	4	NA	NA	NA
1	2446373	G	T	downstream	ENSDARG00000070579	dist=623	.	.	0	6	NA	NA	NA
1	2446375	A	G	downstream	ENSDARG00000070579	dist=621	.	.	0	6	NA	NA	NA
1	2446382	G	A	downstream	ENSDARG00000070579	dist=614	.	.	0	6	NA	NA	NA
1	2446384	TT	GA	downstream	ENSDARG00000070579	dist=611	.	.	0	6	NA	NA	NA
1	2446389	A	T	downstream	ENSDARG00000070579	dist=607	.	.	0	9	NA	NA	NA
1	2446395	G	A	downstream	ENSDARG00000070579	dist=601	.	.	0	13	NA	NA	NA
1	2446406	T	C	downstream	ENSDARG00000070579	dist=590	.	.	0	14	NA	NA	NA
1	2446433	T	C	downstream	ENSDARG00000070579	dist=563	.	.	0	20	NA	NA	NA
1	2446496	T	G	downstream	ENSDARG00000070579	dist=500	.	.	0	5	NA	NA	NA
1	2446499	G	T	downstream	ENSDARG00000070579	dist=497	.	.	0	5	NA	NA	NA
1	2446501	GC	TT	downstream	ENSDARG00000070579	dist=494	.	.	0	5	NA	NA	NA
1	2446512	T	A	downstream	ENSDARG00000070579	dist=484	.	.	0	5	NA	NA	NA
1	2448227	AT	CC	exonic	ENSDARG00000070579	.	nonframeshift_substitution	ENSDARG00000070579:ENSDART00000190207:exon1:c.325_326delinsGG:p.I109G,ENSDARG00000070579:ENSDART00000103785:exon2:c.325_326delinsGG:p.I109G,ENSDARG00000070579:ENSDART00000152555:exon2:c.325_326delinsGG:p.I109G	0	10	NA	NA	NA
1	2448231	T	C	exonic	ENSDARG00000070579	.	nonsynonymous_SNV	ENSDARG00000070579:ENSDART00000190207:exon1:c.A322G:p.R108G,ENSDARG00000070579:ENSDART00000103785:exon2:c.A322G:p.R108G,ENSDARG00000070579:ENSDART00000152555:exon2:c.A322G:p.R108G	1	11	NA	NA	NA
1	2451873	A	T	exonic	ENSDARG00000038248	.	synonymous_SNV	ENSDARG00000038248:ENSDART00000055779:exon2:c.T306A:p.G102G	0	7	NA	NA	NA
1	2451880	C	T	exonic	ENSDARG00000038248	.	nonsynonymous_SNV	ENSDARG00000038248:ENSDART00000055779:exon2:c.G299A:p.G100E	0	6	NA	NA	NA
1	2452080	AC	GA	exonic	ENSDARG00000038248	.	nonframeshift_substitution	ENSDARG00000038248:ENSDART00000055779:exon2:c.98_99delinsTC:p.C33F	0	5	NA	NA	NA
1	2452083	A	G	exonic	ENSDARG00000038248	.	synonymous_SNV	ENSDARG00000038248:ENSDART00000055779:exon2:c.T96C:p.T32T	0	5	NA	NA	NA
1	2453850	T	A	upstream;downstream	ENSDARG00000038248;ENSDARG00000070579;ENSDARG00000070581	dist=665;dist=244	.	.	1	6	NA	NA	NA
1	2453885	C	A	upstream;downstream	ENSDARG00000038248;ENSDARG00000070579;ENSDARG00000070581	dist=700;dist=209	.	.	0	3	NA	NA	NA
1	2453895	G	A	upstream;downstream	ENSDARG00000038248;ENSDARG00000070579;ENSDARG00000070581	dist=710;dist=199	.	.	1	3	NA	NA	NA
1	2453897	A	G	upstream;downstream	ENSDARG00000038248;ENSDARG00000070579;ENSDARG00000070581	dist=712;dist=197	.	.	0	4	NA	NA	NA
1	2454020	G	A	upstream;downstream	ENSDARG00000038248;ENSDARG00000070579;ENSDARG00000070581	dist=835;dist=74	.	.	0	5	NA	NA	NA
1	2454026	T	C	upstream;downstream	ENSDARG00000038248;ENSDARG00000070579;ENSDARG00000070581	dist=841;dist=68	.	.	0	4	NA	NA	NA
1	2455510	C	A	exonic	ENSDARG00000070581	.	nonsynonymous_SNV	ENSDARG00000070581:ENSDART00000103795:exon2:c.G297T:p.E99D	1	5	8	2	4
1	2455522	A	C	exonic	ENSDARG00000070581	.	nonsynonymous_SNV	ENSDARG00000070581:ENSDART00000103795:exon2:c.T285G:p.D95E	1	11	6	5	1.2
1	2455645	C	T	exonic	ENSDARG00000070581	.	synonymous_SNV	ENSDARG00000070581:ENSDART00000103795:exon2:c.G162A:p.R54R	1	11	NA	NA	NA
1	2457863	C	T	upstream	ENSDARG00000070581	dist=317	.	.	0	3	8	2	4
1	2457868	G	A	upstream	ENSDARG00000070581	dist=322	.	.	0	3	7	2	3.5
1	2457870	T	C	upstream	ENSDARG00000070581	dist=324	.	.	0	3	7	2	3.5
1	2457885	G	T	upstream	ENSDARG00000070581	dist=339	.	.	0	8	7	3	2.33333
1	2458110	AA	GG	upstream	ENSDARG00000070581	dist=564	.	.	0	6	NA	NA	NA
1	2703781	T	C	downstream	ENSDARG00000096559	dist=823	.	.	1	3	NA	NA	NA
1	2704024	A	G	downstream	ENSDARG00000096559	dist=580	.	.	0	4	NA	NA	NA
1	2704027	A	G	downstream	ENSDARG00000096559	dist=577	.	.	0	4	NA	NA	NA
1	2704692	T	C	ncRNA_exonic	ENSDARG00000096559	.	.	.	1	7	4	3	1.33333
1	2789614	A	G	exonic	ENSDARG00000103156	.	nonsynonymous_SNV	ENSDARG00000103156:ENSDART00000126093:exon2:c.A210G:p.I70M	0	14	NA	NA	NA
1	3099830	A	T	downstream	ENSDARG00000103647	dist=414	.	.	1	12	5	2	2.5
1	3099849	T	A	downstream	ENSDARG00000103647	dist=395	.	.	0	11	4	3	1.33333
1	3099883	A	C	downstream	ENSDARG00000103647	dist=361	.	.	1	10	4	2	2
1	3227617	T	C	exonic	ENSDARG00000103647	.	synonymous_SNV	ENSDARG00000103647:ENSDART00000157572:exon3:c.A744G:p.L248L	0	11	NA	NA	NA
1	3298281	G	A	upstream	ENSDARG00000098078;ENSDARG00000099103;ENSDARG00000100273;ENSDARG00000104155;ENSDARG00000104805;ENSDARG00000104910	dist=32	.	.	1	12	5	3	1.66667
1	3305622	G	C	ncRNA_exonic	ENSDARG00000117575	.	.	.	1	13	NA	NA	NA
1	3305765	C	T	ncRNA_exonic	ENSDARG00000117575	.	.	.	1	9	7	3	2.33333
1	3309014	C	T	ncRNA_exonic	ENSDARG00000117575	.	.	.	0	11	NA	NA	NA
1	3759494	A	T	upstream	ENSDARG00000088916	dist=430	.	.	0	7	NA	NA	NA
1	3760978	A	C	downstream	ENSDARG00000088916	dist=944	.	.	1	7	4	2	2
1	3760983	CA	TT	downstream	ENSDARG00000088916	dist=949	.	.	0	6	NA	NA	NA
1	3760988	A	G	downstream	ENSDARG00000088916	dist=954	.	.	1	6	NA	NA	NA
1	3760990	T	C	downstream	ENSDARG00000088916	dist=956	.	.	1	6	NA	NA	NA
1	4597674	TA	AT	upstream	ENSDARG00000117775	dist=385	.	.	1	5	NA	NA	NA
1	4597827	G	A	upstream	ENSDARG00000117775	dist=233	.	.	1	11	NA	NA	NA
1	4597835	A	C	upstream	ENSDARG00000117775	dist=225	.	.	1	12	NA	NA	NA
1	4597917	T	A	upstream	ENSDARG00000117775	dist=143	.	.	0	5	5	3	1.66667
1	4598130	T	C	ncRNA_exonic	ENSDARG00000117775	.	.	.	1	14	11	10	1.1
1	4598141	C	T	ncRNA_exonic	ENSDARG00000117775	.	.	.	0	15	7	6	1.16667
1	4679661	A	G	ncRNA_exonic	ENSDARG00000117775	.	.	.	0	15	NA	NA	NA
1	4679665	A	G	ncRNA_exonic	ENSDARG00000117775	.	.	.	0	15	NA	NA	NA
1	4679667	T	G	ncRNA_exonic	ENSDARG00000117775	.	.	.	0	15	NA	NA	NA
1	4680546	G	C	downstream	ENSDARG00000117775	dist=69	.	.	1	8	NA	NA	NA
1	4680564	T	A	downstream	ENSDARG00000117775	dist=87	.	.	0	6	NA	NA	NA
1	4680989	A	G	downstream	ENSDARG00000117775	dist=512	.	.	0	14	7	2	3.5
1	5078795	A	G	upstream	ENSDARG00000082581	dist=307	.	.	1	2	NA	NA	NA
1	5078821	C	A	upstream	ENSDARG00000082581	dist=333	.	.	1	2	NA	NA	NA
1	5078841	G	A	upstream	ENSDARG00000082581	dist=353	.	.	1	2	NA	NA	NA
1	5079042	A	T	upstream	ENSDARG00000082581	dist=554	.	.	1	17	NA	NA	NA
1	5272609	T	A	upstream	ENSDARG00000078308	dist=872	.	.	1	2	NA	NA	NA
1	5272621	A	T	upstream	ENSDARG00000078308	dist=860	.	.	1	2	NA	NA	NA
1	5272772	A	C	upstream	ENSDARG00000078308	dist=709	.	.	1	18	11	8	1.375
1	5272838	G	A	upstream	ENSDARG00000078308	dist=643	.	.	1	21	15	4	3.75
1	5275892	G	A	exonic	ENSDARG00000078308	.	synonymous_SNV	ENSDARG00000078308:ENSDART00000189676:exon1:c.G78A:p.Q26Q,ENSDARG00000078308:ENSDART00000052423:exon2:c.G78A:p.Q26Q	0	17	8	7	1.14286
1	5278577	T	C	downstream	ENSDARG00000078308	dist=994	.	.	1	8	3	2	1.5
1	5353573	A	T	downstream	ENSDARG00000033928	dist=916	.	.	1	12	8	4	2
1	5353682	T	A	downstream	ENSDARG00000033928	dist=807	.	.	0	13	5	3	1.66667
1	5353754	G	C	downstream	ENSDARG00000033928	dist=735	.	.	0	3	NA	NA	NA
1	5353906	G	A	downstream	ENSDARG00000033928	dist=583	.	.	0	6	NA	NA	NA
1	5354134	G	T	downstream	ENSDARG00000033928	dist=355	.	.	0	27	10	6	1.66667
1	5355154	A	T	UTR3	ENSDARG00000033928	ENSDART00000103724:c.*3852T>A	.	.	1	20	NA	NA	NA
1	5356001	CA	AC	UTR3	ENSDARG00000033928	ENSDART00000103724:c.*3005_*3004delinsGT	.	.	0	7	4	3	1.33333
1	5356497	C	A	UTR3	ENSDARG00000033928	ENSDART00000103724:c.*2509G>T	.	.	1	11	7	4	1.75
1	5356752	C	T	UTR3	ENSDARG00000033928	ENSDART00000103724:c.*2254G>A	.	.	1	24	9	3	3
1	5356906	A	T	UTR3	ENSDARG00000033928	ENSDART00000103724:c.*2100T>A	.	.	1	4	NA	NA	NA
1	5356918	A	G	UTR3	ENSDARG00000033928	ENSDART00000103724:c.*2088T>C	.	.	0	7	NA	NA	NA
1	5357528	C	G	UTR3	ENSDARG00000033928	ENSDART00000103724:c.*1478G>C	.	.	1	17	9	4	2.25
1	5357742	C	A	UTR3	ENSDARG00000033928	ENSDART00000103724:c.*1264G>T	.	.	1	10	11	3	3.66667
1	5358448	A	G	UTR3	ENSDARG00000033928	ENSDART00000103724:c.*558T>C	.	.	1	15	8	2	4
1	5358480	G	T	UTR3	ENSDARG00000033928	ENSDART00000103724:c.*526C>A	.	.	1	25	8	2	4
1	5365762	A	G	exonic	ENSDARG00000033928	.	synonymous_SNV	ENSDARG00000033928:ENSDART00000103724:exon5:c.T537C:p.I179I,ENSDARG00000033928:ENSDART00000188453:exon5:c.T537C:p.I179I	1	15	9	5	1.8
1	5378957	T	G	exonic	ENSDARG00000033928	.	synonymous_SNV	ENSDARG00000033928:ENSDART00000103724:exon2:c.A168C:p.A56A,ENSDARG00000033928:ENSDART00000188453:exon2:c.A168C:p.A56A	1	10	7	2	3.5
1	5395336	C	T	upstream	ENSDARG00000033928	dist=545	.	.	0	3	NA	NA	NA
1	5395369	A	C	upstream	ENSDARG00000033928	dist=578	.	.	0	4	NA	NA	NA
1	5395373	T	A	upstream	ENSDARG00000033928	dist=582	.	.	0	5	NA	NA	NA
1	5395381	G	T	upstream	ENSDARG00000033928	dist=590	.	.	0	5	NA	NA	NA
1	5395399	G	A	upstream	ENSDARG00000033928	dist=608	.	.	0	7	NA	NA	NA
1	5395430	G	A	upstream	ENSDARG00000033928	dist=639	.	.	0	14	NA	NA	NA
1	5401970	C	A	upstream	ENSDARG00000031164	dist=506	.	.	1	7	NA	NA	NA
1	5402388	C	T	upstream	ENSDARG00000031164	dist=88	.	.	0	2	NA	NA	NA
1	5402398	T	C	upstream	ENSDARG00000031164	dist=78	.	.	0	5	NA	NA	NA
1	5418692	C	T	exonic	ENSDARG00000031164	.	synonymous_SNV	ENSDARG00000031164:ENSDART00000040204:exon4:c.C987T:p.N329N	1	6	NA	NA	NA
1	5418971	A	T	exonic	ENSDARG00000031164	.	synonymous_SNV	ENSDARG00000031164:ENSDART00000040204:exon4:c.A1266T:p.R422R	1	13	NA	NA	NA
1	5419043	G	T	exonic	ENSDARG00000031164	.	synonymous_SNV	ENSDARG00000031164:ENSDART00000040204:exon4:c.G1338T:p.G446G	0	20	NA	NA	NA
1	5419280	T	G	downstream	ENSDARG00000031164	dist=164	.	.	1	2	NA	NA	NA
1	5420107	C	A	downstream	ENSDARG00000031164	dist=991	.	.	0	5	NA	NA	NA
1	5421459	CT	TA	upstream	ENSDARG00000037777	dist=979	.	.	1	17	5	4	1.25
1	5421486	A	T	upstream	ENSDARG00000037777	dist=953	.	.	1	20	4	3	1.33333
1	5421942	C	A	upstream	ENSDARG00000037777	dist=497	.	.	1	10	NA	NA	NA
1	5422343	T	C	upstream	ENSDARG00000037777	dist=96	.	.	1	10	5	4	1.25
1	5422518	G	T	UTR5	ENSDARG00000037777	ENSDART00000055047:c.-2844G>T	.	.	1	13	NA	NA	NA
1	5422602	A	G	UTR5	ENSDARG00000037777	ENSDART00000142248:c.-2760A>G	.	.	0	14	3	2	1.5
1	5430806	G	A	exonic	ENSDARG00000037777	.	synonymous_SNV	ENSDARG00000037777:ENSDART00000055047:exon5:c.G528A:p.E176E	0	14	7	4	1.75
1	5430819	C	A	exonic	ENSDARG00000037777	.	synonymous_SNV	ENSDARG00000037777:ENSDART00000055047:exon5:c.C541A:p.R181R	0	15	8	2	4
1	5433890	T	C	UTR3	ENSDARG00000037777	ENSDART00000055047:c.*210T>C	.	.	1	19	10	3	3.33333
1	5434191	TC	AA	UTR3	ENSDARG00000037777	ENSDART00000055047:c.*511_*512delinsAA	.	.	1	12	NA	NA	NA
1	5434199	G	A	UTR3	ENSDARG00000037777	ENSDART00000055047:c.*519G>A	.	.	0	11	13	5	2.6
1	5434643	C	T	downstream	ENSDARG00000037777	dist=382	.	.	1	12	4	3	1.33333
1	5435077	T	C	downstream	ENSDARG00000037777	dist=816	.	.	1	12	NA	NA	NA
1	5435135	G	A	downstream	ENSDARG00000037777	dist=874	.	.	1	24	5	2	2.5
1	5435160	C	T	downstream	ENSDARG00000037777	dist=899	.	.	1	21	NA	NA	NA
1	5448877	C	T	downstream	ENSDARG00000030350	dist=900	.	.	0	12	9	4	2.25
1	5448885	T	A	downstream	ENSDARG00000030350	dist=892	.	.	0	12	10	4	2.5
1	5448908	C	A	downstream	ENSDARG00000030350	dist=869	.	.	0	13	7	3	2.33333
1	5448920	T	G	downstream	ENSDARG00000030350	dist=857	.	.	0	15	6	3	2
1	5448940	TG	AC	downstream	ENSDARG00000030350	dist=836	.	.	0	11	3	2	1.5
1	5449090	C	T	downstream	ENSDARG00000030350	dist=687	.	.	1	9	7	6	1.16667
1	5449144	G	A	downstream	ENSDARG00000030350	dist=633	.	.	0	14	8	7	1.14286
1	5449157	C	T	downstream	ENSDARG00000030350	dist=620	.	.	0	5	4	2	2
1	5449168	A	G	downstream	ENSDARG00000030350	dist=609	.	.	0	5	NA	NA	NA
1	5449172	G	A	downstream	ENSDARG00000030350	dist=605	.	.	0	3	NA	NA	NA
1	5449189	T	C	downstream	ENSDARG00000030350	dist=588	.	.	1	2	NA	NA	NA
1	5449864	A	C	UTR3	ENSDARG00000030350	ENSDART00000114035:c.*15T>G	.	.	0	14	NA	NA	NA
1	5449969	G	A	exonic	ENSDARG00000030350	.	synonymous_SNV	ENSDARG00000030350:ENSDART00000040368:exon3:c.C873T:p.T291T,ENSDARG00000030350:ENSDART00000114035:exon3:c.C897T:p.T299T	0	9	NA	NA	NA
1	5450035	G	A	exonic	ENSDARG00000030350	.	synonymous_SNV	ENSDARG00000030350:ENSDART00000040368:exon3:c.C807T:p.D269D,ENSDARG00000030350:ENSDART00000114035:exon3:c.C831T:p.D277D	0	16	NA	NA	NA
1	5450158	A	G	exonic	ENSDARG00000030350	.	synonymous_SNV	ENSDARG00000030350:ENSDART00000040368:exon3:c.T684C:p.R228R,ENSDARG00000030350:ENSDART00000114035:exon3:c.T708C:p.R236R	0	17	5	4	1.25
1	5455356	C	T	exonic	ENSDARG00000030350	.	synonymous_SNV	ENSDARG00000030350:ENSDART00000040368:exon1:c.G84A:p.L28L,ENSDARG00000030350:ENSDART00000114035:exon1:c.G84A:p.L28L	1	8	NA	NA	NA
1	5455581	G	A	upstream	ENSDARG00000030350	dist=79	.	.	0	12	4	3	1.33333
1	5455587	TC	GA	upstream	ENSDARG00000030350	dist=85	.	.	0	11	4	3	1.33333
1	5455701	CG	TA	upstream	ENSDARG00000030350	dist=199	.	.	1	18	5	2	2.5
1	5456456	C	T	upstream	ENSDARG00000030350	dist=954	.	.	1	16	8	5	1.6
1	5484844	T	C	upstream	ENSDARG00000016706	dist=955	.	.	1	20	4	3	1.33333
1	5484958	G	A	upstream	ENSDARG00000016706	dist=841	.	.	1	15	8	5	1.6
1	5484985	G	A	upstream	ENSDARG00000016706	dist=814	.	.	1	11	5	4	1.25
1	5485104	G	A	upstream	ENSDARG00000016706	dist=695	.	.	1	5	5	3	1.66667
1	5485116	G	C	upstream	ENSDARG00000016706	dist=683	.	.	1	3	NA	NA	NA
1	5485554	A	T	upstream	ENSDARG00000016706	dist=245	.	.	0	10	13	4	3.25
1	5492335	T	C	exonic	ENSDARG00000016706	.	synonymous_SNV	ENSDARG00000016706:ENSDART00000022307:exon5:c.T411C:p.N137N	1	23	8	5	1.6
1	5503538	A	T	UTR3	ENSDARG00000016706	ENSDART00000022307:c.*14A>T	.	.	0	17	8	4	2
1	5503559	G	A	UTR3	ENSDARG00000016706	ENSDART00000022307:c.*35G>A	.	.	0	17	8	4	2
1	5503882	G	A	UTR3	ENSDARG00000016706	ENSDART00000022307:c.*358G>A	.	.	0	11	7	5	1.4
1	5504308	G	T	UTR3	ENSDARG00000006526	ENSDART00000103755:c.*751C>A;ENSDART00000160791:c.*751C>A	.	.	1	18	9	6	1.5
1	5504666	T	A	UTR3	ENSDARG00000006526	ENSDART00000103755:c.*393A>T;ENSDART00000160791:c.*393A>T	.	.	0	3	NA	NA	NA
1	5504679	T	A	UTR3	ENSDARG00000006526	ENSDART00000103755:c.*380A>T;ENSDART00000160791:c.*380A>T	.	.	0	3	NA	NA	NA
1	5504733	A	C	UTR3	ENSDARG00000006526	ENSDART00000103755:c.*326T>G;ENSDART00000160791:c.*326T>G	.	.	1	10	4	3	1.33333
1	5504817	TC	GA	UTR3	ENSDARG00000006526	ENSDART00000103755:c.*242_*241delinsTC;ENSDART00000160791:c.*242_*241delinsTC	.	.	0	10	NA	NA	NA
1	5507298	A	G	exonic	ENSDARG00000006526	.	synonymous_SNV	ENSDARG00000006526:ENSDART00000160791:exon43:c.T7026C:p.I2342I,ENSDARG00000006526:ENSDART00000103755:exon44:c.T7269C:p.I2423I	1	15	NA	NA	NA
1	5507440	C	T	exonic	ENSDARG00000006526	.	synonymous_SNV	ENSDARG00000006526:ENSDART00000160791:exon42:c.G6969A:p.E2323E,ENSDARG00000006526:ENSDART00000103755:exon43:c.G7212A:p.E2404E	1	21	7	2	3.5
1	5509701	T	G	exonic	ENSDARG00000006526	.	nonsynonymous_SNV	ENSDARG00000006526:ENSDART00000160791:exon39:c.A6415C:p.T2139P,ENSDARG00000006526:ENSDART00000103755:exon40:c.A6658C:p.T2220P	0	14	4	2	2
1	5512087	G	A	exonic	ENSDARG00000006526	.	synonymous_SNV	ENSDARG00000006526:ENSDART00000160791:exon35:c.C5577T:p.L1859L,ENSDARG00000006526:ENSDART00000103755:exon36:c.C5820T:p.L1940L	1	27	8	2	4
1	5514001	G	A	exonic	ENSDARG00000006526	.	synonymous_SNV	ENSDARG00000006526:ENSDART00000160791:exon28:c.C4464T:p.T1488T,ENSDARG00000006526:ENSDART00000103755:exon29:c.C4707T:p.T1569T	1	17	7	6	1.16667
1	5514182	T	A	exonic	ENSDARG00000006526	.	synonymous_SNV	ENSDARG00000006526:ENSDART00000160791:exon27:c.A4359T:p.P1453P,ENSDARG00000006526:ENSDART00000103755:exon28:c.A4602T:p.P1534P	1	18	NA	NA	NA
1	5515909	G	A	exonic	ENSDARG00000006526	.	synonymous_SNV	ENSDARG00000006526:ENSDART00000160791:exon26:c.C4026T:p.N1342N,ENSDARG00000006526:ENSDART00000103755:exon27:c.C4269T:p.N1423N	0	15	8	5	1.6
1	5526796	C	T	exonic	ENSDARG00000006526	.	synonymous_SNV	ENSDARG00000006526:ENSDART00000160791:exon14:c.G1893A:p.E631E,ENSDARG00000006526:ENSDART00000103755:exon15:c.G2136A:p.E712E	0	23	6	2	3
1	5543108	C	T	upstream	ENSDARG00000006526	dist=43	.	.	1	3	NA	NA	NA
1	5543177	T	G	upstream	ENSDARG00000006526	dist=112	.	.	0	6	NA	NA	NA
1	5543913	G	A	upstream	ENSDARG00000006526	dist=848	.	.	0	3	NA	NA	NA
1	5575247	G	T	upstream	ENSDARG00000077688	dist=904	.	.	0	15	NA	NA	NA
1	5576032	A	G	upstream	ENSDARG00000077688	dist=119	.	.	1	16	NA	NA	NA
1	5576071	T	C	upstream	ENSDARG00000077688	dist=80	.	.	0	11	NA	NA	NA
1	5576271	C	G	exonic	ENSDARG00000077688	.	synonymous_SNV	ENSDARG00000077688:ENSDART00000109756:exon1:c.C51G:p.A17A	1	15	10	4	2.5
1	5581117	T	C	exonic	ENSDARG00000077688	.	synonymous_SNV	ENSDARG00000077688:ENSDART00000109756:exon4:c.T237C:p.S79S	0	13	5	2	2.5
1	5584450	A	G	exonic	ENSDARG00000077688	.	synonymous_SNV	ENSDARG00000077688:ENSDART00000109756:exon7:c.A588G:p.T196T	1	7	7	3	2.33333
1	5587057	CA	AC	exonic	ENSDARG00000077688	.	nonframeshift_substitution	ENSDARG00000077688:ENSDART00000109756:exon9:c.1019_1020delinsAC:p.T340N	1	14	10	6	1.66667
1	5587631	A	T	downstream	ENSDARG00000077688	dist=56	.	.	0	11	7	4	1.75
1	5605934	T	G	downstream	ENSDARG00000096546	dist=526	.	.	0	4	NA	NA	NA
1	5605951	C	T	downstream	ENSDARG00000096546	dist=509	.	.	0	6	NA	NA	NA
1	5605963	C	T	downstream	ENSDARG00000096546	dist=497	.	.	0	9	NA	NA	NA
1	5653046	T	C	exonic	ENSDARG00000096546	.	synonymous_SNV	ENSDARG00000096546:ENSDART00000150863:exon9:c.A1470G:p.V490V	0	23	8	4	2
1	5671710	A	G	exonic	ENSDARG00000096546	.	synonymous_SNV	ENSDARG00000096546:ENSDART00000150863:exon7:c.T1095C:p.V365V	1	14	5	3	1.66667
1	6494173	T	G	UTR5	ENSDARG00000073857	ENSDART00000109356:c.-18A>C	.	.	1	10	7	2	3.5
1	6494672	G	A	upstream	ENSDARG00000073857	dist=288	.	.	1	10	5	4	1.25
1	6494845	A	G	upstream	ENSDARG00000073857	dist=461	.	.	0	18	NA	NA	NA
1	6639571	C	T	upstream	ENSDARG00000070558	dist=866	.	.	0	13	4	3	1.33333
1	6639695	T	A	upstream	ENSDARG00000070558	dist=742	.	.	0	8	NA	NA	NA
1	6639768	C	T	upstream	ENSDARG00000070558	dist=669	.	.	0	7	NA	NA	NA
1	6639775	TT	CG	upstream	ENSDARG00000070558	dist=661	.	.	0	6	NA	NA	NA
1	6639787	C	G	upstream	ENSDARG00000070558	dist=650	.	.	0	4	NA	NA	NA
1	6639789	T	A	upstream	ENSDARG00000070558	dist=648	.	.	0	3	NA	NA	NA
1	6640138	A	T	upstream	ENSDARG00000070558	dist=299	.	.	0	15	NA	NA	NA
1	6640319	A	G	upstream	ENSDARG00000070558	dist=118	.	.	0	13	5	4	1.25
1	6644562	G	A	exonic	ENSDARG00000070558	.	synonymous_SNV	ENSDARG00000070558:ENSDART00000147638:exon5:c.G606A:p.K202K	1	22	NA	NA	NA
1	6646394	A	T	upstream;downstream	ENSDARG00000025754;ENSDARG00000070558	dist=135;dist=38	.	.	1	18	NA	NA	NA
1	6646688	T	G	UTR5	ENSDARG00000025754	ENSDART00000144641:c.-2041T>G;ENSDART00000103701:c.-2041T>G;ENSDART00000138919:c.-2114T>G	.	.	0	10	6	3	2
1	6663261	A	G	UTR3	ENSDARG00000025754	ENSDART00000103701:c.*559A>G	.	.	1	12	7	2	3.5
1	6663283	G	A	UTR3	ENSDARG00000025754	ENSDART00000103701:c.*581G>A	.	.	0	13	NA	NA	NA
1	6663310	C	T	UTR3	ENSDARG00000025754	ENSDART00000103701:c.*608C>T	.	.	0	16	7	2	3.5
1	6664445	G	T	upstream;downstream	ENSDARG00000096530;ENSDARG00000025754	dist=588;dist=322	.	.	0	21	NA	NA	NA
1	6664460	TA	CG	upstream;downstream	ENSDARG00000096530;ENSDARG00000025754	dist=572;dist=337	.	.	0	20	5	4	1.25
1	6665063	G	T	ncRNA_exonic	ENSDARG00000096530	.	.	.	0	3	NA	NA	NA
1	6665073	C	T	ncRNA_exonic	ENSDARG00000096530	.	.	.	0	8	NA	NA	NA
1	6667984	G	A	ncRNA_exonic	ENSDARG00000096530	.	.	.	0	13	4	3	1.33333
1	6668861	C	T	downstream	ENSDARG00000096530	dist=693	.	.	1	8	NA	NA	NA
1	6668962	G	T	downstream	ENSDARG00000096530	dist=794	.	.	1	23	NA	NA	NA
1	6669143	T	C	downstream	ENSDARG00000096530	dist=975	.	.	1	19	5	3	1.66667
1	6786922	AC	TT	upstream	ENSDARG00000116636	dist=767	.	.	0	13	NA	NA	NA
1	6786939	T	C	upstream	ENSDARG00000116636	dist=751	.	.	1	15	7	2	3.5
1	6787032	T	C	upstream	ENSDARG00000116636	dist=658	.	.	0	11	NA	NA	NA
1	6787417	C	A	upstream	ENSDARG00000116636	dist=273	.	.	1	17	NA	NA	NA
1	6787712	C	G	ncRNA_exonic	ENSDARG00000116636	.	.	.	0	12	NA	NA	NA
1	6787731	T	C	ncRNA_exonic	ENSDARG00000116636	.	.	.	0	8	3	2	1.5
1	6787831	G	A	downstream	ENSDARG00000116636	dist=27	.	.	1	11	NA	NA	NA
1	6787940	C	A	downstream	ENSDARG00000116636	dist=136	.	.	0	12	NA	NA	NA
1	6787968	C	G	downstream	ENSDARG00000116636	dist=164	.	.	0	8	NA	NA	NA
1	6787999	A	C	downstream	ENSDARG00000116636	dist=195	.	.	0	3	NA	NA	NA
1	6788014	T	A	downstream	ENSDARG00000116636	dist=210	.	.	1	6	NA	NA	NA
1	6788038	C	T	downstream	ENSDARG00000116636	dist=234	.	.	1	8	NA	NA	NA
1	6788043	C	T	downstream	ENSDARG00000116636	dist=239	.	.	1	10	NA	NA	NA
1	6788047	G	C	downstream	ENSDARG00000116636	dist=243	.	.	1	11	NA	NA	NA
1	6788097	A	G	downstream	ENSDARG00000116636	dist=293	.	.	1	13	7	2	3.5
1	6788121	A	C	downstream	ENSDARG00000116636	dist=317	.	.	1	12	6	2	3
1	6788179	G	C	downstream	ENSDARG00000116636	dist=375	.	.	1	7	NA	NA	NA
1	6788221	G	C	downstream	ENSDARG00000116636	dist=417	.	.	1	18	6	2	3
1	6788251	G	A	downstream	ENSDARG00000116636	dist=447	.	.	1	20	3	2	1.5
1	6788317	C	T	downstream	ENSDARG00000116636	dist=513	.	.	1	22	NA	NA	NA
1	6788371	T	A	downstream	ENSDARG00000116636	dist=567	.	.	0	17	6	5	1.2
1	6788406	C	T	downstream	ENSDARG00000116636	dist=602	.	.	1	15	4	3	1.33333
1	6788509	A	G	downstream	ENSDARG00000116636	dist=705	.	.	1	17	7	6	1.16667
1	6788776	G	A	downstream	ENSDARG00000116636	dist=972	.	.	1	5	5	2	2.5
1	6888108	C	A	exonic	ENSDARG00000063207	.	synonymous_SNV	ENSDARG00000063207:ENSDART00000182953:exon14:c.C1563A:p.I521I	0	10	3	2	1.5
1	6956372	G	A	upstream	ENSDARG00000095087	dist=724	.	.	1	9	6	4	1.5
1	6957082	C	T	upstream	ENSDARG00000095087	dist=14	.	.	0	15	7	4	1.75
1	6957085	T	C	upstream	ENSDARG00000095087	dist=11	.	.	0	15	5	4	1.25
1	6990175	T	C	downstream	ENSDARG00000095087	dist=148	.	.	0	22	8	4	2
1	7063010	T	C	upstream	ENSDARG00000096610	dist=827	.	.	0	15	6	4	1.5
1	7063057	A	G	upstream	ENSDARG00000096610	dist=780	.	.	1	15	NA	NA	NA
1	7063601	A	T	upstream	ENSDARG00000096610	dist=236	.	.	0	7	6	5	1.2
1	7063879	A	T	ncRNA_exonic	ENSDARG00000096610	.	.	.	1	7	6	3	2
1	7063919	A	G	ncRNA_exonic	ENSDARG00000096610	.	.	.	0	19	5	4	1.25
1	7063928	C	A	ncRNA_exonic	ENSDARG00000096610	.	.	.	1	19	4	3	1.33333
1	7063997	T	C	downstream	ENSDARG00000096610	dist=54	.	.	0	8	NA	NA	NA
1	7064444	A	G	downstream	ENSDARG00000096610	dist=501	.	.	1	15	7	5	1.4
1	7064808	T	G	downstream	ENSDARG00000096610	dist=865	.	.	0	7	8	3	2.66667
1	7064838	T	A	downstream	ENSDARG00000096610	dist=895	.	.	0	8	6	3	2
1	7064851	G	C	downstream	ENSDARG00000096610	dist=908	.	.	0	6	6	3	2
1	7091310	GC	AT	upstream	ENSDARG00000117465	dist=962	.	.	0	15	7	3	2.33333
1	7091346	A	G	upstream	ENSDARG00000117465	dist=927	.	.	1	17	6	5	1.2
1	7091476	A	T	upstream	ENSDARG00000117465	dist=797	.	.	1	20	4	2	2
1	7091992	A	C	upstream	ENSDARG00000117465	dist=281	.	.	0	26	NA	NA	NA
1	7092013	T	A	upstream	ENSDARG00000117465	dist=260	.	.	0	17	NA	NA	NA
1	7092106	C	T	upstream	ENSDARG00000117465	dist=167	.	.	0	14	NA	NA	NA
1	7141323	C	T	downstream	ENSDARG00000102217	dist=716	.	.	0	4	NA	NA	NA
1	7141344	C	T	downstream	ENSDARG00000102217	dist=695	.	.	0	3	NA	NA	NA
1	7141363	C	G	downstream	ENSDARG00000102217	dist=676	.	.	0	12	NA	NA	NA
1	7141502	G	T	downstream	ENSDARG00000102217	dist=537	.	.	0	8	NA	NA	NA
1	7141504	T	G	downstream	ENSDARG00000102217	dist=535	.	.	0	9	NA	NA	NA
1	7141686	T	C	downstream	ENSDARG00000102217	dist=353	.	.	1	5	NA	NA	NA
1	7142226	A	T	upstream	ENSDARG00000102217	dist=83	.	.	0	20	NA	NA	NA
1	7142251	A	G	upstream	ENSDARG00000102217	dist=108	.	.	0	18	NA	NA	NA
1	7142277	C	T	upstream	ENSDARG00000102217	dist=134	.	.	0	9	NA	NA	NA
1	7189528	A	T	upstream	ENSDARG00000090408	dist=328	.	.	1	9	NA	NA	NA
1	7189685	A	T	upstream	ENSDARG00000090408	dist=171	.	.	0	19	16	5	3.2
1	7189802	A	T	upstream	ENSDARG00000090408	dist=54	.	.	1	9	9	4	2.25
1	7190023	T	C	UTR5	ENSDARG00000090408	ENSDART00000092114:c.-250T>C	.	.	0	13	7	3	2.33333
1	7375110	G	A	exonic	ENSDARG00000090408	.	synonymous_SNV	ENSDARG00000090408:ENSDART00000092114:exon4:c.G546A:p.G182G	1	8	NA	NA	NA
1	7381513	C	G	exonic	ENSDARG00000090408	.	synonymous_SNV	ENSDARG00000090408:ENSDART00000092114:exon8:c.C990G:p.P330P	1	8	3	2	1.5
1	7387902	T	C	exonic	ENSDARG00000090408	.	synonymous_SNV	ENSDARG00000090408:ENSDART00000092114:exon12:c.T1362C:p.A454A	0	5	NA	NA	NA
1	7394616	G	T	exonic	ENSDARG00000090408	.	synonymous_SNV	ENSDARG00000090408:ENSDART00000092114:exon13:c.G1539T:p.G513G	0	12	NA	NA	NA
1	7414762	A	G	exonic	ENSDARG00000090408	.	synonymous_SNV	ENSDARG00000090408:ENSDART00000127426:exon2:c.A201G:p.K67K,ENSDARG00000090408:ENSDART00000092114:exon19:c.A2247G:p.K749K	0	16	5	2	2.5
1	7446527	T	C	exonic	ENSDARG00000090408	.	synonymous_SNV	ENSDARG00000090408:ENSDART00000127426:exon9:c.T1320C:p.D440D,ENSDARG00000090408:ENSDART00000092114:exon26:c.T3366C:p.D1122D	0	24	NA	NA	NA
1	7446539	C	T	exonic	ENSDARG00000090408	.	synonymous_SNV	ENSDARG00000090408:ENSDART00000127426:exon9:c.C1332T:p.S444S,ENSDARG00000090408:ENSDART00000092114:exon26:c.C3378T:p.S1126S	0	23	7	4	1.75
1	7447374	T	C	exonic	ENSDARG00000090408	.	synonymous_SNV	ENSDARG00000090408:ENSDART00000127426:exon10:c.T1423C:p.L475L,ENSDARG00000090408:ENSDART00000092114:exon27:c.T3469C:p.L1157L	0	15	4	3	1.33333
1	7448345	G	A	UTR3	ENSDARG00000090408	ENSDART00000127426:c.*261G>A	.	.	1	19	NA	NA	NA
1	7448484	A	T	UTR3	ENSDARG00000090408	ENSDART00000127426:c.*400A>T	.	.	1	15	9	3	3
1	7448754	A	G	UTR3	ENSDARG00000090408	ENSDART00000127426:c.*670A>G	.	.	1	4	NA	NA	NA
1	7448770	T	C	UTR3	ENSDARG00000090408	ENSDART00000127426:c.*686T>C	.	.	0	11	NA	NA	NA
1	7449201	C	T	downstream	ENSDARG00000090408	dist=406	.	.	1	16	NA	NA	NA
1	7449752	C	G	downstream	ENSDARG00000090408	dist=957	.	.	0	26	11	3	3.66667
1	7449763	G	A	downstream	ENSDARG00000090408	dist=968	.	.	0	22	11	4	2.75
1	7449790	G	A	downstream	ENSDARG00000090408	dist=995	.	.	0	14	8	5	1.6
1	7516841	C	G	upstream	ENSDARG00000013741	dist=613	.	.	1	8	NA	NA	NA
1	7517111	A	T	upstream	ENSDARG00000013741	dist=343	.	.	0	7	NA	NA	NA
1	7529692	G	A	exonic	ENSDARG00000013741	.	synonymous_SNV	ENSDARG00000013741:ENSDART00000016139:exon8:c.G894A:p.V298V	1	11	NA	NA	NA
1	7529698	C	T	exonic	ENSDARG00000013741	.	synonymous_SNV	ENSDARG00000013741:ENSDART00000016139:exon8:c.C900T:p.G300G	1	9	NA	NA	NA
1	7538822	C	T	UTR3	ENSDARG00000013741	ENSDART00000016139:c.*32C>T	.	.	1	19	7	2	3.5
1	7554067	TT	CC	UTR3	ENSDARG00000017441	ENSDART00000015732:c.*149_*150delinsCC	.	.	1	6	NA	NA	NA
1	7555005	T	A	downstream	ENSDARG00000017441	dist=542	.	.	1	27	NA	NA	NA
1	7555192	T	A	downstream	ENSDARG00000017441	dist=729	.	.	0	17	5	2	2.5
1	7557095	T	A	UTR5	ENSDARG00000037713	ENSDART00000134213:c.-2940T>A	.	.	0	23	7	3	2.33333
1	7557132	C	T	UTR5	ENSDARG00000037713	ENSDART00000134213:c.-2903C>T	.	.	0	18	NA	NA	NA
1	7559806	C	G	exonic	ENSDARG00000037713	.	nonsynonymous_SNV	ENSDARG00000037713:ENSDART00000146682:exon2:c.C53G:p.P18R	0	6	NA	NA	NA
1	7561118	T	G	UTR3	ENSDARG00000037713	ENSDART00000101586:c.*449T>G;ENSDART00000184465:c.*449T>G;ENSDART00000054925:c.*449T>G	.	.	0	4	NA	NA	NA
1	7561333	C	A	downstream	ENSDARG00000021688;ENSDARG00000037713	dist=983	.	.	0	9	7	2	3.5
1	7561426	C	A	downstream	ENSDARG00000021688;ENSDARG00000037713	dist=890	.	.	0	7	NA	NA	NA
1	7561435	G	A	downstream	ENSDARG00000021688;ENSDARG00000037713	dist=881	.	.	0	6	NA	NA	NA
1	7561479	T	A	downstream	ENSDARG00000021688;ENSDARG00000037713	dist=837	.	.	0	10	NA	NA	NA
1	7561518	A	G	downstream	ENSDARG00000021688;ENSDARG00000037713	dist=798	.	.	1	12	NA	NA	NA
1	7561733	A	G	downstream	ENSDARG00000021688;ENSDARG00000037713	dist=583	.	.	1	3	NA	NA	NA
1	7561740	A	T	downstream	ENSDARG00000021688;ENSDARG00000037713	dist=576	.	.	1	3	NA	NA	NA
1	7562636	G	T	UTR3	ENSDARG00000021688	ENSDART00000103588:c.*381C>A	.	.	0	12	NA	NA	NA
1	7562949	A	C	UTR3	ENSDARG00000021688	ENSDART00000103588:c.*68T>G	.	.	0	15	NA	NA	NA
1	7563447	C	T	exonic	ENSDARG00000021688	.	synonymous_SNV	ENSDARG00000021688:ENSDART00000103588:exon11:c.G1551A:p.E517E	1	21	6	3	2
1	7568271	G	A	exonic	ENSDARG00000021688	.	synonymous_SNV	ENSDARG00000021688:ENSDART00000103588:exon3:c.C459T:p.A153A	1	9	4	3	1.33333
1	7568280	T	C	exonic	ENSDARG00000021688	.	synonymous_SNV	ENSDARG00000021688:ENSDART00000103588:exon3:c.A450G:p.A150A	1	7	6	3	2
1	7570246	A	T	upstream	ENSDARG00000021688	dist=65	.	.	0	10	4	3	1.33333
1	7573529	A	G	downstream	ENSDARG00000004953	dist=822	.	.	1	17	7	3	2.33333
1	7573534	G	A	downstream	ENSDARG00000004953	dist=817	.	.	1	16	7	3	2.33333
1	7573652	C	A	downstream	ENSDARG00000004953	dist=699	.	.	1	6	NA	NA	NA
1	7573681	G	A	downstream	ENSDARG00000004953	dist=670	.	.	0	5	NA	NA	NA
1	7573824	A	T	downstream	ENSDARG00000004953	dist=527	.	.	0	18	10	3	3.33333
1	7574190	G	T	downstream	ENSDARG00000004953	dist=161	.	.	1	12	NA	NA	NA
1	7574401	A	T	UTR3	ENSDARG00000004953	ENSDART00000009315:c.*46T>A	.	.	1	16	8	3	2.66667
1	7581852	C	T	exonic	ENSDARG00000004953	.	synonymous_SNV	ENSDARG00000004953:ENSDART00000009315:exon2:c.G81A:p.A27A,ENSDARG00000004953:ENSDART00000110696:exon2:c.G312A:p.A104A	0	10	5	3	1.66667
1	7582707	G	A	exonic	ENSDARG00000004953	.	synonymous_SNV	ENSDARG00000004953:ENSDART00000110696:exon1:c.C69T:p.I23I	1	11	3	2	1.5
1	7604507	A	G	upstream	ENSDARG00000004953	dist=773	.	.	1	13	NA	NA	NA
1	7604671	T	A	upstream	ENSDARG00000004953	dist=937	.	.	1	2	NA	NA	NA
1	7604680	C	T	upstream	ENSDARG00000004953	dist=946	.	.	1	5	NA	NA	NA
1	7633700	G	A	downstream	ENSDARG00000074050	dist=758	.	.	1	19	3	2	1.5
1	7633901	G	T	downstream	ENSDARG00000074050	dist=557	.	.	1	14	NA	NA	NA
1	7659722	T	A	UTR5	ENSDARG00000074050	ENSDART00000085203:c.-153A>T	.	.	1	13	NA	NA	NA
1	7659752	C	T	UTR5	ENSDARG00000074050	ENSDART00000085203:c.-183G>A	.	.	0	11	NA	NA	NA
1	7660007	T	C	upstream	ENSDARG00000074050	dist=137	.	.	0	13	7	5	1.4
1	7661344	A	G	downstream	ENSDARG00000018319	dist=747	.	.	0	15	6	4	1.5
1	7662414	A	T	UTR3	ENSDARG00000018319	ENSDART00000013264:c.*460T>A	.	.	0	13	7	2	3.5
1	7662913	T	C	exonic	ENSDARG00000018319	.	synonymous_SNV	ENSDARG00000018319:ENSDART00000013264:exon4:c.A771G:p.S257S	0	11	3	2	1.5
1	7670460	C	T	exonic	ENSDARG00000018319	.	synonymous_SNV	ENSDARG00000018319:ENSDART00000013264:exon2:c.G438A:p.K146K	0	12	7	5	1.4
1	7673479	A	T	upstream	ENSDARG00000018319	dist=103	.	.	1	16	13	7	1.85714
1	7674322	C	A	upstream	ENSDARG00000018319	dist=946	.	.	0	17	8	4	2
1	7679146	T	C	upstream	ENSDARG00000098730	dist=182	.	.	1	15	4	2	2
1	7683373	G	A	downstream	ENSDARG00000098730	dist=1	.	.	1	12	3	2	1.5
1	7683433	T	A	downstream	ENSDARG00000098730	dist=61	.	.	0	7	8	4	2
1	7683441	A	G	downstream	ENSDARG00000098730	dist=69	.	.	0	10	8	3	2.66667
1	7683893	G	A	downstream	ENSDARG00000098730	dist=521	.	.	1	5	NA	NA	NA
1	7684117	G	A	downstream	ENSDARG00000098730	dist=745	.	.	0	13	NA	NA	NA
1	7699247	A	G	downstream	ENSDARG00000096630	dist=776	.	.	0	15	4	3	1.33333
1	7771362	G	C	downstream	ENSDARG00000117359	dist=195	.	.	1	6	4	2	2
1	7772215	T	A	ncRNA_exonic	ENSDARG00000117359	.	.	.	1	14	NA	NA	NA
1	7772420	T	C	ncRNA_exonic	ENSDARG00000117359	.	.	.	0	14	NA	NA	NA
1	7772583	G	A	ncRNA_exonic	ENSDARG00000117359	.	.	.	0	12	4	2	2
1	7772674	T	A	ncRNA_exonic	ENSDARG00000117359	.	.	.	1	16	7	5	1.4
1	7772676	C	T	ncRNA_exonic	ENSDARG00000117359	.	.	.	0	16	7	5	1.4
1	7801553	CA	AC	ncRNA_exonic	ENSDARG00000106375	.	.	.	0	7	NA	NA	NA
1	7844809	T	A	upstream	ENSDARG00000117359	dist=447	.	.	0	19	9	3	3
1	7844981	A	G	upstream	ENSDARG00000117359	dist=619	.	.	1	16	5	3	1.66667
1	7845095	T	C	upstream	ENSDARG00000117359	dist=733	.	.	1	15	NA	NA	NA
1	7845255	A	G	upstream	ENSDARG00000117359	dist=893	.	.	0	14	5	3	1.66667
1	7847072	A	C	downstream	ENSDARG00000079779	dist=715	.	.	1	7	NA	NA	NA
1	7853399	G	A	exonic	ENSDARG00000079779	.	synonymous_SNV	ENSDARG00000079779:ENSDART00000110154:exon12:c.C2709T:p.A903A,ENSDARG00000079779:ENSDART00000167126:exon13:c.C2709T:p.A903A	1	14	5	2	2.5
1	7877982	C	T	exonic	ENSDARG00000079779	.	synonymous_SNV	ENSDARG00000079779:ENSDART00000110154:exon3:c.G780A:p.S260S,ENSDARG00000079779:ENSDART00000167126:exon4:c.G780A:p.S260S	1	9	4	2	2
1	7889510	A	G	exonic	ENSDARG00000079779	.	synonymous_SNV	ENSDARG00000079779:ENSDART00000110154:exon2:c.T135C:p.P45P,ENSDARG00000079779:ENSDART00000145460:exon3:c.T135C:p.P45P,ENSDARG00000079779:ENSDART00000167126:exon3:c.T135C:p.P45P	1	22	6	5	1.2
1	7894456	T	C	upstream	ENSDARG00000079779	dist=201	.	.	1	14	NA	NA	NA
1	7894542	C	A	upstream	ENSDARG00000079779	dist=287	.	.	0	17	NA	NA	NA
1	7894573	G	A	upstream	ENSDARG00000079779	dist=318	.	.	1	18	9	4	2.25
1	7894741	A	G	upstream	ENSDARG00000079779	dist=486	.	.	1	16	NA	NA	NA
1	7894927	C	T	upstream	ENSDARG00000079779	dist=672	.	.	1	13	10	7	1.42857
1	7908122	AA	CG	downstream	ENSDARG00000089090	dist=159	.	.	1	13	5	4	1.25
1	7908812	G	A	exonic	ENSDARG00000089090	.	synonymous_SNV	ENSDARG00000089090:ENSDART00000177068:exon6:c.C492T:p.V164V	0	10	NA	NA	NA
1	7917588	A	G	upstream	ENSDARG00000089090	dist=526	.	.	0	17	4	3	1.33333
1	7919642	G	A	upstream;downstream	ENSDARG00000109652;ENSDARG00000115102;ENSDARG00000115288	dist=75;dist=477	.	.	0	5	NA	NA	NA
1	7919685	A	G	upstream;downstream	ENSDARG00000109652;ENSDARG00000115102;ENSDARG00000115288	dist=118;dist=434	.	.	0	4	NA	NA	NA
1	7919818	G	A	upstream;downstream	ENSDARG00000109652;ENSDARG00000115102;ENSDARG00000115288	dist=251;dist=301	.	.	0	9	NA	NA	NA
1	7919900	A	G	upstream;downstream	ENSDARG00000115102;ENSDARG00000115288	dist=333;dist=219	.	.	0	3	NA	NA	NA
1	7919990	T	A	upstream;downstream	ENSDARG00000115102;ENSDARG00000115288	dist=423;dist=129	.	.	0	14	8	3	2.66667
1	7920283	T	G	upstream	ENSDARG00000115102;ENSDARG00000115288	dist=77	.	.	0	8	NA	NA	NA
1	7920353	C	T	upstream	ENSDARG00000115102;ENSDARG00000115288	dist=147	.	.	0	9	NA	NA	NA
1	7920774	C	T	upstream	ENSDARG00000115288	dist=568	.	.	0	5	NA	NA	NA
1	7920993	G	A	upstream	ENSDARG00000115288	dist=787	.	.	0	21	NA	NA	NA
1	7921001	GT	AA	upstream	ENSDARG00000115288	dist=795	.	.	0	19	NA	NA	NA
1	7921022	T	G	upstream	ENSDARG00000115288	dist=816	.	.	1	6	NA	NA	NA
1	7921028	T	C	upstream	ENSDARG00000115288	dist=822	.	.	0	4	NA	NA	NA
1	7924604	T	A	downstream	ENSDARG00000093857	dist=352	.	.	0	4	NA	NA	NA
1	7924681	A	C	downstream	ENSDARG00000093857	dist=275	.	.	0	4	NA	NA	NA
1	7924833	C	T	downstream	ENSDARG00000093857	dist=123	.	.	0	4	NA	NA	NA
1	7925085	T	A	UTR3	ENSDARG00000093857	ENSDART00000146090:c.*125A>T	.	.	1	9	8	3	2.66667
1	7925211	C	T	exonic	ENSDARG00000093857	.	.	.	1	21	8	5	1.6
1	7927619	A	G	exonic	ENSDARG00000093857	.	.	.	0	7	6	2	3
1	7927637	A	C	exonic	ENSDARG00000093857	.	.	.	0	7	NA	NA	NA
1	7927887	AG	GC	exonic	ENSDARG00000093857	.	.	.	1	17	4	2	2
1	7930789	G	A	upstream	ENSDARG00000093857	dist=110	.	.	0	3	NA	NA	NA
1	7930799	G	A	upstream	ENSDARG00000093857	dist=120	.	.	1	8	NA	NA	NA
1	7930802	C	G	upstream	ENSDARG00000093857	dist=123	.	.	1	8	NA	NA	NA
1	7930909	G	T	upstream	ENSDARG00000093857	dist=230	.	.	1	8	NA	NA	NA
1	7931001	T	G	upstream	ENSDARG00000093857	dist=322	.	.	1	4	NA	NA	NA
1	7931300	A	G	upstream	ENSDARG00000093857	dist=621	.	.	1	15	5	4	1.25
1	7931355	T	A	upstream	ENSDARG00000093857	dist=676	.	.	1	15	4	2	2
1	7931391	T	C	upstream	ENSDARG00000093857	dist=712	.	.	0	14	4	2	2
1	7931457	T	C	upstream	ENSDARG00000093857	dist=778	.	.	0	17	11	10	1.1
1	7931495	C	T	upstream	ENSDARG00000093857	dist=816	.	.	1	21	NA	NA	NA
1	7931592	C	T	upstream	ENSDARG00000093857	dist=913	.	.	1	14	7	3	2.33333
1	7931596	C	T	upstream	ENSDARG00000093857	dist=917	.	.	1	14	7	3	2.33333
1	7931618	A	T	upstream	ENSDARG00000093857	dist=939	.	.	1	11	NA	NA	NA
1	7935359	A	T	downstream	ENSDARG00000095309	dist=911	.	.	1	5	NA	NA	NA
1	7935411	T	C	downstream	ENSDARG00000095309	dist=859	.	.	0	15	6	3	2
1	7935850	T	A	downstream	ENSDARG00000095309	dist=420	.	.	1	18	13	9	1.44444
1	7935903	C	T	downstream	ENSDARG00000095309	dist=367	.	.	0	12	7	5	1.4
1	7936057	A	T	downstream	ENSDARG00000095309	dist=213	.	.	1	5	12	3	4
1	7936237	A	T	downstream	ENSDARG00000095309	dist=33	.	.	1	22	7	2	3.5
1	7936239	G	T	downstream	ENSDARG00000095309	dist=31	.	.	1	22	7	2	3.5
1	7936273	T	G	exonic	ENSDARG00000095309	.	.	.	1	14	6	4	1.5
1	7936290	C	A	exonic	ENSDARG00000095309	.	.	.	1	11	4	3	1.33333
1	7936350	A	G	exonic	ENSDARG00000095309	.	.	.	0	10	NA	NA	NA
1	7936425	G	A	exonic	ENSDARG00000095309	.	.	.	1	13	4	3	1.33333
1	7938228	C	G	exonic	ENSDARG00000095309	.	.	.	1	8	NA	NA	NA
1	7938470	C	A	exonic	ENSDARG00000095309	.	.	.	0	20	9	6	1.5
1	7939776	T	C	upstream	ENSDARG00000095309	dist=262	.	.	0	7	8	7	1.14286
1	7939953	A	C	upstream	ENSDARG00000095309	dist=439	.	.	1	11	7	5	1.4
1	7940384	A	G	upstream	ENSDARG00000095309	dist=870	.	.	1	13	5	4	1.25
1	7940500	T	A	upstream	ENSDARG00000095309	dist=986	.	.	1	14	5	2	2.5
1	7945972	C	T	downstream	ENSDARG00000095673	dist=870	.	.	1	15	7	6	1.16667
1	7946939	A	G	UTR3	ENSDARG00000095673	ENSDART00000138187:c.*150T>C	.	.	1	13	6	5	1.2
1	7948196	G	A	exonic	ENSDARG00000095673	.	.	.	1	20	NA	NA	NA
1	7951108	G	A	upstream	ENSDARG00000095673	dist=106	.	.	1	3	NA	NA	NA
1	7951655	C	A	upstream	ENSDARG00000095673	dist=653	.	.	0	8	NA	NA	NA
1	7955070	T	C	upstream	ENSDARG00000099359	dist=960	.	.	1	5	NA	NA	NA
1	7955975	T	A	upstream	ENSDARG00000099359	dist=55	.	.	1	2	NA	NA	NA
1	7961766	T	A	downstream	ENSDARG00000099359	dist=70	.	.	0	17	10	3	3.33333
1	7961988	G	A	downstream	ENSDARG00000099359	dist=292	.	.	0	14	NA	NA	NA
1	7962273	G	A	downstream	ENSDARG00000099359	dist=577	.	.	0	3	NA	NA	NA
1	7962323	T	A	downstream	ENSDARG00000099359	dist=627	.	.	0	8	NA	NA	NA
1	7962338	A	G	downstream	ENSDARG00000099359	dist=642	.	.	0	8	NA	NA	NA
1	7962364	GC	AG	downstream	ENSDARG00000099359	dist=668	.	.	0	7	NA	NA	NA
1	7962369	TT	GG	downstream	ENSDARG00000099359	dist=673	.	.	0	7	NA	NA	NA
1	7962402	G	C	downstream	ENSDARG00000099359	dist=706	.	.	1	8	NA	NA	NA
1	7962502	T	G	downstream	ENSDARG00000099359	dist=806	.	.	0	3	NA	NA	NA
1	7962614	C	A	downstream	ENSDARG00000099359	dist=918	.	.	0	7	6	2	3
1	7963350	C	G	downstream	ENSDARG00000092361	dist=926	.	.	1	5	NA	NA	NA
1	7963428	G	A	downstream	ENSDARG00000092361	dist=848	.	.	0	20	10	7	1.42857
1	7963433	C	T	downstream	ENSDARG00000092361	dist=843	.	.	0	20	9	7	1.28571
1	7963698	T	C	downstream	ENSDARG00000092361	dist=578	.	.	1	18	7	4	1.75
1	7963777	G	A	downstream	ENSDARG00000092361	dist=499	.	.	0	19	7	6	1.16667
1	7964054	C	A	downstream	ENSDARG00000092361	dist=222	.	.	1	13	10	3	3.33333
1	7964061	C	T	downstream	ENSDARG00000092361	dist=215	.	.	1	12	8	3	2.66667
1	7964126	T	C	downstream	ENSDARG00000092361	dist=150	.	.	1	12	NA	NA	NA
1	7964336	A	G	UTR3	ENSDARG00000092361	ENSDART00000188909:c.*3476T>C	.	.	1	15	5	2	2.5
1	7965563	A	C	UTR3	ENSDARG00000092361	ENSDART00000188909:c.*2249T>G	.	.	1	13	NA	NA	NA
1	7965723	CG	AA	UTR3	ENSDARG00000092361	ENSDART00000188909:c.*2089_*2088delinsTT	.	.	0	14	7	3	2.33333
1	7965842	G	C	UTR3	ENSDARG00000092361	ENSDART00000188909:c.*1970C>G	.	.	0	17	4	3	1.33333
1	7966808	T	A	UTR3	ENSDARG00000092361	ENSDART00000188909:c.*1004A>T	.	.	0	18	12	3	4
1	7975207	A	T	exonic	ENSDARG00000092361	.	nonsynonymous_SNV	ENSDARG00000092361:ENSDART00000141765:exon2:c.T123A:p.D41E	0	18	6	2	3
1	7987250	G	A	upstream	ENSDARG00000103767	dist=802	.	.	0	21	NA	NA	NA
1	7987285	T	C	upstream	ENSDARG00000103767	dist=767	.	.	0	15	NA	NA	NA
1	7989419	A	G	downstream	ENSDARG00000103767	dist=105	.	.	1	3	NA	NA	NA
1	7989520	A	T	downstream	ENSDARG00000103767	dist=206	.	.	0	26	NA	NA	NA
1	7992669	A	C	downstream	ENSDARG00000075791	dist=963	.	.	0	21	NA	NA	NA
1	7992700	T	A	downstream	ENSDARG00000075791	dist=932	.	.	0	17	NA	NA	NA
1	7992749	T	G	downstream	ENSDARG00000075791	dist=883	.	.	1	22	NA	NA	NA
1	7992770	C	T	downstream	ENSDARG00000075791	dist=862	.	.	0	19	NA	NA	NA
1	7992772	G	A	downstream	ENSDARG00000075791	dist=860	.	.	0	19	NA	NA	NA
1	7993402	G	A	downstream	ENSDARG00000075791	dist=230	.	.	1	27	7	4	1.75
1	7993822	C	A	UTR3	ENSDARG00000075791	ENSDART00000185901:c.*746G>T	.	.	0	7	5	3	1.66667
1	7994072	T	A	UTR3	ENSDARG00000075791	ENSDART00000185901:c.*496A>T	.	.	0	15	6	4	1.5
1	7994099	C	A	UTR3	ENSDARG00000075791	ENSDART00000185901:c.*469G>T	.	.	0	17	NA	NA	NA
1	7994387	T	A	UTR3	ENSDARG00000075791	ENSDART00000185901:c.*181A>T;ENSDART00000133098:c.*181A>T	.	.	0	25	NA	NA	NA
1	7997543	C	G	exonic	ENSDARG00000075791	.	nonsynonymous_SNV	ENSDARG00000075791:ENSDART00000185901:exon2:c.G13C:p.A5P	0	9	NA	NA	NA
1	7997745	C	G	exonic	ENSDARG00000075791	.	.	.	0	16	NA	NA	NA
1	8001500	A	G	UTR3	ENSDARG00000107486	ENSDART00000177051:c.*2523T>C	.	.	0	6	NA	NA	NA
1	8001502	G	A	UTR3	ENSDARG00000107486	ENSDART00000177051:c.*2521C>T	.	.	0	6	NA	NA	NA
1	8001904	C	T	UTR3	ENSDARG00000107486	ENSDART00000177051:c.*2119G>A	.	.	0	12	NA	NA	NA
1	8002048	T	A	UTR3	ENSDARG00000107486	ENSDART00000177051:c.*1975A>T	.	.	0	38	NA	NA	NA
1	8007155	A	T	exonic	ENSDARG00000107486	.	nonsynonymous_SNV	ENSDARG00000107486:ENSDART00000177051:exon4:c.T350A:p.M117K	1	11	8	2	4
1	8012197	T	C	UTR5	ENSDARG00000107486	ENSDART00000177051:c.-58A>G	.	.	0	10	NA	NA	NA
1	8012479	A	G	upstream	ENSDARG00000107486	dist=3	.	.	0	5	NA	NA	NA
1	8012652	C	T	upstream	ENSDARG00000107486	dist=176	.	.	0	11	6	2	3
1	8016545	A	C	downstream	ENSDARG00000029720	dist=524	.	.	0	14	4	2	2
1	8018225	G	A	exonic	ENSDARG00000029720	.	synonymous_SNV	ENSDARG00000029720:ENSDART00000143881:exon5:c.C411T:p.H137H	0	23	7	3	2.33333
1	8018344	C	T	exonic	ENSDARG00000029720	.	nonsynonymous_SNV	ENSDARG00000029720:ENSDART00000143881:exon5:c.G292A:p.E98K	0	13	NA	NA	NA
1	8020779	T	A	upstream	ENSDARG00000029720	dist=190	.	.	1	20	NA	NA	NA
1	8021979	C	A	downstream	ENSDARG00000100166	dist=341	.	.	0	10	5	2	2.5
1	8022299	C	A	downstream	ENSDARG00000100166	dist=21	.	.	0	9	NA	NA	NA
1	8025843	G	T	exonic	ENSDARG00000100166	.	synonymous_SNV	ENSDARG00000100166:ENSDART00000161938:exon20:c.C4218A:p.I1406I	0	23	NA	NA	NA
1	8026478	T	C	exonic	ENSDARG00000100166	.	nonsynonymous_SNV	ENSDARG00000100166:ENSDART00000161938:exon20:c.A3583G:p.I1195V	0	18	NA	NA	NA
1	8029063	C	T	exonic	ENSDARG00000100166	.	synonymous_SNV	ENSDARG00000100166:ENSDART00000161938:exon18:c.G1932A:p.A644A	1	8	NA	NA	NA
1	8102068	T	G	upstream	ENSDARG00000100166	dist=573	.	.	1	7	NA	NA	NA
1	8109662	A	G	upstream	ENSDARG00000074212	dist=900	.	.	1	2	NA	NA	NA
1	8109710	T	C	upstream	ENSDARG00000074212	dist=852	.	.	1	2	NA	NA	NA
1	8109940	T	C	upstream	ENSDARG00000074212	dist=622	.	.	0	17	NA	NA	NA
1	8109966	C	T	upstream	ENSDARG00000074212	dist=596	.	.	0	16	NA	NA	NA
1	8109971	T	C	upstream	ENSDARG00000074212	dist=591	.	.	0	15	NA	NA	NA
1	8109977	C	T	upstream	ENSDARG00000074212	dist=585	.	.	0	18	NA	NA	NA
1	8109979	G	C	upstream	ENSDARG00000074212	dist=583	.	.	0	18	NA	NA	NA
1	8110000	A	C	upstream	ENSDARG00000074212	dist=562	.	.	1	18	NA	NA	NA
1	8110002	T	A	upstream	ENSDARG00000074212	dist=560	.	.	1	16	NA	NA	NA
1	8110005	G	C	upstream	ENSDARG00000074212	dist=557	.	.	1	16	NA	NA	NA
1	8110012	G	A	upstream	ENSDARG00000074212	dist=550	.	.	1	13	NA	NA	NA
1	8110068	T	C	upstream	ENSDARG00000074212	dist=494	.	.	0	7	10	6	1.66667
1	8110349	C	G	upstream	ENSDARG00000074212	dist=213	.	.	0	23	NA	NA	NA
1	8128860	T	G	UTR3	ENSDARG00000062929	ENSDART00000091508:c.*2704A>C	.	.	0	15	5	2	2.5
1	8128870	G	A	UTR3	ENSDARG00000062929	ENSDART00000091508:c.*2694C>T	.	.	0	15	5	2	2.5
1	8128882	T	C	UTR3	ENSDARG00000062929	ENSDART00000091508:c.*2682A>G	.	.	0	19	NA	NA	NA
1	8129142	G	A	UTR3	ENSDARG00000062929	ENSDART00000091508:c.*2422C>T	.	.	1	20	7	2	3.5
1	8129350	G	A	UTR3	ENSDARG00000062929	ENSDART00000091508:c.*2214C>T	.	.	1	12	NA	NA	NA
1	8129360	T	A	UTR3	ENSDARG00000062929	ENSDART00000091508:c.*2204A>T	.	.	1	13	8	3	2.66667
1	8129708	T	C	UTR3	ENSDARG00000062929	ENSDART00000091508:c.*1856A>G	.	.	0	15	NA	NA	NA
1	8129710	G	A	UTR3	ENSDARG00000062929	ENSDART00000091508:c.*1854C>T	.	.	0	15	NA	NA	NA
1	8129894	G	C	UTR3	ENSDARG00000062929	ENSDART00000091508:c.*1670C>G	.	.	0	18	6	2	3
1	8129948	T	C	UTR3	ENSDARG00000062929	ENSDART00000091508:c.*1616A>G	.	.	0	10	5	3	1.66667
1	8129971	T	A	UTR3	ENSDARG00000062929	ENSDART00000091508:c.*1593A>T	.	.	0	9	5	2	2.5
1	8130561	A	C	UTR3	ENSDARG00000062929	ENSDART00000091508:c.*1003T>G	.	.	0	21	9	4	2.25
1	8130565	T	A	UTR3	ENSDARG00000062929	ENSDART00000091508:c.*999A>T	.	.	0	21	10	4	2.5
1	8131365	A	T	UTR3	ENSDARG00000062929	ENSDART00000091508:c.*199T>A	.	.	0	5	3	2	1.5
1	8131449	G	A	exonic	ENSDARG00000074212	.	synonymous_SNV	ENSDARG00000074212:ENSDART00000152192:exon8:c.G789A:p.A263A,ENSDARG00000074212:ENSDART00000112160:exon9:c.G900A:p.A300A	0	17	5	3	1.66667
1	8131548	C	T	UTR3	ENSDARG00000062929	ENSDART00000091508:c.*16G>A	.	.	0	18	NA	NA	NA
1	8138050	G	A	exonic	ENSDARG00000062929	.	synonymous_SNV	ENSDARG00000062929:ENSDART00000091508:exon3:c.C648T:p.I216I,ENSDARG00000062929:ENSDART00000152295:exon3:c.C648T:p.I216I	0	16	3	2	1.5
1	8140791	C	A	UTR5	ENSDARG00000062929	ENSDART00000152295:c.-28G>T	.	.	0	23	12	4	3
1	8140832	G	T	UTR5	ENSDARG00000062929	ENSDART00000152295:c.-69C>A	.	.	0	17	7	2	3.5
1	8140918	G	A	UTR5	ENSDARG00000062929	ENSDART00000152295:c.-155C>T	.	.	0	14	NA	NA	NA
1	8141065	T	A	UTR5	ENSDARG00000062929	ENSDART00000152295:c.-302A>T	.	.	1	13	NA	NA	NA
1	8143869	T	A	exonic	ENSDARG00000074212	.	synonymous_SNV	ENSDARG00000074212:ENSDART00000152192:exon9:c.T951A:p.P317P,ENSDARG00000074212:ENSDART00000112160:exon10:c.T1062A:p.P354P	0	14	6	5	1.2
1	8144044	C	A	exonic	ENSDARG00000074212	.	synonymous_SNV	ENSDARG00000074212:ENSDART00000152192:exon10:c.C1014A:p.A338A,ENSDARG00000074212:ENSDART00000112160:exon11:c.C1125A:p.A375A	0	15	NA	NA	NA
1	8160026	G	T	exonic	ENSDARG00000074212	.	nonsynonymous_SNV	ENSDARG00000074212:ENSDART00000112160:exon14:c.G1709T:p.R570M	1	28	NA	NA	NA
1	8163597	C	A	downstream	ENSDARG00000074212	dist=430	.	.	1	22	NA	NA	NA
1	8163638	G	A	downstream	ENSDARG00000074212	dist=471	.	.	1	19	4	2	2
1	8163813	G	A	downstream	ENSDARG00000074212	dist=646	.	.	0	6	8	5	1.6
1	8164164	C	T	downstream	ENSDARG00000074212	dist=997	.	.	0	21	9	5	1.8
1	8164577	G	A	downstream	ENSDARG00000022668	dist=763	.	.	0	15	14	5	2.8
1	8164942	G	A	downstream	ENSDARG00000022668	dist=398	.	.	0	16	NA	NA	NA
1	8164961	A	G	downstream	ENSDARG00000022668	dist=379	.	.	0	22	NA	NA	NA
1	8165042	G	A	downstream	ENSDARG00000022668	dist=298	.	.	0	10	6	4	1.5
1	8165073	G	A	downstream	ENSDARG00000022668	dist=267	.	.	0	16	NA	NA	NA
1	8165414	T	G	UTR3	ENSDARG00000022668	ENSDART00000136654:c.*2221A>C	.	.	0	7	7	4	1.75
1	8165807	T	C	UTR3	ENSDARG00000022668	ENSDART00000136654:c.*1828A>G	.	.	1	18	10	6	1.66667
1	8165864	T	A	UTR3	ENSDARG00000022668	ENSDART00000136654:c.*1771A>T	.	.	1	15	7	5	1.4
1	8166358	C	A	UTR3	ENSDARG00000022668	ENSDART00000136654:c.*1277G>T	.	.	0	9	6	2	3
1	8169262	C	T	exonic	ENSDARG00000022668	.	synonymous_SNV	ENSDARG00000022668:ENSDART00000136654:exon4:c.G453A:p.E151E	0	20	6	3	2
1	8192411	T	G	UTR5	ENSDARG00000022668	ENSDART00000136654:c.-259A>C	.	.	0	15	8	3	2.66667
1	8192662	A	T	upstream	ENSDARG00000022668	dist=244	.	.	0	14	NA	NA	NA
1	8192669	C	T	upstream	ENSDARG00000022668	dist=251	.	.	0	14	NA	NA	NA
1	8192815	A	G	upstream	ENSDARG00000022668	dist=397	.	.	1	16	NA	NA	NA
1	8192836	A	T	upstream	ENSDARG00000022668	dist=418	.	.	0	13	7	2	3.5
1	8192856	G	A	upstream	ENSDARG00000022668	dist=438	.	.	1	20	7	3	2.33333
1	8192927	C	T	upstream	ENSDARG00000022668	dist=509	.	.	0	19	8	4	2
1	8192939	A	C	upstream	ENSDARG00000022668	dist=521	.	.	0	13	7	2	3.5
1	8192994	AT	CC	upstream	ENSDARG00000022668	dist=576	.	.	0	12	6	2	3
1	8193003	G	T	upstream	ENSDARG00000022668	dist=585	.	.	0	14	6	4	1.5
1	8193161	G	A	upstream	ENSDARG00000022668	dist=743	.	.	0	12	NA	NA	NA
1	8193174	C	G	upstream	ENSDARG00000022668	dist=756	.	.	0	12	NA	NA	NA
1	8193211	C	A	upstream	ENSDARG00000022668	dist=793	.	.	0	14	NA	NA	NA
1	8193233	G	A	upstream	ENSDARG00000022668	dist=815	.	.	0	8	NA	NA	NA
1	8193396	G	A	upstream	ENSDARG00000022668	dist=978	.	.	0	11	NA	NA	NA
1	8303924	G	C	upstream	ENSDARG00000099708	dist=980	.	.	0	3	NA	NA	NA
1	8304236	A	G	upstream	ENSDARG00000099708	dist=668	.	.	0	13	NA	NA	NA
1	8304344	G	A	upstream	ENSDARG00000099708	dist=560	.	.	0	6	NA	NA	NA
1	8304425	A	T	upstream	ENSDARG00000099708	dist=479	.	.	0	20	NA	NA	NA
1	8304557	G	A	upstream	ENSDARG00000099708	dist=347	.	.	0	8	3	2	1.5
1	8304783	A	T	upstream	ENSDARG00000099708	dist=121	.	.	0	15	6	5	1.2
1	8309744	T	C	exonic	ENSDARG00000099708	.	synonymous_SNV	ENSDARG00000099708:ENSDART00000168631:exon2:c.T183C:p.L61L	0	7	4	3	1.33333
1	8325941	G	A	exonic	ENSDARG00000099708	.	synonymous_SNV	ENSDARG00000099708:ENSDART00000168631:exon5:c.G645A:p.E215E	1	13	NA	NA	NA
1	8336323	A	G	exonic	ENSDARG00000099708	.	synonymous_SNV	ENSDARG00000099708:ENSDART00000168631:exon7:c.A1008G:p.E336E	0	10	NA	NA	NA
1	8369358	A	G	exonic	ENSDARG00000099708	.	synonymous_SNV	ENSDARG00000099708:ENSDART00000168631:exon19:c.A2859G:p.R953R	0	13	8	5	1.6
1	8373350	G	T	exonic	ENSDARG00000099708	.	nonsynonymous_SNV	ENSDARG00000099708:ENSDART00000168631:exon22:c.G3217T:p.G1073C	0	8	3	2	1.5
1	8376364	T	A	exonic	ENSDARG00000099708	.	synonymous_SNV	ENSDARG00000099708:ENSDART00000168631:exon24:c.T3450A:p.T1150T	0	9	4	3	1.33333
1	8376397	G	A	exonic	ENSDARG00000099708	.	synonymous_SNV	ENSDARG00000099708:ENSDART00000168631:exon24:c.G3483A:p.Q1161Q	0	7	9	4	2.25
1	8389031	C	T	exonic	ENSDARG00000099708	.	synonymous_SNV	ENSDARG00000099708:ENSDART00000168631:exon28:c.C3993T:p.Y1331Y	0	16	7	3	2.33333
1	8397991	C	G	exonic	ENSDARG00000099708	.	synonymous_SNV	ENSDARG00000099708:ENSDART00000168631:exon33:c.C4530G:p.L1510L	0	17	8	2	4
1	8401250	A	T	exonic	ENSDARG00000099708	.	.	.	0	18	6	4	1.5
1	8403437	C	T	exonic	ENSDARG00000099708	.	.	.	1	15	NA	NA	NA
1	8404364	A	G	downstream	ENSDARG00000099708	dist=359	.	.	0	8	NA	NA	NA
1	8415284	A	G	downstream	ENSDARG00000025034	dist=699	.	.	0	13	8	5	1.6
1	8415293	G	T	downstream	ENSDARG00000025034	dist=690	.	.	0	11	6	5	1.2
1	8415300	A	G	downstream	ENSDARG00000025034	dist=683	.	.	0	11	6	5	1.2
1	8415341	T	G	downstream	ENSDARG00000025034	dist=642	.	.	0	8	NA	NA	NA
1	8415347	C	G	downstream	ENSDARG00000025034	dist=636	.	.	1	7	NA	NA	NA
1	8415356	C	A	downstream	ENSDARG00000025034	dist=627	.	.	1	5	NA	NA	NA
1	8415370	A	T	downstream	ENSDARG00000025034	dist=613	.	.	1	5	NA	NA	NA
1	8415476	C	T	downstream	ENSDARG00000025034	dist=507	.	.	0	3	8	3	2.66667
1	8415602	A	C	downstream	ENSDARG00000025034	dist=381	.	.	0	23	6	5	1.2
1	8415634	G	A	downstream	ENSDARG00000025034	dist=349	.	.	0	16	6	3	2
1	8415657	T	G	downstream	ENSDARG00000025034	dist=326	.	.	1	7	3	2	1.5
1	8415683	C	A	downstream	ENSDARG00000025034	dist=300	.	.	0	10	NA	NA	NA
1	8415770	C	T	downstream	ENSDARG00000025034	dist=213	.	.	0	15	7	4	1.75
1	8415951	T	A	downstream	ENSDARG00000025034	dist=32	.	.	1	15	3	2	1.5
1	8415994	C	G	UTR3	ENSDARG00000025034	ENSDART00000121823:c.*2731G>C	.	.	0	22	8	5	1.6
1	8416770	G	C	UTR3	ENSDARG00000025034	ENSDART00000121823:c.*1955C>G	.	.	1	11	8	6	1.33333
1	8416898	T	C	UTR3	ENSDARG00000025034	ENSDART00000121823:c.*1827A>G	.	.	1	14	9	4	2.25
1	8416901	A	T	UTR3	ENSDARG00000025034	ENSDART00000121823:c.*1824T>A	.	.	1	14	9	4	2.25
1	8416922	T	A	UTR3	ENSDARG00000025034	ENSDART00000121823:c.*1803A>T	.	.	1	13	7	4	1.75
1	8417106	G	T	UTR3	ENSDARG00000025034	ENSDART00000121823:c.*1619C>A	.	.	0	11	4	3	1.33333
1	8417287	C	T	UTR3	ENSDARG00000025034	ENSDART00000121823:c.*1438G>A	.	.	1	12	NA	NA	NA
1	8417291	T	C	UTR3	ENSDARG00000025034	ENSDART00000121823:c.*1434A>G	.	.	1	11	NA	NA	NA
1	8417375	A	C	UTR3	ENSDARG00000025034	ENSDART00000121823:c.*1350T>G	.	.	0	7	6	5	1.2
1	8417447	T	G	UTR3	ENSDARG00000025034	ENSDART00000121823:c.*1278A>C	.	.	0	3	NA	NA	NA
1	8417575	A	G	UTR3	ENSDARG00000025034	ENSDART00000121823:c.*1150T>C	.	.	0	31	7	6	1.16667
1	8417579	A	T	UTR3	ENSDARG00000025034	ENSDART00000121823:c.*1146T>A	.	.	0	31	7	6	1.16667
1	8418277	C	T	UTR3	ENSDARG00000025034	ENSDART00000121823:c.*448G>A	.	.	0	15	4	2	2
1	8418284	T	C	UTR3	ENSDARG00000025034	ENSDART00000121823:c.*441A>G	.	.	0	17	4	2	2
1	8418301	A	G	UTR3	ENSDARG00000025034	ENSDART00000121823:c.*424T>C	.	.	0	21	8	2	4
1	8418373	C	T	UTR3	ENSDARG00000025034	ENSDART00000121823:c.*352G>A	.	.	0	13	NA	NA	NA
1	8418770	A	G	exonic	ENSDARG00000025034	.	synonymous_SNV	ENSDARG00000025034:ENSDART00000121823:exon4:c.T657C:p.T219T	0	7	6	2	3
1	8418785	T	C	exonic	ENSDARG00000025034	.	synonymous_SNV	ENSDARG00000025034:ENSDART00000121823:exon4:c.A642G:p.P214P	0	6	5	2	2.5
1	8428763	G	C	upstream	ENSDARG00000025034	dist=2	.	.	1	11	6	4	1.5
1	8428841	G	T	upstream	ENSDARG00000025034	dist=80	.	.	1	14	NA	NA	NA
1	8429093	C	T	upstream	ENSDARG00000025034	dist=332	.	.	0	15	NA	NA	NA
1	8429188	A	T	upstream	ENSDARG00000025034	dist=427	.	.	0	13	NA	NA	NA
1	8441087	G	A	upstream	ENSDARG00000078474	dist=984	.	.	0	11	4	3	1.33333
1	8441596	C	T	upstream	ENSDARG00000078474	dist=475	.	.	0	18	6	4	1.5
1	8441632	G	A	upstream	ENSDARG00000078474	dist=439	.	.	0	25	NA	NA	NA
1	8441872	CA	TG	upstream	ENSDARG00000078474	dist=198	.	.	0	20	13	5	2.6
1	8442048	C	T	upstream	ENSDARG00000078474	dist=23	.	.	1	19	NA	NA	NA
1	8442824	C	T	exonic	ENSDARG00000078474	.	synonymous_SNV	ENSDARG00000078474:ENSDART00000143547:exon4:c.C303T:p.D101D	1	14	10	3	3.33333
1	8445545	G	A	exonic	ENSDARG00000078474	.	synonymous_SNV	ENSDARG00000078474:ENSDART00000143547:exon6:c.G522A:p.L174L	1	22	9	3	3
1	8447563	G	A	exonic	ENSDARG00000078474	.	synonymous_SNV	ENSDARG00000078474:ENSDART00000143547:exon9:c.G741A:p.G247G	0	12	9	5	1.8
1	8455528	C	A	exonic	ENSDARG00000078474	.	synonymous_SNV	ENSDARG00000078474:ENSDART00000143547:exon15:c.C1504A:p.R502R	1	14	5	3	1.66667
1	8465606	T	G	exonic	ENSDARG00000078474	.	synonymous_SNV	ENSDARG00000078474:ENSDART00000143547:exon24:c.T2535G:p.V845V	1	22	11	4	2.75
1	8465802	C	A	exonic	ENSDARG00000078474	.	synonymous_SNV	ENSDARG00000078474:ENSDART00000143547:exon25:c.C2646A:p.I882I	1	11	5	2	2.5
1	8465856	T	C	exonic	ENSDARG00000078474	.	synonymous_SNV	ENSDARG00000078474:ENSDART00000143547:exon25:c.T2700C:p.S900S	0	12	7	4	1.75
1	8467116	A	G	exonic	ENSDARG00000078474	.	synonymous_SNV	ENSDARG00000078474:ENSDART00000143547:exon26:c.A2901G:p.S967S	0	14	7	5	1.4
1	8474496	T	C	exonic	ENSDARG00000078474	.	synonymous_SNV	ENSDARG00000078474:ENSDART00000143547:exon31:c.T3444C:p.F1148F	0	6	7	3	2.33333
1	8478170	A	C	exonic	ENSDARG00000078474	.	synonymous_SNV	ENSDARG00000078474:ENSDART00000143547:exon34:c.A3786C:p.P1262P	0	6	NA	NA	NA
1	8478209	C	T	exonic	ENSDARG00000078474	.	synonymous_SNV	ENSDARG00000078474:ENSDART00000143547:exon34:c.C3825T:p.P1275P	0	8	NA	NA	NA
1	8478269	C	T	exonic	ENSDARG00000078474	.	synonymous_SNV	ENSDARG00000078474:ENSDART00000143547:exon34:c.C3885T:p.A1295A	0	9	NA	NA	NA
1	8478302	G	A	exonic	ENSDARG00000078474	.	synonymous_SNV	ENSDARG00000078474:ENSDART00000143547:exon34:c.G3918A:p.T1306T	0	11	NA	NA	NA
1	8478308	A	G	exonic	ENSDARG00000078474	.	synonymous_SNV	ENSDARG00000078474:ENSDART00000143547:exon34:c.A3924G:p.T1308T	0	12	NA	NA	NA
1	8487829	G	A	exonic	ENSDARG00000078474	.	synonymous_SNV	ENSDARG00000078474:ENSDART00000183730:exon2:c.G189A:p.L63L,ENSDARG00000078474:ENSDART00000143547:exon45:c.G5193A:p.L1731L	0	8	4	3	1.33333
1	8494730	C	A	exonic	ENSDARG00000078474	.	synonymous_SNV	ENSDARG00000078474:ENSDART00000184518:exon2:c.C108A:p.L36L,ENSDARG00000078474:ENSDART00000143547:exon53:c.C5961A:p.L1987L	0	17	6	3	2
1	8497954	A	T	exonic	ENSDARG00000078474	.	synonymous_SNV	ENSDARG00000078474:ENSDART00000184518:exon4:c.A333T:p.P111P,ENSDARG00000078474:ENSDART00000143547:exon55:c.A6186T:p.P2062P	1	16	5	2	2.5
1	8503316	C	T	exonic	ENSDARG00000078474	.	synonymous_SNV	ENSDARG00000078474:ENSDART00000143547:exon60:c.C6804T:p.S2268S	0	13	NA	NA	NA
1	8505233	C	T	exonic	ENSDARG00000078474	.	synonymous_SNV	ENSDARG00000078474:ENSDART00000143547:exon61:c.C6999T:p.H2333H	1	16	7	3	2.33333
1	8511841	C	G	exonic	ENSDARG00000063003	.	nonsynonymous_SNV	ENSDARG00000063003:ENSDART00000091683:exon3:c.C828G:p.H276Q	0	9	6	4	1.5
1	8511862	G	A	exonic	ENSDARG00000063003	.	synonymous_SNV	ENSDARG00000063003:ENSDART00000091683:exon3:c.G849A:p.S283S	0	6	6	2	3
1	8516939	T	C	downstream	ENSDARG00000063003	dist=344	.	.	0	19	6	5	1.2
1	8520456	C	A	upstream	ENSDARG00000002377	dist=867	.	.	0	6	NA	NA	NA
1	8520466	G	T	upstream	ENSDARG00000002377	dist=857	.	.	0	6	NA	NA	NA
1	8520482	C	T	upstream	ENSDARG00000002377	dist=841	.	.	0	11	NA	NA	NA
1	8520656	G	T	upstream	ENSDARG00000002377	dist=667	.	.	0	15	NA	NA	NA
1	8520705	G	A	upstream	ENSDARG00000002377	dist=618	.	.	0	21	NA	NA	NA
1	8520711	A	G	upstream	ENSDARG00000002377	dist=612	.	.	0	20	16	5	3.2
1	8520724	A	C	upstream	ENSDARG00000002377	dist=599	.	.	0	17	10	5	2
1	8520809	A	G	upstream	ENSDARG00000002377	dist=514	.	.	0	13	6	5,3	1.2
1	8520906	AA	GT	upstream	ENSDARG00000002377	dist=416	.	.	0	5	NA	NA	NA
1	8520957	G	A	upstream	ENSDARG00000002377	dist=366	.	.	0	3	NA	NA	NA
1	8520960	G	A	upstream	ENSDARG00000002377	dist=363	.	.	0	3	NA	NA	NA
1	8520964	A	C	upstream	ENSDARG00000002377	dist=359	.	.	0	3	NA	NA	NA
1	8520966	A	G	upstream	ENSDARG00000002377	dist=357	.	.	0	3	NA	NA	NA
1	8521421	T	A	exonic	ENSDARG00000002377	.	.	.	1	27	5	4	1.25
1	8526959	G	C	exonic	ENSDARG00000002377	.	synonymous_SNV	ENSDARG00000002377:ENSDART00000103626:exon4:c.G156C:p.R52R,ENSDARG00000002377:ENSDART00000121439:exon4:c.G156C:p.R52R	1	16	NA	NA	NA
1	8526967	C	T	exonic	ENSDARG00000002377	.	nonsynonymous_SNV	ENSDARG00000002377:ENSDART00000103626:exon4:c.C164T:p.A55V,ENSDARG00000002377:ENSDART00000121439:exon4:c.C164T:p.A55V	1	17	NA	NA	NA
1	8526993	A	C	exonic	ENSDARG00000002377	.	nonsynonymous_SNV	ENSDARG00000002377:ENSDART00000103626:exon4:c.A190C:p.K64Q,ENSDARG00000002377:ENSDART00000121439:exon4:c.A190C:p.K64Q	1	20	NA	NA	NA
1	8527007	G	A	exonic	ENSDARG00000002377	.	synonymous_SNV	ENSDARG00000002377:ENSDART00000103626:exon4:c.G204A:p.L68L,ENSDARG00000002377:ENSDART00000121439:exon4:c.G204A:p.L68L	1	23	NA	NA	NA
1	8527028	T	A	exonic	ENSDARG00000002377	.	nonsynonymous_SNV	ENSDARG00000002377:ENSDART00000103626:exon4:c.T225A:p.D75E,ENSDARG00000002377:ENSDART00000121439:exon4:c.T225A:p.D75E	0	15	6	5	1.2
1	8527037	G	A	exonic	ENSDARG00000002377	.	synonymous_SNV	ENSDARG00000002377:ENSDART00000103626:exon4:c.G234A:p.Q78Q,ENSDARG00000002377:ENSDART00000121439:exon4:c.G234A:p.Q78Q	1	20	NA	NA	NA
1	8527053	A	C	exonic	ENSDARG00000002377	.	synonymous_SNV	ENSDARG00000002377:ENSDART00000103626:exon4:c.A250C:p.R84R,ENSDARG00000002377:ENSDART00000121439:exon4:c.A250C:p.R84R	0	18	7	3	2.33333
1	8527058	G	T	exonic	ENSDARG00000002377	.	synonymous_SNV	ENSDARG00000002377:ENSDART00000103626:exon4:c.G255T:p.V85V,ENSDARG00000002377:ENSDART00000121439:exon4:c.G255T:p.V85V	0	17	8	3	2.66667
1	8527068	G	A	exonic	ENSDARG00000002377	.	nonsynonymous_SNV	ENSDARG00000002377:ENSDART00000103626:exon4:c.G265A:p.A89T,ENSDARG00000002377:ENSDART00000121439:exon4:c.G265A:p.A89T	0	16	5	3	1.66667
1	8530175	G	T	exonic	ENSDARG00000002377	.	nonsynonymous_SNV	ENSDARG00000002377:ENSDART00000103626:exon5:c.G880T:p.A294S	0	13	NA	NA	NA
1	8530255	G	A	exonic	ENSDARG00000002377	.	synonymous_SNV	ENSDARG00000002377:ENSDART00000103626:exon5:c.G960A:p.A320A	1	18	9	3	3
1	8530525	T	G	UTR3	ENSDARG00000002377	ENSDART00000103626:c.*9T>G	.	.	0	18	10	4	2.5
1	8530612	G	A	UTR3	ENSDARG00000002377	ENSDART00000103626:c.*96G>A	.	.	0	18	5	4	1.25
1	8530614	C	T	UTR3	ENSDARG00000002377	ENSDART00000103626:c.*98C>T	.	.	0	19	5	4	1.25
1	8530628	T	A	UTR3	ENSDARG00000002377	ENSDART00000103626:c.*112T>A	.	.	0	22	5	4	1.25
1	8530650	A	G	UTR3	ENSDARG00000002377	ENSDART00000103626:c.*134A>G	.	.	0	13	NA	NA	NA
1	8530760	C	T	UTR3	ENSDARG00000002377	ENSDART00000103626:c.*244C>T	.	.	0	15	7	4	1.75
1	8530814	A	T	UTR3	ENSDARG00000002377	ENSDART00000103626:c.*298A>T	.	.	0	9	6	2	3
1	8531118	GT	AA	exonic	ENSDARG00000002377	.	stopgain	ENSDARG00000002377:ENSDART00000121439:exon6:c.671_672delinsAA:p.C224_Y229del	0	11	8	3	2.66667
1	8531224	A	C	UTR3	ENSDARG00000002377	ENSDART00000103626:c.*708A>C;ENSDART00000121439:c.*87A>C	.	.	0	19	NA	NA	NA
1	8531260	A	G	UTR3	ENSDARG00000002377	ENSDART00000103626:c.*744A>G;ENSDART00000121439:c.*123A>G	.	.	1	19	8	3	2.66667
1	8531296	A	G	UTR3	ENSDARG00000002377	ENSDART00000103626:c.*780A>G;ENSDART00000121439:c.*159A>G	.	.	1	13	7	3	2.33333
1	8531311	C	T	UTR3	ENSDARG00000002377	ENSDART00000103626:c.*795C>T;ENSDART00000121439:c.*174C>T	.	.	1	16	6	4	1.5
1	8531417	G	A	UTR3	ENSDARG00000002377	ENSDART00000103626:c.*901G>A;ENSDART00000121439:c.*280G>A	.	.	1	14	NA	NA	NA
1	8531674	G	T	UTR3	ENSDARG00000002377	ENSDART00000103626:c.*1158G>T;ENSDART00000121439:c.*537G>T	.	.	0	8	9	3	3
1	8531865	C	T	UTR3	ENSDARG00000002377	ENSDART00000103626:c.*1349C>T;ENSDART00000121439:c.*728C>T	.	.	0	18	9	3	3
1	8531892	A	T	UTR3	ENSDARG00000002377	ENSDART00000103626:c.*1376A>T;ENSDART00000121439:c.*755A>T	.	.	1	13	NA	NA	NA
1	8532143	AA	TT	downstream	ENSDARG00000002377	dist=134	.	.	0	12	6	4	1.5
1	8532505	C	T	downstream	ENSDARG00000002377	dist=496	.	.	1	8	NA	NA	NA
1	8532782	G	T	downstream	ENSDARG00000002377	dist=773	.	.	0	8	NA	NA	NA
1	8532794	T	A	downstream	ENSDARG00000002377	dist=785	.	.	1	10	NA	NA	NA
1	8532835	G	T	downstream	ENSDARG00000002377	dist=826	.	.	1	16	NA	NA	NA
1	8532951	T	C	downstream	ENSDARG00000002377	dist=942	.	.	0	13	7	3	2.33333
1	8533813	A	T	upstream	ENSDARG00000015803	dist=885	.	.	0	17	12	3	4
1	8533824	T	A	upstream	ENSDARG00000015803	dist=874	.	.	0	13	8	3	2.66667
1	8533947	T	A	upstream	ENSDARG00000015803	dist=751	.	.	0	16	7	5	1.4
1	8533953	A	G	upstream	ENSDARG00000015803	dist=745	.	.	0	23	8	6	1.33333
1	8534445	T	C	upstream	ENSDARG00000015803	dist=253	.	.	1	11	7	3	2.33333
1	8534517	C	G	upstream	ENSDARG00000015803	dist=181	.	.	0	14	6	5	1.2
1	8534546	T	A	upstream	ENSDARG00000015803	dist=152	.	.	0	18	8	4	2
1	8534671	C	A	upstream	ENSDARG00000015803	dist=27	.	.	0	18	4	3	1.33333
1	8534861	TC	CT	UTR5	ENSDARG00000015803	ENSDART00000021504:c.-134_-133delinsCT	.	.	1	25	NA	NA	NA
1	8535645	G	A	exonic	ENSDARG00000015803	.	synonymous_SNV	ENSDARG00000015803:ENSDART00000021504:exon1:c.G651A:p.K217K	0	26	NA	NA	NA
1	8535659	G	C	exonic	ENSDARG00000015803	.	nonsynonymous_SNV	ENSDARG00000015803:ENSDART00000021504:exon1:c.G665C:p.R222T	0	26	NA	NA	NA
1	8535921	A	T	exonic	ENSDARG00000015803	.	synonymous_SNV	ENSDARG00000015803:ENSDART00000021504:exon1:c.A927T:p.V309V	0	6	NA	NA	NA
1	8535933	T	C	exonic	ENSDARG00000015803	.	synonymous_SNV	ENSDARG00000015803:ENSDART00000021504:exon1:c.T939C:p.I313I	0	10	8	5	1.6
1	8535978	T	C	exonic	ENSDARG00000015803	.	synonymous_SNV	ENSDARG00000015803:ENSDART00000021504:exon1:c.T984C:p.T328T	0	19	10	8	1.25
1	8536176	C	T	exonic	ENSDARG00000015803	.	synonymous_SNV	ENSDARG00000015803:ENSDART00000021504:exon1:c.C1182T:p.L394L	0	9	4	2	2
1	8537319	G	A	exonic	ENSDARG00000015803	.	synonymous_SNV	ENSDARG00000015803:ENSDART00000021504:exon1:c.G2325A:p.R775R	0	14	8	6	1.33333
1	8537364	C	A	exonic	ENSDARG00000015803	.	synonymous_SNV	ENSDARG00000015803:ENSDART00000021504:exon1:c.C2370A:p.G790G	0	15	9	4	2.25
1	8537466	C	T	exonic	ENSDARG00000015803	.	synonymous_SNV	ENSDARG00000015803:ENSDART00000021504:exon1:c.C2472T:p.I824I	0	20	NA	NA	NA
1	8537497	A	G	exonic	ENSDARG00000015803	.	nonsynonymous_SNV	ENSDARG00000015803:ENSDART00000021504:exon1:c.A2503G:p.T835A	0	13	NA	NA	NA
1	8540135	G	T	exonic	ENSDARG00000037739	.	nonsynonymous_SNV	ENSDARG00000037739:ENSDART00000054981:exon21:c.C2099A:p.T700N	0	10	10	6	1.66667
1	8543337	T	A	exonic	ENSDARG00000037739	.	nonsynonymous_SNV	ENSDARG00000037739:ENSDART00000054981:exon19:c.A1981T:p.I661F	0	10	NA	NA	NA
1	8543380	G	A	exonic	ENSDARG00000037739	.	synonymous_SNV	ENSDARG00000037739:ENSDART00000054981:exon19:c.C1938T:p.S646S	0	20	NA	NA	NA
1	8543390	C	T	exonic	ENSDARG00000037739	.	nonsynonymous_SNV	ENSDARG00000037739:ENSDART00000054981:exon19:c.G1928A:p.S643N	0	15	NA	NA	NA
1	8546673	A	G	exonic	ENSDARG00000037739	.	synonymous_SNV	ENSDARG00000037739:ENSDART00000054981:exon13:c.T1308C:p.Y436Y	0	18	4	3	1.33333
1	8553586	T	G	upstream	ENSDARG00000037739	dist=291	.	.	0	4	3	2	1.5
1	8553593	G	T	upstream	ENSDARG00000037739	dist=298	.	.	0	4	3	2	1.5
1	8553679	C	A	upstream	ENSDARG00000037739	dist=384	.	.	0	3	NA	NA	NA
1	8554041	T	A	upstream	ENSDARG00000037739	dist=746	.	.	1	4	10	9	1.11111
1	8554060	A	C	upstream	ENSDARG00000037739	dist=765	.	.	1	10	6	3	2
1	8554074	G	T	upstream	ENSDARG00000037739	dist=779	.	.	1	11	5	3	1.66667
1	8554137	G	A	upstream	ENSDARG00000037739	dist=842	.	.	0	21	NA	NA	NA
1	8554584	C	T	downstream	ENSDARG00000076176	dist=739	.	.	0	8	NA	NA	NA
1	8554590	T	C	downstream	ENSDARG00000076176	dist=733	.	.	0	8	NA	NA	NA
1	8554600	A	G	downstream	ENSDARG00000076176	dist=723	.	.	0	9	NA	NA	NA
1	8554829	G	A	downstream	ENSDARG00000076176	dist=494	.	.	0	21	NA	NA	NA
1	8555224	C	T	downstream	ENSDARG00000076176	dist=99	.	.	0	10	NA	NA	NA
1	8555251	G	A	downstream	ENSDARG00000076176	dist=72	.	.	0	10	NA	NA	NA
1	8555382	A	G	UTR3	ENSDARG00000076176	ENSDART00000114613:c.*83T>C	.	.	0	20	8	4	2
1	8563761	G	A	exonic	ENSDARG00000076176	.	synonymous_SNV	ENSDARG00000076176:ENSDART00000114613:exon3:c.C774T:p.V258V	0	15	NA	NA	NA
1	8566575	G	C	upstream	ENSDARG00000076176	dist=8	.	.	0	11	NA	NA	NA
1	8566993	T	C	upstream	ENSDARG00000076176	dist=426	.	.	0	19	8	6	1.33333
1	8567106	C	T	upstream	ENSDARG00000076176	dist=539	.	.	0	20	9	6	1.5
1	8567110	T	C	upstream	ENSDARG00000076176	dist=543	.	.	0	20	10	5	2
1	8567114	C	A	upstream	ENSDARG00000076176	dist=547	.	.	0	20	10	5	2
1	8567152	A	C	upstream	ENSDARG00000076176	dist=585	.	.	0	19	7	6	1.16667
1	8580239	A	C	exonic	ENSDARG00000113858	.	nonsynonymous_SNV	ENSDARG00000113858:ENSDART00000186329:exon1:c.A1043C:p.K348T	0	3	NA	NA	NA
1	8582652	G	A	exonic	ENSDARG00000113858	.	synonymous_SNV	ENSDARG00000113858:ENSDART00000186329:exon1:c.G3456A:p.S1152S	1	2	NA	NA	NA
1	8585646	G	A	exonic	ENSDARG00000113858	.	synonymous_SNV	ENSDARG00000113858:ENSDART00000186329:exon1:c.G6450A:p.E2150E	1	2	NA	NA	NA
1	8586372	A	G	upstream;downstream	ENSDARG00000096599;ENSDARG00000113858	dist=858;dist=306	.	.	0	7	NA	NA	NA
1	8590167	C	T	downstream	ENSDARG00000096599	dist=158	.	.	0	5	NA	NA	NA
1	8590179	A	T	downstream	ENSDARG00000096599	dist=170	.	.	1	5	4	3	1.33333
1	8590598	A	T	downstream	ENSDARG00000096599	dist=589	.	.	0	5	NA	NA	NA
1	8592685	T	G	upstream	ENSDARG00000100771	dist=875	.	.	0	4	NA	NA	NA
1	8592702	A	G	upstream	ENSDARG00000100771	dist=858	.	.	0	5	NA	NA	NA
1	8592947	A	T	upstream	ENSDARG00000100771	dist=613	.	.	0	4	NA	NA	NA
1	8593058	A	G	upstream	ENSDARG00000100771	dist=502	.	.	1	10	NA	NA	NA
1	8593234	G	A	upstream	ENSDARG00000100771	dist=326	.	.	0	4	NA	NA	NA
1	8595697	G	C	UTR3	ENSDARG00000100771	ENSDART00000161791:c.*600G>C	.	.	0	5	NA	NA	NA
1	8595780	G	C	UTR3	ENSDARG00000100771	ENSDART00000161791:c.*683G>C	.	.	0	4	NA	NA	NA
1	8595914	G	A	UTR3	ENSDARG00000100771	ENSDART00000161791:c.*817G>A	.	.	0	5	NA	NA	NA
1	8597272	A	G	downstream	ENSDARG00000100771	dist=257	.	.	0	11	NA	NA	NA
1	8597551	C	G	downstream	ENSDARG00000100771	dist=536	.	.	0	10	NA	NA	NA
1	8601096	AC	CT	upstream	ENSDARG00000079873	dist=838	.	.	0	9	NA	NA	NA
1	8601246	T	G	upstream	ENSDARG00000079873	dist=689	.	.	1	26	13	11	1.18182
1	8603905	C	T	exonic	ENSDARG00000079873	.	synonymous_SNV	ENSDARG00000079873:ENSDART00000152367:exon3:c.C181T:p.L61L	0	20	12	3	4
1	8604140	T	C	exonic	ENSDARG00000079873	.	synonymous_SNV	ENSDARG00000079873:ENSDART00000152367:exon4:c.T283C:p.L95L	1	15	12	3	4
1	8604154	G	A	exonic	ENSDARG00000079873	.	synonymous_SNV	ENSDARG00000079873:ENSDART00000152367:exon4:c.G297A:p.L99L	1	20	NA	NA	NA
1	8606644	G	A	exonic	ENSDARG00000079873	.	synonymous_SNV	ENSDARG00000079873:ENSDART00000152367:exon7:c.G681A:p.E227E	0	24	6	5	1.2
1	8608249	G	A	exonic	ENSDARG00000079873	.	synonymous_SNV	ENSDARG00000079873:ENSDART00000152367:exon10:c.G1251A:p.L417L	0	26	6	5	1.2
1	8608300	C	T	exonic	ENSDARG00000079873	.	synonymous_SNV	ENSDARG00000079873:ENSDART00000152367:exon10:c.C1302T:p.A434A	0	31	10	6	1.66667
1	8611520	G	A	downstream	ENSDARG00000079873	dist=956	.	.	0	28	11	6	1.83333
1	8614535	AT	CA	downstream	ENSDARG00000079332	dist=999	.	.	0	4	NA	NA	NA
1	8614538	A	G	downstream	ENSDARG00000079332	dist=997	.	.	0	3	NA	NA	NA
1	8614541	T	A	downstream	ENSDARG00000079332	dist=994	.	.	0	4	NA	NA	NA
1	8614550	A	C	downstream	ENSDARG00000079332	dist=985	.	.	0	9	11	4	2.75
1	8614558	AA	CG	downstream	ENSDARG00000079332	dist=976	.	.	0	8	9	4	2.25
1	8614576	C	T	downstream	ENSDARG00000079332	dist=959	.	.	0	14	10	5	2
1	8614614	C	T	downstream	ENSDARG00000079332	dist=921	.	.	0	7	NA	NA	NA
1	8614640	A	G	downstream	ENSDARG00000079332	dist=895	.	.	0	6	NA	NA	NA
1	8614643	A	G	downstream	ENSDARG00000079332	dist=892	.	.	1	6	NA	NA	NA
1	8614654	TG	CA	downstream	ENSDARG00000079332	dist=880	.	.	1	3	NA	NA	NA
1	8614662	T	C	downstream	ENSDARG00000079332	dist=873	.	.	1	4	NA	NA	NA
1	8614795	G	T	downstream	ENSDARG00000079332	dist=740	.	.	0	13	7	6	1.16667
1	8614816	A	G	downstream	ENSDARG00000079332	dist=719	.	.	0	11	8	5	1.6
1	8614822	T	A	downstream	ENSDARG00000079332	dist=713	.	.	0	8	8	2	4
1	8614853	G	A	downstream	ENSDARG00000079332	dist=682	.	.	0	7	7	2	3.5
1	8614857	A	G	downstream	ENSDARG00000079332	dist=678	.	.	0	7	7	2	3.5
1	8615048	T	C	downstream	ENSDARG00000079332	dist=487	.	.	0	8	NA	NA	NA
1	8615059	A	T	downstream	ENSDARG00000079332	dist=476	.	.	0	11	5	4	1.25
1	8615316	C	T	downstream	ENSDARG00000079332	dist=219	.	.	0	12	NA	NA	NA
1	8615355	G	C	downstream	ENSDARG00000079332	dist=180	.	.	0	4	NA	NA	NA
1	8615364	A	G	downstream	ENSDARG00000079332	dist=171	.	.	0	4	8	2	4
1	8615475	T	A	downstream	ENSDARG00000079332	dist=60	.	.	0	3	NA	NA	NA
1	8615480	C	T	downstream	ENSDARG00000079332	dist=55	.	.	0	3	NA	NA	NA
1	8615497	T	A	downstream	ENSDARG00000079332	dist=38	.	.	0	4	NA	NA	NA
1	8615505	A	G	downstream	ENSDARG00000079332	dist=30	.	.	0	4	NA	NA	NA
1	8615507	G	A	downstream	ENSDARG00000079332	dist=28	.	.	0	4	NA	NA	NA
1	8615512	T	A	downstream	ENSDARG00000079332	dist=23	.	.	0	4	NA	NA	NA
1	8615535	G	A	ncRNA_exonic	ENSDARG00000079332	.	.	.	0	11	NA	NA	NA
1	8615550	A	T	ncRNA_exonic	ENSDARG00000079332	.	.	.	0	8	NA	NA	NA
1	8615575	AG	CA	ncRNA_exonic	ENSDARG00000079332	.	.	.	0	11	5	4	1.25
1	8615795	T	C	ncRNA_exonic	ENSDARG00000079332	.	.	.	0	3	NA	NA	NA
1	8615815	A	T	ncRNA_exonic	ENSDARG00000079332	.	.	.	0	9	NA	NA	NA
1	8615817	T	A	ncRNA_exonic	ENSDARG00000079332	.	.	.	0	9	NA	NA	NA
1	8615832	T	C	ncRNA_exonic	ENSDARG00000079332	.	.	.	0	13	4	2	2
1	8615870	T	A	ncRNA_exonic	ENSDARG00000079332	.	.	.	0	16	5	2	2.5
1	8615886	C	T	ncRNA_exonic	ENSDARG00000079332	.	.	.	0	3	NA	NA	NA
1	8615908	C	T	ncRNA_exonic	ENSDARG00000079332	.	.	.	0	8	5	2	2.5
1	8615925	C	G	ncRNA_exonic	ENSDARG00000079332	.	.	.	0	20	4	3	1.33333
1	8616018	A	T	ncRNA_exonic	ENSDARG00000079332	.	.	.	0	14	7	3	2.33333
1	8616085	A	G	ncRNA_exonic	ENSDARG00000079332	.	.	.	0	11	5	3	1.66667
1	8616091	CA	TT	ncRNA_exonic	ENSDARG00000079332	.	.	.	0	5	3	2	1.5
1	8618412	GA	AT	ncRNA_exonic	ENSDARG00000079332	.	.	.	0	10	NA	NA	NA
1	8618424	A	C	ncRNA_exonic	ENSDARG00000079332	.	.	.	0	9	NA	NA	NA
1	8618429	C	T	ncRNA_exonic	ENSDARG00000079332	.	.	.	0	8	NA	NA	NA
1	8618434	G	A	ncRNA_exonic	ENSDARG00000079332	.	.	.	0	8	NA	NA	NA
1	8618444	G	T	ncRNA_exonic	ENSDARG00000079332	.	.	.	0	8	NA	NA	NA
1	8624636	C	T	ncRNA_exonic	ENSDARG00000079332	.	.	.	0	10	NA	NA	NA
1	8625342	G	T	upstream	ENSDARG00000079332	dist=76	.	.	0	4	NA	NA	NA
1	8625358	T	C	upstream	ENSDARG00000079332	dist=92	.	.	0	6	NA	NA	NA
1	8625383	A	G	upstream	ENSDARG00000079332	dist=117	.	.	0	6	NA	NA	NA
1	8625407	G	A	upstream	ENSDARG00000079332	dist=141	.	.	0	5	NA	NA	NA
1	8625411	A	G	upstream	ENSDARG00000079332	dist=145	.	.	0	4	NA	NA	NA
1	8625891	G	A	upstream	ENSDARG00000079332	dist=625	.	.	0	8	6	5	1.2
1	8626184	A	T	upstream	ENSDARG00000079332	dist=918	.	.	1	5	NA	NA	NA
1	8637163	T	A	downstream	ENSDARG00000007443	dist=999	.	.	0	13	10	4	2.5
1	8637192	C	A	downstream	ENSDARG00000007443	dist=970	.	.	1	10	11	5	2.2
1	8637203	A	G	downstream	ENSDARG00000007443	dist=959	.	.	1	14	8	5	1.6
1	8637222	G	A	downstream	ENSDARG00000007443	dist=940	.	.	1	15	10	5	2
1	8637553	T	G	downstream	ENSDARG00000007443	dist=609	.	.	0	5	NA	NA	NA
1	8637555	G	A	downstream	ENSDARG00000007443	dist=607	.	.	0	4	NA	NA	NA
1	8637578	T	G	downstream	ENSDARG00000007443	dist=584	.	.	0	2	NA	NA	NA
1	8638050	C	T	downstream	ENSDARG00000007443	dist=112	.	.	0	19	8	2	4
1	8638054	A	T	downstream	ENSDARG00000007443	dist=108	.	.	1	17	8	2	4
1	8638537	T	G	exonic	ENSDARG00000007443	.	synonymous_SNV	ENSDARG00000007443:ENSDART00000103644:exon5:c.A2086C:p.R696R	1	20	8	3	2.66667
1	8639887	C	T	exonic	ENSDARG00000007443	.	nonsynonymous_SNV	ENSDARG00000007443:ENSDART00000103644:exon4:c.G1949A:p.C650Y	0	16	4	2	2
1	8643112	G	C	exonic	ENSDARG00000007443	.	synonymous_SNV	ENSDARG00000007443:ENSDART00000103644:exon3:c.C1359G:p.R453R	0	12	4	2	2
1	8643994	C	T	exonic	ENSDARG00000007443	.	synonymous_SNV	ENSDARG00000007443:ENSDART00000103644:exon3:c.G477A:p.E159E	0	15	5	2	2.5
1	8646285	A	C	exonic	ENSDARG00000007443	.	nonsynonymous_SNV	ENSDARG00000007443:ENSDART00000103644:exon2:c.T32G:p.F11C	1	19	NA	NA	NA
1	8646843	C	T	UTR5	ENSDARG00000007443	ENSDART00000103644:c.-67G>A	.	.	0	19	5	2	2.5
1	8646855	A	T	UTR5	ENSDARG00000007443	ENSDART00000103644:c.-79T>A	.	.	0	20	8	2	4
1	8646910	C	A	UTR5	ENSDARG00000007443	ENSDART00000103644:c.-134G>T	.	.	0	27	8	2	4
1	8646957	G	A	upstream	ENSDARG00000007443	dist=16	.	.	0	12	6	3	2
1	8646994	T	G	upstream	ENSDARG00000007443	dist=53	.	.	1	15	6	2	3
1	8647114	T	A	upstream	ENSDARG00000007443	dist=173	.	.	0	13	7	4	1.75
1	8647132	T	C	upstream	ENSDARG00000007443	dist=191	.	.	0	9	6	5	1.2
1	8647207	T	C	upstream	ENSDARG00000007443	dist=266	.	.	0	23	NA	NA	NA
1	8647244	A	G	upstream	ENSDARG00000007443	dist=303	.	.	0	16	NA	NA	NA
1	8647395	T	A	upstream	ENSDARG00000007443	dist=454	.	.	0	15	NA	NA	NA
1	8647406	A	T	upstream	ENSDARG00000007443	dist=465	.	.	0	18	7	4	1.75
1	8647470	T	A	upstream	ENSDARG00000007443	dist=529	.	.	0	9	4	3	1.33333
1	8647548	GT	AC	upstream	ENSDARG00000007443	dist=607	.	.	0	8	NA	NA	NA
1	8647551	A	T	upstream	ENSDARG00000007443	dist=610	.	.	0	8	5	2	2.5
1	8647556	C	A	upstream	ENSDARG00000007443	dist=615	.	.	0	9	NA	NA	NA
1	8647575	C	A	upstream	ENSDARG00000007443	dist=634	.	.	0	14	NA	NA	NA
1	8647595	G	A	upstream	ENSDARG00000007443	dist=654	.	.	0	12	NA	NA	NA
1	8647623	T	A	upstream	ENSDARG00000007443	dist=682	.	.	1	18	NA	NA	NA
1	8647668	T	C	upstream	ENSDARG00000007443	dist=727	.	.	1	21	9	3	3
1	8647711	T	C	upstream	ENSDARG00000007443	dist=770	.	.	0	17	10	3	3.33333
1	8647718	T	A	upstream	ENSDARG00000007443	dist=777	.	.	0	16	9	3	3
1	8647723	C	A	upstream	ENSDARG00000007443	dist=782	.	.	0	13	NA	NA	NA
1	8647736	T	C	upstream	ENSDARG00000007443	dist=795	.	.	0	9	NA	NA	NA
1	8647738	C	T	upstream	ENSDARG00000007443	dist=797	.	.	0	9	NA	NA	NA
1	8647792	A	T	upstream	ENSDARG00000007443	dist=851	.	.	0	4	NA	NA	NA
1	8647797	C	G	upstream	ENSDARG00000007443	dist=856	.	.	0	4	NA	NA	NA
1	8647805	T	A	upstream	ENSDARG00000007443	dist=864	.	.	0	4	NA	NA	NA
1	8647808	A	T	upstream	ENSDARG00000007443	dist=867	.	.	0	4	NA	NA	NA
1	8647824	G	A	upstream	ENSDARG00000007443	dist=883	.	.	0	10	5	4	1.25
1	8647883	T	A	upstream	ENSDARG00000007443	dist=942	.	.	0	14	9	4	2.25
1	8647889	C	G	upstream	ENSDARG00000007443	dist=948	.	.	0	15	11	4	2.75
1	8648193	C	G	downstream	ENSDARG00000037746	dist=906	.	.	0	26	11	5	2.2
1	8648271	T	A	downstream	ENSDARG00000037746	dist=828	.	.	1	25	NA	NA	NA
1	8648360	T	C	downstream	ENSDARG00000037746	dist=739	.	.	0	21	8	4	2
1	8648496	G	C	downstream	ENSDARG00000037746	dist=603	.	.	1	11	NA	NA	NA
1	8648609	G	T	downstream	ENSDARG00000037746	dist=490	.	.	1	6	NA	NA	NA
1	8648621	T	G	downstream	ENSDARG00000037746	dist=478	.	.	1	3	NA	NA	NA
1	8648646	G	T	downstream	ENSDARG00000037746	dist=453	.	.	1	2	NA	NA	NA
1	8648667	T	A	downstream	ENSDARG00000037746	dist=432	.	.	0	16	NA	NA	NA
1	8648684	C	T	downstream	ENSDARG00000037746	dist=415	.	.	0	19	NA	NA	NA
1	8648704	G	T	downstream	ENSDARG00000037746	dist=395	.	.	0	19	NA	NA	NA
1	8648796	C	G	downstream	ENSDARG00000037746	dist=303	.	.	0	15	5	3	1.66667
1	8648835	G	T	downstream	ENSDARG00000037746	dist=264	.	.	0	19	5	2	2.5
1	8651060	T	C	exonic	ENSDARG00000037746	.	synonymous_SNV	ENSDARG00000037746:ENSDART00000133319:exon2:c.A150G:p.K50K,ENSDARG00000037746:ENSDART00000054987:exon3:c.A150G:p.K50K,ENSDARG00000037746:ENSDART00000138324:exon3:c.A150G:p.K50K,ENSDARG00000037746:ENSDART00000141407:exon3:c.A150G:p.K50K,ENSDARG00000037746:ENSDART00000193041:exon3:c.A150G:p.K50K	0	30	8	3	2.66667
1	8653056	G	T	UTR5	ENSDARG00000037746	ENSDART00000193041:c.-1448C>A	.	.	0	27	7	4	1.75
1	8653188	T	A	UTR5	ENSDARG00000037746	ENSDART00000193041:c.-1580A>T	.	.	1	16	13	6	2.16667
1	8653370	T	C	UTR5	ENSDARG00000037746	ENSDART00000193041:c.-1762A>G	.	.	0	20	7	6	1.16667
1	8654145	A	C	upstream	ENSDARG00000037746	dist=760	.	.	1	14	8	2	4
1	8662314	T	A	upstream	ENSDARG00000037747	dist=216	.	.	0	10	6	2	3
1	8662553	G	A	exonic	ENSDARG00000037747	.	synonymous_SNV	ENSDARG00000037747:ENSDART00000054989:exon1:c.G12A:p.E4E	0	14	7	4	1.75
1	8662739	G	A	exonic	ENSDARG00000037747	.	synonymous_SNV	ENSDARG00000037747:ENSDART00000054989:exon1:c.G198A:p.L66L	0	29	12	7	1.71429
1	8663222	A	T	exonic	ENSDARG00000037747	.	synonymous_SNV	ENSDARG00000037747:ENSDART00000054989:exon1:c.A681T:p.G227G	0	20	NA	NA	NA
1	8663295	T	C	exonic	ENSDARG00000037747	.	synonymous_SNV	ENSDARG00000037747:ENSDART00000054989:exon1:c.T754C:p.L252L	0	15	NA	NA	NA
1	8667377	G	A	exonic	ENSDARG00000037747	.	synonymous_SNV	ENSDARG00000037747:ENSDART00000054989:exon3:c.G1020A:p.K340K	0	6	5	2	2.5
1	8668085	C	T	exonic	ENSDARG00000037747	.	synonymous_SNV	ENSDARG00000037747:ENSDART00000054989:exon5:c.C1368T:p.C456C	0	9	7	3	2.33333
1	8668166	T	C	exonic	ENSDARG00000037747	.	synonymous_SNV	ENSDARG00000037747:ENSDART00000054989:exon5:c.T1449C:p.A483A	0	16	NA	NA	NA
1	8668472	C	G	UTR3	ENSDARG00000037747	ENSDART00000054989:c.*270C>G	.	.	0	17	NA	NA	NA
1	8668556	C	A	UTR3	ENSDARG00000037747	ENSDART00000054989:c.*354C>A	.	.	0	23	6	5	1.2
1	8668674	A	T	UTR3	ENSDARG00000037747	ENSDART00000054989:c.*472A>T	.	.	1	7	4	3	1.33333
1	8668685	C	T	UTR3	ENSDARG00000037747	ENSDART00000054989:c.*483C>T	.	.	1	5	NA	NA	NA
1	8668695	C	T	UTR3	ENSDARG00000037747	ENSDART00000054989:c.*493C>T	.	.	1	3	NA	NA	NA
1	8668698	A	T	UTR3	ENSDARG00000037747	ENSDART00000054989:c.*496A>T	.	.	0	4	3	2	1.5
1	8668700	T	C	UTR3	ENSDARG00000037747	ENSDART00000054989:c.*498T>C	.	.	1	3	NA	NA	NA
1	8668702	A	C	UTR3	ENSDARG00000037747	ENSDART00000054989:c.*500A>C	.	.	1	3	NA	NA	NA
1	8668708	T	G	UTR3	ENSDARG00000037747	ENSDART00000054989:c.*506T>G	.	.	1	3	NA	NA	NA
1	8668936	T	C	UTR3	ENSDARG00000037747	ENSDART00000054989:c.*734T>C	.	.	0	4	NA	NA	NA
1	8669357	T	C	UTR3	ENSDARG00000037747	ENSDART00000054989:c.*1155T>C	.	.	0	13	NA	NA	NA
1	8669499	T	G	UTR3	ENSDARG00000037747	ENSDART00000054989:c.*1297T>G	.	.	0	27	9	7	1.28571
1	8669673	A	G	UTR3	ENSDARG00000037747	ENSDART00000054989:c.*1471A>G	.	.	0	16	6	3	2
1	8669688	G	A	UTR3	ENSDARG00000037747	ENSDART00000054989:c.*1486G>A	.	.	0	18	7	3	2.33333
1	8669816	C	T	UTR3	ENSDARG00000037747	ENSDART00000054989:c.*1614C>T	.	.	0	11	NA	NA	NA
1	8670759	T	A	downstream	ENSDARG00000037747	dist=273	.	.	0	15	7	3	2.33333
1	8670884	C	G	downstream	ENSDARG00000037747	dist=398	.	.	1	21	NA	NA	NA
1	8670909	A	G	downstream	ENSDARG00000037747	dist=423	.	.	0	14	NA	NA	NA
1	8670936	C	T	downstream	ENSDARG00000037747	dist=450	.	.	0	12	6	4	1.5
1	8670981	C	T	downstream	ENSDARG00000037747	dist=495	.	.	0	19	NA	NA	NA
1	8671189	T	A	downstream	ENSDARG00000037747	dist=703	.	.	0	13	6	3	2
1	8671275	A	G	downstream	ENSDARG00000037747	dist=789	.	.	0	9	NA	NA	NA
1	8671296	A	G	downstream	ENSDARG00000037747	dist=810	.	.	1	2	NA	NA	NA
1	8671416	G	A	downstream	ENSDARG00000037747	dist=930	.	.	1	14	8	2	4
1	8671448	A	T	downstream	ENSDARG00000037747	dist=962	.	.	1	13	NA	NA	NA
1	8672504	C	T	downstream	ENSDARG00000079361	dist=557	.	.	0	21	NA	NA	NA
1	8672586	C	G	downstream	ENSDARG00000079361	dist=475	.	.	0	18	8	3	2.66667
1	8672703	T	C	downstream	ENSDARG00000079361	dist=358	.	.	0	18	5	4	1.25
1	8672904	A	G	downstream	ENSDARG00000079361	dist=157	.	.	0	24	8	5	1.6
1	8673039	T	A	downstream	ENSDARG00000079361	dist=22	.	.	0	15	NA	NA	NA
1	8673044	A	T	downstream	ENSDARG00000079361	dist=17	.	.	0	16	NA	NA	NA
1	8673382	A	T	UTR3	ENSDARG00000079361	ENSDART00000152153:c.*692T>A	.	.	0	14	NA	NA	NA
1	8673780	A	T	UTR3	ENSDARG00000079361	ENSDART00000152153:c.*294T>A	.	.	0	21	6	4	1.5
1	8673807	T	A	UTR3	ENSDARG00000079361	ENSDART00000152153:c.*267A>T	.	.	0	22	5	3	1.66667
1	8675088	T	C	exonic	ENSDARG00000079361	.	synonymous_SNV	ENSDARG00000079361:ENSDART00000152153:exon13:c.A1650G:p.G550G	0	14	4	3	1.33333
1	8678802	G	A	exonic	ENSDARG00000079361	.	synonymous_SNV	ENSDARG00000079361:ENSDART00000152153:exon12:c.C1462T:p.L488L	1	19	13	6	2.16667
1	8691782	T	C	exonic	ENSDARG00000079361	.	nonsynonymous_SNV	ENSDARG00000079361:ENSDART00000152153:exon1:c.A140G:p.K47R	0	14	8	7	1.14286
1	8691957	TG	CA	UTR5	ENSDARG00000079361	ENSDART00000152153:c.-36_-37delinsTG	.	.	1	8	NA	NA	NA
1	8692289	C	T	upstream	ENSDARG00000079361	dist=320	.	.	0	15	8	3	2.66667
1	8692387	C	A	upstream	ENSDARG00000079361	dist=418	.	.	1	20	8	3	2.66667
1	8702296	A	G	UTR3	ENSDARG00000012458	ENSDART00000025604:c.*565A>G	.	.	0	15	7	2	3.5
1	8702752	G	A	downstream	ENSDARG00000012458	dist=68	.	.	0	9	NA	NA	NA
1	8703213	G	A	downstream	ENSDARG00000012458	dist=529	.	.	0	18	6	5	1.2
1	8703237	C	A	downstream	ENSDARG00000012458	dist=553	.	.	0	20	6	3	2
1	8703268	C	T	downstream	ENSDARG00000012458	dist=584	.	.	0	20	6	4	1.5
1	8703643	A	T	downstream	ENSDARG00000012458	dist=959	.	.	0	17	7	4	1.75
1	8703645	C	T	downstream	ENSDARG00000012458	dist=961	.	.	0	17	7	4	1.75
1	8703648	T	C	downstream	ENSDARG00000012458	dist=964	.	.	0	17	12	3	4
1	8762452	C	G	downstream	ENSDARG00000070543	dist=977	.	.	0	9	NA	NA	NA
1	8762488	CT	TC	downstream	ENSDARG00000070543	dist=940	.	.	0	4	NA	NA	NA
1	8762587	C	T	downstream	ENSDARG00000070543	dist=842	.	.	0	14	9	3	3
1	8762614	C	T	downstream	ENSDARG00000070543	dist=815	.	.	0	10	7	2	3.5
1	8762617	GT	AA	downstream	ENSDARG00000070543	dist=811	.	.	0	9	6	2	3
1	8762727	G	A	downstream	ENSDARG00000070543	dist=702	.	.	0	9	NA	NA	NA
1	8762883	C	T	downstream	ENSDARG00000070543	dist=546	.	.	1	9	3	2	1.5
1	8763156	T	A	downstream	ENSDARG00000070543	dist=273	.	.	1	14	NA	NA	NA
1	8763237	G	A	downstream	ENSDARG00000070543	dist=192	.	.	0	12	NA	NA	NA
1	8763311	T	G	downstream	ENSDARG00000070543	dist=118	.	.	1	4	NA	NA	NA
1	8763451	T	A	UTR3	ENSDARG00000070543	ENSDART00000103652:c.*2534A>T	.	.	0	17	3	2	1.5
1	8763551	C	A	UTR3	ENSDARG00000070543	ENSDART00000103652:c.*2434G>T	.	.	0	8	NA	NA	NA
1	8764696	T	C	UTR3	ENSDARG00000070543	ENSDART00000103652:c.*1289A>G	.	.	0	18	3	2	1.5
1	8764771	G	T	UTR3	ENSDARG00000070543	ENSDART00000103652:c.*1214C>A	.	.	0	9	NA	NA	NA
1	8765872	C	T	UTR3	ENSDARG00000070543	ENSDART00000103652:c.*113G>A;ENSDART00000137900:c.*113G>A	.	.	0	20	NA	NA	NA
1	8766825	G	A	exonic	ENSDARG00000070543	.	synonymous_SNV	ENSDARG00000070543:ENSDART00000103652:exon14:c.C3498T:p.P1166P,ENSDARG00000070543:ENSDART00000137900:exon14:c.C3498T:p.P1166P	0	10	NA	NA	NA
1	8771020	T	G	exonic	ENSDARG00000070543	.	synonymous_SNV	ENSDARG00000070543:ENSDART00000103652:exon11:c.A2007C:p.R669R,ENSDARG00000070543:ENSDART00000137900:exon11:c.A2007C:p.R669R	0	18	NA	NA	NA
1	8916674	C	T	UTR5	ENSDARG00000070543	ENSDART00000103652:c.-9244G>A;ENSDART00000137900:c.-9244G>A	.	.	0	15	NA	NA	NA
1	8928847	T	A	upstream	ENSDARG00000070543	dist=6	.	.	0	15	NA	NA	NA
1	8928865	T	G	upstream	ENSDARG00000070543	dist=24	.	.	0	13	9	6	1.5
1	8928883	G	T	upstream	ENSDARG00000070543	dist=42	.	.	0	15	NA	NA	NA
1	8929089	A	T	upstream	ENSDARG00000070543	dist=248	.	.	0	17	NA	NA	NA
1	8929539	G	T	upstream	ENSDARG00000070543	dist=698	.	.	0	14	NA	NA	NA
1	8929588	A	T	upstream	ENSDARG00000070543	dist=747	.	.	1	14	8	3	2.66667
1	8950013	C	T	upstream	ENSDARG00000094298	dist=861	.	.	0	14	6	5	1.2
1	8950025	G	A	upstream	ENSDARG00000094298	dist=849	.	.	0	16	6	2	3
1	8950042	TG	AC	upstream	ENSDARG00000094298	dist=831	.	.	0	17	NA	NA	NA
1	8950124	A	G	upstream	ENSDARG00000094298	dist=750	.	.	0	20	8	5	1.6
1	8950444	A	G	upstream	ENSDARG00000094298	dist=430	.	.	0	4	NA	NA	NA
1	8950755	T	A	upstream	ENSDARG00000094298	dist=119	.	.	0	5	NA	NA	NA
1	8966700	T	A	upstream	ENSDARG00000089873	dist=654	.	.	0	31	5	4	1.25
1	8973819	G	C	downstream	ENSDARG00000093438	dist=681	.	.	1	27	11	5	2.2
1	8974338	A	T	downstream	ENSDARG00000093438	dist=162	.	.	0	11	NA	NA	NA
1	8974605	C	G	ncRNA_exonic	ENSDARG00000093438	.	.	.	0	6	NA	NA	NA
1	8974937	G	A	ncRNA_exonic	ENSDARG00000093438	.	.	.	0	15	NA	NA	NA
1	8981000	C	T	upstream	ENSDARG00000094206	dist=335	.	.	0	14	6	3	2
1	8981088	G	A	upstream	ENSDARG00000094206	dist=423	.	.	0	19	12	8	1.5
1	8983099	G	T	upstream	ENSDARG00000037758	dist=969	.	.	0	19	NA	NA	NA
1	8983110	C	A	upstream	ENSDARG00000037758	dist=958	.	.	0	19	NA	NA	NA
1	8983605	C	A	upstream	ENSDARG00000037758	dist=463	.	.	0	8	NA	NA	NA
1	8983635	C	T	upstream	ENSDARG00000037758	dist=433	.	.	0	12	6	3	2
1	8983650	A	C	upstream	ENSDARG00000037758	dist=418	.	.	0	18	5	3	1.66667
1	8983781	T	G	upstream	ENSDARG00000037758	dist=287	.	.	1	17	7	4	1.75
1	8987784	T	C	exonic	ENSDARG00000037758	.	synonymous_SNV	ENSDARG00000037758:ENSDART00000055006:exon1:c.T1647C:p.V549V,ENSDARG00000037758:ENSDART00000122568:exon2:c.T1737C:p.V579V	1	15	3	2	1.5
1	8987874	A	G	exonic	ENSDARG00000037758	.	synonymous_SNV	ENSDARG00000037758:ENSDART00000055006:exon1:c.A1737G:p.R579R,ENSDARG00000037758:ENSDART00000122568:exon2:c.A1827G:p.R609R	0	22	7	4	1.75
1	8987976	C	T	exonic	ENSDARG00000037758	.	synonymous_SNV	ENSDARG00000037758:ENSDART00000055006:exon1:c.C1839T:p.H613H,ENSDARG00000037758:ENSDART00000122568:exon2:c.C1929T:p.H643H	0	12	NA	NA	NA
1	8988534	A	G	downstream	ENSDARG00000037758	dist=30	.	.	0	10	NA	NA	NA
1	8988675	T	A	downstream	ENSDARG00000037758	dist=171	.	.	0	12	NA	NA	NA
1	8988708	G	C	downstream	ENSDARG00000037758	dist=204	.	.	0	13	NA	NA	NA
1	8988760	TG	AT	downstream	ENSDARG00000037758	dist=256	.	.	0	18	NA	NA	NA
1	8989125	T	A	downstream	ENSDARG00000037758	dist=621	.	.	0	25	NA	NA	NA
1	8989342	T	C	downstream	ENSDARG00000037758	dist=838	.	.	0	13	5	3	1.66667
1	9003768	G	A	upstream	ENSDARG00000008723	dist=951	.	.	0	13	NA	NA	NA
1	9003917	C	A	upstream	ENSDARG00000008723	dist=802	.	.	0	20	7	3	2.33333
1	9004112	C	A	upstream	ENSDARG00000008723	dist=607	.	.	1	9	6	4	1.5
1	9004365	T	C	upstream	ENSDARG00000008723	dist=354	.	.	1	23	9	8	1.125
1	9004472	T	C	upstream	ENSDARG00000008723	dist=247	.	.	0	14	NA	NA	NA
1	9004776	A	T	UTR5	ENSDARG00000008723	ENSDART00000006211:c.-71A>T;ENSDART00000137211:c.-71A>T	.	.	1	11	NA	NA	NA
1	9043860	T	C	UTR3	ENSDARG00000008723	ENSDART00000137211:c.*42T>C	.	.	0	31	12	6	2
1	9043973	G	T	UTR3	ENSDARG00000008723	ENSDART00000137211:c.*155G>T	.	.	0	17	9	7	1.28571
1	9044528	G	C	exonic	ENSDARG00000008723	.	synonymous_SNV	ENSDARG00000008723:ENSDART00000006211:exon6:c.G561C:p.L187L	0	13	NA	NA	NA
1	9051357	C	T	exonic	ENSDARG00000008723	.	synonymous_SNV	ENSDARG00000008723:ENSDART00000006211:exon11:c.C1260T:p.S420S	0	20	5	2	2.5
1	9064781	T	G	UTR3	ENSDARG00000008723	ENSDART00000006211:c.*215T>G	.	.	0	13	NA	NA	NA
1	9065570	A	G	downstream	ENSDARG00000008723	dist=658	.	.	1	19	7	3	2.33333
1	9065592	T	C	downstream	ENSDARG00000008723	dist=680	.	.	1	14	6	3	2
1	9070550	T	A	upstream	ENSDARG00000110570	dist=774	.	.	0	16	NA	NA	NA
1	9070696	C	G	upstream	ENSDARG00000110570	dist=628	.	.	1	11	8	3	2.66667
1	9070710	A	C	upstream	ENSDARG00000110570	dist=614	.	.	1	10	7	3	2.33333
1	9070718	C	T	upstream	ENSDARG00000110570	dist=606	.	.	1	8	6	2	3
1	9071003	C	T	upstream	ENSDARG00000110570	dist=321	.	.	0	5	10	4	2.5
1	9074951	C	T	downstream	ENSDARG00000110570	dist=472	.	.	0	12	NA	NA	NA
1	9074994	A	G	downstream	ENSDARG00000110570	dist=515	.	.	0	12	NA	NA	NA
1	9075005	A	G	downstream	ENSDARG00000110570	dist=526	.	.	0	12	NA	NA	NA
1	9075028	T	C	downstream	ENSDARG00000110570	dist=549	.	.	0	22	NA	NA	NA
1	9075335	A	G	downstream	ENSDARG00000110570	dist=856	.	.	0	25	9	8	1.125
1	9075345	T	G	downstream	ENSDARG00000110570	dist=866	.	.	1	20	8	7	1.14286
1	9075413	T	A	downstream	ENSDARG00000110570	dist=934	.	.	0	14	NA	NA	NA
1	9075422	A	C	downstream	ENSDARG00000110570	dist=943	.	.	0	13	NA	NA	NA
1	9075430	T	C	downstream	ENSDARG00000110570	dist=951	.	.	0	11	NA	NA	NA
1	9075432	T	G	downstream	ENSDARG00000110570	dist=953	.	.	0	10	NA	NA	NA
1	9075438	A	T	downstream	ENSDARG00000110570	dist=959	.	.	0	12	NA	NA	NA
1	9075449	A	T	downstream	ENSDARG00000110570	dist=970	.	.	0	11	NA	NA	NA
1	9081643	T	C	upstream	ENSDARG00000058460	dist=774	.	.	1	22	8	6	1.33333
1	9081706	CA	AT	upstream	ENSDARG00000058460	dist=710	.	.	1	6	NA	NA	NA
1	9081713	T	A	upstream	ENSDARG00000058460	dist=704	.	.	1	6	NA	NA	NA
1	9081715	G	A	upstream	ENSDARG00000058460	dist=702	.	.	1	6	NA	NA	NA
1	9081719	G	T	upstream	ENSDARG00000058460	dist=698	.	.	1	6	NA	NA	NA
1	9081735	C	T	upstream	ENSDARG00000058460	dist=682	.	.	1	7	NA	NA	NA
1	9081753	T	A	upstream	ENSDARG00000058460	dist=664	.	.	1	8	8	2	4
1	9087546	T	C	UTR5	ENSDARG00000058460	ENSDART00000055023:c.-241T>C	.	.	0	4	NA	NA	NA
1	9087749	C	T	UTR5	ENSDARG00000058460	ENSDART00000055023:c.-38C>T	.	.	0	15	NA	NA	NA
1	9091239	C	T	exonic	ENSDARG00000058460	.	synonymous_SNV	ENSDARG00000058460:ENSDART00000055023:exon2:c.C180T:p.S60S,ENSDARG00000058460:ENSDART00000146303:exon4:c.C507T:p.S169S	1	17	NA	NA	NA
1	9091978	A	C	downstream	ENSDARG00000058460	dist=43	.	.	0	7	8	4	2
1	9092477	T	A	downstream	ENSDARG00000058460	dist=542	.	.	0	14	4	2	2
1	9092482	T	A	downstream	ENSDARG00000058460	dist=547	.	.	1	13	4	2	2
1	9092484	C	T	downstream	ENSDARG00000058460	dist=549	.	.	0	13	4	2	2
1	9099691	C	A	downstream	ENSDARG00000088975	dist=756	.	.	0	4	NA	NA	NA
1	9100381	G	A	downstream	ENSDARG00000088975	dist=66	.	.	1	16	6	2	3
1	9109522	G	A	exonic	ENSDARG00000088975;ENSDARG00000100949	.	synonymous_SNV	ENSDARG00000088975:ENSDART00000163624:exon3:c.C2487T:p.F829F	0	17	11	3	3.66667
1	9110096	G	A	exonic	ENSDARG00000088975	.	nonsynonymous_SNV	ENSDARG00000088975:ENSDART00000163624:exon3:c.C1913T:p.S638L	0	18	NA	NA	NA
1	9110428	G	T	exonic	ENSDARG00000088975	.	nonsynonymous_SNV	ENSDARG00000088975:ENSDART00000163624:exon3:c.C1581A:p.N527K	0	11	7	2	3.5
1	9110765	T	C	exonic	ENSDARG00000088975	.	nonsynonymous_SNV	ENSDARG00000088975:ENSDART00000163624:exon3:c.A1244G:p.H415R	0	11	NA	NA	NA
1	9110833	A	G	exonic	ENSDARG00000088975	.	synonymous_SNV	ENSDARG00000088975:ENSDART00000163624:exon3:c.T1176C:p.T392T	0	17	NA	NA	NA
1	9111559	G	A	exonic	ENSDARG00000088975	.	synonymous_SNV	ENSDARG00000088975:ENSDART00000163624:exon3:c.C450T:p.T150T	0	11	4	2	2
1	9113473	CC	TT	exonic	ENSDARG00000088975	.	nonframeshift_substitution	ENSDARG00000088975:ENSDART00000163624:exon2:c.318_319delinsAA:p.E107K	0	9	4	2	2
1	9113570	C	T	exonic	ENSDARG00000088975	.	synonymous_SNV	ENSDARG00000088975:ENSDART00000163624:exon2:c.G222A:p.Q74Q	1	20	10	4	2.5
1	9113633	G	A	exonic	ENSDARG00000088975;ENSDARG00000093053	.	synonymous_SNV	ENSDARG00000093053:ENSDART00000132910:exon2:c.C159T:p.N53N,ENSDARG00000088975:ENSDART00000163624:exon2:c.C159T:p.N53N	1	14	NA	NA	NA
1	9114923	G	C	UTR5	ENSDARG00000088975;ENSDARG00000093053	ENSDART00000163624:c.-104C>G;ENSDART00000132910:c.-104C>G	.	.	0	16	12	4	3
1	9123460	A	G	UTR5	ENSDARG00000058463	ENSDART00000081337:c.-58T>C	.	.	1	12	6	2	3
1	9123649	A	T	upstream	ENSDARG00000058463	dist=184	.	.	1	5	NA	NA	NA
1	9123660	T	A	upstream	ENSDARG00000058463	dist=195	.	.	1	3	NA	NA	NA
1	9123675	A	C	upstream	ENSDARG00000058463	dist=210	.	.	1	3	7	4	1.75
1	9123694	C	G	upstream	ENSDARG00000058463	dist=229	.	.	1	2	NA	NA	NA
1	9123883	A	C	upstream	ENSDARG00000058463	dist=418	.	.	1	15	6	4	1.5
1	9124163	C	A	upstream;downstream	ENSDARG00000058463;ENSDARG00000076716	dist=698;dist=860	.	.	0	3	NA	NA	NA
1	9124211	A	G	upstream;downstream	ENSDARG00000058463;ENSDARG00000076716	dist=746;dist=812	.	.	0	7	NA	NA	NA
1	9124331	T	A	upstream;downstream	ENSDARG00000058463;ENSDARG00000076716	dist=866;dist=692	.	.	0	5	NA	NA	NA
1	9124354	G	A	upstream;downstream	ENSDARG00000058463;ENSDARG00000076716	dist=889;dist=669	.	.	0	9	NA	NA	NA
1	9124359	G	A	upstream;downstream	ENSDARG00000058463;ENSDARG00000076716	dist=894;dist=664	.	.	0	10	NA	NA	NA
1	9124448	G	A	upstream;downstream	ENSDARG00000058463;ENSDARG00000076716	dist=983;dist=575	.	.	0	14	6	2	3
1	9124450	T	A	upstream;downstream	ENSDARG00000058463;ENSDARG00000076716	dist=985;dist=573	.	.	0	14	NA	NA	NA
1	9124478	C	T	downstream	ENSDARG00000076716	dist=545	.	.	0	10	4	2	2
1	9124582	C	A	downstream	ENSDARG00000076716	dist=441	.	.	1	4	NA	NA	NA
1	9124590	T	C	downstream	ENSDARG00000076716	dist=433	.	.	1	5	NA	NA	NA
1	9124610	G	A	downstream	ENSDARG00000076716	dist=413	.	.	1	8	NA	NA	NA
1	9124654	C	T	downstream	ENSDARG00000076716	dist=369	.	.	1	12	NA	NA	NA
1	9124808	A	T	downstream	ENSDARG00000076716	dist=215	.	.	0	6	NA	NA	NA
1	9125053	G	C	UTR3	ENSDARG00000076716	ENSDART00000113013:c.*152C>G	.	.	0	16	NA	NA	NA
1	9125074	G	T	UTR3	ENSDARG00000076716	ENSDART00000113013:c.*131C>A	.	.	0	8	NA	NA	NA
1	9128138	G	A	exonic	ENSDARG00000076716	.	.	.	1	13	NA	NA	NA
1	9130575	T	A	upstream	ENSDARG00000076716	dist=439	.	.	0	15	7	3	2.33333
1	9130640	G	A	upstream	ENSDARG00000076716	dist=504	.	.	0	16	NA	NA	NA
1	9130793	A	C	upstream	ENSDARG00000076716	dist=657	.	.	0	16	NA	NA	NA
1	9130853	A	C	upstream	ENSDARG00000076716	dist=717	.	.	0	12	NA	NA	NA
1	9131480	G	A	downstream	ENSDARG00000076716	dist=855	.	.	1	8	NA	NA	NA
1	9133085	T	C	exonic	ENSDARG00000076716	.	nonsynonymous_SNV	ENSDARG00000076716:ENSDART00000142132:exon4:c.A196G:p.T66A	0	24	NA	NA	NA
1	9134638	A	T	upstream	ENSDARG00000076716	dist=593	.	.	0	19	7	2	3.5
1	9144472	G	T	upstream	ENSDARG00000058464	dist=486	.	.	0	13	8	6	1.33333
1	9144495	A	C	upstream	ENSDARG00000058464	dist=463	.	.	0	5	NA	NA	NA
1	9144902	A	G	upstream	ENSDARG00000058464	dist=56	.	.	1	21	4	3	1.33333
1	9145968	C	T	downstream	ENSDARG00000058464	dist=72	.	.	1	13	6	3	2
1	9145999	A	T	downstream	ENSDARG00000058464	dist=103	.	.	0	26	9	5	1.8
1	9146052	G	C	downstream	ENSDARG00000058464	dist=156	.	.	0	28	7	6	1.16667
1	9146109	T	C	downstream	ENSDARG00000058464	dist=213	.	.	0	26	8	4	2
1	9146234	G	A	downstream	ENSDARG00000058464	dist=338	.	.	1	18	5	3	1.66667
1	9146257	TT	AA	downstream	ENSDARG00000058464	dist=361	.	.	0	10	NA	NA	NA
1	9146318	A	C	downstream	ENSDARG00000058464	dist=422	.	.	1	10	NA	NA	NA
1	9146621	C	A	downstream	ENSDARG00000058464	dist=725	.	.	0	14	NA	NA	NA
1	9146623	G	A	downstream	ENSDARG00000058464	dist=727	.	.	0	14	NA	NA	NA
1	9146632	G	T	downstream	ENSDARG00000058464	dist=736	.	.	0	11	NA	NA	NA
1	9146649	C	A	downstream	ENSDARG00000058464	dist=753	.	.	0	7	NA	NA	NA
1	9146675	C	T	downstream	ENSDARG00000058464	dist=779	.	.	0	5	NA	NA	NA
1	9146686	C	T	downstream	ENSDARG00000058464	dist=790	.	.	0	5	NA	NA	NA
1	9146769	A	T	downstream	ENSDARG00000058464	dist=873	.	.	0	13	6	5	1.2
1	9152242	T	C	upstream	ENSDARG00000058471	dist=899	.	.	0	10	NA	NA	NA
1	9152301	A	G	upstream	ENSDARG00000058471	dist=840	.	.	1	18	NA	NA	NA
1	9152953	T	C	upstream	ENSDARG00000058471	dist=188	.	.	1	11	4	3	1.33333
1	9153652	C	T	exonic	ENSDARG00000058471	.	synonymous_SNV	ENSDARG00000058471:ENSDART00000081343:exon1:c.C192T:p.V64V	0	5	6	2	3
1	9157365	C	A	ncRNA_exonic	ENSDARG00000096584	.	.	.	0	12	7	6	1.16667
1	9161236	A	T	exonic	ENSDARG00000058471	.	synonymous_SNV	ENSDARG00000058471:ENSDART00000081343:exon11:c.A1611T:p.L537L	0	14	9	8	1.125
1	9161389	A	G	exonic	ENSDARG00000058471	.	synonymous_SNV	ENSDARG00000058471:ENSDART00000081343:exon11:c.A1764G:p.T588T	0	21	NA	NA	NA
1	9168875	TG	CA	downstream	ENSDARG00000058475	dist=931	.	.	1	18	NA	NA	NA
1	9169089	C	T	downstream	ENSDARG00000058475	dist=718	.	.	0	21	4	3	1.33333
1	9169404	T	A	downstream	ENSDARG00000058475	dist=403	.	.	1	15	7	4	1.75
1	9169601	T	C	downstream	ENSDARG00000058475	dist=206	.	.	0	15	3	2	1.5
1	9174835	C	T	exonic	ENSDARG00000058475	.	.	.	0	23	NA	NA	NA
1	9180023	C	T	exonic	ENSDARG00000058475	.	synonymous_SNV	ENSDARG00000058475:ENSDART00000192174:exon13:c.G1578A:p.E526E	0	11	NA	NA	NA
1	9182261	GA	AG	exonic	ENSDARG00000058475	.	.	.	1	19	NA	NA	NA
1	9185201	C	T	exonic	ENSDARG00000058475	.	synonymous_SNV	ENSDARG00000058475:ENSDART00000192174:exon7:c.G651A:p.L217L	0	9	NA	NA	NA
1	9186742	C	T	exonic	ENSDARG00000058475	.	synonymous_SNV	ENSDARG00000058475:ENSDART00000192174:exon5:c.G423A:p.S141S	1	23	8	5	1.6
1	9186802	C	T	exonic	ENSDARG00000058475	.	synonymous_SNV	ENSDARG00000058475:ENSDART00000192174:exon5:c.G363A:p.Q121Q	0	12	NA	NA	NA
1	9195765	G	A	upstream	ENSDARG00000058475	dist=5	.	.	0	15	NA	NA	NA
1	9196411	G	C	upstream	ENSDARG00000058475	dist=651	.	.	0	23	13	4	3.25
1	9196692	G	A	upstream	ENSDARG00000058475	dist=932	.	.	0	13	NA	NA	NA
1	9196926	C	A	downstream	ENSDARG00000080404	dist=933	.	.	0	8	NA	NA	NA
1	9196984	G	T	downstream	ENSDARG00000080404	dist=875	.	.	0	11	NA	NA	NA
1	9197022	G	A	downstream	ENSDARG00000080404	dist=837	.	.	0	13	NA	NA	NA
1	9197142	C	T	downstream	ENSDARG00000080404	dist=717	.	.	1	24	NA	NA	NA
1	9197233	C	A	downstream	ENSDARG00000080404	dist=626	.	.	0	12	NA	NA	NA
1	9197629	C	T	downstream	ENSDARG00000080404	dist=230	.	.	0	23	6	3	2
1	9198003	G	A	upstream	ENSDARG00000080404	dist=37	.	.	0	20	6	4	1.5
1	9198446	G	A	upstream	ENSDARG00000058480;ENSDARG00000080404	dist=585	.	.	1	14	NA	NA	NA
1	9198805	G	A	upstream	ENSDARG00000058480;ENSDARG00000080404	dist=226	.	.	0	12	3	2,2	1.5
1	9198821	G	T	upstream	ENSDARG00000058480;ENSDARG00000080404	dist=210	.	.	0	12	4	3	1.33333
1	9206538	G	C	exonic	ENSDARG00000058480	.	synonymous_SNV	ENSDARG00000058480:ENSDART00000092058:exon8:c.G966C:p.P322P,ENSDARG00000058480:ENSDART00000182771:exon8:c.G966C:p.P322P	0	12	6	3	2
1	9209697	G	A	exonic	ENSDARG00000058480	.	nonsynonymous_SNV	ENSDARG00000058480:ENSDART00000092058:exon13:c.G1578A:p.M526I	1	5	NA	NA	NA
1	9227073	A	C	UTR3	ENSDARG00000058480	ENSDART00000092058:c.*110A>C	.	.	1	6	NA	NA	NA
1	9227075	A	C	UTR3	ENSDARG00000058480	ENSDART00000092058:c.*112A>C	.	.	0	8	NA	NA	NA
1	9227827	T	C	UTR5	ENSDARG00000024740	ENSDART00000147277:c.-51A>G	.	.	0	19	NA	NA	NA
1	9227905	G	A	UTR5	ENSDARG00000024740	ENSDART00000147277:c.-129C>T;ENSDART00000135219:c.-129C>T	.	.	1	15	8	3	2.66667
1	9227914	GA	TT	UTR5	ENSDARG00000024740	ENSDART00000147277:c.-138_-139delinsAA;ENSDART00000135219:c.-138_-139delinsAA	.	.	1	9	5	3	1.66667
1	9228346	G	A	upstream	ENSDARG00000024740	dist=339	.	.	0	7	NA	NA	NA
1	9228634	G	T	upstream	ENSDARG00000024740	dist=627	.	.	0	25	NA	NA	NA
1	9229394	G	A	downstream	ENSDARG00000101597	dist=850	.	.	0	23	4	2	2
1	9229736	G	A	downstream	ENSDARG00000101597	dist=508	.	.	0	6	6	4	1.5
1	9229800	T	C	downstream	ENSDARG00000101597	dist=444	.	.	0	14	5	2	2.5
1	9229822	G	T	downstream	ENSDARG00000101597	dist=422	.	.	0	16	NA	NA	NA
1	9229937	A	G	downstream	ENSDARG00000101597	dist=307	.	.	0	20	NA	NA	NA
1	9229985	C	T	downstream	ENSDARG00000101597	dist=259	.	.	0	5	3	2	1.5
1	9230379	A	T	UTR3	ENSDARG00000101597	ENSDART00000166515:c.*602T>A	.	.	0	15	8	3	2.66667
1	9230406	T	C	UTR3	ENSDARG00000101597	ENSDART00000166515:c.*575A>G	.	.	1	15	NA	NA	NA
1	9230415	A	T	UTR3	ENSDARG00000101597	ENSDART00000166515:c.*566T>A	.	.	1	15	NA	NA	NA
1	9230639	A	G	UTR3	ENSDARG00000101597	ENSDART00000166515:c.*342T>C	.	.	1	23	NA	NA	NA
1	9230705	A	C	UTR3	ENSDARG00000101597	ENSDART00000166515:c.*276T>G	.	.	0	12	8	3	2.66667
1	9230875	C	T	UTR3	ENSDARG00000101597	ENSDART00000166515:c.*106G>A	.	.	1	9	NA	NA	NA
1	9231446	G	T	exonic	ENSDARG00000101597	.	synonymous_SNV	ENSDARG00000101597:ENSDART00000166515:exon1:c.C396A:p.I132I	0	15	NA	NA	NA
1	9231587	C	T	exonic	ENSDARG00000101597	.	synonymous_SNV	ENSDARG00000101597:ENSDART00000166515:exon1:c.G255A:p.L85L	0	9	NA	NA	NA
1	9232098	A	T	upstream	ENSDARG00000101597	dist=146	.	.	0	10	8	4	2
1	9232697	G	T	upstream	ENSDARG00000101597	dist=745	.	.	0	9	NA	NA	NA
1	9232844	T	A	upstream	ENSDARG00000101597	dist=892	.	.	0	16	7	3	2.33333
1	9232846	T	A	upstream	ENSDARG00000101597	dist=894	.	.	0	16	6	3	2
1	9232909	C	T	upstream	ENSDARG00000101597	dist=957	.	.	0	8	7	4	1.75
1	9232945	T	C	upstream	ENSDARG00000101597	dist=993	.	.	1	10	6	3	2
1	9233935	C	T	downstream	ENSDARG00000058445	dist=993	.	.	0	18	7	5	1.4
1	9234562	GG	AA	downstream	ENSDARG00000058445	dist=365	.	.	0	15	NA	NA	NA
1	9234583	G	T	downstream	ENSDARG00000058445	dist=345	.	.	0	17	9	6	1.5
1	9234594	C	T	downstream	ENSDARG00000058445	dist=334	.	.	0	17	9	6	1.5
1	9234820	C	G	downstream	ENSDARG00000058445	dist=108	.	.	0	5	NA	NA	NA
1	9235311	A	C	exonic	ENSDARG00000058445	.	nonsynonymous_SNV	ENSDARG00000058445:ENSDART00000055011:exon10:c.T1461G:p.D487E	0	16	7	3	2.33333
1	9237569	T	C	exonic	ENSDARG00000058445	.	nonsynonymous_SNV	ENSDARG00000058445:ENSDART00000055011:exon9:c.A1277G:p.D426G	0	23	6	4	1.5
1	9237575	G	A	exonic	ENSDARG00000058445	.	nonsynonymous_SNV	ENSDARG00000058445:ENSDART00000055011:exon9:c.C1271T:p.T424I	0	23	5	4	1.25
1	9237640	T	C	exonic	ENSDARG00000058445	.	synonymous_SNV	ENSDARG00000058445:ENSDART00000055011:exon9:c.A1206G:p.P402P	0	18	10	6	1.66667
1	9241357	C	T	exonic	ENSDARG00000058445	.	synonymous_SNV	ENSDARG00000058445:ENSDART00000055011:exon7:c.G891A:p.V297V	0	25	7	5	1.4
1	9243640	T	C	exonic	ENSDARG00000058445	.	nonsynonymous_SNV	ENSDARG00000058445:ENSDART00000055011:exon6:c.A866G:p.K289R	0	14	7	4	1.75
1	9250001	G	A	upstream	ENSDARG00000058445	dist=58	.	.	0	14	NA	NA	NA
1	9250478	A	G	upstream	ENSDARG00000058445	dist=535	.	.	0	6	NA	NA	NA
1	9250481	T	C	upstream	ENSDARG00000058445	dist=538	.	.	0	7	NA	NA	NA
1	9257994	A	C	downstream	ENSDARG00000063169	dist=937	.	.	0	22	5	3	1.66667
1	9258267	G	A	downstream	ENSDARG00000063169	dist=664	.	.	0	13	8	4	2
1	9258280	A	G	downstream	ENSDARG00000063169	dist=651	.	.	1	16	13	4	3.25
1	9258900	C	T	downstream	ENSDARG00000063169	dist=31	.	.	0	17	NA	NA	NA
1	9258918	C	T	downstream	ENSDARG00000063169	dist=13	.	.	0	17	5	2	2.5
1	9261941	G	A	exonic	ENSDARG00000063169	.	synonymous_SNV	ENSDARG00000063169:ENSDART00000146065:exon14:c.C1684T:p.L562L	0	18	10	5	2
1	9261963	C	T	exonic	ENSDARG00000063169	.	synonymous_SNV	ENSDARG00000063169:ENSDART00000146065:exon14:c.G1662A:p.E554E	0	18	7	5	1.4
1	9263331	A	G	exonic	ENSDARG00000063169	.	synonymous_SNV	ENSDARG00000063169:ENSDART00000146065:exon12:c.T1338C:p.H446H	0	22	NA	NA	NA
1	9270930	G	A	exonic	ENSDARG00000063169	.	synonymous_SNV	ENSDARG00000063169:ENSDART00000114876:exon7:c.C741T:p.N247N,ENSDARG00000063169:ENSDART00000146065:exon7:c.C741T:p.N247N	0	10	8	3	2.66667
1	9273195	T	A	exonic	ENSDARG00000063169	.	nonsynonymous_SNV	ENSDARG00000063169:ENSDART00000114876:exon6:c.A458T:p.Q153L,ENSDARG00000063169:ENSDART00000146065:exon6:c.A458T:p.Q153L	0	18	NA	NA	NA
1	9273206	T	A	exonic	ENSDARG00000063169	.	synonymous_SNV	ENSDARG00000063169:ENSDART00000114876:exon6:c.A447T:p.G149G,ENSDARG00000063169:ENSDART00000146065:exon6:c.A447T:p.G149G	0	19	NA	NA	NA
1	9273211	C	T	exonic	ENSDARG00000063169	.	nonsynonymous_SNV	ENSDARG00000063169:ENSDART00000114876:exon6:c.G442A:p.A148T,ENSDARG00000063169:ENSDART00000132812:exon6:c.G442A:p.A148T,ENSDARG00000063169:ENSDART00000146065:exon6:c.G442A:p.A148T	0	19	NA	NA	NA
1	9273913	C	T	exonic	ENSDARG00000063169	.	nonsynonymous_SNV	ENSDARG00000063169:ENSDART00000114876:exon5:c.G250A:p.G84R,ENSDARG00000063169:ENSDART00000132812:exon5:c.G250A:p.G84R,ENSDARG00000063169:ENSDART00000146065:exon5:c.G250A:p.G84R	1	24	NA	NA	NA
1	9294722	T	C	downstream	ENSDARG00000037760	dist=607	.	.	1	2	NA	NA	NA
1	9294813	C	A	downstream	ENSDARG00000037760	dist=698	.	.	1	14	NA	NA	NA
1	9294844	C	A	downstream	ENSDARG00000037760	dist=729	.	.	1	17	NA	NA	NA
1	9307370	C	T	downstream	ENSDARG00000117314	dist=901	.	.	0	10	NA	NA	NA
1	9307754	A	G	downstream	ENSDARG00000117314	dist=517	.	.	0	11	4	3	1.33333
1	9307776	T	C	downstream	ENSDARG00000117314	dist=495	.	.	0	3	NA	NA	NA
1	9308157	A	T	downstream	ENSDARG00000117314	dist=114	.	.	0	17	6	5	1.2
1	9308200	T	A	downstream	ENSDARG00000117314	dist=71	.	.	0	10	6	2	3
1	9308329	C	T	ncRNA_exonic	ENSDARG00000117314	.	.	.	1	3	NA	NA	NA
1	9308341	T	C	ncRNA_exonic	ENSDARG00000117314	.	.	.	1	6	7	2	3.5
1	9308345	A	G	ncRNA_exonic	ENSDARG00000117314	.	.	.	1	6	NA	NA	NA
1	9308352	TC	AA	ncRNA_exonic	ENSDARG00000117314	.	.	.	0	6	6	2	3
1	9308355	A	T	ncRNA_exonic	ENSDARG00000117314	.	.	.	0	6	6	2	3
1	9308364	A	T	ncRNA_exonic	ENSDARG00000117314	.	.	.	1	8	NA	NA	NA
1	9308417	G	A	ncRNA_exonic	ENSDARG00000117314	.	.	.	1	12	NA	NA	NA
1	9308428	T	C	ncRNA_exonic	ENSDARG00000117314	.	.	.	0	16	11	4	2.75
1	9308460	AT	GC	ncRNA_exonic	ENSDARG00000117314	.	.	.	0	11	11	3	3.66667
1	9308463	CT	TG	ncRNA_exonic	ENSDARG00000117314	.	.	.	0	11	9	3	3
1	9308483	T	C	ncRNA_exonic	ENSDARG00000117314	.	.	.	0	9	7	2	3.5
1	9308491	C	A	ncRNA_exonic	ENSDARG00000117314	.	.	.	0	8	6	2	3
1	9308495	C	T	ncRNA_exonic	ENSDARG00000117314	.	.	.	0	5	NA	NA	NA
1	9308525	A	G	ncRNA_exonic	ENSDARG00000117314	.	.	.	0	5	NA	NA	NA
1	9308736	G	A	ncRNA_exonic	ENSDARG00000117314	.	.	.	1	16	6	5	1.2
1	9309001	A	G	ncRNA_exonic	ENSDARG00000117314	.	.	.	0	14	NA	NA	NA
1	9322293	T	A	upstream	ENSDARG00000117314	dist=362	.	.	0	13	8	3	2.66667
1	9322296	A	C	upstream	ENSDARG00000117314	dist=365	.	.	0	13	6	4	1.5
1	9322594	G	A	upstream	ENSDARG00000117314	dist=663	.	.	0	27	6	3	2
1	9469748	A	G	exonic	ENSDARG00000017834	.	nonsynonymous_SNV	ENSDARG00000017834:ENSDART00000137821:exon10:c.T1642C:p.S548P	0	3	NA	NA	NA
1	9470345	A	G	exonic	ENSDARG00000017834	.	synonymous_SNV	ENSDARG00000017834:ENSDART00000137821:exon9:c.T1542C:p.D514D,ENSDARG00000017834:ENSDART00000157814:exon9:c.T1542C:p.D514D,ENSDARG00000017834:ENSDART00000008682:exon10:c.T1542C:p.D514D	0	9	NA	NA	NA
1	9474237	C	T	exonic	ENSDARG00000017834	.	synonymous_SNV	ENSDARG00000017834:ENSDART00000137821:exon7:c.G1254A:p.K418K,ENSDARG00000017834:ENSDART00000157814:exon7:c.G1254A:p.K418K,ENSDARG00000017834:ENSDART00000008682:exon8:c.G1254A:p.K418K	1	17	NA	NA	NA
1	9474288	A	G	exonic	ENSDARG00000017834	.	synonymous_SNV	ENSDARG00000017834:ENSDART00000137821:exon7:c.T1203C:p.V401V,ENSDARG00000017834:ENSDART00000157814:exon7:c.T1203C:p.V401V,ENSDARG00000017834:ENSDART00000008682:exon8:c.T1203C:p.V401V	0	24	10	3	3.33333
1	9474341	C	T	exonic	ENSDARG00000017834	.	nonsynonymous_SNV	ENSDARG00000017834:ENSDART00000137821:exon7:c.G1150A:p.A384T,ENSDARG00000017834:ENSDART00000157814:exon7:c.G1150A:p.A384T,ENSDARG00000017834:ENSDART00000008682:exon8:c.G1150A:p.A384T	0	25	7	2	3.5
1	9474345	A	T	exonic	ENSDARG00000017834	.	synonymous_SNV	ENSDARG00000017834:ENSDART00000137821:exon7:c.T1146A:p.T382T,ENSDARG00000017834:ENSDART00000157814:exon7:c.T1146A:p.T382T,ENSDARG00000017834:ENSDART00000008682:exon8:c.T1146A:p.T382T	0	24	5	3	1.66667
1	9474416	C	G	exonic	ENSDARG00000017834	.	nonsynonymous_SNV	ENSDARG00000017834:ENSDART00000137821:exon7:c.G1075C:p.V359L,ENSDARG00000017834:ENSDART00000157814:exon7:c.G1075C:p.V359L,ENSDARG00000017834:ENSDART00000008682:exon8:c.G1075C:p.V359L	0	16	NA	NA	NA
1	9474418	C	A	exonic	ENSDARG00000017834	.	nonsynonymous_SNV	ENSDARG00000017834:ENSDART00000137821:exon7:c.G1073T:p.S358I,ENSDARG00000017834:ENSDART00000157814:exon7:c.G1073T:p.S358I,ENSDARG00000017834:ENSDART00000008682:exon8:c.G1073T:p.S358I	1	17	NA	NA	NA
1	9475473	T	C	exonic	ENSDARG00000017834	.	synonymous_SNV	ENSDARG00000017834:ENSDART00000137821:exon6:c.A987G:p.E329E,ENSDARG00000017834:ENSDART00000157814:exon6:c.A987G:p.E329E,ENSDARG00000017834:ENSDART00000008682:exon7:c.A987G:p.E329E	0	21	NA	NA	NA
1	9475748	G	A	exonic	ENSDARG00000017834	.	nonsynonymous_SNV	ENSDARG00000017834:ENSDART00000137821:exon6:c.C712T:p.P238S,ENSDARG00000017834:ENSDART00000157814:exon6:c.C712T:p.P238S,ENSDARG00000017834:ENSDART00000008682:exon7:c.C712T:p.P238S	0	19	8	3	2.66667
1	9476235	C	T	exonic	ENSDARG00000017834	.	synonymous_SNV	ENSDARG00000017834:ENSDART00000137821:exon5:c.G516A:p.S172S,ENSDARG00000017834:ENSDART00000157814:exon5:c.G516A:p.S172S,ENSDARG00000017834:ENSDART00000008682:exon6:c.G516A:p.S172S	1	15	7	2	3.5
1	9485818	C	A	exonic	ENSDARG00000017834	.	synonymous_SNV	ENSDARG00000017834:ENSDART00000137821:exon1:c.G93T:p.R31R,ENSDARG00000017834:ENSDART00000157814:exon1:c.G93T:p.R31R,ENSDARG00000017834:ENSDART00000008682:exon2:c.G93T:p.R31R	0	17	NA	NA	NA
1	9486086	A	C	UTR5	ENSDARG00000017834	ENSDART00000137821:c.-176T>G	.	.	0	10	NA	NA	NA
1	9486218	C	T	upstream	ENSDARG00000017834	dist=4	.	.	0	17	8	2	4
1	9486433	G	A	upstream	ENSDARG00000017834	dist=219	.	.	0	20	NA	NA	NA
1	9486913	T	G	upstream	ENSDARG00000017834	dist=699	.	.	0	14	NA	NA	NA
1	9498686	G	T	downstream	ENSDARG00000074282	dist=959	.	.	0	8	5	3	1.66667
1	9498865	G	A	downstream	ENSDARG00000074282	dist=780	.	.	0	13	7	2	3.5
1	9498887	G	A	downstream	ENSDARG00000074282	dist=758	.	.	0	11	7	3	2.33333
1	9498927	C	T	downstream	ENSDARG00000074282	dist=718	.	.	1	10	3	2	1.5
1	9500113	C	G	UTR3	ENSDARG00000074282	ENSDART00000110790:c.*1266G>C	.	.	0	8	10	4	2.5
1	9500274	T	C	UTR3	ENSDARG00000074282	ENSDART00000110790:c.*1105A>G	.	.	0	12	4	2	2
1	9501089	A	T	UTR3	ENSDARG00000074282	ENSDART00000110790:c.*290T>A	.	.	0	15	NA	NA	NA
1	9501105	A	C	UTR3	ENSDARG00000074282	ENSDART00000110790:c.*274T>G	.	.	0	14	NA	NA	NA
1	9505522	C	T	exonic	ENSDARG00000074282	.	synonymous_SNV	ENSDARG00000074282:ENSDART00000110790:exon18:c.G2562A:p.E854E	0	16	7	4	1.75
1	9519977	G	A	exonic	ENSDARG00000074282	.	synonymous_SNV	ENSDARG00000074282:ENSDART00000110790:exon5:c.C966T:p.S322S	0	16	9	3	3
1	9519989	A	T	exonic	ENSDARG00000074282	.	synonymous_SNV	ENSDARG00000074282:ENSDART00000110790:exon5:c.T954A:p.P318P	0	16	9	3	3
1	9520429	G	A	exonic	ENSDARG00000074282	.	synonymous_SNV	ENSDARG00000074282:ENSDART00000110790:exon4:c.C894T:p.L298L	0	11	8	2	4
1	9523240	C	T	exonic	ENSDARG00000074282	.	nonsynonymous_SNV	ENSDARG00000074282:ENSDART00000110790:exon2:c.G320A:p.G107E	0	11	NA	NA	NA
1	9523446	A	G	exonic	ENSDARG00000074282	.	synonymous_SNV	ENSDARG00000074282:ENSDART00000110790:exon2:c.T114C:p.P38P	0	20	NA	NA	NA
1	9528085	T	C	upstream	ENSDARG00000074282	dist=885	.	.	1	9	6	2	3
1	9557112	G	A	upstream	ENSDARG00000074372	dist=100	.	.	0	15	NA	NA	NA
1	9618259	T	A	UTR5	ENSDARG00000074372	ENSDART00000111131:c.-90542T>A	.	.	0	10	8	4	2
1	9626720	C	T	UTR3	ENSDARG00000104203	ENSDART00000166601:c.*835G>A	.	.	1	2	NA	NA	NA
1	9627235	G	T	UTR3	ENSDARG00000104203	ENSDART00000166601:c.*320C>A	.	.	0	16	NA	NA	NA
1	9627243	G	T	UTR3	ENSDARG00000104203	ENSDART00000166601:c.*312C>A;ENSDART00000164079:c.*312C>A	.	.	0	18	NA	NA	NA
1	9627459	A	G	UTR3	ENSDARG00000104203	ENSDART00000166601:c.*96T>C;ENSDART00000164079:c.*96T>C	.	.	0	27	NA	NA	NA
1	9627510	T	A	UTR3	ENSDARG00000104203	ENSDART00000166601:c.*45A>T;ENSDART00000164079:c.*45A>T	.	.	0	18	9	4	2.25
1	9628535	T	A	UTR5	ENSDARG00000104203	ENSDART00000166601:c.-618A>T	.	.	0	19	13	5	2.6
1	9629465	C	A	UTR3	ENSDARG00000101495	ENSDART00000161164:c.*67G>T	.	.	0	23	NA	NA	NA
1	9630997	A	C	UTR3	ENSDARG00000091916	ENSDART00000080323:c.*476T>G	.	.	1	17	7	4	1.75
1	9631002	A	T	UTR3	ENSDARG00000091916	ENSDART00000080323:c.*471T>A	.	.	0	19	8	5	1.6
1	9631168	G	T	UTR3	ENSDARG00000091916	ENSDART00000080323:c.*305C>A	.	.	1	21	14	6	2.33333
1	9631254	A	T	UTR3	ENSDARG00000091916	ENSDART00000080323:c.*219T>A	.	.	1	15	NA	NA	NA
1	9631510	T	C	exonic	ENSDARG00000091916	.	nonsynonymous_SNV	ENSDARG00000091916:ENSDART00000080323:exon4:c.A1559G:p.K520R,ENSDARG00000091916:ENSDART00000121490:exon4:c.A1559G:p.K520R,ENSDARG00000091916:ENSDART00000127735:exon4:c.A1559G:p.K520R,ENSDARG00000091916:ENSDART00000160474:exon5:c.A1559G:p.K520R	0	4	NA	NA	NA
1	9632393	T	A	exonic	ENSDARG00000091916	.	nonsynonymous_SNV	ENSDARG00000091916:ENSDART00000080323:exon4:c.A676T:p.I226F,ENSDARG00000091916:ENSDART00000121490:exon4:c.A676T:p.I226F,ENSDARG00000091916:ENSDART00000127735:exon4:c.A676T:p.I226F,ENSDARG00000091916:ENSDART00000160474:exon5:c.A676T:p.I226F	0	4	NA	NA	NA
1	9632403	T	A	exonic	ENSDARG00000091916	.	synonymous_SNV	ENSDARG00000091916:ENSDART00000080323:exon4:c.A666T:p.T222T,ENSDARG00000091916:ENSDART00000121490:exon4:c.A666T:p.T222T,ENSDARG00000091916:ENSDART00000127735:exon4:c.A666T:p.T222T,ENSDARG00000091916:ENSDART00000160474:exon5:c.A666T:p.T222T	1	4	NA	NA	NA
1	9632418	C	T	exonic	ENSDARG00000091916	.	synonymous_SNV	ENSDARG00000091916:ENSDART00000080323:exon4:c.G651A:p.V217V,ENSDARG00000091916:ENSDART00000121490:exon4:c.G651A:p.V217V,ENSDARG00000091916:ENSDART00000127735:exon4:c.G651A:p.V217V,ENSDARG00000091916:ENSDART00000160474:exon5:c.G651A:p.V217V	1	8	NA	NA	NA
1	9632433	T	C	exonic	ENSDARG00000091916	.	synonymous_SNV	ENSDARG00000091916:ENSDART00000080323:exon4:c.A636G:p.R212R,ENSDARG00000091916:ENSDART00000121490:exon4:c.A636G:p.R212R,ENSDARG00000091916:ENSDART00000127735:exon4:c.A636G:p.R212R,ENSDARG00000091916:ENSDART00000160474:exon5:c.A636G:p.R212R	1	10	NA	NA	NA
1	9632580	T	C	exonic	ENSDARG00000091916	.	nonsynonymous_SNV	ENSDARG00000091916:ENSDART00000080323:exon4:c.A489G:p.I163M,ENSDARG00000091916:ENSDART00000121490:exon4:c.A489G:p.I163M,ENSDARG00000091916:ENSDART00000127735:exon4:c.A489G:p.I163M,ENSDARG00000091916:ENSDART00000160474:exon5:c.A489G:p.I163M	0	11	NA	NA	NA
1	9632586	C	A	exonic	ENSDARG00000091916	.	synonymous_SNV	ENSDARG00000091916:ENSDART00000080323:exon4:c.G483T:p.G161G,ENSDARG00000091916:ENSDART00000121490:exon4:c.G483T:p.G161G,ENSDARG00000091916:ENSDART00000127735:exon4:c.G483T:p.G161G,ENSDARG00000091916:ENSDART00000160474:exon5:c.G483T:p.G161G	0	5	NA	NA	NA
1	9632607	G	A	exonic	ENSDARG00000091916	.	synonymous_SNV	ENSDARG00000091916:ENSDART00000080323:exon4:c.C462T:p.T154T,ENSDARG00000091916:ENSDART00000121490:exon4:c.C462T:p.T154T,ENSDARG00000091916:ENSDART00000127735:exon4:c.C462T:p.T154T,ENSDARG00000091916:ENSDART00000160474:exon5:c.C462T:p.T154T	1	3	NA	NA	NA
1	9632622	GT	AA	exonic	ENSDARG00000091916	.	nonframeshift_substitution	ENSDARG00000091916:ENSDART00000080323:exon4:c.446_447delinsTT:p.Y149F,ENSDARG00000091916:ENSDART00000121490:exon4:c.446_447delinsTT:p.Y149F,ENSDARG00000091916:ENSDART00000127735:exon4:c.446_447delinsTT:p.Y149F,ENSDARG00000091916:ENSDART00000160474:exon5:c.446_447delinsTT:p.Y149F	1	2	NA	NA	NA
1	9632891	GA	TC	exonic	ENSDARG00000091916	.	nonframeshift_substitution	ENSDARG00000091916:ENSDART00000080323:exon4:c.177_178delinsGA:p.I59M,ENSDARG00000091916:ENSDART00000121490:exon4:c.177_178delinsGA:p.I59M,ENSDARG00000091916:ENSDART00000127735:exon4:c.177_178delinsGA:p.I59M,ENSDARG00000091916:ENSDART00000160474:exon5:c.177_178delinsGA:p.I59M	0	3	NA	NA	NA
1	9632910	G	A	exonic	ENSDARG00000091916	.	synonymous_SNV	ENSDARG00000091916:ENSDART00000080323:exon4:c.C159T:p.G53G,ENSDARG00000091916:ENSDART00000121490:exon4:c.C159T:p.G53G,ENSDARG00000091916:ENSDART00000127735:exon4:c.C159T:p.G53G,ENSDARG00000091916:ENSDART00000160474:exon5:c.C159T:p.G53G	0	6	NA	NA	NA
1	9636051	C	T	UTR3	ENSDARG00000099276	ENSDART00000126996:c.*90G>A	.	.	0	24	7	5	1.4
1	9642879	C	T	UTR3	ENSDARG00000101495	ENSDART00000016750:c.*150G>A	.	.	0	16	8	6	1.33333
1	9642967	C	T	UTR3	ENSDARG00000101495	ENSDART00000016750:c.*62G>A	.	.	0	24	6	5	1.2
1	9643068	G	A	exonic	ENSDARG00000101495	.	synonymous_SNV	ENSDARG00000101495:ENSDART00000123725:exon1:c.C1557T:p.C519C,ENSDARG00000101495:ENSDART00000161164:exon1:c.C1557T:p.C519C,ENSDARG00000101495:ENSDART00000016750:exon2:c.C1557T:p.C519C	1	11	NA	NA	NA
1	9643358	T	C	exonic	ENSDARG00000101495	.	nonsynonymous_SNV	ENSDARG00000101495:ENSDART00000123725:exon1:c.A1267G:p.N423D,ENSDARG00000101495:ENSDART00000161164:exon1:c.A1267G:p.N423D,ENSDARG00000101495:ENSDART00000016750:exon2:c.A1267G:p.N423D	0	3	5	3	1.66667
1	9643361	T	C	exonic	ENSDARG00000101495	.	nonsynonymous_SNV	ENSDARG00000101495:ENSDART00000123725:exon1:c.A1264G:p.M422V,ENSDARG00000101495:ENSDART00000161164:exon1:c.A1264G:p.M422V,ENSDARG00000101495:ENSDART00000016750:exon2:c.A1264G:p.M422V	1	2	NA	NA	NA
1	9643399	C	T	exonic	ENSDARG00000101495	.	nonsynonymous_SNV	ENSDARG00000101495:ENSDART00000123725:exon1:c.G1226A:p.R409K,ENSDARG00000101495:ENSDART00000161164:exon1:c.G1226A:p.R409K,ENSDARG00000101495:ENSDART00000016750:exon2:c.G1226A:p.R409K	0	21	3	2	1.5
1	9644586	C	T	exonic	ENSDARG00000101495	.	synonymous_SNV	ENSDARG00000101495:ENSDART00000123725:exon1:c.G39A:p.T13T,ENSDARG00000101495:ENSDART00000161164:exon1:c.G39A:p.T13T,ENSDARG00000101495:ENSDART00000016750:exon2:c.G39A:p.T13T	1	9	7	2	3.5
1	9645328	G	A	UTR3	ENSDARG00000104995	ENSDART00000126877:c.*36C>T;ENSDART00000123773:c.*36C>T	.	.	1	13	NA	NA	NA
1	9645682	G	T	exonic	ENSDARG00000104995	.	synonymous_SNV	ENSDARG00000104995:ENSDART00000126877:exon2:c.C1278A:p.S426S,ENSDARG00000104995:ENSDART00000123773:exon3:c.C1278A:p.S426S	0	7	NA	NA	NA
1	9645900	G	A	exonic	ENSDARG00000104995	.	synonymous_SNV	ENSDARG00000104995:ENSDART00000126877:exon2:c.C1060T:p.L354L,ENSDARG00000104995:ENSDART00000123773:exon3:c.C1060T:p.L354L	0	11	7	3	2.33333
1	9646336	G	A	exonic	ENSDARG00000104995	.	synonymous_SNV	ENSDARG00000104995:ENSDART00000126877:exon2:c.C624T:p.S208S,ENSDARG00000104995:ENSDART00000123773:exon3:c.C624T:p.S208S	0	11	NA	NA	NA
1	9646342	G	A	exonic	ENSDARG00000104995	.	synonymous_SNV	ENSDARG00000104995:ENSDART00000126877:exon2:c.C618T:p.R206R,ENSDARG00000104995:ENSDART00000123773:exon3:c.C618T:p.R206R	0	12	NA	NA	NA
1	9738431	C	T	downstream	ENSDARG00000033852	dist=939	.	.	1	12	6	3	2
1	9738837	A	G	downstream	ENSDARG00000033852	dist=533	.	.	1	6	NA	NA	NA
1	9739955	G	A	UTR3	ENSDARG00000033852	ENSDART00000147904:c.*1210C>T	.	.	0	16	4	2	2
1	9740036	T	A	UTR3	ENSDARG00000033852	ENSDART00000147904:c.*1129A>T	.	.	0	16	3	2	1.5
1	9740041	C	T	UTR3	ENSDARG00000033852	ENSDART00000147904:c.*1124G>A	.	.	0	18	NA	NA	NA
1	9740228	T	C	UTR3	ENSDARG00000033852	ENSDART00000147904:c.*937A>G	.	.	1	17	6	3	2
1	9740612	A	G	UTR3	ENSDARG00000033852	ENSDART00000147904:c.*553T>C	.	.	0	20	NA	NA	NA
1	9740852	C	T	UTR3	ENSDARG00000033852	ENSDART00000147904:c.*313G>A	.	.	0	15	NA	NA	NA
1	9740892	T	C	UTR3	ENSDARG00000033852	ENSDART00000147904:c.*273A>G	.	.	0	13	NA	NA	NA
1	9740936	A	G	UTR3	ENSDARG00000033852	ENSDART00000147904:c.*229T>C	.	.	1	9	NA	NA	NA
1	9741139	T	G	UTR3	ENSDARG00000033852	ENSDART00000147904:c.*26A>C	.	.	0	20	7	3	2.33333
1	9741243	G	A	exonic	ENSDARG00000033852	.	synonymous_SNV	ENSDARG00000033852:ENSDART00000147904:exon18:c.C2076T:p.H692H	1	16	6	5	1.2
1	9821011	C	T	exonic	ENSDARG00000033852	.	synonymous_SNV	ENSDARG00000033852:ENSDART00000147904:exon11:c.G1188A:p.L396L	1	19	NA	NA	NA
1	9821020	G	A	exonic	ENSDARG00000033852	.	synonymous_SNV	ENSDARG00000033852:ENSDART00000147904:exon11:c.C1179T:p.V393V	1	18	NA	NA	NA
1	9851416	G	A	exonic	ENSDARG00000033852	.	synonymous_SNV	ENSDARG00000033852:ENSDART00000147904:exon6:c.C660T:p.S220S	0	13	5	4	1.25
1	9858544	C	T	upstream	ENSDARG00000033852	dist=36	.	.	0	12	3	2	1.5
1	9858786	G	A	upstream	ENSDARG00000033852	dist=278	.	.	0	18	8	4	2
1	9859080	A	G	upstream	ENSDARG00000033852	dist=572	.	.	0	27	7	3	2.33333
1	9859529	T	C	upstream	ENSDARG00000037654	dist=852	.	.	0	26	11	3	3.66667
1	9860161	C	T	upstream	ENSDARG00000037654	dist=220	.	.	1	7	8	4	2
1	9860201	T	A	upstream	ENSDARG00000037654	dist=180	.	.	0	15	NA	NA	NA
1	9860220	A	T	upstream	ENSDARG00000037654	dist=161	.	.	0	14	NA	NA	NA
1	9860223	TT	CC	upstream	ENSDARG00000037654	dist=157	.	.	0	14	NA	NA	NA
1	9860285	A	G	upstream	ENSDARG00000037654	dist=96	.	.	1	13	4	2	2
1	9860484	G	C	UTR5	ENSDARG00000037654	ENSDART00000054848:c.-190G>C	.	.	1	14	10	5	2
1	9860606	C	T	UTR5	ENSDARG00000037654	ENSDART00000054848:c.-68C>T	.	.	0	15	5	3	1.66667
1	9863095	A	G	exonic	ENSDARG00000037654	.	synonymous_SNV	ENSDARG00000037654:ENSDART00000054848:exon2:c.A87G:p.A29A	0	18	6	4	1.5
1	9865364	G	T	exonic	ENSDARG00000037654	.	synonymous_SNV	ENSDARG00000037654:ENSDART00000054848:exon5:c.G378T:p.R126R	0	13	7	5	1.4
1	9866646	G	C	UTR3	ENSDARG00000037654	ENSDART00000054848:c.*138G>C	.	.	0	11	7	5	1.4
1	9866833	T	G	UTR3	ENSDARG00000037654	ENSDART00000054848:c.*325T>G	.	.	0	17	7	4	1.75
1	9866872	A	G	downstream	ENSDARG00000037654	dist=16	.	.	1	12	3	2	1.5
1	9867034	A	T	downstream	ENSDARG00000037654	dist=178	.	.	0	5	NA	NA	NA
1	9872581	T	C	downstream	ENSDARG00000037652	dist=714	.	.	1	3	NA	NA	NA
1	9872722	A	G	downstream	ENSDARG00000037652	dist=573	.	.	1	11	NA	NA	NA
1	9873039	C	T	downstream	ENSDARG00000037652	dist=256	.	.	0	15	NA	NA	NA
1	9873124	T	G	downstream	ENSDARG00000037652	dist=171	.	.	1	5	NA	NA	NA
1	9873207	A	G	downstream	ENSDARG00000037652	dist=88	.	.	0	17	11	9	1.22222
1	9873355	T	A	UTR3	ENSDARG00000037652	ENSDART00000138630:c.*156A>T;ENSDART00000054843:c.*156A>T	.	.	0	8	4	3	1.33333
1	9873441	CT	GC	UTR3	ENSDARG00000037652	ENSDART00000138630:c.*70_*69delinsGC;ENSDART00000054843:c.*70_*69delinsGC	.	.	0	15	NA	NA	NA
1	9873452	A	T	UTR3	ENSDARG00000037652	ENSDART00000138630:c.*59T>A;ENSDART00000054843:c.*59T>A	.	.	0	15	NA	NA	NA
1	9873489	T	A	UTR3	ENSDARG00000037652	ENSDART00000138630:c.*22A>T;ENSDART00000054843:c.*22A>T	.	.	0	13	NA	NA	NA
1	9914250	T	C	UTR3	ENSDARG00000037646	ENSDART00000054833:c.*205T>C	.	.	0	7	NA	NA	NA
1	9914352	A	T	UTR3	ENSDARG00000037646	ENSDART00000054833:c.*307A>T	.	.	1	11	5	2	2.5
1	9914485	A	G	UTR3	ENSDARG00000037646	ENSDART00000054833:c.*440A>G	.	.	0	19	9	5	1.8
1	9914598	G	A	UTR3	ENSDARG00000037646	ENSDART00000054833:c.*553G>A	.	.	0	11	NA	NA	NA
1	9914616	T	G	UTR3	ENSDARG00000037646	ENSDART00000054833:c.*571T>G	.	.	0	19	NA	NA	NA
1	9914795	G	T	downstream	ENSDARG00000037646	dist=165	.	.	1	13	5	4	1.25
1	9915036	G	A	downstream	ENSDARG00000037646	dist=406	.	.	0	6	NA	NA	NA
1	9915105	A	G	downstream	ENSDARG00000037646	dist=475	.	.	0	10	NA	NA	NA
1	9915117	T	C	downstream	ENSDARG00000037646	dist=487	.	.	0	5	NA	NA	NA
1	9915120	G	T	downstream	ENSDARG00000037646	dist=490	.	.	0	4	NA	NA	NA
1	9915210	G	C	downstream	ENSDARG00000037646	dist=580	.	.	0	4	NA	NA	NA
1	9915213	T	C	downstream	ENSDARG00000037646	dist=583	.	.	0	4	NA	NA	NA
1	9915528	T	C	downstream	ENSDARG00000037646	dist=898	.	.	1	9	NA	NA	NA
1	9915536	G	A	downstream	ENSDARG00000037646	dist=906	.	.	0	14	NA	NA	NA
1	9920290	G	T	exonic	ENSDARG00000032795	.	synonymous_SNV	ENSDARG00000032795:ENSDART00000138726:exon12:c.C1869A:p.S623S	0	20	7	3	2.33333
1	9930379	G	A	exonic	ENSDARG00000032795	.	synonymous_SNV	ENSDARG00000032795:ENSDART00000138726:exon7:c.C1152T:p.F384F	0	9	4	3	1.33333
1	9933649	C	T	exonic	ENSDARG00000032795	.	nonsynonymous_SNV	ENSDARG00000032795:ENSDART00000138726:exon4:c.G554A:p.R185Q	0	15	4	3	1.33333
1	9933666	A	G	exonic	ENSDARG00000032795	.	synonymous_SNV	ENSDARG00000032795:ENSDART00000138726:exon4:c.T537C:p.V179V	0	14	4	3	1.33333
1	9933732	A	T	exonic	ENSDARG00000032795	.	nonsynonymous_SNV	ENSDARG00000032795:ENSDART00000138726:exon4:c.T471A:p.S157R	0	6	NA	NA	NA
1	9940640	A	T	upstream	ENSDARG00000032795	dist=146	.	.	0	24	NA	NA	NA
1	9940650	C	G	upstream	ENSDARG00000032795	dist=156	.	.	0	24	NA	NA	NA
1	9940682	G	A	upstream	ENSDARG00000032795	dist=188	.	.	0	16	4	2	2
1	9940794	A	G	upstream	ENSDARG00000032795	dist=300	.	.	1	6	5	2	2.5
1	9940808	A	G	upstream	ENSDARG00000032795	dist=314	.	.	0	10	5	2	2.5
1	9940899	T	A	upstream	ENSDARG00000032795	dist=405	.	.	0	13	8	3	2.66667
1	9941080	C	T	upstream	ENSDARG00000032795	dist=586	.	.	0	11	NA	NA	NA
1	9941133	C	T	upstream	ENSDARG00000032795	dist=639	.	.	0	7	4	2	2
1	9941146	C	T	upstream	ENSDARG00000032795	dist=652	.	.	0	8	4	2	2
1	9941440	A	C	upstream	ENSDARG00000032795	dist=946	.	.	1	13	4	3	1.33333
1	9953551	T	G	upstream	ENSDARG00000018263	dist=938	.	.	1	30	NA	NA	NA
1	9954101	G	A	upstream	ENSDARG00000018263	dist=388	.	.	0	7	3	2	1.5
1	9954413	T	A	upstream	ENSDARG00000018263	dist=76	.	.	0	7	NA	NA	NA
1	9954432	G	A	upstream	ENSDARG00000018263	dist=57	.	.	0	7	NA	NA	NA
1	9954574	C	T	exonic	ENSDARG00000018263	.	synonymous_SNV	ENSDARG00000018263:ENSDART00000005895:exon1:c.C42T:p.C14C,ENSDARG00000018263:ENSDART00000183003:exon1:c.C42T:p.C14C	0	14	NA	NA	NA
1	9958504	A	C	exonic	ENSDARG00000018263	.	synonymous_SNV	ENSDARG00000018263:ENSDART00000005895:exon2:c.A424C:p.R142R,ENSDARG00000018263:ENSDART00000183003:exon2:c.A424C:p.R142R	0	10	NA	NA	NA
1	9961378	T	A	exonic	ENSDARG00000018263	.	nonsynonymous_SNV	ENSDARG00000018263:ENSDART00000005895:exon6:c.T906A:p.D302E,ENSDARG00000018263:ENSDART00000183003:exon6:c.T906A:p.D302E	0	22	NA	NA	NA
1	9961402	G	A	exonic	ENSDARG00000018263	.	synonymous_SNV	ENSDARG00000018263:ENSDART00000005895:exon6:c.G930A:p.E310E,ENSDARG00000018263:ENSDART00000183003:exon6:c.G930A:p.E310E	0	21	6	2	3
1	9961428	A	G	exonic	ENSDARG00000018263	.	nonsynonymous_SNV	ENSDARG00000018263:ENSDART00000005895:exon6:c.A956G:p.K319R,ENSDARG00000018263:ENSDART00000183003:exon6:c.A956G:p.K319R	0	20	5	2	2.5
1	9961809	A	T	exonic	ENSDARG00000018263	.	nonsynonymous_SNV	ENSDARG00000018263:ENSDART00000005895:exon8:c.A1166T:p.Y389F,ENSDARG00000018263:ENSDART00000183003:exon8:c.A1166T:p.Y389F	0	7	4	3	1.33333
1	9961825	A	T	exonic	ENSDARG00000018263	.	nonsynonymous_SNV	ENSDARG00000018263:ENSDART00000005895:exon8:c.A1182T:p.E394D,ENSDARG00000018263:ENSDART00000183003:exon8:c.A1182T:p.E394D	0	11	5	3	1.66667
1	9961852	G	A	exonic	ENSDARG00000018263	.	synonymous_SNV	ENSDARG00000018263:ENSDART00000005895:exon8:c.G1209A:p.P403P,ENSDARG00000018263:ENSDART00000183003:exon8:c.G1209A:p.P403P	0	20	NA	NA	NA
1	9961890	C	T	exonic	ENSDARG00000018263	.	nonsynonymous_SNV	ENSDARG00000018263:ENSDART00000005895:exon8:c.C1247T:p.A416V,ENSDARG00000018263:ENSDART00000183003:exon8:c.C1247T:p.A416V	0	24	NA	NA	NA
1	9962405	T	C	exonic	ENSDARG00000018263	.	synonymous_SNV	ENSDARG00000018263:ENSDART00000005895:exon9:c.T1362C:p.N454N,ENSDARG00000018263:ENSDART00000183003:exon9:c.T1362C:p.N454N	0	18	NA	NA	NA
1	9962456	A	T	exonic	ENSDARG00000018263	.	synonymous_SNV	ENSDARG00000018263:ENSDART00000005895:exon9:c.A1413T:p.T471T,ENSDARG00000018263:ENSDART00000183003:exon9:c.A1413T:p.T471T	0	19	NA	NA	NA
1	9964478	A	T	exonic	ENSDARG00000018263	.	nonsynonymous_SNV	ENSDARG00000018263:ENSDART00000183003:exon10:c.A1645T:p.I549F	0	19	NA	NA	NA
1	9964497	G	T	UTR3	ENSDARG00000018263	ENSDART00000183003:c.*11G>T	.	.	0	17	NA	NA	NA
1	9964561	T	G	UTR3	ENSDARG00000018263	ENSDART00000183003:c.*75T>G	.	.	0	10	NA	NA	NA
1	9964567	C	T	exonic	ENSDARG00000018263	.	nonsynonymous_SNV	ENSDARG00000018263:ENSDART00000005895:exon11:c.C1603T:p.P535S	0	12	NA	NA	NA
1	9965648	TC	CT	UTR3	ENSDARG00000018263	ENSDART00000183003:c.*1162_*1163delinsCT	.	.	0	7	4	2	2
1	9965659	T	C	UTR3	ENSDARG00000018263	ENSDART00000183003:c.*1173T>C	.	.	0	8	NA	NA	NA
1	9965730	T	A	UTR3	ENSDARG00000018263	ENSDART00000183003:c.*1244T>A	.	.	0	18	NA	NA	NA
1	9965773	G	A	UTR3	ENSDARG00000018263	ENSDART00000183003:c.*1287G>A	.	.	0	15	9	3	3
1	9965788	A	T	UTR3	ENSDARG00000018263	ENSDART00000183003:c.*1302A>T	.	.	0	11	6	3	2
1	9965830	C	T	UTR3	ENSDARG00000018263	ENSDART00000183003:c.*1344C>T	.	.	1	8	NA	NA	NA
1	9965907	A	C	UTR3	ENSDARG00000018263	ENSDART00000183003:c.*1421A>C	.	.	0	21	7	2	3.5
1	9965999	A	T	UTR3	ENSDARG00000018263	ENSDART00000183003:c.*1513A>T	.	.	1	12	6	5	1.2
1	9966193	A	G	UTR3	ENSDARG00000018263	ENSDART00000183003:c.*1707A>G	.	.	0	18	6	5	1.2
1	9969123	C	T	exonic	ENSDARG00000077542	.	nonsynonymous_SNV	ENSDARG00000077542:ENSDART00000132607:exon2:c.C71T:p.P24L	0	18	7	2	3.5
1	9982723	C	T	downstream	ENSDARG00000077542	dist=609	.	.	0	19	8	5	1.6
1	9985781	T	A	downstream	ENSDARG00000015678	dist=894	.	.	0	18	NA	NA	NA
1	10002273	G	A	upstream	ENSDARG00000076174	dist=920	.	.	0	17	9	4	2.25
1	10002362	T	G	upstream	ENSDARG00000076174	dist=831	.	.	0	19	6	5	1.2
1	10002474	T	A	upstream	ENSDARG00000076174	dist=719	.	.	0	16	NA	NA	NA
1	10003324	G	C	UTR5	ENSDARG00000076174	ENSDART00000162675:c.-15204G>C	.	.	1	12	NA	NA	NA
1	10016094	G	T	UTR5	ENSDARG00000076174	ENSDART00000162675:c.-2434G>T	.	.	1	10	4	3	1.33333
1	10020302	T	G	UTR5	ENSDARG00000076174	ENSDART00000190227:c.-25T>G	.	.	1	21	11	7	1.57143
1	10020428	T	A	exonic	ENSDARG00000076174	.	synonymous_SNV	ENSDARG00000076174:ENSDART00000190227:exon1:c.T102A:p.S34S,ENSDARG00000076174:ENSDART00000113551:exon2:c.T195A:p.S65S,ENSDARG00000076174:ENSDART00000162675:exon4:c.T195A:p.S65S	1	16	NA	NA	NA
1	10023493	C	T	exonic	ENSDARG00000076174	.	synonymous_SNV	ENSDARG00000076174:ENSDART00000190227:exon3:c.C660T:p.I220I,ENSDARG00000076174:ENSDART00000113551:exon4:c.C753T:p.I251I,ENSDARG00000076174:ENSDART00000162675:exon6:c.C753T:p.I251I	0	14	6	2	3
1	10023877	A	G	exonic	ENSDARG00000076174	.	synonymous_SNV	ENSDARG00000076174:ENSDART00000190227:exon3:c.A1044G:p.G348G,ENSDARG00000076174:ENSDART00000113551:exon4:c.A1137G:p.G379G,ENSDARG00000076174:ENSDART00000162675:exon6:c.A1137G:p.G379G	0	13	NA	NA	NA
1	10029223	C	T	exonic	ENSDARG00000076174	.	synonymous_SNV	ENSDARG00000076174:ENSDART00000190227:exon6:c.C1434T:p.D478D,ENSDARG00000076174:ENSDART00000113551:exon7:c.C1527T:p.D509D,ENSDARG00000076174:ENSDART00000162675:exon9:c.C1527T:p.D509D	1	14	NA	NA	NA
1	10029901	G	A	exonic	ENSDARG00000076174	.	synonymous_SNV	ENSDARG00000076174:ENSDART00000190227:exon8:c.G1656A:p.K552K,ENSDARG00000076174:ENSDART00000113551:exon9:c.G1749A:p.K583K,ENSDARG00000076174:ENSDART00000162675:exon11:c.G1749A:p.K583K	0	17	12	4	3
1	10032318	T	G	UTR3	ENSDARG00000076174	ENSDART00000113551:c.*10T>G	.	.	0	4	6	5	1.2
1	10032327	C	G	UTR3	ENSDARG00000076174	ENSDART00000113551:c.*19C>G	.	.	0	5	5	2	2.5
1	10032614	G	T	UTR3	ENSDARG00000076174	ENSDART00000113551:c.*306G>T	.	.	0	16	7	3	2.33333
1	10032728	A	G	UTR3	ENSDARG00000076174	ENSDART00000113551:c.*420A>G	.	.	0	7	NA	NA	NA
1	10032801	C	T	UTR3	ENSDARG00000076174	ENSDART00000113551:c.*493C>T	.	.	1	8	NA	NA	NA
1	10032809	G	A	UTR3	ENSDARG00000076174	ENSDART00000113551:c.*501G>A	.	.	1	11	8	4	2
1	10032871	A	T	UTR3	ENSDARG00000076174	ENSDART00000113551:c.*563A>T	.	.	0	23	7	5	1.4
1	10032885	T	A	UTR3	ENSDARG00000076174	ENSDART00000113551:c.*577T>A	.	.	0	18	5	4	1.25
1	10032899	T	A	UTR3	ENSDARG00000076174	ENSDART00000113551:c.*591T>A	.	.	0	18	8	5	1.6
1	10033013	A	T	UTR3	ENSDARG00000076174	ENSDART00000113551:c.*705A>T	.	.	0	13	NA	NA	NA
1	10033078	T	G	UTR3	ENSDARG00000076174	ENSDART00000113551:c.*770T>G	.	.	0	12	10	7	1.42857
1	10033256	A	G	downstream	ENSDARG00000076174	dist=143	.	.	0	10	NA	NA	NA
1	10033478	C	G	downstream	ENSDARG00000076174	dist=365	.	.	0	14	NA	NA	NA
1	10033481	G	A	downstream	ENSDARG00000076174	dist=368	.	.	0	14	NA	NA	NA
1	10033494	AT	GG	downstream	ENSDARG00000076174	dist=381	.	.	1	2	NA	NA	NA
1	10033648	T	C	downstream	ENSDARG00000076174	dist=535	.	.	1	12	NA	NA	NA
1	10033736	A	G	downstream	ENSDARG00000076174	dist=623	.	.	0	6	NA	NA	NA
1	10033747	A	C	downstream	ENSDARG00000076174	dist=634	.	.	0	3	NA	NA	NA
1	10033749	T	A	downstream	ENSDARG00000076174	dist=636	.	.	0	3	NA	NA	NA
1	10033872	TC	AG	downstream	ENSDARG00000076174	dist=759	.	.	0	5	NA	NA	NA
1	10033877	G	A	downstream	ENSDARG00000076174	dist=764	.	.	0	8	NA	NA	NA
1	10036481	C	A	downstream	ENSDARG00000037647	dist=963	.	.	0	21	NA	NA	NA
1	10036571	G	T	downstream	ENSDARG00000037647	dist=873	.	.	0	3	NA	NA	NA
1	10036923	G	T	downstream	ENSDARG00000037647	dist=521	.	.	0	23	11	4	2.75
1	10037332	A	T	downstream	ENSDARG00000037647	dist=112	.	.	0	12	7	2	3.5
1	10040197	A	G	exonic	ENSDARG00000037647	.	synonymous_SNV	ENSDARG00000037647:ENSDART00000125358:exon7:c.T666C:p.D222D,ENSDARG00000037647:ENSDART00000054835:exon8:c.T630C:p.D210D	0	22	NA	NA	NA
1	10040230	C	T	exonic	ENSDARG00000037647	.	synonymous_SNV	ENSDARG00000037647:ENSDART00000125358:exon7:c.G633A:p.V211V,ENSDARG00000037647:ENSDART00000054835:exon8:c.G597A:p.V199V	0	28	NA	NA	NA
1	10041607	G	T	exonic	ENSDARG00000037647	.	synonymous_SNV	ENSDARG00000037647:ENSDART00000125358:exon5:c.C423A:p.L141L,ENSDARG00000037647:ENSDART00000054835:exon6:c.C387A:p.L129L	0	12	3	2	1.5
1	10048474	T	A	UTR5	ENSDARG00000037647	ENSDART00000125358:c.-61A>T;ENSDART00000054835:c.-2328A>T	.	.	0	21	NA	NA	NA
1	10048499	A	T	UTR5	ENSDARG00000037647	ENSDART00000125358:c.-86T>A;ENSDART00000054835:c.-2353T>A	.	.	0	17	NA	NA	NA
1	10048561	T	C	upstream	ENSDARG00000037647	dist=47	.	.	0	8	NA	NA	NA
1	10048578	G	A	upstream	ENSDARG00000037647	dist=64	.	.	0	5	NA	NA	NA
1	10048828	A	G	upstream	ENSDARG00000037647	dist=314	.	.	0	15	NA	NA	NA
1	10048842	T	A	upstream	ENSDARG00000037647	dist=328	.	.	0	17	NA	NA	NA
1	10049044	C	T	upstream	ENSDARG00000037647	dist=530	.	.	0	26	13	8	1.625
1	10049096	A	C	upstream	ENSDARG00000037647	dist=582	.	.	0	25	9	6	1.5
1	10049344	C	A	upstream	ENSDARG00000037647	dist=830	.	.	1	7	NA	NA	NA
1	10049348	C	A	upstream	ENSDARG00000037647	dist=834	.	.	1	7	NA	NA	NA
1	10049364	G	A	upstream	ENSDARG00000037647	dist=850	.	.	1	5	NA	NA	NA
1	10049372	C	T	upstream	ENSDARG00000037647	dist=858	.	.	0	7	NA	NA	NA
1	10049374	C	T	upstream	ENSDARG00000037647	dist=860	.	.	1	5	NA	NA	NA
1	10049501	A	G	upstream	ENSDARG00000037647	dist=987	.	.	0	7	NA	NA	NA
1	10049507	G	A	upstream	ENSDARG00000037647	dist=993	.	.	1	7	NA	NA	NA
1	10051322	T	A	upstream	ENSDARG00000008969	dist=441	.	.	0	13	5	3	1.66667
1	10051337	A	T	upstream	ENSDARG00000008969	dist=426	.	.	0	11	6	3	2
1	10051435	A	G	upstream	ENSDARG00000008969	dist=328	.	.	0	17	4	3	1.33333
1	10051747	G	T	upstream	ENSDARG00000008969	dist=16	.	.	0	11	NA	NA	NA
1	10054470	C	A	exonic	ENSDARG00000008969	.	synonymous_SNV	ENSDARG00000008969:ENSDART00000011701:exon4:c.C441A:p.T147T	0	18	8	5	1.6
1	10055204	C	T	exonic	ENSDARG00000008969	.	synonymous_SNV	ENSDARG00000008969:ENSDART00000011701:exon5:c.C795T:p.C265C	0	21	9	4	2.25
1	10057925	A	G	exonic	ENSDARG00000008969	.	synonymous_SNV	ENSDARG00000008969:ENSDART00000011701:exon7:c.A1095G:p.G365G	0	24	5	2	2.5
1	10057931	A	T	exonic	ENSDARG00000008969	.	synonymous_SNV	ENSDARG00000008969:ENSDART00000011701:exon7:c.A1101T:p.G367G	1	24	6	3	2
1	10057991	G	A	exonic	ENSDARG00000008969	.	synonymous_SNV	ENSDARG00000008969:ENSDART00000011701:exon7:c.G1161A:p.E387E	0	14	7	6	1.16667
1	10059419	A	G	UTR3	ENSDARG00000008969	ENSDART00000011701:c.*227A>G	.	.	0	7	8	4	2
1	10059458	C	T	UTR3	ENSDARG00000008969	ENSDART00000011701:c.*266C>T	.	.	0	9	5	3	1.66667
1	10059538	C	A	downstream	ENSDARG00000008969	dist=42	.	.	0	23	4	2	2
1	10059623	A	T	downstream	ENSDARG00000008969	dist=127	.	.	0	19	NA	NA	NA
1	10059907	C	A	downstream	ENSDARG00000008969	dist=411	.	.	0	12	4	3	1.33333
1	10059980	T	G	downstream	ENSDARG00000008969	dist=484	.	.	0	9	3	2	1.5
1	10060349	A	G	downstream	ENSDARG00000008969	dist=853	.	.	0	17	NA	NA	NA
1	10065458	C	A	downstream	ENSDARG00000020741	dist=642	.	.	0	7	NA	NA	NA
1	10065856	GT	TA	downstream	ENSDARG00000020741	dist=243	.	.	0	11	NA	NA	NA
1	10065863	A	G	downstream	ENSDARG00000020741	dist=237	.	.	0	13	4	2	2
1	10069544	G	A	exonic	ENSDARG00000020741	.	synonymous_SNV	ENSDARG00000020741:ENSDART00000033118:exon3:c.C306T:p.S102S,ENSDARG00000020741:ENSDART00000135522:exon3:c.C306T:p.S102S	0	14	7	2	3.5
1	10071361	G	A	exonic	ENSDARG00000020741	.	nonsynonymous_SNV	ENSDARG00000020741:ENSDART00000033118:exon1:c.C38T:p.A13V,ENSDARG00000020741:ENSDART00000135522:exon1:c.C38T:p.A13V	0	11	NA	NA	NA
1	10071449	A	T	UTR5	ENSDARG00000020741	ENSDART00000033118:c.-51T>A	.	.	0	9	NA	NA	NA
1	10071641	A	T	upstream	ENSDARG00000020741	dist=102	.	.	0	4	6	2	3
1	10071668	G	A	upstream	ENSDARG00000020741	dist=129	.	.	0	9	9	3	3
1	10071694	G	A	upstream	ENSDARG00000020741	dist=155	.	.	0	8	11	4	2.75
1	10071701	T	A	upstream	ENSDARG00000020741	dist=162	.	.	0	7	11	3	3.66667
1	10071705	C	T	upstream	ENSDARG00000020741	dist=166	.	.	0	8	12	4	3
1	10071710	A	T	upstream	ENSDARG00000020741	dist=171	.	.	0	9	13	4	3.25
1	10071715	G	A	upstream	ENSDARG00000020741	dist=176	.	.	0	9	14	4	3.5
1	10071725	C	T	upstream	ENSDARG00000020741	dist=186	.	.	0	8	12	4	3
1	10072068	T	G	upstream	ENSDARG00000020741	dist=529	.	.	0	7	NA	NA	NA
1	10072110	C	T	upstream	ENSDARG00000020741	dist=571	.	.	0	10	NA	NA	NA
1	10072209	G	T	upstream	ENSDARG00000020741	dist=670	.	.	0	15	NA	NA	NA
1	10072411	G	T	upstream	ENSDARG00000020741	dist=872	.	.	0	17	NA	NA	NA
1	10072459	G	A	upstream	ENSDARG00000020741	dist=920	.	.	0	13	9	4	2.25
1	10074103	T	C	upstream	ENSDARG00000104660	dist=240	.	.	0	5	4	2	2
1	10074142	T	C	upstream	ENSDARG00000104660	dist=201	.	.	0	17	5	4	1.25
1	10074203	C	A	upstream	ENSDARG00000104660	dist=140	.	.	0	25	8	3	2.66667
1	10074219	T	C	upstream	ENSDARG00000104660	dist=124	.	.	0	27	7	4	1.75
1	10074255	A	G	upstream	ENSDARG00000104660	dist=88	.	.	0	21	8	4	2
1	10074794	A	T	exonic	ENSDARG00000104660	.	nonsynonymous_SNV	ENSDARG00000104660:ENSDART00000168473:exon1:c.A104T:p.H35L,ENSDARG00000104660:ENSDART00000190194:exon1:c.A104T:p.H35L	0	13	8	4	2
1	10074827	G	A	exonic	ENSDARG00000104660	.	nonsynonymous_SNV	ENSDARG00000104660:ENSDART00000168473:exon1:c.G137A:p.R46K,ENSDARG00000104660:ENSDART00000190194:exon1:c.G137A:p.R46K	0	18	11	4	2.75
1	10084215	C	T	exonic	ENSDARG00000104660	.	synonymous_SNV	ENSDARG00000104660:ENSDART00000168473:exon9:c.C1044T:p.T348T,ENSDARG00000104660:ENSDART00000190194:exon9:c.C1044T:p.T348T	0	8	6	4	1.5
1	10084228	A	T	exonic	ENSDARG00000104660	.	nonsynonymous_SNV	ENSDARG00000104660:ENSDART00000168473:exon9:c.A1057T:p.T353S,ENSDARG00000104660:ENSDART00000190194:exon9:c.A1057T:p.T353S	0	8	5	3	1.66667
1	10086771	G	A	exonic	ENSDARG00000104660	.	synonymous_SNV	ENSDARG00000104660:ENSDART00000168473:exon11:c.G1185A:p.P395P,ENSDARG00000104660:ENSDART00000190194:exon11:c.G1185A:p.P395P	0	17	NA	NA	NA
1	10086977	T	C	exonic	ENSDARG00000104660	.	synonymous_SNV	ENSDARG00000104660:ENSDART00000168473:exon12:c.T1269C:p.D423D,ENSDARG00000104660:ENSDART00000190194:exon12:c.T1269C:p.D423D	0	28	11	4	2.75
1	10089033	T	G	exonic	ENSDARG00000104660	.	nonsynonymous_SNV	ENSDARG00000104660:ENSDART00000168473:exon16:c.T1609G:p.S537A,ENSDARG00000104660:ENSDART00000190194:exon16:c.T1609G:p.S537A	0	17	NA	NA	NA
1	10096954	T	C	exonic	ENSDARG00000104660	.	synonymous_SNV	ENSDARG00000104660:ENSDART00000168473:exon18:c.T1836C:p.T612T,ENSDARG00000104660:ENSDART00000190194:exon18:c.T1836C:p.T612T	0	7	9	3	3
1	10096966	C	A	exonic	ENSDARG00000104660	.	synonymous_SNV	ENSDARG00000104660:ENSDART00000168473:exon18:c.C1848A:p.S616S,ENSDARG00000104660:ENSDART00000190194:exon18:c.C1848A:p.S616S	0	12	8	5	1.6
1	10096973	C	A	exonic	ENSDARG00000104660	.	synonymous_SNV	ENSDARG00000104660:ENSDART00000168473:exon18:c.C1855A:p.R619R,ENSDARG00000104660:ENSDART00000190194:exon18:c.C1855A:p.R619R	0	14	8	5	1.6
1	10101030	C	A	UTR3	ENSDARG00000104660	ENSDART00000168473:c.*71C>A	.	.	0	14	NA	NA	NA
1	10110574	C	G	exonic	ENSDARG00000096594	.	nonsynonymous_SNV	ENSDARG00000096594:ENSDART00000181437:exon1:c.C358G:p.L120V	0	20	4	3	1.33333
1	10110719	C	T	exonic	ENSDARG00000096594	.	nonsynonymous_SNV	ENSDARG00000096594:ENSDART00000181437:exon1:c.C503T:p.T168I	0	14	6	2	3
1	10112997	T	C	UTR3	ENSDARG00000096594;ENSDARG00000104660	ENSDART00000080576:c.*65T>C;ENSDART00000190194:c.*240T>C	.	.	0	24	7	4	1.75
1	10113357	T	A	UTR3	ENSDARG00000104660	ENSDART00000190194:c.*600T>A	.	.	0	11	NA	NA	NA
1	10113640	A	T	UTR3	ENSDARG00000104660	ENSDART00000190194:c.*883A>T	.	.	0	9	NA	NA	NA
1	10118502	C	T	exonic	ENSDARG00000077652	.	.	.	0	15	4	2	2
1	10123850	T	A	UTR3	ENSDARG00000077652	ENSDART00000152432:c.*44T>A	.	.	0	11	NA	NA	NA
1	10124172	C	T	UTR3	ENSDARG00000077652	ENSDART00000152432:c.*366C>T	.	.	0	18	6	2	3
1	10124213	C	A	downstream	ENSDARG00000077652	dist=21	.	.	0	24	10	3	3.33333
1	10124437	A	T	downstream	ENSDARG00000077652	dist=245	.	.	0	12	NA	NA	NA
1	10124518	T	A	downstream	ENSDARG00000077652	dist=326	.	.	0	25	16	4	4
1	10124581	A	T	downstream	ENSDARG00000077652	dist=389	.	.	0	6	NA	NA	NA
1	10126614	C	T	upstream	ENSDARG00000079452	dist=549	.	.	0	15	3	2	1.5
1	10126675	T	G	upstream	ENSDARG00000079452	dist=488	.	.	0	13	NA	NA	NA
1	10127192	T	A	UTR5	ENSDARG00000079452	ENSDART00000110698:c.-1951T>A	.	.	0	25	NA	NA	NA
1	10130863	G	A	exonic	ENSDARG00000079452	.	synonymous_SNV	ENSDARG00000079452:ENSDART00000187740:exon2:c.G198A:p.P66P,ENSDARG00000079452:ENSDART00000110698:exon3:c.G159A:p.P53P	0	18	7	2	3.5
1	10131055	A	G	exonic	ENSDARG00000079452	.	synonymous_SNV	ENSDARG00000079452:ENSDART00000187740:exon2:c.A390G:p.G130G,ENSDARG00000079452:ENSDART00000110698:exon3:c.A351G:p.G117G	0	18	5	3,2	1.66667
1	10133530	G	C	exonic	ENSDARG00000079452	.	nonsynonymous_SNV	ENSDARG00000079452:ENSDART00000187740:exon4:c.G929C:p.G310A,ENSDARG00000079452:ENSDART00000110698:exon5:c.G890C:p.G297A	0	10	NA	NA	NA
1	10133552	G	T	exonic	ENSDARG00000079452	.	synonymous_SNV	ENSDARG00000079452:ENSDART00000187740:exon4:c.G951T:p.R317R,ENSDARG00000079452:ENSDART00000110698:exon5:c.G912T:p.R304R	0	12	NA	NA	NA
1	10133945	G	A	exonic	ENSDARG00000079452	.	synonymous_SNV	ENSDARG00000079452:ENSDART00000187740:exon4:c.G1344A:p.E448E,ENSDARG00000079452:ENSDART00000110698:exon5:c.G1305A:p.E435E	0	21	7	3	2.33333
1	10137591	A	T	UTR3	ENSDARG00000079452	ENSDART00000187740:c.*495A>T	.	.	0	8	NA	NA	NA
1	10137594	G	C	UTR3	ENSDARG00000079452	ENSDART00000187740:c.*498G>C	.	.	0	8	NA	NA	NA
1	10137696	T	C	UTR3	ENSDARG00000079452	ENSDART00000187740:c.*600T>C	.	.	0	4	NA	NA	NA
1	10137706	T	A	UTR3	ENSDARG00000079452	ENSDART00000187740:c.*610T>A	.	.	0	5	NA	NA	NA
1	10137927	A	T	downstream	ENSDARG00000079452	dist=151	.	.	0	3	5	2	2.5
1	10138718	G	C	downstream	ENSDARG00000079452	dist=942	.	.	0	10	NA	NA	NA
1	10138733	C	T	downstream	ENSDARG00000079452	dist=957	.	.	0	10	NA	NA	NA
1	10220675	A	T	upstream	ENSDARG00000089943	dist=893	.	.	0	13	4	3	1.33333
1	10221269	C	T	upstream	ENSDARG00000089943	dist=299	.	.	0	17	7	6	1.16667
1	10222676	G	T	UTR5	ENSDARG00000089943	ENSDART00000152424:c.-56G>T	.	.	0	7	3	2	1.5
1	10235299	G	A	UTR3	ENSDARG00000089943	ENSDART00000152424:c.*94G>A	.	.	0	10	6	4	1.5
1	10235345	C	T	downstream	ENSDARG00000089943	dist=8	.	.	0	14	4	2	2
1	10235392	G	T	downstream	ENSDARG00000089943	dist=55	.	.	0	6	NA	NA	NA
1	10236122	G	T	downstream	ENSDARG00000089943	dist=785	.	.	0	12	6	3	2
1	10269261	T	C	downstream	ENSDARG00000096536	dist=986	.	.	1	4	5	2	2.5
1	10269495	AT	GC	downstream	ENSDARG00000096536	dist=751	.	.	0	11	NA	NA	NA
1	10269671	T	C	downstream	ENSDARG00000096536	dist=576	.	.	0	33	12	5	2.4
1	10269854	T	A	downstream	ENSDARG00000096536	dist=393	.	.	0	8	12	4	3
1	10269899	A	G	downstream	ENSDARG00000096536	dist=348	.	.	0	15	8	3	2.66667
1	10270003	A	G	downstream	ENSDARG00000096536	dist=244	.	.	0	18	NA	NA	NA
1	10270015	C	T	downstream	ENSDARG00000096536	dist=232	.	.	0	18	NA	NA	NA
1	10270032	C	A	downstream	ENSDARG00000096536	dist=215	.	.	0	12	NA	NA	NA
1	10270448	C	T	ncRNA_exonic	ENSDARG00000096536	.	.	.	0	20	6	5	1.2
1	10270510	G	A	ncRNA_exonic	ENSDARG00000096536	.	.	.	0	21	NA	NA	NA
1	10270662	AA	GC	ncRNA_exonic	ENSDARG00000096536	.	.	.	0	2	NA	NA	NA
1	10270860	G	A	ncRNA_exonic	ENSDARG00000096536	.	.	.	0	19	6	2	3
1	10273256	T	G	upstream	ENSDARG00000096536	dist=531	.	.	0	18	12	4	3
1	10273523	T	G	upstream	ENSDARG00000096536	dist=798	.	.	0	5	NA	NA	NA
1	10296424	C	T	upstream	ENSDARG00000077533	dist=603	.	.	0	18	NA	NA	NA
1	10296669	T	G	upstream	ENSDARG00000077533	dist=358	.	.	0	21	5	4	1.25
1	10296823	G	T	upstream	ENSDARG00000077533	dist=204	.	.	0	15	8	2	4
1	10296980	G	A	upstream	ENSDARG00000077533	dist=47	.	.	0	23	NA	NA	NA
1	10304066	T	A	downstream	ENSDARG00000077533	dist=22	.	.	0	18	NA	NA	NA
1	10304076	T	C	downstream	ENSDARG00000077533	dist=32	.	.	0	15	NA	NA	NA
1	10304087	G	A	downstream	ENSDARG00000077533	dist=43	.	.	0	13	NA	NA	NA
1	10304095	C	T	downstream	ENSDARG00000077533	dist=51	.	.	0	14	NA	NA	NA
1	10304268	G	A	downstream	ENSDARG00000077533	dist=224	.	.	0	16	6	2	3
1	10304270	A	G	downstream	ENSDARG00000077533	dist=226	.	.	0	16	5	3	1.66667
1	10304369	A	G	downstream	ENSDARG00000077533	dist=325	.	.	0	13	4	3	1.33333
1	10305096	A	G	upstream	ENSDARG00000030563	dist=515	.	.	0	13	NA	NA	NA
1	10305705	C	T	exonic	ENSDARG00000030563	.	synonymous_SNV	ENSDARG00000030563:ENSDART00000043881:exon1:c.C48T:p.L16L	0	17	NA	NA	NA
1	10305747	A	T	exonic	ENSDARG00000030563	.	synonymous_SNV	ENSDARG00000030563:ENSDART00000043881:exon1:c.A90T:p.V30V	0	18	7	2	3.5
1	10305750	T	A	exonic	ENSDARG00000030563	.	synonymous_SNV	ENSDARG00000030563:ENSDART00000043881:exon1:c.T93A:p.I31I	0	17	5	2	2.5
1	10314696	G	T	UTR3	ENSDARG00000030563	ENSDART00000043881:c.*262G>T	.	.	0	3	NA	NA	NA
1	10315028	T	C	UTR3	ENSDARG00000030563	ENSDART00000043881:c.*594T>C	.	.	0	23	NA	NA	NA
1	10315804	C	G	downstream	ENSDARG00000030563	dist=598	.	.	1	13	NA	NA	NA
1	10315918	T	G	downstream	ENSDARG00000030563	dist=712	.	.	1	15	4	2	2
1	10316037	C	A	downstream	ENSDARG00000030563	dist=831	.	.	0	14	NA	NA	NA
1	10317386	A	T	upstream	ENSDARG00000026387	dist=703	.	.	0	9	NA	NA	NA
1	10317393	T	A	upstream	ENSDARG00000026387	dist=696	.	.	0	10	NA	NA	NA
1	10317774	C	A	upstream	ENSDARG00000026387	dist=315	.	.	0	14	11	3	3.66667
1	10318146	C	T	UTR5	ENSDARG00000026387	ENSDART00000029774:c.-58C>T	.	.	0	13	NA	NA	NA
1	10318193	C	T	UTR5	ENSDARG00000026387	ENSDART00000029774:c.-11C>T	.	.	0	12	3	2	1.5
1	10325146	C	G	downstream	ENSDARG00000026387	dist=121	.	.	0	14	NA	NA	NA
1	10325432	G	A	downstream	ENSDARG00000026387	dist=407	.	.	0	10	NA	NA	NA
1	10325596	G	A	downstream	ENSDARG00000026387	dist=571	.	.	0	8	7	4	1.75
1	10325712	C	A	downstream	ENSDARG00000026387	dist=687	.	.	0	18	5	3	1.66667
1	10325830	C	T	downstream	ENSDARG00000026387	dist=805	.	.	0	13	NA	NA	NA
1	10325872	A	T	downstream	ENSDARG00000026387	dist=847	.	.	0	16	NA	NA	NA
1	10325884	T	A	downstream	ENSDARG00000026387	dist=859	.	.	0	17	NA	NA	NA
1	10335691	GC	AG	downstream	ENSDARG00000070495	dist=989	.	.	0	12	NA	NA	NA
1	10335860	G	A	downstream	ENSDARG00000070495	dist=821	.	.	0	16	NA	NA	NA
1	10338831	A	C	exonic	ENSDARG00000070495	.	synonymous_SNV	ENSDARG00000070495:ENSDART00000109141:exon7:c.T618G:p.P206P,ENSDARG00000070495:ENSDART00000152565:exon7:c.T642G:p.P214P	0	17	8	4	2
1	10348156	T	A	upstream	ENSDARG00000070495	dist=849	.	.	0	16	NA	NA	NA
1	10362891	T	C	upstream	ENSDARG00000084766	dist=829	.	.	0	5	NA	NA	NA
1	10362893	C	T	upstream	ENSDARG00000084766	dist=827	.	.	0	4	NA	NA	NA
1	10362911	G	A	upstream	ENSDARG00000084766	dist=809	.	.	0	12	NA	NA	NA
1	10363437	C	T	upstream	ENSDARG00000084766	dist=283	.	.	0	17	NA	NA	NA
1	10363475	A	G	upstream	ENSDARG00000084766	dist=245	.	.	0	16	NA	NA	NA
1	10364331	C	G	downstream	ENSDARG00000084766	dist=480	.	.	0	17	5	3	1.66667
1	10364372	A	G	downstream	ENSDARG00000084766	dist=521	.	.	0	13	8	3	2.66667
1	10378161	A	G	upstream	ENSDARG00000034785	dist=545	.	.	0	22	6	2	3
1	10378187	G	A	upstream	ENSDARG00000034785	dist=519	.	.	0	18	7	2	3.5
1	10378237	A	T	upstream	ENSDARG00000034785	dist=469	.	.	0	7	4	3	1.33333
1	10378745	T	A	UTR5	ENSDARG00000034785	ENSDART00000132076:c.-98T>A;ENSDART00000046283:c.-98T>A;ENSDART00000103535:c.-107T>A	.	.	0	15	5	2	2.5
1	10378842	A	T	UTR5	ENSDARG00000034785	ENSDART00000132076:c.-1A>T;ENSDART00000046283:c.-1A>T;ENSDART00000103535:c.-10A>T	.	.	0	8	6	3	2
1	10411661	C	T	exonic	ENSDARG00000034785	.	synonymous_SNV	ENSDARG00000034785:ENSDART00000046283:exon2:c.C510T:p.H170H,ENSDARG00000034785:ENSDART00000103535:exon2:c.C501T:p.H167H,ENSDARG00000034785:ENSDART00000132076:exon2:c.C510T:p.H170H	0	15	NA	NA	NA
1	10439938	A	C	exonic	ENSDARG00000034785	.	nonsynonymous_SNV	ENSDARG00000034785:ENSDART00000046283:exon8:c.A1193C:p.N398T	0	12	4	2,3	2
1	10448067	A	C	UTR3	ENSDARG00000034785	ENSDART00000046283:c.*87A>C	.	.	0	15	9	6	1.5
1	10448089	A	T	UTR3	ENSDARG00000034785	ENSDART00000046283:c.*109A>T	.	.	0	18	9	6	1.5
1	10448106	C	T	UTR3	ENSDARG00000034785	ENSDART00000046283:c.*126C>T	.	.	0	16	7	2	3.5
1	10448227	T	C	UTR3	ENSDARG00000034785	ENSDART00000046283:c.*247T>C	.	.	0	24	NA	NA	NA
1	10463328	G	T	UTR3	ENSDARG00000070512	ENSDART00000040116:c.*72C>A	.	.	0	16	NA	NA	NA
1	10471149	C	T	exonic	ENSDARG00000070512	.	synonymous_SNV	ENSDARG00000070512:ENSDART00000040116:exon3:c.G270A:p.R90R	0	25	11	4	2.75
1	10473495	T	A	exonic	ENSDARG00000070512	.	nonsynonymous_SNV	ENSDARG00000070512:ENSDART00000040116:exon1:c.A16T:p.S6C	0	9	3	2	1.5
1	10486092	TG	CT	UTR3	ENSDARG00000070504	ENSDART00000179237:c.*789_*789delinsAG;ENSDART00000186876:c.*789_*789delinsAG	.	.	0	10	NA	NA	NA
1	10486166	T	C	UTR3	ENSDARG00000070504	ENSDART00000179237:c.*716A>G;ENSDART00000186876:c.*716A>G	.	.	0	6	NA	NA	NA
1	10486180	C	G	UTR3	ENSDARG00000070504	ENSDART00000179237:c.*702G>C;ENSDART00000186876:c.*702G>C	.	.	0	7	NA	NA	NA
1	10486200	C	G	UTR3	ENSDARG00000070504	ENSDART00000179237:c.*682G>C;ENSDART00000186876:c.*682G>C	.	.	0	11	NA	NA	NA
1	10486219	A	T	UTR3	ENSDARG00000070504	ENSDART00000179237:c.*663T>A;ENSDART00000186876:c.*663T>A	.	.	0	8	3	2	1.5
1	10486225	T	C	UTR3	ENSDARG00000070504	ENSDART00000179237:c.*657A>G;ENSDART00000186876:c.*657A>G	.	.	0	10	3	2	1.5
1	10486283	T	G	UTR3	ENSDARG00000070504	ENSDART00000179237:c.*599A>C;ENSDART00000186876:c.*599A>C	.	.	0	11	NA	NA	NA
1	10486309	G	T	UTR3	ENSDARG00000070504	ENSDART00000179237:c.*573C>A;ENSDART00000186876:c.*573C>A	.	.	1	20	NA	NA	NA
1	10486389	A	G	UTR3	ENSDARG00000070504	ENSDART00000179237:c.*493T>C;ENSDART00000186876:c.*493T>C	.	.	0	16	4	2	2
1	10486491	A	G	UTR3	ENSDARG00000070504	ENSDART00000179237:c.*391T>C;ENSDART00000186876:c.*391T>C	.	.	0	15	NA	NA	NA
1	10486512	T	C	UTR3	ENSDARG00000070504	ENSDART00000179237:c.*370A>G;ENSDART00000186876:c.*370A>G	.	.	0	13	8	2	4
1	10486597	C	T	UTR3	ENSDARG00000070504	ENSDART00000179237:c.*285G>A;ENSDART00000186876:c.*285G>A	.	.	0	17	NA	NA	NA
1	10486622	G	A	UTR3	ENSDARG00000070504	ENSDART00000179237:c.*260C>T;ENSDART00000186876:c.*260C>T	.	.	0	21	NA	NA	NA
1	10486661	G	C	UTR3	ENSDARG00000070504	ENSDART00000179237:c.*221C>G;ENSDART00000186876:c.*221C>G	.	.	0	16	4	3	1.33333
1	10486713	A	C	UTR3	ENSDARG00000070504	ENSDART00000179237:c.*169T>G;ENSDART00000186876:c.*169T>G	.	.	0	6	NA	NA	NA
1	10486828	A	C	UTR3	ENSDARG00000070504	ENSDART00000179237:c.*54T>G;ENSDART00000186876:c.*54T>G;ENSDART00000040502:c.*54T>G	.	.	0	11	NA	NA	NA
1	10487121	C	T	exonic	ENSDARG00000070504	.	nonsynonymous_SNV	ENSDARG00000070504:ENSDART00000040502:exon10:c.G2878A:p.V960I,ENSDARG00000070504:ENSDART00000179237:exon10:c.G2887A:p.V963I,ENSDARG00000070504:ENSDART00000186876:exon10:c.G2953A:p.V985I,ENSDARG00000070504:ENSDART00000131294:exon12:c.G2899A:p.V967I	0	15	NA	NA	NA
1	10487245	G	A	exonic	ENSDARG00000070504	.	synonymous_SNV	ENSDARG00000070504:ENSDART00000040502:exon10:c.C2754T:p.H918H,ENSDARG00000070504:ENSDART00000179237:exon10:c.C2763T:p.H921H,ENSDARG00000070504:ENSDART00000186876:exon10:c.C2829T:p.H943H,ENSDARG00000070504:ENSDART00000131294:exon12:c.C2775T:p.H925H	0	14	6	3	2
1	10487281	G	A	exonic	ENSDARG00000070504	.	synonymous_SNV	ENSDARG00000070504:ENSDART00000040502:exon10:c.C2718T:p.T906T,ENSDARG00000070504:ENSDART00000179237:exon10:c.C2727T:p.T909T,ENSDARG00000070504:ENSDART00000186876:exon10:c.C2793T:p.T931T,ENSDARG00000070504:ENSDART00000131294:exon12:c.C2739T:p.T913T	0	7	3	2	1.5
1	10487299	T	C	exonic	ENSDARG00000070504	.	synonymous_SNV	ENSDARG00000070504:ENSDART00000040502:exon10:c.A2700G:p.P900P,ENSDARG00000070504:ENSDART00000179237:exon10:c.A2709G:p.P903P,ENSDARG00000070504:ENSDART00000186876:exon10:c.A2775G:p.P925P,ENSDARG00000070504:ENSDART00000131294:exon12:c.A2721G:p.P907P	0	4	NA	NA	NA
1	10487302	A	G	exonic	ENSDARG00000070504	.	synonymous_SNV	ENSDARG00000070504:ENSDART00000040502:exon10:c.T2697C:p.L899L,ENSDARG00000070504:ENSDART00000179237:exon10:c.T2706C:p.L902L,ENSDARG00000070504:ENSDART00000186876:exon10:c.T2772C:p.L924L,ENSDARG00000070504:ENSDART00000131294:exon12:c.T2718C:p.L906L	0	4	NA	NA	NA
1	10487491	T	C	exonic	ENSDARG00000070504	.	synonymous_SNV	ENSDARG00000070504:ENSDART00000040502:exon10:c.A2508G:p.T836T,ENSDARG00000070504:ENSDART00000179237:exon10:c.A2517G:p.T839T,ENSDARG00000070504:ENSDART00000186876:exon10:c.A2583G:p.T861T,ENSDARG00000070504:ENSDART00000131294:exon12:c.A2529G:p.T843T	0	9	NA	NA	NA
1	10487539	G	C	exonic	ENSDARG00000070504	.	synonymous_SNV	ENSDARG00000070504:ENSDART00000040502:exon10:c.C2460G:p.V820V,ENSDARG00000070504:ENSDART00000179237:exon10:c.C2469G:p.V823V,ENSDARG00000070504:ENSDART00000186876:exon10:c.C2535G:p.V845V,ENSDARG00000070504:ENSDART00000131294:exon12:c.C2481G:p.V827V	0	15	NA	NA	NA
1	10487565	T	C	exonic	ENSDARG00000070504	.	nonsynonymous_SNV	ENSDARG00000070504:ENSDART00000040502:exon10:c.A2434G:p.T812A,ENSDARG00000070504:ENSDART00000179237:exon10:c.A2443G:p.T815A,ENSDARG00000070504:ENSDART00000186876:exon10:c.A2509G:p.T837A,ENSDARG00000070504:ENSDART00000131294:exon12:c.A2455G:p.T819A	0	13	NA	NA	NA
1	10487622	G	A	exonic	ENSDARG00000070504	.	nonsynonymous_SNV	ENSDARG00000070504:ENSDART00000040502:exon10:c.C2377T:p.R793C,ENSDARG00000070504:ENSDART00000179237:exon10:c.C2386T:p.R796C,ENSDARG00000070504:ENSDART00000186876:exon10:c.C2452T:p.R818C,ENSDARG00000070504:ENSDART00000131294:exon12:c.C2398T:p.R800C	0	8	6	5	1.2
1	10487689	G	A	exonic	ENSDARG00000070504	.	synonymous_SNV	ENSDARG00000070504:ENSDART00000040502:exon10:c.C2310T:p.P770P,ENSDARG00000070504:ENSDART00000179237:exon10:c.C2319T:p.P773P,ENSDARG00000070504:ENSDART00000186876:exon10:c.C2385T:p.P795P,ENSDARG00000070504:ENSDART00000131294:exon12:c.C2331T:p.P777P	0	10	NA	NA	NA
1	10487707	G	A	exonic	ENSDARG00000070504	.	synonymous_SNV	ENSDARG00000070504:ENSDART00000040502:exon10:c.C2292T:p.L764L,ENSDARG00000070504:ENSDART00000179237:exon10:c.C2301T:p.L767L,ENSDARG00000070504:ENSDART00000186876:exon10:c.C2367T:p.L789L,ENSDARG00000070504:ENSDART00000131294:exon12:c.C2313T:p.L771L	0	11	NA	NA	NA
1	10487731	G	A	exonic	ENSDARG00000070504	.	synonymous_SNV	ENSDARG00000070504:ENSDART00000040502:exon10:c.C2268T:p.F756F,ENSDARG00000070504:ENSDART00000179237:exon10:c.C2277T:p.F759F,ENSDARG00000070504:ENSDART00000186876:exon10:c.C2343T:p.F781F,ENSDARG00000070504:ENSDART00000131294:exon12:c.C2289T:p.F763F	0	8	NA	NA	NA
1	10496427	G	A	UTR3	ENSDARG00000034785	ENSDART00000132076:c.*174G>A;ENSDART00000103535:c.*217G>A	.	.	0	15	NA	NA	NA
1	10496564	C	T	UTR3	ENSDARG00000034785	ENSDART00000132076:c.*311C>T;ENSDART00000103535:c.*354C>T	.	.	0	15	NA	NA	NA
1	10509675	A	T	UTR3	ENSDARG00000070504	ENSDART00000140495:c.*284T>A	.	.	0	9	4	3	1.33333
1	10509777	G	A	UTR3	ENSDARG00000070504	ENSDART00000140495:c.*182C>T	.	.	0	18	6	4	1.5
1	10509780	A	C	UTR3	ENSDARG00000070504	ENSDART00000140495:c.*179T>G	.	.	0	18	NA	NA	NA
1	10620056	G	A	UTR5	ENSDARG00000070504	ENSDART00000131294:c.-42119C>T;ENSDART00000140495:c.-42119C>T	.	.	0	15	7	4	1.75
1	10620235	T	C	UTR5	ENSDARG00000070504	ENSDART00000131294:c.-42298A>G;ENSDART00000140495:c.-42298A>G	.	.	0	18	5	3	1.66667
1	10620289	T	C	UTR5	ENSDARG00000070504	ENSDART00000131294:c.-42352A>G;ENSDART00000140495:c.-42352A>G	.	.	0	10	3	2	1.5
1	10620319	C	A	UTR5	ENSDARG00000070504	ENSDART00000131294:c.-42382G>T;ENSDART00000140495:c.-42382G>T	.	.	0	7	NA	NA	NA
1	10620367	A	G	upstream	ENSDARG00000070504	dist=22	.	.	0	10	NA	NA	NA
1	10635066	A	G	downstream	ENSDARG00000062057	dist=998	.	.	0	11	NA	NA	NA
1	10635087	A	T	downstream	ENSDARG00000062057	dist=977	.	.	0	13	NA	NA	NA
1	10635110	C	T	downstream	ENSDARG00000062057	dist=954	.	.	0	15	NA	NA	NA
1	10635116	G	A	downstream	ENSDARG00000062057	dist=948	.	.	0	9	NA	NA	NA
1	10635128	A	G	downstream	ENSDARG00000062057	dist=936	.	.	0	7	NA	NA	NA
1	10635265	G	A	downstream	ENSDARG00000062057	dist=799	.	.	0	6	NA	NA	NA
1	10635585	C	A	downstream	ENSDARG00000062057	dist=479	.	.	0	5	NA	NA	NA
1	10635595	C	A	downstream	ENSDARG00000062057	dist=469	.	.	0	6	NA	NA	NA
1	10635633	T	C	downstream	ENSDARG00000062057	dist=431	.	.	0	9	NA	NA	NA
1	10635656	C	G	downstream	ENSDARG00000062057	dist=408	.	.	0	9	7	2	3.5
1	10635678	T	C	downstream	ENSDARG00000062057	dist=386	.	.	0	5	NA	NA	NA
1	10635697	A	G	downstream	ENSDARG00000062057	dist=367	.	.	0	7	NA	NA	NA
1	10635710	C	T	downstream	ENSDARG00000062057	dist=354	.	.	0	6	NA	NA	NA
1	10635717	A	G	downstream	ENSDARG00000062057	dist=347	.	.	0	6	NA	NA	NA
1	10635752	T	A	downstream	ENSDARG00000062057	dist=312	.	.	0	10	NA	NA	NA
1	10635764	A	G	downstream	ENSDARG00000062057	dist=300	.	.	0	12	NA	NA	NA
1	10635803	A	G	downstream	ENSDARG00000062057	dist=261	.	.	0	19	NA	NA	NA
1	10635828	G	A	downstream	ENSDARG00000062057	dist=236	.	.	0	24	NA	NA	NA
1	10635864	A	C	downstream	ENSDARG00000062057	dist=200	.	.	0	20	NA	NA	NA
1	10635887	T	C	downstream	ENSDARG00000062057	dist=177	.	.	0	16	NA	NA	NA
1	10635941	C	T	downstream	ENSDARG00000062057	dist=123	.	.	0	8	NA	NA	NA
1	10635949	T	G	downstream	ENSDARG00000062057	dist=115	.	.	0	7	NA	NA	NA
1	10635951	A	T	downstream	ENSDARG00000062057	dist=113	.	.	0	7	NA	NA	NA
1	10635954	A	G	downstream	ENSDARG00000062057	dist=110	.	.	0	7	NA	NA	NA
1	10635973	AC	TT	downstream	ENSDARG00000062057	dist=90	.	.	0	7	NA	NA	NA
1	10635994	A	T	downstream	ENSDARG00000062057	dist=70	.	.	0	8	NA	NA	NA
1	10635998	A	C	downstream	ENSDARG00000062057	dist=66	.	.	0	7	NA	NA	NA
1	10636021	A	G	downstream	ENSDARG00000062057	dist=43	.	.	0	11	12	3	4
1	10636045	A	C	downstream	ENSDARG00000062057	dist=19	.	.	0	11	NA	NA	NA
1	10636051	T	A	downstream	ENSDARG00000062057	dist=13	.	.	0	9	NA	NA	NA
1	10636066	C	A	UTR3	ENSDARG00000062057	ENSDART00000103550:c.*1651G>T	.	.	0	3	NA	NA	NA
1	10636068	C	A	UTR3	ENSDARG00000062057	ENSDART00000103550:c.*1649G>T	.	.	0	3	NA	NA	NA
1	10636086	A	C	UTR3	ENSDARG00000062057	ENSDART00000103550:c.*1631T>G	.	.	0	3	NA	NA	NA
1	10636092	A	C	UTR3	ENSDARG00000062057	ENSDART00000103550:c.*1625T>G	.	.	0	3	NA	NA	NA
1	10636100	A	G	UTR3	ENSDARG00000062057	ENSDART00000103550:c.*1617T>C	.	.	0	6	NA	NA	NA
1	10636115	G	A	UTR3	ENSDARG00000062057	ENSDART00000103550:c.*1602C>T	.	.	0	10	NA	NA	NA
1	10636124	A	G	UTR3	ENSDARG00000062057	ENSDART00000103550:c.*1593T>C	.	.	0	11	NA	NA	NA
1	10636134	G	T	UTR3	ENSDARG00000062057	ENSDART00000103550:c.*1583C>A	.	.	0	11	16	4	4
1	10636139	G	T	UTR3	ENSDARG00000062057	ENSDART00000103550:c.*1578C>A	.	.	0	13	NA	NA	NA
1	10636205	C	T	UTR3	ENSDARG00000062057	ENSDART00000103550:c.*1512G>A	.	.	0	16	NA	NA	NA
1	10636219	A	G	UTR3	ENSDARG00000062057	ENSDART00000103550:c.*1498T>C	.	.	0	4	NA	NA	NA
1	10636223	TA	CT	UTR3	ENSDARG00000062057	ENSDART00000103550:c.*1494_*1493delinsAG	.	.	0	4	NA	NA	NA
1	10636231	GA	TT	UTR3	ENSDARG00000062057	ENSDART00000103550:c.*1486_*1485delinsAA	.	.	0	5	NA	NA	NA
1	10636345	C	T	UTR3	ENSDARG00000062057	ENSDART00000103550:c.*1372G>A	.	.	0	22	8	3	2.66667
1	10636356	C	A	UTR3	ENSDARG00000062057	ENSDART00000103550:c.*1361G>T	.	.	0	23	8	4	2
1	10636367	C	T	UTR3	ENSDARG00000062057	ENSDART00000103550:c.*1350G>A	.	.	0	24	9	5	1.8
1	10636400	G	A	UTR3	ENSDARG00000062057	ENSDART00000103550:c.*1317C>T	.	.	0	12	6	3	2
1	10636416	TA	GG	UTR3	ENSDARG00000062057	ENSDART00000103550:c.*1301_*1300delinsCC	.	.	0	8	7	2	3.5
1	10636430	A	G	UTR3	ENSDARG00000062057	ENSDART00000103550:c.*1287T>C	.	.	0	5	NA	NA	NA
1	10636487	T	G	UTR3	ENSDARG00000062057	ENSDART00000103550:c.*1230A>C	.	.	0	3	NA	NA	NA
1	10636502	T	A	UTR3	ENSDARG00000062057	ENSDART00000103550:c.*1215A>T	.	.	0	7	NA	NA	NA
1	10636555	T	G	UTR3	ENSDARG00000062057	ENSDART00000103550:c.*1162A>C	.	.	0	28	NA	NA	NA
1	10636584	A	G	UTR3	ENSDARG00000062057	ENSDART00000103550:c.*1133T>C	.	.	0	33	10	3	3.33333
1	10636610	A	C	UTR3	ENSDARG00000062057	ENSDART00000103550:c.*1107T>G	.	.	0	25	NA	NA	NA
1	10636724	G	T	UTR3	ENSDARG00000062057	ENSDART00000103550:c.*993C>A	.	.	0	21	7	2	3.5
1	10636756	A	G	UTR3	ENSDARG00000062057	ENSDART00000103550:c.*961T>C	.	.	0	19	5	3	1.66667
1	10636773	T	C	UTR3	ENSDARG00000062057	ENSDART00000103550:c.*944A>G	.	.	0	15	4	2	2
1	10636777	C	G	UTR3	ENSDARG00000062057	ENSDART00000103550:c.*940G>C	.	.	0	16	5	2	2.5
1	10636782	T	C	UTR3	ENSDARG00000062057	ENSDART00000103550:c.*935A>G	.	.	1	16	5	2	2.5
1	10636793	C	A	UTR3	ENSDARG00000062057	ENSDART00000103550:c.*924G>T	.	.	0	14	NA	NA	NA
1	10636823	G	T	UTR3	ENSDARG00000062057	ENSDART00000103550:c.*894C>A	.	.	0	20	NA	NA	NA
1	10636850	A	C	UTR3	ENSDARG00000062057	ENSDART00000103550:c.*867T>G	.	.	0	6	NA	NA	NA
1	10636859	G	A	UTR3	ENSDARG00000062057	ENSDART00000103550:c.*858C>T	.	.	0	10	NA	NA	NA
1	10636873	A	G	UTR3	ENSDARG00000062057	ENSDART00000103550:c.*844T>C	.	.	0	14	NA	NA	NA
1	10636895	C	T	UTR3	ENSDARG00000062057	ENSDART00000103550:c.*822G>A	.	.	0	20	NA	NA	NA
1	10636906	A	T	UTR3	ENSDARG00000062057	ENSDART00000103550:c.*811T>A	.	.	0	19	7	2	3.5
1	10636947	G	A	UTR3	ENSDARG00000062057	ENSDART00000103550:c.*770C>T	.	.	0	8	6	4	1.5
1	10636958	A	G	UTR3	ENSDARG00000062057	ENSDART00000103550:c.*759T>C	.	.	0	3	7	3	2.33333
1	10637029	C	T	UTR3	ENSDARG00000062057	ENSDART00000103550:c.*688G>A	.	.	0	19	8	4	2
1	10637038	A	G	UTR3	ENSDARG00000062057	ENSDART00000103550:c.*679T>C	.	.	1	17	10	4	2.5
1	10637043	C	G	UTR3	ENSDARG00000062057	ENSDART00000103550:c.*674G>C	.	.	1	15	10	4	2.5
1	10637185	G	C	UTR3	ENSDARG00000062057	ENSDART00000103550:c.*532C>G	.	.	0	11	5	2	2.5
1	10637188	T	C	UTR3	ENSDARG00000062057	ENSDART00000103550:c.*529A>G	.	.	0	10	6	2	3
1	10637201	A	G	UTR3	ENSDARG00000062057	ENSDART00000103550:c.*516T>C	.	.	0	10	6	2	3
1	10637231	G	A	UTR3	ENSDARG00000062057	ENSDART00000103550:c.*486C>T	.	.	0	14	NA	NA	NA
1	10637233	C	T	UTR3	ENSDARG00000062057	ENSDART00000103550:c.*484G>A	.	.	0	12	NA	NA	NA
1	10637267	C	A	UTR3	ENSDARG00000062057	ENSDART00000103550:c.*450G>T	.	.	0	24	3	2	1.5
1	10637343	C	A	UTR3	ENSDARG00000062057	ENSDART00000103550:c.*374G>T	.	.	1	20	NA	NA	NA
1	10637349	TT	CC	UTR3	ENSDARG00000062057	ENSDART00000103550:c.*368_*367delinsGG	.	.	0	19	NA	NA	NA
1	10637475	A	C	UTR3	ENSDARG00000062057	ENSDART00000103550:c.*242T>G	.	.	0	10	6	2	3
1	10637482	AA	TG	UTR3	ENSDARG00000062057	ENSDART00000103550:c.*235_*234delinsCA	.	.	0	9	3	2,3	1.5
1	10637506	A	G	UTR3	ENSDARG00000062057	ENSDART00000103550:c.*211T>C	.	.	0	5	4	2	2
1	10637512	T	A	UTR3	ENSDARG00000062057	ENSDART00000103550:c.*205A>T	.	.	0	3	NA	NA	NA
1	10637514	G	A	UTR3	ENSDARG00000062057	ENSDART00000103550:c.*203C>T	.	.	0	3	3	2	1.5
1	10637520	T	A	UTR3	ENSDARG00000062057	ENSDART00000103550:c.*197A>T	.	.	0	3	NA	NA	NA
1	10637560	C	T	UTR3	ENSDARG00000062057	ENSDART00000103550:c.*157G>A	.	.	0	15	7	2	3.5
1	10637580	T	C	UTR3	ENSDARG00000062057	ENSDART00000103550:c.*137A>G	.	.	0	18	7	2	3.5
1	10637595	T	G	UTR3	ENSDARG00000062057	ENSDART00000103550:c.*122A>C	.	.	0	18	7	3	2.33333
1	10637678	C	G	UTR3	ENSDARG00000062057	ENSDART00000103550:c.*39G>C	.	.	0	34	12	9	1.33333
1	10637689	T	A	UTR3	ENSDARG00000062057	ENSDART00000103550:c.*28A>T	.	.	0	32	9	7	1.28571
1	10637716	T	A	UTR3	ENSDARG00000062057	ENSDART00000103550:c.*1A>T	.	.	0	37	10	7	1.42857
1	10637802	A	T	exonic	ENSDARG00000062057	.	nonsynonymous_SNV	ENSDARG00000062057:ENSDART00000103550:exon3:c.T422A:p.L141Q	0	7	NA	NA	NA
1	10637810	G	T	exonic	ENSDARG00000062057	.	nonsynonymous_SNV	ENSDARG00000062057:ENSDART00000103550:exon3:c.C414A:p.H138Q	0	5	NA	NA	NA
1	10637929	G	T	exonic	ENSDARG00000062057	.	nonsynonymous_SNV	ENSDARG00000062057:ENSDART00000103550:exon2:c.C389A:p.T130N	0	5	NA	NA	NA
1	10637947	C	G	exonic	ENSDARG00000062057	.	nonsynonymous_SNV	ENSDARG00000062057:ENSDART00000103550:exon2:c.G371C:p.G124A	0	11	NA	NA	NA
1	10637956	C	T	exonic	ENSDARG00000062057	.	nonsynonymous_SNV	ENSDARG00000062057:ENSDART00000103550:exon2:c.G362A:p.G121E	0	12	NA	NA	NA
1	10637959	C	G	exonic	ENSDARG00000062057	.	nonsynonymous_SNV	ENSDARG00000062057:ENSDART00000103550:exon2:c.G359C:p.S120T	0	13	NA	NA	NA
1	10637989	T	G	exonic	ENSDARG00000062057	.	nonsynonymous_SNV	ENSDARG00000062057:ENSDART00000103550:exon2:c.A329C:p.Y110S	0	17	NA	NA	NA
1	10638026	A	G	exonic	ENSDARG00000062057	.	synonymous_SNV	ENSDARG00000062057:ENSDART00000103550:exon2:c.T292C:p.L98L	0	14	7	2	3.5
1	10638092	T	G	exonic	ENSDARG00000062057	.	nonsynonymous_SNV	ENSDARG00000062057:ENSDART00000103550:exon2:c.A226C:p.T76P	0	14	5	2	2.5
1	10638108	A	T	exonic	ENSDARG00000062057	.	synonymous_SNV	ENSDARG00000062057:ENSDART00000103550:exon2:c.T210A:p.S70S	0	10	NA	NA	NA
1	10638116	TC	CG	exonic	ENSDARG00000062057	.	nonframeshift_substitution	ENSDARG00000062057:ENSDART00000103550:exon2:c.201_202delinsCG:p.E67_T68delinsDA	0	12	NA	NA	NA
1	10638141	G	T	exonic	ENSDARG00000062057	.	synonymous_SNV	ENSDARG00000062057:ENSDART00000103550:exon2:c.C177A:p.A59A	0	18	NA	NA	NA
1	10638147	A	T	exonic	ENSDARG00000062057	.	synonymous_SNV	ENSDARG00000062057:ENSDART00000103550:exon2:c.T171A:p.I57I	0	18	NA	NA	NA
1	10638156	A	T	exonic	ENSDARG00000062057	.	nonsynonymous_SNV	ENSDARG00000062057:ENSDART00000103550:exon2:c.T162A:p.N54K	0	18	NA	NA	NA
1	10638189	A	C	exonic	ENSDARG00000062057	.	synonymous_SNV	ENSDARG00000062057:ENSDART00000103550:exon2:c.T129G:p.S43S	0	17	5	3	1.66667
1	10638197	C	T	exonic	ENSDARG00000062057	.	nonsynonymous_SNV	ENSDARG00000062057:ENSDART00000103550:exon2:c.G121A:p.V41M	0	15	6	3	2
1	10638215	C	T	exonic	ENSDARG00000062057	.	nonsynonymous_SNV	ENSDARG00000062057:ENSDART00000103550:exon2:c.G103A:p.E35K	0	11	8	3	2.66667
1	10638241	A	G	exonic	ENSDARG00000062057	.	nonsynonymous_SNV	ENSDARG00000062057:ENSDART00000103550:exon2:c.T77C:p.I26T	0	15	7	2	3.5
1	10640729	C	T	UTR5	ENSDARG00000062057	ENSDART00000103550:c.-112G>A	.	.	0	19	6	2	3
1	10640770	AA	CG	upstream	ENSDARG00000062057	dist=22	.	.	0	17	5	2,3	2.5
1	10640802	A	G	upstream	ENSDARG00000062057	dist=54	.	.	0	16	7	4	1.75
1	10640824	A	G	upstream	ENSDARG00000062057	dist=76	.	.	0	15	NA	NA	NA
1	10640873	C	A	upstream	ENSDARG00000062057	dist=125	.	.	0	4	NA	NA	NA
1	10640903	C	T	upstream	ENSDARG00000062057	dist=155	.	.	0	7	NA	NA	NA
1	10640918	C	T	upstream	ENSDARG00000062057	dist=170	.	.	0	9	NA	NA	NA
1	10640922	T	C	upstream	ENSDARG00000062057	dist=174	.	.	0	9	NA	NA	NA
1	10640924	A	T	upstream	ENSDARG00000062057	dist=176	.	.	0	9	NA	NA	NA
1	10641020	A	G	upstream	ENSDARG00000062057	dist=272	.	.	0	5	NA	NA	NA
1	10641074	C	T	upstream	ENSDARG00000062057	dist=326	.	.	0	9	11	3	3.66667
1	10641079	T	A	upstream	ENSDARG00000062057	dist=331	.	.	0	9	12	3	4
1	10641131	G	A	upstream	ENSDARG00000062057	dist=383	.	.	0	6	NA	NA	NA
1	10641144	A	T	upstream	ENSDARG00000062057	dist=396	.	.	0	8	NA	NA	NA
1	10641146	T	C	upstream	ENSDARG00000062057	dist=398	.	.	0	8	NA	NA	NA
1	10641153	AT	GA	upstream	ENSDARG00000062057	dist=405	.	.	0	8	NA	NA	NA
1	10641169	T	G	upstream	ENSDARG00000062057	dist=421	.	.	0	12	7	2	3.5
1	10641179	G	A	upstream	ENSDARG00000062057	dist=431	.	.	0	14	7	2	3.5
1	10641207	G	T	upstream	ENSDARG00000062057	dist=459	.	.	0	10	6	2	3
1	10641326	T	C	upstream;downstream	ENSDARG00000062057;ENSDARG00000067992	dist=578;dist=996	.	.	0	9	NA	NA	NA
1	10641427	TG	CA	upstream;downstream	ENSDARG00000062057;ENSDARG00000067992	dist=679;dist=894	.	.	0	5	NA	NA	NA
1	10642149	CA	TG	downstream	ENSDARG00000067992	dist=172	.	.	1	2	NA	NA	NA
1	10642242	A	G	downstream	ENSDARG00000067992	dist=80	.	.	0	12	NA	NA	NA
1	10642266	T	C	downstream	ENSDARG00000067992	dist=56	.	.	0	12	7	2	3.5
1	10642276	G	T	downstream	ENSDARG00000067992	dist=46	.	.	0	9	NA	NA	NA
1	10642303	T	A	downstream	ENSDARG00000067992	dist=19	.	.	0	4	NA	NA	NA
1	10643169	G	C	UTR3	ENSDARG00000067992	ENSDART00000164541:c.*319C>G;ENSDART00000188958:c.*2051C>G;ENSDART00000190904:c.*2051C>G	.	.	0	5	NA	NA	NA
1	10643171	T	C	UTR3	ENSDARG00000067992	ENSDART00000164541:c.*317A>G;ENSDART00000188958:c.*2049A>G;ENSDART00000190904:c.*2049A>G	.	.	0	5	NA	NA	NA
1	10643199	T	C	UTR3	ENSDARG00000067992	ENSDART00000164541:c.*289A>G;ENSDART00000188958:c.*2021A>G;ENSDART00000190904:c.*2021A>G	.	.	0	7	NA	NA	NA
1	10643253	A	C	UTR3	ENSDARG00000067992	ENSDART00000164541:c.*235T>G;ENSDART00000188958:c.*1967T>G;ENSDART00000190904:c.*1967T>G	.	.	0	8	11	4	2.75
1	10643498	A	T	exonic	ENSDARG00000067992	.	nonsynonymous_SNV	ENSDARG00000067992:ENSDART00000164541:exon3:c.T824A:p.I275N	0	16	NA	NA	NA
1	10643562	C	T	exonic	ENSDARG00000067992	.	nonsynonymous_SNV	ENSDARG00000067992:ENSDART00000164541:exon3:c.G760A:p.V254I	0	5	NA	NA	NA
1	10643621	T	A	exonic	ENSDARG00000067992	.	nonsynonymous_SNV	ENSDARG00000067992:ENSDART00000164541:exon3:c.A701T:p.Y234F	0	10	NA	NA	NA
1	10643799	T	C	UTR3	ENSDARG00000067992	ENSDART00000188958:c.*1421A>G;ENSDART00000190904:c.*1421A>G	.	.	1	2	NA	NA	NA
1	10644789	A	T	UTR3	ENSDARG00000067992	ENSDART00000188958:c.*431T>A;ENSDART00000190904:c.*431T>A	.	.	1	4	NA	NA	NA
1	10645288	C	T	exonic	ENSDARG00000067992	.	nonsynonymous_SNV	ENSDARG00000067992:ENSDART00000164541:exon2:c.G646A:p.E216K,ENSDARG00000067992:ENSDART00000188958:exon2:c.G646A:p.E216K,ENSDARG00000067992:ENSDART00000190904:exon3:c.G640A:p.E214K	0	5	5	2	2.5
1	10645295	C	A	exonic	ENSDARG00000067992	.	nonsynonymous_SNV	ENSDARG00000067992:ENSDART00000164541:exon2:c.G639T:p.E213D,ENSDARG00000067992:ENSDART00000188958:exon2:c.G639T:p.E213D,ENSDARG00000067992:ENSDART00000190904:exon3:c.G633T:p.E211D	0	5	5	2	2.5
1	10645547	T	C	exonic	ENSDARG00000067992	.	synonymous_SNV	ENSDARG00000067992:ENSDART00000164541:exon2:c.A387G:p.S129S,ENSDARG00000067992:ENSDART00000188958:exon2:c.A387G:p.S129S,ENSDARG00000067992:ENSDART00000190904:exon3:c.A381G:p.S127S	0	5	NA	NA	NA
1	10647052	G	A	exonic	ENSDARG00000067992	.	synonymous_SNV	ENSDARG00000067992:ENSDART00000164541:exon1:c.C168T:p.R56R,ENSDARG00000067992:ENSDART00000188958:exon1:c.C168T:p.R56R,ENSDARG00000067992:ENSDART00000190904:exon2:c.C162T:p.R54R	0	11	5	4	1.25
1	10647067	T	C	exonic	ENSDARG00000067992	.	synonymous_SNV	ENSDARG00000067992:ENSDART00000164541:exon1:c.A153G:p.T51T,ENSDARG00000067992:ENSDART00000188958:exon1:c.A153G:p.T51T,ENSDARG00000067992:ENSDART00000190904:exon2:c.A147G:p.T49T	0	15	6	4	1.5
1	10647196	A	C	exonic	ENSDARG00000067992	.	stopgain	ENSDARG00000067992:ENSDART00000164541:exon1:c.T24G:p.Y8X,ENSDARG00000067992:ENSDART00000188958:exon1:c.T24G:p.Y8X	1	14	NA	NA	NA
1	10647853	T	C	upstream	ENSDARG00000067992	dist=369	.	.	0	7	5	4	1.25
1	10648299	G	A	upstream	ENSDARG00000067992	dist=815	.	.	0	3	NA	NA	NA
1	10661372	A	G	upstream	ENSDARG00000103508	dist=940	.	.	0	5	12	3	4
1	10662176	G	T	upstream	ENSDARG00000103508	dist=136	.	.	0	14	9	6	1.5
1	10664087	A	G	downstream	ENSDARG00000103508	dist=562	.	.	1	2	NA	NA	NA
1	10664104	T	A	downstream	ENSDARG00000103508	dist=579	.	.	1	2	NA	NA	NA
1	10664111	TG	CT	downstream	ENSDARG00000103508	dist=586	.	.	1	2	NA	NA	NA
1	10664305	T	C	downstream	ENSDARG00000103508	dist=780	.	.	0	3	NA	NA	NA
1	10664324	T	G	downstream	ENSDARG00000103508	dist=799	.	.	0	3	NA	NA	NA
1	10664356	C	T	downstream	ENSDARG00000103508	dist=831	.	.	0	3	NA	NA	NA
1	10666455	TG	GT	downstream	ENSDARG00000070502	dist=991	.	.	0	7	NA	NA	NA
1	10666460	C	T	downstream	ENSDARG00000070502	dist=987	.	.	0	7	NA	NA	NA
1	10666466	A	T	downstream	ENSDARG00000070502	dist=981	.	.	0	7	NA	NA	NA
1	10666585	G	T	downstream	ENSDARG00000070502	dist=862	.	.	0	3	NA	NA	NA
1	10666598	AT	GG	downstream	ENSDARG00000070502	dist=848	.	.	0	6	NA	NA	NA
1	10666611	CA	TG	downstream	ENSDARG00000070502	dist=835	.	.	0	8	NA	NA	NA
1	10666620	A	T	downstream	ENSDARG00000070502	dist=827	.	.	0	10	NA	NA	NA
1	10666717	C	T	downstream	ENSDARG00000070502	dist=730	.	.	0	9	NA	NA	NA
1	10666719	A	C	downstream	ENSDARG00000070502	dist=728	.	.	1	8	NA	NA	NA
1	10666732	A	G	downstream	ENSDARG00000070502	dist=715	.	.	0	8	NA	NA	NA
1	10666807	C	T	downstream	ENSDARG00000070502	dist=640	.	.	0	16	13	4	3.25
1	10666832	A	T	downstream	ENSDARG00000070502	dist=615	.	.	0	22	11	7	1.57143
1	10666843	AG	CC	downstream	ENSDARG00000070502	dist=603	.	.	0	17	12	4	3
1	10666847	A	C	downstream	ENSDARG00000070502	dist=600	.	.	0	17	12	4	3
1	10666880	C	T	downstream	ENSDARG00000070502	dist=567	.	.	0	13	9	3	3
1	10666940	T	G	downstream	ENSDARG00000070502	dist=507	.	.	0	6	NA	NA	NA
1	10666954	T	C	downstream	ENSDARG00000070502	dist=493	.	.	0	7	NA	NA	NA
1	10667005	A	G	downstream	ENSDARG00000070502	dist=442	.	.	0	17	NA	NA	NA
1	10667019	A	G	downstream	ENSDARG00000070502	dist=428	.	.	0	19	NA	NA	NA
1	10667071	G	C	downstream	ENSDARG00000070502	dist=376	.	.	0	20	NA	NA	NA
1	10667085	G	A	downstream	ENSDARG00000070502	dist=362	.	.	0	18	NA	NA	NA
1	10667094	G	C	downstream	ENSDARG00000070502	dist=353	.	.	0	17	NA	NA	NA
1	10667096	A	G	downstream	ENSDARG00000070502	dist=351	.	.	0	17	NA	NA	NA
1	10667155	A	C	downstream	ENSDARG00000070502	dist=292	.	.	0	9	NA	NA	NA
1	10667158	C	A	downstream	ENSDARG00000070502	dist=289	.	.	0	10	NA	NA	NA
1	10667275	C	T	downstream	ENSDARG00000070502	dist=172	.	.	0	7	10	3	3.33333
1	10667303	C	T	downstream	ENSDARG00000070502	dist=144	.	.	0	19	14	5	2.8
1	10667409	C	A	downstream	ENSDARG00000070502	dist=38	.	.	0	4	NA	NA	NA
1	10667784	G	A	exonic	ENSDARG00000070502	.	synonymous_SNV	ENSDARG00000070502:ENSDART00000152421:exon2:c.C615T:p.D205D	0	12	6	2	3
1	10669121	A	C	exonic	ENSDARG00000070502	.	nonsynonymous_SNV	ENSDARG00000070502:ENSDART00000152421:exon1:c.T316G:p.L106V	0	3	NA	NA	NA
1	10669335	AG	GA	exonic	ENSDARG00000070502	.	nonframeshift_substitution	ENSDARG00000070502:ENSDART00000152421:exon1:c.101_102delinsTC:p.T34I	0	6	9	8	1.125
1	10669449	A	C	upstream	ENSDARG00000070502	dist=13	.	.	0	13	NA	NA	NA
1	10669464	C	T	upstream	ENSDARG00000070502	dist=28	.	.	0	12	9	5	1.8
1	10669513	G	A	upstream	ENSDARG00000070502	dist=77	.	.	0	14	NA	NA	NA
1	10669573	G	T	upstream	ENSDARG00000070502	dist=137	.	.	0	12	NA	NA	NA
1	10670106	AA	TC	upstream	ENSDARG00000070502	dist=670	.	.	0	15	NA	NA	NA
1	10670127	C	A	upstream	ENSDARG00000070502	dist=691	.	.	0	3	NA	NA	NA
1	10670190	A	C	upstream	ENSDARG00000070502	dist=754	.	.	0	7	7	5	1.4
1	10672133	C	G	downstream	ENSDARG00000096564	dist=710	.	.	0	6	5	3	1.66667
1	10672355	G	C	downstream	ENSDARG00000096564	dist=488	.	.	0	4	NA	NA	NA
1	10672499	T	G	downstream	ENSDARG00000096564	dist=344	.	.	0	2	NA	NA	NA
1	10672584	GA	AG	downstream	ENSDARG00000096564	dist=258	.	.	0	4	NA	NA	NA
1	10672648	G	T	downstream	ENSDARG00000096564	dist=195	.	.	1	11	NA	NA	NA
1	10672657	A	C	downstream	ENSDARG00000096564	dist=186	.	.	0	11	NA	NA	NA
1	10672914	C	G	ncRNA_exonic	ENSDARG00000096564	.	.	.	0	4	3	2	1.5
1	10672981	T	G	ncRNA_exonic	ENSDARG00000096564	.	.	.	0	3	7	4	1.75
1	10673003	T	A	ncRNA_exonic	ENSDARG00000096564	.	.	.	0	3	6	3	2
1	10673011	C	A	ncRNA_exonic	ENSDARG00000096564	.	.	.	0	3	NA	NA	NA
1	10673013	C	T	ncRNA_exonic	ENSDARG00000096564	.	.	.	0	3	NA	NA	NA
1	10673016	C	G	ncRNA_exonic	ENSDARG00000096564	.	.	.	0	3	NA	NA	NA
1	10673019	T	C	ncRNA_exonic	ENSDARG00000096564	.	.	.	0	3	NA	NA	NA
1	10673039	T	C	ncRNA_exonic	ENSDARG00000096564	.	.	.	0	13	NA	NA	NA
1	10673041	C	A	ncRNA_exonic	ENSDARG00000096564	.	.	.	0	13	5	3	1.66667
1	10673059	A	G	ncRNA_exonic	ENSDARG00000096564	.	.	.	0	13	4	3	1.33333
1	10673061	T	C	ncRNA_exonic	ENSDARG00000096564	.	.	.	0	14	6	4	1.5
1	10673066	T	C	ncRNA_exonic	ENSDARG00000096564	.	.	.	0	17	6	4	1.5
1	10673138	TG	CA	ncRNA_exonic	ENSDARG00000096564	.	.	.	0	3	NA	NA	NA
1	10675613	C	T	ncRNA_exonic	ENSDARG00000096564	.	.	.	0	23	10	3	3.33333
1	10675647	T	G	ncRNA_exonic	ENSDARG00000096564	.	.	.	0	23	NA	NA	NA
1	10675907	C	A	ncRNA_exonic	ENSDARG00000096564	.	.	.	0	10	8	6	1.33333
1	10675910	T	A	ncRNA_exonic	ENSDARG00000096564	.	.	.	0	9	8	6	1.33333
1	10675916	G	A	ncRNA_exonic	ENSDARG00000096564	.	.	.	0	9	7	6	1.16667
1	10675922	T	C	ncRNA_exonic	ENSDARG00000096564	.	.	.	0	7	7	3	2.33333
1	10680518	C	A	ncRNA_exonic	ENSDARG00000096564	.	.	.	0	23	8	7	1.14286
1	10680831	T	C	ncRNA_exonic	ENSDARG00000096564	.	.	.	0	3	NA	NA	NA
1	10682027	T	G	ncRNA_exonic	ENSDARG00000096564	.	.	.	0	7	NA	NA	NA
1	10682031	A	T	ncRNA_exonic	ENSDARG00000096564	.	.	.	0	7	NA	NA	NA
1	10682043	C	A	ncRNA_exonic	ENSDARG00000096564	.	.	.	0	7	NA	NA	NA
1	10682065	GT	TA	ncRNA_exonic	ENSDARG00000096564	.	.	.	0	3	NA	NA	NA
1	10682080	A	G	ncRNA_exonic	ENSDARG00000096564	.	.	.	0	3	NA	NA	NA
1	10682425	T	G	upstream	ENSDARG00000096564	dist=276	.	.	0	12	5	4	1.25
1	10682429	A	T	upstream	ENSDARG00000096564	dist=280	.	.	0	12	5	4	1.25
1	10682484	A	G	upstream	ENSDARG00000096564	dist=335	.	.	0	3	5	2	2.5
1	10682584	A	G	upstream	ENSDARG00000096564	dist=435	.	.	0	18	NA	NA	NA
1	10682634	G	A	upstream	ENSDARG00000096564	dist=485	.	.	0	8	5	3	1.66667
1	10682636	TG	CT	upstream	ENSDARG00000096564	dist=487	.	.	0	8	7	3	2.33333
1	10682646	G	A	upstream	ENSDARG00000096564	dist=497	.	.	0	17	8	6	1.33333
1	10682790	A	G	upstream	ENSDARG00000096564	dist=641	.	.	0	5	NA	NA	NA
1	10682870	G	C	upstream	ENSDARG00000037679;ENSDARG00000096564	dist=973	.	.	0	22	NA	NA	NA
1	10682880	A	G	upstream	ENSDARG00000037679;ENSDARG00000096564	dist=963	.	.	0	20	NA	NA	NA
1	10682923	G	C	upstream	ENSDARG00000037679;ENSDARG00000096564	dist=920	.	.	0	20	4	3	1.33333
1	10683047	T	C	upstream	ENSDARG00000037679;ENSDARG00000096564	dist=796	.	.	0	15	NA	NA	NA
1	10683374	G	A	upstream	ENSDARG00000037679	dist=469	.	.	0	12	NA	NA	NA
1	10683380	G	A	upstream	ENSDARG00000037679	dist=463	.	.	0	11	NA	NA	NA
1	10683386	T	A	upstream	ENSDARG00000037679	dist=457	.	.	0	8	NA	NA	NA
1	10683388	A	C	upstream	ENSDARG00000037679	dist=455	.	.	0	8	NA	NA	NA
1	10683395	CA	TG	upstream	ENSDARG00000037679	dist=447	.	.	0	8	NA	NA	NA
1	10683443	T	C	upstream	ENSDARG00000037679	dist=400	.	.	0	7	4	3	1.33333
1	10683620	G	C	upstream	ENSDARG00000037679	dist=223	.	.	0	11	8	3	2.66667
1	10683658	A	G	upstream	ENSDARG00000037679	dist=185	.	.	0	9	5	4	1.25
1	10683740	A	T	upstream	ENSDARG00000037679	dist=103	.	.	0	18	NA	NA	NA
1	10683904	T	A	UTR5	ENSDARG00000037679	ENSDART00000054879:c.-138T>A	.	.	0	18	5	2	2.5
1	10692078	T	C	exonic	ENSDARG00000037679	.	synonymous_SNV	ENSDARG00000037679:ENSDART00000054879:exon4:c.T342C:p.F114F	0	18	8	3	2.66667
1	10696290	C	T	exonic	ENSDARG00000037679	.	synonymous_SNV	ENSDARG00000037679:ENSDART00000054879:exon5:c.C393T:p.N131N	0	10	NA	NA	NA
1	10696587	C	T	UTR3	ENSDARG00000037679	ENSDART00000054879:c.*255C>T	.	.	0	15	NA	NA	NA
1	10696788	T	A	downstream	ENSDARG00000037679	dist=185	.	.	0	9	10	5	2
1	10697022	G	T	downstream	ENSDARG00000037679	dist=419	.	.	0	21	6	2	3
1	10697158	G	A	downstream	ENSDARG00000037679	dist=555	.	.	0	14	NA	NA	NA
1	10697161	C	T	downstream	ENSDARG00000037679	dist=558	.	.	0	13	NA	NA	NA
1	10697277	G	A	downstream	ENSDARG00000037679	dist=674	.	.	0	14	9	3	3
1	10697281	C	A	downstream	ENSDARG00000037679	dist=678	.	.	0	13	9	3	3
1	10697479	T	C	downstream	ENSDARG00000037679	dist=876	.	.	0	20	8	6	1.33333
1	10697508	T	C	downstream	ENSDARG00000037679	dist=905	.	.	0	21	NA	NA	NA
1	10697546	C	G	downstream	ENSDARG00000037679	dist=943	.	.	0	20	4	3	1.33333
1	10697549	T	C	downstream	ENSDARG00000037679	dist=946	.	.	0	21	4	3	1.33333
1	10697567	C	G	downstream	ENSDARG00000037679	dist=964	.	.	0	21	8	5	1.6
1	10719358	T	C	upstream	ENSDARG00000076833	dist=936	.	.	0	8	NA	NA	NA
1	10719626	C	T	upstream	ENSDARG00000076833	dist=668	.	.	0	13	11	4	2.75
1	10719643	C	T	upstream	ENSDARG00000076833	dist=651	.	.	0	11	9	3	3
1	10720026	T	G	upstream	ENSDARG00000076833	dist=268	.	.	0	15	7	5	1.4
1	10720323	C	T	exonic	ENSDARG00000076833	.	.	.	0	4	NA	NA	NA
1	10724203	A	G	exonic	ENSDARG00000076833	.	.	.	0	10	7	2	3.5
1	10724287	C	T	exonic	ENSDARG00000076833	.	.	.	0	12	4	2	2
1	10738129	C	A	UTR3	ENSDARG00000076833	ENSDART00000139387:c.*235C>A	.	.	0	34	NA	NA	NA
1	10738579	C	G	UTR3	ENSDARG00000076833	ENSDART00000139387:c.*685C>G	.	.	0	14	NA	NA	NA
1	10738663	C	A	UTR3	ENSDARG00000076833	ENSDART00000139387:c.*769C>A	.	.	0	14	NA	NA	NA
1	10738833	C	T	UTR3	ENSDARG00000076833	ENSDART00000139387:c.*939C>T	.	.	0	16	4	2	2
1	10738855	A	T	UTR3	ENSDARG00000076833	ENSDART00000139387:c.*961A>T	.	.	0	10	5	2	2.5
1	10738864	C	T	UTR3	ENSDARG00000076833	ENSDART00000139387:c.*970C>T	.	.	0	10	7	2	3.5
1	10739097	G	A	UTR3	ENSDARG00000076833	ENSDART00000139387:c.*1203G>A	.	.	0	9	NA	NA	NA
1	10739210	A	C	UTR3	ENSDARG00000076833	ENSDART00000139387:c.*1316A>C	.	.	1	17	NA	NA	NA
1	10739212	A	C	UTR3	ENSDARG00000076833	ENSDART00000139387:c.*1318A>C	.	.	1	17	NA	NA	NA
1	10739839	C	T	downstream	ENSDARG00000076833	dist=618	.	.	0	8	5	3	1.66667
1	10740048	C	T	downstream	ENSDARG00000076833	dist=827	.	.	0	18	12	4	3
1	10770467	G	A	upstream	ENSDARG00000012297	dist=990	.	.	0	25	13	6	2.16667
1	10770614	T	C	upstream	ENSDARG00000012297	dist=843	.	.	0	27	11	3	3.66667
1	10771231	G	C	upstream	ENSDARG00000012297	dist=226	.	.	0	22	11	3	3.66667
1	10771762	G	A	exonic	ENSDARG00000012297	.	synonymous_SNV	ENSDARG00000012297:ENSDART00000027050:exon2:c.G201A:p.E67E	0	13	NA	NA	NA
1	10771774	A	G	exonic	ENSDARG00000012297	.	synonymous_SNV	ENSDARG00000012297:ENSDART00000027050:exon2:c.A213G:p.E71E	0	14	NA	NA	NA
1	10771949	A	G	exonic	ENSDARG00000012297	.	synonymous_SNV	ENSDARG00000012297:ENSDART00000027050:exon3:c.A312G:p.A104A	0	18	5	3	1.66667
1	10776831	A	T	downstream	ENSDARG00000012297	dist=284	.	.	0	23	7	2	3.5
1	10776862	T	A	downstream	ENSDARG00000012297	dist=315	.	.	0	17	NA	NA	NA
1	10776899	A	T	downstream	ENSDARG00000012297	dist=352	.	.	0	12	NA	NA	NA
1	10776903	T	G	downstream	ENSDARG00000012297	dist=356	.	.	1	11	NA	NA	NA
1	10776983	T	A	downstream	ENSDARG00000012297	dist=436	.	.	0	25	NA	NA	NA
1	10783804	C	A	exonic	ENSDARG00000087107	.	synonymous_SNV	ENSDARG00000087107:ENSDART00000139749:exon24:c.G2418T:p.P806P	0	11	5	3	1.66667
1	10787271	A	G	exonic	ENSDARG00000087107	.	nonsynonymous_SNV	ENSDARG00000087107:ENSDART00000139749:exon21:c.T2180C:p.L727P	0	6	6	2	3
1	10787276	C	T	exonic	ENSDARG00000087107	.	synonymous_SNV	ENSDARG00000087107:ENSDART00000139749:exon21:c.G2175A:p.S725S	0	14	NA	NA	NA
1	10787292	C	A	exonic	ENSDARG00000087107	.	nonsynonymous_SNV	ENSDARG00000087107:ENSDART00000139749:exon21:c.G2159T:p.S720I	0	17	NA	NA	NA
1	10787294	T	G	exonic	ENSDARG00000087107	.	nonsynonymous_SNV	ENSDARG00000087107:ENSDART00000139749:exon21:c.A2157C:p.K719N	0	17	NA	NA	NA
1	10787297	C	T	exonic	ENSDARG00000087107	.	synonymous_SNV	ENSDARG00000087107:ENSDART00000139749:exon21:c.G2154A:p.L718L	0	18	NA	NA	NA
1	10789512	A	G	exonic	ENSDARG00000087107	.	synonymous_SNV	ENSDARG00000087107:ENSDART00000139749:exon18:c.T1767C:p.T589T	0	11	NA	NA	NA
1	10796005	C	G	exonic	ENSDARG00000087107	.	nonsynonymous_SNV	ENSDARG00000087107:ENSDART00000139749:exon11:c.G1120C:p.A374P	0	12	6	5	1.2
1	10796072	G	A	exonic	ENSDARG00000087107	.	synonymous_SNV	ENSDARG00000087107:ENSDART00000139749:exon11:c.C1053T:p.D351D	0	9	NA	NA	NA
1	10799668	C	T	exonic	ENSDARG00000087107	.	synonymous_SNV	ENSDARG00000087107:ENSDART00000139749:exon9:c.G891A:p.L297L	0	15	8	2	4
1	10799673	AG	TT	exonic	ENSDARG00000087107	.	nonframeshift_substitution	ENSDARG00000087107:ENSDART00000139749:exon9:c.885_886delinsAA:p.Y296N	0	15	8	2	4
1	10799701	T	A	exonic	ENSDARG00000087107	.	synonymous_SNV	ENSDARG00000087107:ENSDART00000139749:exon9:c.A858T:p.T286T	0	13	5	3	1.66667
1	10802026	C	T	exonic	ENSDARG00000087107	.	synonymous_SNV	ENSDARG00000087107:ENSDART00000139749:exon8:c.G621A:p.G207G	0	28	7	2	3.5
1	10802591	C	T	exonic	ENSDARG00000087107	.	nonsynonymous_SNV	ENSDARG00000087107:ENSDART00000139749:exon7:c.G526A:p.V176M	0	20	5	2	2.5
1	10805778	CC	AT	UTR5	ENSDARG00000087107	ENSDART00000139749:c.-6_-7delinsAT	.	.	0	19	9	3	3
1	10806612	A	T	UTR5	ENSDARG00000087107	ENSDART00000139749:c.-840T>A	.	.	0	17	7	5	1.4
1	10806791	T	C	upstream	ENSDARG00000087107	dist=166	.	.	0	11	4	3	1.33333
1	10806847	C	A	upstream	ENSDARG00000087107	dist=222	.	.	0	10	4	2	2
1	10806869	G	A	upstream	ENSDARG00000087107	dist=244	.	.	0	10	NA	NA	NA
1	10806959	C	G	upstream	ENSDARG00000087107	dist=334	.	.	0	9	7	2	3.5
1	10806961	A	G	upstream	ENSDARG00000087107	dist=336	.	.	0	9	7	2	3.5
1	10806975	C	T	upstream	ENSDARG00000087107	dist=350	.	.	0	11	NA	NA	NA
1	10806993	GC	CT	upstream	ENSDARG00000087107	dist=368	.	.	0	7	NA	NA	NA
1	10807029	T	G	upstream	ENSDARG00000087107	dist=404	.	.	0	8	NA	NA	NA
1	10807195	A	C	upstream	ENSDARG00000087107	dist=570	.	.	0	28	11	9	1.22222
1	10807306	T	A	upstream	ENSDARG00000087107	dist=681	.	.	1	9	NA	NA	NA
1	10807348	TT	AA	upstream	ENSDARG00000087107	dist=723	.	.	0	9	NA	NA	NA
1	10807352	A	T	upstream	ENSDARG00000087107	dist=727	.	.	1	9	NA	NA	NA
1	10807358	T	C	upstream	ENSDARG00000087107	dist=733	.	.	0	12	NA	NA	NA
1	10809162	G	A	downstream	ENSDARG00000099342	dist=442	.	.	0	10	NA	NA	NA
1	10809205	G	A	downstream	ENSDARG00000099342	dist=399	.	.	0	13	NA	NA	NA
1	10809279	T	C	downstream	ENSDARG00000099342	dist=325	.	.	0	12	NA	NA	NA
1	10809306	C	T	downstream	ENSDARG00000099342	dist=298	.	.	0	12	7	2	3.5
1	10809316	T	C	downstream	ENSDARG00000099342	dist=288	.	.	0	12	6	2	3
1	10809333	A	G	downstream	ENSDARG00000099342	dist=271	.	.	1	9	9	3	3
1	10809375	T	C	downstream	ENSDARG00000099342	dist=229	.	.	0	11	8	3	2.66667
1	10809398	A	T	downstream	ENSDARG00000099342	dist=206	.	.	0	13	10	3	3.33333
1	10809525	G	A	downstream	ENSDARG00000099342	dist=79	.	.	0	17	9	5	1.8
1	10809534	A	G	downstream	ENSDARG00000099342	dist=70	.	.	0	14	9	5	1.8
1	10809676	C	T	UTR3	ENSDARG00000099342	ENSDART00000167452:c.*61G>A	.	.	0	7	6	2	3
1	10809725	C	T	UTR3	ENSDARG00000099342	ENSDART00000167452:c.*12G>A	.	.	0	17	6	3	2
1	10811488	T	C	exonic	ENSDARG00000099342	.	nonsynonymous_SNV	ENSDARG00000099342:ENSDART00000167452:exon7:c.A741G:p.I247M	0	18	5	4	1.25
1	10815381	C	T	exonic	ENSDARG00000099342	.	synonymous_SNV	ENSDARG00000099342:ENSDART00000162137:exon3:c.G162A:p.T54T,ENSDARG00000099342:ENSDART00000167452:exon3:c.G162A:p.T54T	0	17	7	3	2.33333
1	10821733	C	A	upstream	ENSDARG00000099342	dist=149	.	.	0	11	NA	NA	NA
1	10822193	C	T	upstream	ENSDARG00000099342	dist=609	.	.	0	21	NA	NA	NA
1	10822482	T	C	upstream	ENSDARG00000099342	dist=898	.	.	0	28	13	4	3.25
1	10822556	C	A	upstream	ENSDARG00000099342	dist=972	.	.	0	16	6	4	1.5
1	10823690	G	A	downstream	ENSDARG00000008487	dist=661	.	.	0	16	NA	NA	NA
1	10823836	A	T	downstream	ENSDARG00000008487	dist=515	.	.	0	3	NA	NA	NA
1	10823839	T	A	downstream	ENSDARG00000008487	dist=512	.	.	0	3	NA	NA	NA
1	10823968	A	G	downstream	ENSDARG00000008487	dist=383	.	.	0	7	NA	NA	NA
1	10824077	A	G	downstream	ENSDARG00000008487	dist=274	.	.	0	7	NA	NA	NA
1	10834752	C	T	exonic	ENSDARG00000008487	.	nonsynonymous_SNV	ENSDARG00000008487:ENSDART00000141052:exon3:c.G475A:p.V159M,ENSDARG00000008487:ENSDART00000009886:exon14:c.G1639A:p.V547M,ENSDARG00000008487:ENSDART00000102903:exon76:c.G10681A:p.V3561M,ENSDARG00000008487:ENSDART00000170290:exon76:c.G10609A:p.V3537M	0	14	9	5	1.8
1	10870120	C	T	ncRNA_exonic	ENSDARG00000084839	.	.	.	0	14	9	4	2.25
1	10870165	A	C	ncRNA_exonic	ENSDARG00000084839	.	.	.	0	19	8	7	1.14286
1	10912265	C	G	exonic	ENSDARG00000008487	.	synonymous_SNV	ENSDARG00000008487:ENSDART00000102903:exon55:c.G7851C:p.L2617L,ENSDARG00000008487:ENSDART00000170290:exon55:c.G7779C:p.L2593L	0	13	NA	NA	NA
1	10914229	G	A	exonic	ENSDARG00000008487	.	synonymous_SNV	ENSDARG00000008487:ENSDART00000102903:exon54:c.C7687T:p.L2563L,ENSDARG00000008487:ENSDART00000170290:exon54:c.C7615T:p.L2539L	0	12	8	2	4
1	10914490	C	T	exonic	ENSDARG00000008487	.	synonymous_SNV	ENSDARG00000008487:ENSDART00000102903:exon53:c.G7500A:p.K2500K,ENSDARG00000008487:ENSDART00000170290:exon53:c.G7428A:p.K2476K	0	21	NA	NA	NA
1	10918642	T	A	exonic	ENSDARG00000008487	.	synonymous_SNV	ENSDARG00000008487:ENSDART00000102903:exon49:c.A7044T:p.A2348A,ENSDARG00000008487:ENSDART00000170290:exon49:c.A6972T:p.A2324A	0	11	6	2	3
1	10933065	A	G	exonic	ENSDARG00000008487	.	nonsynonymous_SNV	ENSDARG00000008487:ENSDART00000102903:exon42:c.T5969C:p.F1990S	0	12	3	2	1.5
1	10933078	T	A	exonic	ENSDARG00000008487	.	nonsynonymous_SNV	ENSDARG00000008487:ENSDART00000102903:exon42:c.A5956T:p.T1986S	0	11	3	2	1.5
1	10941146	T	C	exonic	ENSDARG00000008487	.	nonsynonymous_SNV	ENSDARG00000008487:ENSDART00000102903:exon39:c.A5499G:p.I1833M,ENSDARG00000008487:ENSDART00000170290:exon39:c.A5499G:p.I1833M	0	19	6	3	2
[truncated: 731 more rows]

## Sheet: 1b
Chr	Coord	Ref	Alt	Func.refGene	Gene.refGene	GeneDetail.refGene	ExonicFunc.refGene	AAChange.refGene	mut.ref	mut.alt	wt.ref	wt.alt	ratio	SIFT
1	2075073	T	C	exonic	ENSDARG00000078743	.	nonsynonymous_SNV	ENSDARG00000078743:ENSDART00000109983:exon1:c.A457G:p.I153V	1	15	NA	NA	NA	NA
1	2215093	T	C	UTR3	ENSDARG00000018460	ENSDART00000167050:c.*898T>C;ENSDART00000182153:c.*898T>C;ENSDART00000122626:c.*898T>C;ENSDART00000164488:c.*898T>C;ENSDART00000124534:c.*898T>C	.	.	1	4	NA	NA	NA	NA
1	2299247	A	G	UTR3	ENSDARG00000040245	ENSDART00000058876:c.*568A>G	.	.	0	9	NA	NA	NA	NA
1	2299355	T	C	UTR3	ENSDARG00000040245	ENSDART00000058876:c.*676T>C	.	.	1	9	NA	NA	NA	NA
1	2299360	A	G	UTR3	ENSDARG00000040245	ENSDART00000058876:c.*681A>G	.	.	1	7	NA	NA	NA	NA
1	2394858	G	T	UTR3	ENSDARG00000074381	ENSDART00000108919:c.*90G>T	.	.	1	13	NA	NA	NA	NA
1	2444037	A	G	UTR3	ENSDARG00000074381	ENSDART00000142944:c.*265A>G	.	.	0	13	NA	NA	NA	NA
1	2448227	AT	CC	exonic	ENSDARG00000070579	.	nonframeshift_substitution	ENSDARG00000070579:ENSDART00000190207:exon1:c.325_326delinsGG:p.I109G,ENSDARG00000070579:ENSDART00000103785:exon2:c.325_326delinsGG:p.I109G,ENSDARG00000070579:ENSDART00000152555:exon2:c.325_326delinsGG:p.I109G	0	10	NA	NA	NA	NA
1	2448231	T	C	exonic	ENSDARG00000070579	.	nonsynonymous_SNV	ENSDARG00000070579:ENSDART00000190207:exon1:c.A322G:p.R108G,ENSDARG00000070579:ENSDART00000103785:exon2:c.A322G:p.R108G,ENSDARG00000070579:ENSDART00000152555:exon2:c.A322G:p.R108G	1	11	NA	NA	NA	NA
1	2451880	C	T	exonic	ENSDARG00000038248	.	nonsynonymous_SNV	ENSDARG00000038248:ENSDART00000055779:exon2:c.G299A:p.G100E	0	6	NA	NA	NA	NA
1	2452080	AC	GA	exonic	ENSDARG00000038248	.	nonframeshift_substitution	ENSDARG00000038248:ENSDART00000055779:exon2:c.98_99delinsTC:p.C33F	0	5	NA	NA	NA	NA
1	2455510	C	A	exonic	ENSDARG00000070581	.	nonsynonymous_SNV	ENSDARG00000070581:ENSDART00000103795:exon2:c.G297T:p.E99D	1	5	8	2	4	NA
1	2455522	A	C	exonic	ENSDARG00000070581	.	nonsynonymous_SNV	ENSDARG00000070581:ENSDART00000103795:exon2:c.T285G:p.D95E	1	11	6	5	1.2	0.55
1	2789614	A	G	exonic	ENSDARG00000103156	.	nonsynonymous_SNV	ENSDARG00000103156:ENSDART00000126093:exon2:c.A210G:p.I70M	0	14	NA	NA	NA	1
1	5355154	A	T	UTR3	ENSDARG00000033928	ENSDART00000103724:c.*3852T>A	.	.	1	20	NA	NA	NA	NA
1	5356001	CA	AC	UTR3	ENSDARG00000033928	ENSDART00000103724:c.*3005_*3004delinsGT	.	.	0	7	4	3	1.33333	NA
1	5356497	C	A	UTR3	ENSDARG00000033928	ENSDART00000103724:c.*2509G>T	.	.	1	11	7	4	1.75	NA
1	5356752	C	T	UTR3	ENSDARG00000033928	ENSDART00000103724:c.*2254G>A	.	.	1	24	9	3	3	NA
1	5356906	A	T	UTR3	ENSDARG00000033928	ENSDART00000103724:c.*2100T>A	.	.	1	4	NA	NA	NA	NA
1	5356918	A	G	UTR3	ENSDARG00000033928	ENSDART00000103724:c.*2088T>C	.	.	0	7	NA	NA	NA	NA
1	5357528	C	G	UTR3	ENSDARG00000033928	ENSDART00000103724:c.*1478G>C	.	.	1	17	9	4	2.25	NA
1	5357742	C	A	UTR3	ENSDARG00000033928	ENSDART00000103724:c.*1264G>T	.	.	1	10	11	3	3.66667	NA
1	5358448	A	G	UTR3	ENSDARG00000033928	ENSDART00000103724:c.*558T>C	.	.	1	15	8	2	4	NA
1	5358480	G	T	UTR3	ENSDARG00000033928	ENSDART00000103724:c.*526C>A	.	.	1	25	8	2	4	NA
1	5422518	G	T	UTR5	ENSDARG00000037777	ENSDART00000055047:c.-2844G>T	.	.	1	13	NA	NA	NA	NA
1	5422602	A	G	UTR5	ENSDARG00000037777	ENSDART00000142248:c.-2760A>G	.	.	0	14	3	2	1.5	NA
1	5433890	T	C	UTR3	ENSDARG00000037777	ENSDART00000055047:c.*210T>C	.	.	1	19	10	3	3.33333	NA
1	5434191	TC	AA	UTR3	ENSDARG00000037777	ENSDART00000055047:c.*511_*512delinsAA	.	.	1	12	NA	NA	NA	NA
1	5434199	G	A	UTR3	ENSDARG00000037777	ENSDART00000055047:c.*519G>A	.	.	0	11	13	5	2.6	NA
1	5449864	A	C	UTR3	ENSDARG00000030350	ENSDART00000114035:c.*15T>G	.	.	0	14	NA	NA	NA	NA
1	5503538	A	T	UTR3	ENSDARG00000016706	ENSDART00000022307:c.*14A>T	.	.	0	17	8	4	2	NA
1	5503559	G	A	UTR3	ENSDARG00000016706	ENSDART00000022307:c.*35G>A	.	.	0	17	8	4	2	NA
1	5503882	G	A	UTR3	ENSDARG00000016706	ENSDART00000022307:c.*358G>A	.	.	0	11	7	5	1.4	NA
1	5504308	G	T	UTR3	ENSDARG00000006526	ENSDART00000103755:c.*751C>A;ENSDART00000160791:c.*751C>A	.	.	1	18	9	6	1.5	NA
1	5504666	T	A	UTR3	ENSDARG00000006526	ENSDART00000103755:c.*393A>T;ENSDART00000160791:c.*393A>T	.	.	0	3	NA	NA	NA	NA
1	5504679	T	A	UTR3	ENSDARG00000006526	ENSDART00000103755:c.*380A>T;ENSDART00000160791:c.*380A>T	.	.	0	3	NA	NA	NA	NA
1	5504733	A	C	UTR3	ENSDARG00000006526	ENSDART00000103755:c.*326T>G;ENSDART00000160791:c.*326T>G	.	.	1	10	4	3	1.33333	NA
1	5504817	TC	GA	UTR3	ENSDARG00000006526	ENSDART00000103755:c.*242_*241delinsTC;ENSDART00000160791:c.*242_*241delinsTC	.	.	0	10	NA	NA	NA	NA
1	5509701	T	G	exonic	ENSDARG00000006526	.	nonsynonymous_SNV	ENSDARG00000006526:ENSDART00000160791:exon39:c.A6415C:p.T2139P,ENSDARG00000006526:ENSDART00000103755:exon40:c.A6658C:p.T2220P	0	14	4	2	2	0.31
1	5587057	CA	AC	exonic	ENSDARG00000077688	.	nonframeshift_substitution	ENSDARG00000077688:ENSDART00000109756:exon9:c.1019_1020delinsAC:p.T340N	1	14	10	6	1.66667	NA
1	6494173	T	G	UTR5	ENSDARG00000073857	ENSDART00000109356:c.-18A>C	.	.	1	10	7	2	3.5	NA
1	6646688	T	G	UTR5	ENSDARG00000025754	ENSDART00000144641:c.-2041T>G;ENSDART00000103701:c.-2041T>G;ENSDART00000138919:c.-2114T>G	.	.	0	10	6	3	2	NA
1	6663261	A	G	UTR3	ENSDARG00000025754	ENSDART00000103701:c.*559A>G	.	.	1	12	7	2	3.5	NA
1	6663283	G	A	UTR3	ENSDARG00000025754	ENSDART00000103701:c.*581G>A	.	.	0	13	NA	NA	NA	NA
1	6663310	C	T	UTR3	ENSDARG00000025754	ENSDART00000103701:c.*608C>T	.	.	0	16	7	2	3.5	NA
1	7190023	T	C	UTR5	ENSDARG00000090408	ENSDART00000092114:c.-250T>C	.	.	0	13	7	3	2.33333	NA
1	7448345	G	A	UTR3	ENSDARG00000090408	ENSDART00000127426:c.*261G>A	.	.	1	19	NA	NA	NA	NA
1	7448484	A	T	UTR3	ENSDARG00000090408	ENSDART00000127426:c.*400A>T	.	.	1	15	9	3	3	NA
1	7448754	A	G	UTR3	ENSDARG00000090408	ENSDART00000127426:c.*670A>G	.	.	1	4	NA	NA	NA	NA
1	7448770	T	C	UTR3	ENSDARG00000090408	ENSDART00000127426:c.*686T>C	.	.	0	11	NA	NA	NA	NA
1	7538822	C	T	UTR3	ENSDARG00000013741	ENSDART00000016139:c.*32C>T	.	.	1	19	7	2	3.5	NA
1	7554067	TT	CC	UTR3	ENSDARG00000017441	ENSDART00000015732:c.*149_*150delinsCC	.	.	1	6	NA	NA	NA	NA
1	7557095	T	A	UTR5	ENSDARG00000037713	ENSDART00000134213:c.-2940T>A	.	.	0	23	7	3	2.33333	NA
1	7557132	C	T	UTR5	ENSDARG00000037713	ENSDART00000134213:c.-2903C>T	.	.	0	18	NA	NA	NA	NA
1	7559806	C	G	exonic	ENSDARG00000037713	.	nonsynonymous_SNV	ENSDARG00000037713:ENSDART00000146682:exon2:c.C53G:p.P18R	0	6	NA	NA	NA	NA
1	7561118	T	G	UTR3	ENSDARG00000037713	ENSDART00000101586:c.*449T>G;ENSDART00000184465:c.*449T>G;ENSDART00000054925:c.*449T>G	.	.	0	4	NA	NA	NA	NA
1	7562636	G	T	UTR3	ENSDARG00000021688	ENSDART00000103588:c.*381C>A	.	.	0	12	NA	NA	NA	NA
1	7562949	A	C	UTR3	ENSDARG00000021688	ENSDART00000103588:c.*68T>G	.	.	0	15	NA	NA	NA	NA
1	7574401	A	T	UTR3	ENSDARG00000004953	ENSDART00000009315:c.*46T>A	.	.	1	16	8	3	2.66667	NA
1	7659722	T	A	UTR5	ENSDARG00000074050	ENSDART00000085203:c.-153A>T	.	.	1	13	NA	NA	NA	NA
1	7659752	C	T	UTR5	ENSDARG00000074050	ENSDART00000085203:c.-183G>A	.	.	0	11	NA	NA	NA	NA
1	7662414	A	T	UTR3	ENSDARG00000018319	ENSDART00000013264:c.*460T>A	.	.	0	13	7	2	3.5	NA
1	7925085	T	A	UTR3	ENSDARG00000093857	ENSDART00000146090:c.*125A>T	.	.	1	9	8	3	2.66667	NA
1	7946939	A	G	UTR3	ENSDARG00000095673	ENSDART00000138187:c.*150T>C	.	.	1	13	6	5	1.2	NA
1	7964336	A	G	UTR3	ENSDARG00000092361	ENSDART00000188909:c.*3476T>C	.	.	1	15	5	2	2.5	NA
1	7965563	A	C	UTR3	ENSDARG00000092361	ENSDART00000188909:c.*2249T>G	.	.	1	13	NA	NA	NA	NA
1	7965723	CG	AA	UTR3	ENSDARG00000092361	ENSDART00000188909:c.*2089_*2088delinsTT	.	.	0	14	7	3	2.33333	NA
1	7965842	G	C	UTR3	ENSDARG00000092361	ENSDART00000188909:c.*1970C>G	.	.	0	17	4	3	1.33333	NA
1	7966808	T	A	UTR3	ENSDARG00000092361	ENSDART00000188909:c.*1004A>T	.	.	0	18	12	3	4	NA
1	7975207	A	T	exonic	ENSDARG00000092361	.	nonsynonymous_SNV	ENSDARG00000092361:ENSDART00000141765:exon2:c.T123A:p.D41E	0	18	6	2	3	NA
1	7993822	C	A	UTR3	ENSDARG00000075791	ENSDART00000185901:c.*746G>T	.	.	0	7	5	3	1.66667	NA
1	7994072	T	A	UTR3	ENSDARG00000075791	ENSDART00000185901:c.*496A>T	.	.	0	15	6	4	1.5	NA
1	7994099	C	A	UTR3	ENSDARG00000075791	ENSDART00000185901:c.*469G>T	.	.	0	17	NA	NA	NA	NA
1	7994387	T	A	UTR3	ENSDARG00000075791	ENSDART00000185901:c.*181A>T;ENSDART00000133098:c.*181A>T	.	.	0	25	NA	NA	NA	NA
1	7997543	C	G	exonic	ENSDARG00000075791	.	nonsynonymous_SNV	ENSDARG00000075791:ENSDART00000185901:exon2:c.G13C:p.A5P	0	9	NA	NA	NA	NA
1	8001500	A	G	UTR3	ENSDARG00000107486	ENSDART00000177051:c.*2523T>C	.	.	0	6	NA	NA	NA	NA
1	8001502	G	A	UTR3	ENSDARG00000107486	ENSDART00000177051:c.*2521C>T	.	.	0	6	NA	NA	NA	NA
1	8001904	C	T	UTR3	ENSDARG00000107486	ENSDART00000177051:c.*2119G>A	.	.	0	12	NA	NA	NA	NA
1	8002048	T	A	UTR3	ENSDARG00000107486	ENSDART00000177051:c.*1975A>T	.	.	0	38	NA	NA	NA	NA
1	8007155	A	T	exonic	ENSDARG00000107486	.	nonsynonymous_SNV	ENSDARG00000107486:ENSDART00000177051:exon4:c.T350A:p.M117K	1	11	8	2	4	NA
1	8012197	T	C	UTR5	ENSDARG00000107486	ENSDART00000177051:c.-58A>G	.	.	0	10	NA	NA	NA	NA
1	8018344	C	T	exonic	ENSDARG00000029720	.	nonsynonymous_SNV	ENSDARG00000029720:ENSDART00000143881:exon5:c.G292A:p.E98K	0	13	NA	NA	NA	NA
1	8026478	T	C	exonic	ENSDARG00000100166	.	nonsynonymous_SNV	ENSDARG00000100166:ENSDART00000161938:exon20:c.A3583G:p.I1195V	0	18	NA	NA	NA	NA
1	8128860	T	G	UTR3	ENSDARG00000062929	ENSDART00000091508:c.*2704A>C	.	.	0	15	5	2	2.5	NA
1	8128870	G	A	UTR3	ENSDARG00000062929	ENSDART00000091508:c.*2694C>T	.	.	0	15	5	2	2.5	NA
1	8128882	T	C	UTR3	ENSDARG00000062929	ENSDART00000091508:c.*2682A>G	.	.	0	19	NA	NA	NA	NA
1	8129142	G	A	UTR3	ENSDARG00000062929	ENSDART00000091508:c.*2422C>T	.	.	1	20	7	2	3.5	NA
1	8129350	G	A	UTR3	ENSDARG00000062929	ENSDART00000091508:c.*2214C>T	.	.	1	12	NA	NA	NA	NA
1	8129360	T	A	UTR3	ENSDARG00000062929	ENSDART00000091508:c.*2204A>T	.	.	1	13	8	3	2.66667	NA
1	8129708	T	C	UTR3	ENSDARG00000062929	ENSDART00000091508:c.*1856A>G	.	.	0	15	NA	NA	NA	NA
1	8129710	G	A	UTR3	ENSDARG00000062929	ENSDART00000091508:c.*1854C>T	.	.	0	15	NA	NA	NA	NA
1	8129894	G	C	UTR3	ENSDARG00000062929	ENSDART00000091508:c.*1670C>G	.	.	0	18	6	2	3	NA
1	8129948	T	C	UTR3	ENSDARG00000062929	ENSDART00000091508:c.*1616A>G	.	.	0	10	5	3	1.66667	NA
1	8129971	T	A	UTR3	ENSDARG00000062929	ENSDART00000091508:c.*1593A>T	.	.	0	9	5	2	2.5	NA
1	8130561	A	C	UTR3	ENSDARG00000062929	ENSDART00000091508:c.*1003T>G	.	.	0	21	9	4	2.25	NA
1	8130565	T	A	UTR3	ENSDARG00000062929	ENSDART00000091508:c.*999A>T	.	.	0	21	10	4	2.5	NA
1	8131365	A	T	UTR3	ENSDARG00000062929	ENSDART00000091508:c.*199T>A	.	.	0	5	3	2	1.5	NA
1	8131548	C	T	UTR3	ENSDARG00000062929	ENSDART00000091508:c.*16G>A	.	.	0	18	NA	NA	NA	NA
1	8140791	C	A	UTR5	ENSDARG00000062929	ENSDART00000152295:c.-28G>T	.	.	0	23	12	4	3	NA
1	8140832	G	T	UTR5	ENSDARG00000062929	ENSDART00000152295:c.-69C>A	.	.	0	17	7	2	3.5	NA
1	8140918	G	A	UTR5	ENSDARG00000062929	ENSDART00000152295:c.-155C>T	.	.	0	14	NA	NA	NA	NA
1	8141065	T	A	UTR5	ENSDARG00000062929	ENSDART00000152295:c.-302A>T	.	.	1	13	NA	NA	NA	NA
1	8160026	G	T	exonic	ENSDARG00000074212	.	nonsynonymous_SNV	ENSDARG00000074212:ENSDART00000112160:exon14:c.G1709T:p.R570M	1	28	NA	NA	NA	NA
1	8165414	T	G	UTR3	ENSDARG00000022668	ENSDART00000136654:c.*2221A>C	.	.	0	7	7	4	1.75	NA
1	8165807	T	C	UTR3	ENSDARG00000022668	ENSDART00000136654:c.*1828A>G	.	.	1	18	10	6	1.66667	NA
1	8165864	T	A	UTR3	ENSDARG00000022668	ENSDART00000136654:c.*1771A>T	.	.	1	15	7	5	1.4	NA
1	8166358	C	A	UTR3	ENSDARG00000022668	ENSDART00000136654:c.*1277G>T	.	.	0	9	6	2	3	NA
1	8192411	T	G	UTR5	ENSDARG00000022668	ENSDART00000136654:c.-259A>C	.	.	0	15	8	3	2.66667	NA
1	8373350	G	T	exonic	ENSDARG00000099708	.	nonsynonymous_SNV	ENSDARG00000099708:ENSDART00000168631:exon22:c.G3217T:p.G1073C	0	8	3	2	1.5	NA
1	8415994	C	G	UTR3	ENSDARG00000025034	ENSDART00000121823:c.*2731G>C	.	.	0	22	8	5	1.6	NA
1	8416770	G	C	UTR3	ENSDARG00000025034	ENSDART00000121823:c.*1955C>G	.	.	1	11	8	6	1.33333	NA
1	8416898	T	C	UTR3	ENSDARG00000025034	ENSDART00000121823:c.*1827A>G	.	.	1	14	9	4	2.25	NA
1	8416901	A	T	UTR3	ENSDARG00000025034	ENSDART00000121823:c.*1824T>A	.	.	1	14	9	4	2.25	NA
1	8416922	T	A	UTR3	ENSDARG00000025034	ENSDART00000121823:c.*1803A>T	.	.	1	13	7	4	1.75	NA
1	8417106	G	T	UTR3	ENSDARG00000025034	ENSDART00000121823:c.*1619C>A	.	.	0	11	4	3	1.33333	NA
1	8417287	C	T	UTR3	ENSDARG00000025034	ENSDART00000121823:c.*1438G>A	.	.	1	12	NA	NA	NA	NA
1	8417291	T	C	UTR3	ENSDARG00000025034	ENSDART00000121823:c.*1434A>G	.	.	1	11	NA	NA	NA	NA
1	8417375	A	C	UTR3	ENSDARG00000025034	ENSDART00000121823:c.*1350T>G	.	.	0	7	6	5	1.2	NA
1	8417447	T	G	UTR3	ENSDARG00000025034	ENSDART00000121823:c.*1278A>C	.	.	0	3	NA	NA	NA	NA
1	8417575	A	G	UTR3	ENSDARG00000025034	ENSDART00000121823:c.*1150T>C	.	.	0	31	7	6	1.16667	NA
1	8417579	A	T	UTR3	ENSDARG00000025034	ENSDART00000121823:c.*1146T>A	.	.	0	31	7	6	1.16667	NA
1	8418277	C	T	UTR3	ENSDARG00000025034	ENSDART00000121823:c.*448G>A	.	.	0	15	4	2	2	NA
1	8418284	T	C	UTR3	ENSDARG00000025034	ENSDART00000121823:c.*441A>G	.	.	0	17	4	2	2	NA
1	8418301	A	G	UTR3	ENSDARG00000025034	ENSDART00000121823:c.*424T>C	.	.	0	21	8	2	4	NA
1	8418373	C	T	UTR3	ENSDARG00000025034	ENSDART00000121823:c.*352G>A	.	.	0	13	NA	NA	NA	NA
1	8511841	C	G	exonic	ENSDARG00000063003	.	nonsynonymous_SNV	ENSDARG00000063003:ENSDART00000091683:exon3:c.C828G:p.H276Q	0	9	6	4	1.5	0.84
1	8526967	C	T	exonic	ENSDARG00000002377	.	nonsynonymous_SNV	ENSDARG00000002377:ENSDART00000103626:exon4:c.C164T:p.A55V,ENSDARG00000002377:ENSDART00000121439:exon4:c.C164T:p.A55V	1	17	NA	NA	NA	0.21
1	8526993	A	C	exonic	ENSDARG00000002377	.	nonsynonymous_SNV	ENSDARG00000002377:ENSDART00000103626:exon4:c.A190C:p.K64Q,ENSDARG00000002377:ENSDART00000121439:exon4:c.A190C:p.K64Q	1	20	NA	NA	NA	NA
1	8527028	T	A	exonic	ENSDARG00000002377	.	nonsynonymous_SNV	ENSDARG00000002377:ENSDART00000103626:exon4:c.T225A:p.D75E,ENSDARG00000002377:ENSDART00000121439:exon4:c.T225A:p.D75E	0	15	6	5	1.2	1
1	8527068	G	A	exonic	ENSDARG00000002377	.	nonsynonymous_SNV	ENSDARG00000002377:ENSDART00000103626:exon4:c.G265A:p.A89T,ENSDARG00000002377:ENSDART00000121439:exon4:c.G265A:p.A89T	0	16	5	3	1.66667	NA
1	8530175	G	T	exonic	ENSDARG00000002377	.	nonsynonymous_SNV	ENSDARG00000002377:ENSDART00000103626:exon5:c.G880T:p.A294S	0	13	NA	NA	NA	NA
1	8530525	T	G	UTR3	ENSDARG00000002377	ENSDART00000103626:c.*9T>G	.	.	0	18	10	4	2.5	NA
1	8530612	G	A	UTR3	ENSDARG00000002377	ENSDART00000103626:c.*96G>A	.	.	0	18	5	4	1.25	NA
1	8530614	C	T	UTR3	ENSDARG00000002377	ENSDART00000103626:c.*98C>T	.	.	0	19	5	4	1.25	NA
1	8530628	T	A	UTR3	ENSDARG00000002377	ENSDART00000103626:c.*112T>A	.	.	0	22	5	4	1.25	NA
1	8530650	A	G	UTR3	ENSDARG00000002377	ENSDART00000103626:c.*134A>G	.	.	0	13	NA	NA	NA	NA
1	8530760	C	T	UTR3	ENSDARG00000002377	ENSDART00000103626:c.*244C>T	.	.	0	15	7	4	1.75	NA
1	8530814	A	T	UTR3	ENSDARG00000002377	ENSDART00000103626:c.*298A>T	.	.	0	9	6	2	3	NA
1	8531118	GT	AA	exonic	ENSDARG00000002377	.	stopgain	ENSDARG00000002377:ENSDART00000121439:exon6:c.671_672delinsAA:p.C224_Y229del	0	11	8	3	2.66667	NA
1	8531224	A	C	UTR3	ENSDARG00000002377	ENSDART00000103626:c.*708A>C;ENSDART00000121439:c.*87A>C	.	.	0	19	NA	NA	NA	NA
1	8531260	A	G	UTR3	ENSDARG00000002377	ENSDART00000103626:c.*744A>G;ENSDART00000121439:c.*123A>G	.	.	1	19	8	3	2.66667	NA
1	8531296	A	G	UTR3	ENSDARG00000002377	ENSDART00000103626:c.*780A>G;ENSDART00000121439:c.*159A>G	.	.	1	13	7	3	2.33333	NA
1	8531311	C	T	UTR3	ENSDARG00000002377	ENSDART00000103626:c.*795C>T;ENSDART00000121439:c.*174C>T	.	.	1	16	6	4	1.5	NA
1	8531417	G	A	UTR3	ENSDARG00000002377	ENSDART00000103626:c.*901G>A;ENSDART00000121439:c.*280G>A	.	.	1	14	NA	NA	NA	NA
1	8531674	G	T	UTR3	ENSDARG00000002377	ENSDART00000103626:c.*1158G>T;ENSDART00000121439:c.*537G>T	.	.	0	8	9	3	3	NA
1	8531865	C	T	UTR3	ENSDARG00000002377	ENSDART00000103626:c.*1349C>T;ENSDART00000121439:c.*728C>T	.	.	0	18	9	3	3	NA
1	8531892	A	T	UTR3	ENSDARG00000002377	ENSDART00000103626:c.*1376A>T;ENSDART00000121439:c.*755A>T	.	.	1	13	NA	NA	NA	NA
1	8534861	TC	CT	UTR5	ENSDARG00000015803	ENSDART00000021504:c.-134_-133delinsCT	.	.	1	25	NA	NA	NA	NA
1	8535659	G	C	exonic	ENSDARG00000015803	.	nonsynonymous_SNV	ENSDARG00000015803:ENSDART00000021504:exon1:c.G665C:p.R222T	0	26	NA	NA	NA	NA
1	8537497	A	G	exonic	ENSDARG00000015803	.	nonsynonymous_SNV	ENSDARG00000015803:ENSDART00000021504:exon1:c.A2503G:p.T835A	0	13	NA	NA	NA	NA
1	8540135	G	T	exonic	ENSDARG00000037739	.	nonsynonymous_SNV	ENSDARG00000037739:ENSDART00000054981:exon21:c.C2099A:p.T700N	0	10	10	6	1.66667	NA
1	8543337	T	A	exonic	ENSDARG00000037739	.	nonsynonymous_SNV	ENSDARG00000037739:ENSDART00000054981:exon19:c.A1981T:p.I661F	0	10	NA	NA	NA	0.05
1	8543390	C	T	exonic	ENSDARG00000037739	.	nonsynonymous_SNV	ENSDARG00000037739:ENSDART00000054981:exon19:c.G1928A:p.S643N	0	15	NA	NA	NA	0.59
1	8555382	A	G	UTR3	ENSDARG00000076176	ENSDART00000114613:c.*83T>C	.	.	0	20	8	4	2	NA
1	8580239	A	C	exonic	ENSDARG00000113858	.	nonsynonymous_SNV	ENSDARG00000113858:ENSDART00000186329:exon1:c.A1043C:p.K348T	0	3	NA	NA	NA	NA
1	8595697	G	C	UTR3	ENSDARG00000100771	ENSDART00000161791:c.*600G>C	.	.	0	5	NA	NA	NA	NA
1	8595780	G	C	UTR3	ENSDARG00000100771	ENSDART00000161791:c.*683G>C	.	.	0	4	NA	NA	NA	NA
1	8595914	G	A	UTR3	ENSDARG00000100771	ENSDART00000161791:c.*817G>A	.	.	0	5	NA	NA	NA	NA
1	8639887	C	T	exonic	ENSDARG00000007443	.	nonsynonymous_SNV	ENSDARG00000007443:ENSDART00000103644:exon4:c.G1949A:p.C650Y	0	16	4	2	2	NA
1	8646285	A	C	exonic	ENSDARG00000007443	.	nonsynonymous_SNV	ENSDARG00000007443:ENSDART00000103644:exon2:c.T32G:p.F11C	1	19	NA	NA	NA	0.18
1	8646843	C	T	UTR5	ENSDARG00000007443	ENSDART00000103644:c.-67G>A	.	.	0	19	5	2	2.5	NA
1	8646855	A	T	UTR5	ENSDARG00000007443	ENSDART00000103644:c.-79T>A	.	.	0	20	8	2	4	NA
1	8646910	C	A	UTR5	ENSDARG00000007443	ENSDART00000103644:c.-134G>T	.	.	0	27	8	2	4	NA
1	8653056	G	T	UTR5	ENSDARG00000037746	ENSDART00000193041:c.-1448C>A	.	.	0	27	7	4	1.75	NA
1	8653188	T	A	UTR5	ENSDARG00000037746	ENSDART00000193041:c.-1580A>T	.	.	1	16	13	6	2.16667	NA
1	8653370	T	C	UTR5	ENSDARG00000037746	ENSDART00000193041:c.-1762A>G	.	.	0	20	7	6	1.16667	NA
1	8668472	C	G	UTR3	ENSDARG00000037747	ENSDART00000054989:c.*270C>G	.	.	0	17	NA	NA	NA	NA
1	8668556	C	A	UTR3	ENSDARG00000037747	ENSDART00000054989:c.*354C>A	.	.	0	23	6	5	1.2	NA
1	8668674	A	T	UTR3	ENSDARG00000037747	ENSDART00000054989:c.*472A>T	.	.	1	7	4	3	1.33333	NA
1	8668685	C	T	UTR3	ENSDARG00000037747	ENSDART00000054989:c.*483C>T	.	.	1	5	NA	NA	NA	NA
1	8668695	C	T	UTR3	ENSDARG00000037747	ENSDART00000054989:c.*493C>T	.	.	1	3	NA	NA	NA	NA
1	8668698	A	T	UTR3	ENSDARG00000037747	ENSDART00000054989:c.*496A>T	.	.	0	4	3	2	1.5	NA
1	8668700	T	C	UTR3	ENSDARG00000037747	ENSDART00000054989:c.*498T>C	.	.	1	3	NA	NA	NA	NA
1	8668702	A	C	UTR3	ENSDARG00000037747	ENSDART00000054989:c.*500A>C	.	.	1	3	NA	NA	NA	NA
1	8668708	T	G	UTR3	ENSDARG00000037747	ENSDART00000054989:c.*506T>G	.	.	1	3	NA	NA	NA	NA
1	8668936	T	C	UTR3	ENSDARG00000037747	ENSDART00000054989:c.*734T>C	.	.	0	4	NA	NA	NA	NA
1	8669357	T	C	UTR3	ENSDARG00000037747	ENSDART00000054989:c.*1155T>C	.	.	0	13	NA	NA	NA	NA
1	8669499	T	G	UTR3	ENSDARG00000037747	ENSDART00000054989:c.*1297T>G	.	.	0	27	9	7	1.28571	NA
1	8669673	A	G	UTR3	ENSDARG00000037747	ENSDART00000054989:c.*1471A>G	.	.	0	16	6	3	2	NA
1	8669688	G	A	UTR3	ENSDARG00000037747	ENSDART00000054989:c.*1486G>A	.	.	0	18	7	3	2.33333	NA
1	8669816	C	T	UTR3	ENSDARG00000037747	ENSDART00000054989:c.*1614C>T	.	.	0	11	NA	NA	NA	NA
1	8673382	A	T	UTR3	ENSDARG00000079361	ENSDART00000152153:c.*692T>A	.	.	0	14	NA	NA	NA	NA
1	8673780	A	T	UTR3	ENSDARG00000079361	ENSDART00000152153:c.*294T>A	.	.	0	21	6	4	1.5	NA
1	8673807	T	A	UTR3	ENSDARG00000079361	ENSDART00000152153:c.*267A>T	.	.	0	22	5	3	1.66667	NA
1	8691782	T	C	exonic	ENSDARG00000079361	.	nonsynonymous_SNV	ENSDARG00000079361:ENSDART00000152153:exon1:c.A140G:p.K47R	0	14	8	7	1.14286	0.11
1	8691957	TG	CA	UTR5	ENSDARG00000079361	ENSDART00000152153:c.-36_-37delinsTG	.	.	1	8	NA	NA	NA	NA
1	8702296	A	G	UTR3	ENSDARG00000012458	ENSDART00000025604:c.*565A>G	.	.	0	15	7	2	3.5	NA
1	8763451	T	A	UTR3	ENSDARG00000070543	ENSDART00000103652:c.*2534A>T	.	.	0	17	3	2	1.5	NA
1	8763551	C	A	UTR3	ENSDARG00000070543	ENSDART00000103652:c.*2434G>T	.	.	0	8	NA	NA	NA	NA
1	8764696	T	C	UTR3	ENSDARG00000070543	ENSDART00000103652:c.*1289A>G	.	.	0	18	3	2	1.5	NA
1	8764771	G	T	UTR3	ENSDARG00000070543	ENSDART00000103652:c.*1214C>A	.	.	0	9	NA	NA	NA	NA
1	8765872	C	T	UTR3	ENSDARG00000070543	ENSDART00000103652:c.*113G>A;ENSDART00000137900:c.*113G>A	.	.	0	20	NA	NA	NA	NA
1	8916674	C	T	UTR5	ENSDARG00000070543	ENSDART00000103652:c.-9244G>A;ENSDART00000137900:c.-9244G>A	.	.	0	15	NA	NA	NA	NA
1	9004776	A	T	UTR5	ENSDARG00000008723	ENSDART00000006211:c.-71A>T;ENSDART00000137211:c.-71A>T	.	.	1	11	NA	NA	NA	NA
1	9043860	T	C	UTR3	ENSDARG00000008723	ENSDART00000137211:c.*42T>C	.	.	0	31	12	6	2	NA
1	9043973	G	T	UTR3	ENSDARG00000008723	ENSDART00000137211:c.*155G>T	.	.	0	17	9	7	1.28571	NA
1	9064781	T	G	UTR3	ENSDARG00000008723	ENSDART00000006211:c.*215T>G	.	.	0	13	NA	NA	NA	NA
1	9087546	T	C	UTR5	ENSDARG00000058460	ENSDART00000055023:c.-241T>C	.	.	0	4	NA	NA	NA	NA
1	9087749	C	T	UTR5	ENSDARG00000058460	ENSDART00000055023:c.-38C>T	.	.	0	15	NA	NA	NA	NA
1	9110096	G	A	exonic	ENSDARG00000088975	.	nonsynonymous_SNV	ENSDARG00000088975:ENSDART00000163624:exon3:c.C1913T:p.S638L	0	18	NA	NA	NA	NA
1	9110428	G	T	exonic	ENSDARG00000088975	.	nonsynonymous_SNV	ENSDARG00000088975:ENSDART00000163624:exon3:c.C1581A:p.N527K	0	11	7	2	3.5	NA
1	9110765	T	C	exonic	ENSDARG00000088975	.	nonsynonymous_SNV	ENSDARG00000088975:ENSDART00000163624:exon3:c.A1244G:p.H415R	0	11	NA	NA	NA	NA
1	9113473	CC	TT	exonic	ENSDARG00000088975	.	nonframeshift_substitution	ENSDARG00000088975:ENSDART00000163624:exon2:c.318_319delinsAA:p.E107K	0	9	4	2	2	NA
1	9114923	G	C	UTR5	ENSDARG00000088975;ENSDARG00000093053	ENSDART00000163624:c.-104C>G;ENSDART00000132910:c.-104C>G	.	.	0	16	12	4	3	NA
1	9123460	A	G	UTR5	ENSDARG00000058463	ENSDART00000081337:c.-58T>C	.	.	1	12	6	2	3	NA
1	9125053	G	C	UTR3	ENSDARG00000076716	ENSDART00000113013:c.*152C>G	.	.	0	16	NA	NA	NA	NA
1	9125074	G	T	UTR3	ENSDARG00000076716	ENSDART00000113013:c.*131C>A	.	.	0	8	NA	NA	NA	NA
1	9133085	T	C	exonic	ENSDARG00000076716	.	nonsynonymous_SNV	ENSDARG00000076716:ENSDART00000142132:exon4:c.A196G:p.T66A	0	24	NA	NA	NA	NA
1	9209697	G	A	exonic	ENSDARG00000058480	.	nonsynonymous_SNV	ENSDARG00000058480:ENSDART00000092058:exon13:c.G1578A:p.M526I	1	5	NA	NA	NA	NA
1	9227073	A	C	UTR3	ENSDARG00000058480	ENSDART00000092058:c.*110A>C	.	.	1	6	NA	NA	NA	NA
1	9227075	A	C	UTR3	ENSDARG00000058480	ENSDART00000092058:c.*112A>C	.	.	0	8	NA	NA	NA	NA
1	9227827	T	C	UTR5	ENSDARG00000024740	ENSDART00000147277:c.-51A>G	.	.	0	19	NA	NA	NA	NA
1	9227905	G	A	UTR5	ENSDARG00000024740	ENSDART00000147277:c.-129C>T;ENSDART00000135219:c.-129C>T	.	.	1	15	8	3	2.66667	NA
1	9227914	GA	TT	UTR5	ENSDARG00000024740	ENSDART00000147277:c.-138_-139delinsAA;ENSDART00000135219:c.-138_-139delinsAA	.	.	1	9	5	3	1.66667	NA
1	9230379	A	T	UTR3	ENSDARG00000101597	ENSDART00000166515:c.*602T>A	.	.	0	15	8	3	2.66667	NA
1	9230406	T	C	UTR3	ENSDARG00000101597	ENSDART00000166515:c.*575A>G	.	.	1	15	NA	NA	NA	NA
1	9230415	A	T	UTR3	ENSDARG00000101597	ENSDART00000166515:c.*566T>A	.	.	1	15	NA	NA	NA	NA
1	9230639	A	G	UTR3	ENSDARG00000101597	ENSDART00000166515:c.*342T>C	.	.	1	23	NA	NA	NA	NA
1	9230705	A	C	UTR3	ENSDARG00000101597	ENSDART00000166515:c.*276T>G	.	.	0	12	8	3	2.66667	NA
1	9230875	C	T	UTR3	ENSDARG00000101597	ENSDART00000166515:c.*106G>A	.	.	1	9	NA	NA	NA	NA
1	9235311	A	C	exonic	ENSDARG00000058445	.	nonsynonymous_SNV	ENSDARG00000058445:ENSDART00000055011:exon10:c.T1461G:p.D487E	0	16	7	3	2.33333	1
1	9237569	T	C	exonic	ENSDARG00000058445	.	nonsynonymous_SNV	ENSDARG00000058445:ENSDART00000055011:exon9:c.A1277G:p.D426G	0	23	6	4	1.5	0.17
1	9237575	G	A	exonic	ENSDARG00000058445	.	nonsynonymous_SNV	ENSDARG00000058445:ENSDART00000055011:exon9:c.C1271T:p.T424I	0	23	5	4	1.25	0.28
1	9243640	T	C	exonic	ENSDARG00000058445	.	nonsynonymous_SNV	ENSDARG00000058445:ENSDART00000055011:exon6:c.A866G:p.K289R	0	14	7	4	1.75	NA
1	9273195	T	A	exonic	ENSDARG00000063169	.	nonsynonymous_SNV	ENSDARG00000063169:ENSDART00000114876:exon6:c.A458T:p.Q153L,ENSDARG00000063169:ENSDART00000146065:exon6:c.A458T:p.Q153L	0	18	NA	NA	NA	NA
1	9273211	C	T	exonic	ENSDARG00000063169	.	nonsynonymous_SNV	ENSDARG00000063169:ENSDART00000114876:exon6:c.G442A:p.A148T,ENSDARG00000063169:ENSDART00000132812:exon6:c.G442A:p.A148T,ENSDARG00000063169:ENSDART00000146065:exon6:c.G442A:p.A148T	0	19	NA	NA	NA	NA
1	9273913	C	T	exonic	ENSDARG00000063169	.	nonsynonymous_SNV	ENSDARG00000063169:ENSDART00000114876:exon5:c.G250A:p.G84R,ENSDARG00000063169:ENSDART00000132812:exon5:c.G250A:p.G84R,ENSDARG00000063169:ENSDART00000146065:exon5:c.G250A:p.G84R	1	24	NA	NA	NA	NA
1	9469748	A	G	exonic	ENSDARG00000017834	.	nonsynonymous_SNV	ENSDARG00000017834:ENSDART00000137821:exon10:c.T1642C:p.S548P	0	3	NA	NA	NA	NA
1	9474341	C	T	exonic	ENSDARG00000017834	.	nonsynonymous_SNV	ENSDARG00000017834:ENSDART00000137821:exon7:c.G1150A:p.A384T,ENSDARG00000017834:ENSDART00000157814:exon7:c.G1150A:p.A384T,ENSDARG00000017834:ENSDART00000008682:exon8:c.G1150A:p.A384T	0	25	7	2	3.5	NA
1	9474416	C	G	exonic	ENSDARG00000017834	.	nonsynonymous_SNV	ENSDARG00000017834:ENSDART00000137821:exon7:c.G1075C:p.V359L,ENSDARG00000017834:ENSDART00000157814:exon7:c.G1075C:p.V359L,ENSDARG00000017834:ENSDART00000008682:exon8:c.G1075C:p.V359L	0	16	NA	NA	NA	NA
1	9474418	C	A	exonic	ENSDARG00000017834	.	nonsynonymous_SNV	ENSDARG00000017834:ENSDART00000137821:exon7:c.G1073T:p.S358I,ENSDARG00000017834:ENSDART00000157814:exon7:c.G1073T:p.S358I,ENSDARG00000017834:ENSDART00000008682:exon8:c.G1073T:p.S358I	1	17	NA	NA	NA	NA
1	9475748	G	A	exonic	ENSDARG00000017834	.	nonsynonymous_SNV	ENSDARG00000017834:ENSDART00000137821:exon6:c.C712T:p.P238S,ENSDARG00000017834:ENSDART00000157814:exon6:c.C712T:p.P238S,ENSDARG00000017834:ENSDART00000008682:exon7:c.C712T:p.P238S	0	19	8	3	2.66667	NA
1	9486086	A	C	UTR5	ENSDARG00000017834	ENSDART00000137821:c.-176T>G	.	.	0	10	NA	NA	NA	NA
1	9500113	C	G	UTR3	ENSDARG00000074282	ENSDART00000110790:c.*1266G>C	.	.	0	8	10	4	2.5	NA
1	9500274	T	C	UTR3	ENSDARG00000074282	ENSDART00000110790:c.*1105A>G	.	.	0	12	4	2	2	NA
1	9501089	A	T	UTR3	ENSDARG00000074282	ENSDART00000110790:c.*290T>A	.	.	0	15	NA	NA	NA	NA
1	9501105	A	C	UTR3	ENSDARG00000074282	ENSDART00000110790:c.*274T>G	.	.	0	14	NA	NA	NA	NA
1	9523240	C	T	exonic	ENSDARG00000074282	.	nonsynonymous_SNV	ENSDARG00000074282:ENSDART00000110790:exon2:c.G320A:p.G107E	0	11	NA	NA	NA	NA
1	9618259	T	A	UTR5	ENSDARG00000074372	ENSDART00000111131:c.-90542T>A	.	.	0	10	8	4	2	NA
1	9626720	C	T	UTR3	ENSDARG00000104203	ENSDART00000166601:c.*835G>A	.	.	1	2	NA	NA	NA	NA
1	9627235	G	T	UTR3	ENSDARG00000104203	ENSDART00000166601:c.*320C>A	.	.	0	16	NA	NA	NA	NA
1	9627243	G	T	UTR3	ENSDARG00000104203	ENSDART00000166601:c.*312C>A;ENSDART00000164079:c.*312C>A	.	.	0	18	NA	NA	NA	NA
1	9627459	A	G	UTR3	ENSDARG00000104203	ENSDART00000166601:c.*96T>C;ENSDART00000164079:c.*96T>C	.	.	0	27	NA	NA	NA	NA
1	9627510	T	A	UTR3	ENSDARG00000104203	ENSDART00000166601:c.*45A>T;ENSDART00000164079:c.*45A>T	.	.	0	18	9	4	2.25	NA
1	9628535	T	A	UTR5	ENSDARG00000104203	ENSDART00000166601:c.-618A>T	.	.	0	19	13	5	2.6	NA
1	9629465	C	A	UTR3	ENSDARG00000101495	ENSDART00000161164:c.*67G>T	.	.	0	23	NA	NA	NA	NA
1	9630997	A	C	UTR3	ENSDARG00000091916	ENSDART00000080323:c.*476T>G	.	.	1	17	7	4	1.75	NA
1	9631002	A	T	UTR3	ENSDARG00000091916	ENSDART00000080323:c.*471T>A	.	.	0	19	8	5	1.6	NA
1	9631168	G	T	UTR3	ENSDARG00000091916	ENSDART00000080323:c.*305C>A	.	.	1	21	14	6	2.33333	NA
1	9631254	A	T	UTR3	ENSDARG00000091916	ENSDART00000080323:c.*219T>A	.	.	1	15	NA	NA	NA	NA
1	9631510	T	C	exonic	ENSDARG00000091916	.	nonsynonymous_SNV	ENSDARG00000091916:ENSDART00000080323:exon4:c.A1559G:p.K520R,ENSDARG00000091916:ENSDART00000121490:exon4:c.A1559G:p.K520R,ENSDARG00000091916:ENSDART00000127735:exon4:c.A1559G:p.K520R,ENSDARG00000091916:ENSDART00000160474:exon5:c.A1559G:p.K520R	0	4	NA	NA	NA	NA
1	9632393	T	A	exonic	ENSDARG00000091916	.	nonsynonymous_SNV	ENSDARG00000091916:ENSDART00000080323:exon4:c.A676T:p.I226F,ENSDARG00000091916:ENSDART00000121490:exon4:c.A676T:p.I226F,ENSDARG00000091916:ENSDART00000127735:exon4:c.A676T:p.I226F,ENSDARG00000091916:ENSDART00000160474:exon5:c.A676T:p.I226F	0	4	NA	NA	NA	NA
1	9632580	T	C	exonic	ENSDARG00000091916	.	nonsynonymous_SNV	ENSDARG00000091916:ENSDART00000080323:exon4:c.A489G:p.I163M,ENSDARG00000091916:ENSDART00000121490:exon4:c.A489G:p.I163M,ENSDARG00000091916:ENSDART00000127735:exon4:c.A489G:p.I163M,ENSDARG00000091916:ENSDART00000160474:exon5:c.A489G:p.I163M	0	11	NA	NA	NA	NA
1	9632622	GT	AA	exonic	ENSDARG00000091916	.	nonframeshift_substitution	ENSDARG00000091916:ENSDART00000080323:exon4:c.446_447delinsTT:p.Y149F,ENSDARG00000091916:ENSDART00000121490:exon4:c.446_447delinsTT:p.Y149F,ENSDARG00000091916:ENSDART00000127735:exon4:c.446_447delinsTT:p.Y149F,ENSDARG00000091916:ENSDART00000160474:exon5:c.446_447delinsTT:p.Y149F	1	2	NA	NA	NA	NA
1	9632891	GA	TC	exonic	ENSDARG00000091916	.	nonframeshift_substitution	ENSDARG00000091916:ENSDART00000080323:exon4:c.177_178delinsGA:p.I59M,ENSDARG00000091916:ENSDART00000121490:exon4:c.177_178delinsGA:p.I59M,ENSDARG00000091916:ENSDART00000127735:exon4:c.177_178delinsGA:p.I59M,ENSDARG00000091916:ENSDART00000160474:exon5:c.177_178delinsGA:p.I59M	0	3	NA	NA	NA	NA
1	9636051	C	T	UTR3	ENSDARG00000099276	ENSDART00000126996:c.*90G>A	.	.	0	24	7	5	1.4	NA
1	9642879	C	T	UTR3	ENSDARG00000101495	ENSDART00000016750:c.*150G>A	.	.	0	16	8	6	1.33333	NA
1	9642967	C	T	UTR3	ENSDARG00000101495	ENSDART00000016750:c.*62G>A	.	.	0	24	6	5	1.2	NA
1	9643358	T	C	exonic	ENSDARG00000101495	.	nonsynonymous_SNV	ENSDARG00000101495:ENSDART00000123725:exon1:c.A1267G:p.N423D,ENSDARG00000101495:ENSDART00000161164:exon1:c.A1267G:p.N423D,ENSDARG00000101495:ENSDART00000016750:exon2:c.A1267G:p.N423D	0	3	5	3	1.66667	1
1	9643361	T	C	exonic	ENSDARG00000101495	.	nonsynonymous_SNV	ENSDARG00000101495:ENSDART00000123725:exon1:c.A1264G:p.M422V,ENSDARG00000101495:ENSDART00000161164:exon1:c.A1264G:p.M422V,ENSDARG00000101495:ENSDART00000016750:exon2:c.A1264G:p.M422V	1	2	NA	NA	NA	NA
1	9643399	C	T	exonic	ENSDARG00000101495	.	nonsynonymous_SNV	ENSDARG00000101495:ENSDART00000123725:exon1:c.G1226A:p.R409K,ENSDARG00000101495:ENSDART00000161164:exon1:c.G1226A:p.R409K,ENSDARG00000101495:ENSDART00000016750:exon2:c.G1226A:p.R409K	0	21	3	2	1.5	NA
1	9645328	G	A	UTR3	ENSDARG00000104995	ENSDART00000126877:c.*36C>T;ENSDART00000123773:c.*36C>T	.	.	1	13	NA	NA	NA	NA
1	9739955	G	A	UTR3	ENSDARG00000033852	ENSDART00000147904:c.*1210C>T	.	.	0	16	4	2	2	NA
1	9740036	T	A	UTR3	ENSDARG00000033852	ENSDART00000147904:c.*1129A>T	.	.	0	16	3	2	1.5	NA
1	9740041	C	T	UTR3	ENSDARG00000033852	ENSDART00000147904:c.*1124G>A	.	.	0	18	NA	NA	NA	NA
1	9740228	T	C	UTR3	ENSDARG00000033852	ENSDART00000147904:c.*937A>G	.	.	1	17	6	3	2	NA
1	9740612	A	G	UTR3	ENSDARG00000033852	ENSDART00000147904:c.*553T>C	.	.	0	20	NA	NA	NA	NA
1	9740852	C	T	UTR3	ENSDARG00000033852	ENSDART00000147904:c.*313G>A	.	.	0	15	NA	NA	NA	NA
1	9740892	T	C	UTR3	ENSDARG00000033852	ENSDART00000147904:c.*273A>G	.	.	0	13	NA	NA	NA	NA
1	9740936	A	G	UTR3	ENSDARG00000033852	ENSDART00000147904:c.*229T>C	.	.	1	9	NA	NA	NA	NA
1	9741139	T	G	UTR3	ENSDARG00000033852	ENSDART00000147904:c.*26A>C	.	.	0	20	7	3	2.33333	NA
1	9860484	G	C	UTR5	ENSDARG00000037654	ENSDART00000054848:c.-190G>C	.	.	1	14	10	5	2	NA
1	9860606	C	T	UTR5	ENSDARG00000037654	ENSDART00000054848:c.-68C>T	.	.	0	15	5	3	1.66667	NA
1	9866646	G	C	UTR3	ENSDARG00000037654	ENSDART00000054848:c.*138G>C	.	.	0	11	7	5	1.4	NA
1	9866833	T	G	UTR3	ENSDARG00000037654	ENSDART00000054848:c.*325T>G	.	.	0	17	7	4	1.75	NA
1	9873355	T	A	UTR3	ENSDARG00000037652	ENSDART00000138630:c.*156A>T;ENSDART00000054843:c.*156A>T	.	.	0	8	4	3	1.33333	NA
1	9873441	CT	GC	UTR3	ENSDARG00000037652	ENSDART00000138630:c.*70_*69delinsGC;ENSDART00000054843:c.*70_*69delinsGC	.	.	0	15	NA	NA	NA	NA
1	9873452	A	T	UTR3	ENSDARG00000037652	ENSDART00000138630:c.*59T>A;ENSDART00000054843:c.*59T>A	.	.	0	15	NA	NA	NA	NA
1	9873489	T	A	UTR3	ENSDARG00000037652	ENSDART00000138630:c.*22A>T;ENSDART00000054843:c.*22A>T	.	.	0	13	NA	NA	NA	NA
1	9914250	T	C	UTR3	ENSDARG00000037646	ENSDART00000054833:c.*205T>C	.	.	0	7	NA	NA	NA	NA
1	9914352	A	T	UTR3	ENSDARG00000037646	ENSDART00000054833:c.*307A>T	.	.	1	11	5	2	2.5	NA
1	9914485	A	G	UTR3	ENSDARG00000037646	ENSDART00000054833:c.*440A>G	.	.	0	19	9	5	1.8	NA
1	9914598	G	A	UTR3	ENSDARG00000037646	ENSDART00000054833:c.*553G>A	.	.	0	11	NA	NA	NA	NA
1	9914616	T	G	UTR3	ENSDARG00000037646	ENSDART00000054833:c.*571T>G	.	.	0	19	NA	NA	NA	NA
1	9933649	C	T	exonic	ENSDARG00000032795	.	nonsynonymous_SNV	ENSDARG00000032795:ENSDART00000138726:exon4:c.G554A:p.R185Q	0	15	4	3	1.33333	NA
1	9933732	A	T	exonic	ENSDARG00000032795	.	nonsynonymous_SNV	ENSDARG00000032795:ENSDART00000138726:exon4:c.T471A:p.S157R	0	6	NA	NA	NA	NA
1	9961378	T	A	exonic	ENSDARG00000018263	.	nonsynonymous_SNV	ENSDARG00000018263:ENSDART00000005895:exon6:c.T906A:p.D302E,ENSDARG00000018263:ENSDART00000183003:exon6:c.T906A:p.D302E	0	22	NA	NA	NA	NA
1	9961428	A	G	exonic	ENSDARG00000018263	.	nonsynonymous_SNV	ENSDARG00000018263:ENSDART00000005895:exon6:c.A956G:p.K319R,ENSDARG00000018263:ENSDART00000183003:exon6:c.A956G:p.K319R	0	20	5	2	2.5	NA
1	9961809	A	T	exonic	ENSDARG00000018263	.	nonsynonymous_SNV	ENSDARG00000018263:ENSDART00000005895:exon8:c.A1166T:p.Y389F,ENSDARG00000018263:ENSDART00000183003:exon8:c.A1166T:p.Y389F	0	7	4	3	1.33333	NA
1	9961825	A	T	exonic	ENSDARG00000018263	.	nonsynonymous_SNV	ENSDARG00000018263:ENSDART00000005895:exon8:c.A1182T:p.E394D,ENSDARG00000018263:ENSDART00000183003:exon8:c.A1182T:p.E394D	0	11	5	3	1.66667	0.71
1	9961890	C	T	exonic	ENSDARG00000018263	.	nonsynonymous_SNV	ENSDARG00000018263:ENSDART00000005895:exon8:c.C1247T:p.A416V,ENSDARG00000018263:ENSDART00000183003:exon8:c.C1247T:p.A416V	0	24	NA	NA	NA	NA
1	9964478	A	T	exonic	ENSDARG00000018263	.	nonsynonymous_SNV	ENSDARG00000018263:ENSDART00000183003:exon10:c.A1645T:p.I549F	0	19	NA	NA	NA	NA
1	9964497	G	T	UTR3	ENSDARG00000018263	ENSDART00000183003:c.*11G>T	.	.	0	17	NA	NA	NA	NA
1	9964561	T	G	UTR3	ENSDARG00000018263	ENSDART00000183003:c.*75T>G	.	.	0	10	NA	NA	NA	NA
1	9964567	C	T	exonic	ENSDARG00000018263	.	nonsynonymous_SNV	ENSDARG00000018263:ENSDART00000005895:exon11:c.C1603T:p.P535S	0	12	NA	NA	NA	NA
1	9965648	TC	CT	UTR3	ENSDARG00000018263	ENSDART00000183003:c.*1162_*1163delinsCT	.	.	0	7	4	2	2	NA
1	9965659	T	C	UTR3	ENSDARG00000018263	ENSDART00000183003:c.*1173T>C	.	.	0	8	NA	NA	NA	NA
1	9965730	T	A	UTR3	ENSDARG00000018263	ENSDART00000183003:c.*1244T>A	.	.	0	18	NA	NA	NA	NA
1	9965773	G	A	UTR3	ENSDARG00000018263	ENSDART00000183003:c.*1287G>A	.	.	0	15	9	3	3	NA
1	9965788	A	T	UTR3	ENSDARG00000018263	ENSDART00000183003:c.*1302A>T	.	.	0	11	6	3	2	NA
1	9965830	C	T	UTR3	ENSDARG00000018263	ENSDART00000183003:c.*1344C>T	.	.	1	8	NA	NA	NA	NA
1	9965907	A	C	UTR3	ENSDARG00000018263	ENSDART00000183003:c.*1421A>C	.	.	0	21	7	2	3.5	NA
1	9965999	A	T	UTR3	ENSDARG00000018263	ENSDART00000183003:c.*1513A>T	.	.	1	12	6	5	1.2	NA
1	9966193	A	G	UTR3	ENSDARG00000018263	ENSDART00000183003:c.*1707A>G	.	.	0	18	6	5	1.2	NA
1	9969123	C	T	exonic	ENSDARG00000077542	.	nonsynonymous_SNV	ENSDARG00000077542:ENSDART00000132607:exon2:c.C71T:p.P24L	0	18	7	2	3.5	NA
1	10003324	G	C	UTR5	ENSDARG00000076174	ENSDART00000162675:c.-15204G>C	.	.	1	12	NA	NA	NA	NA
1	10016094	G	T	UTR5	ENSDARG00000076174	ENSDART00000162675:c.-2434G>T	.	.	1	10	4	3	1.33333	NA
1	10020302	T	G	UTR5	ENSDARG00000076174	ENSDART00000190227:c.-25T>G	.	.	1	21	11	7	1.57143	NA
1	10032318	T	G	UTR3	ENSDARG00000076174	ENSDART00000113551:c.*10T>G	.	.	0	4	6	5	1.2	NA
1	10032327	C	G	UTR3	ENSDARG00000076174	ENSDART00000113551:c.*19C>G	.	.	0	5	5	2	2.5	NA
1	10032614	G	T	UTR3	ENSDARG00000076174	ENSDART00000113551:c.*306G>T	.	.	0	16	7	3	2.33333	NA
1	10032728	A	G	UTR3	ENSDARG00000076174	ENSDART00000113551:c.*420A>G	.	.	0	7	NA	NA	NA	NA
1	10032801	C	T	UTR3	ENSDARG00000076174	ENSDART00000113551:c.*493C>T	.	.	1	8	NA	NA	NA	NA
1	10032809	G	A	UTR3	ENSDARG00000076174	ENSDART00000113551:c.*501G>A	.	.	1	11	8	4	2	NA
1	10032871	A	T	UTR3	ENSDARG00000076174	ENSDART00000113551:c.*563A>T	.	.	0	23	7	5	1.4	NA
1	10032885	T	A	UTR3	ENSDARG00000076174	ENSDART00000113551:c.*577T>A	.	.	0	18	5	4	1.25	NA
1	10032899	T	A	UTR3	ENSDARG00000076174	ENSDART00000113551:c.*591T>A	.	.	0	18	8	5	1.6	NA
1	10033013	A	T	UTR3	ENSDARG00000076174	ENSDART00000113551:c.*705A>T	.	.	0	13	NA	NA	NA	NA
1	10033078	T	G	UTR3	ENSDARG00000076174	ENSDART00000113551:c.*770T>G	.	.	0	12	10	7	1.42857	NA
1	10048474	T	A	UTR5	ENSDARG00000037647	ENSDART00000125358:c.-61A>T;ENSDART00000054835:c.-2328A>T	.	.	0	21	NA	NA	NA	NA
1	10048499	A	T	UTR5	ENSDARG00000037647	ENSDART00000125358:c.-86T>A;ENSDART00000054835:c.-2353T>A	.	.	0	17	NA	NA	NA	NA
1	10059419	A	G	UTR3	ENSDARG00000008969	ENSDART00000011701:c.*227A>G	.	.	0	7	8	4	2	NA
1	10059458	C	T	UTR3	ENSDARG00000008969	ENSDART00000011701:c.*266C>T	.	.	0	9	5	3	1.66667	NA
1	10071361	G	A	exonic	ENSDARG00000020741	.	nonsynonymous_SNV	ENSDARG00000020741:ENSDART00000033118:exon1:c.C38T:p.A13V,ENSDARG00000020741:ENSDART00000135522:exon1:c.C38T:p.A13V	0	11	NA	NA	NA	NA
1	10071449	A	T	UTR5	ENSDARG00000020741	ENSDART00000033118:c.-51T>A	.	.	0	9	NA	NA	NA	NA
1	10074794	A	T	exonic	ENSDARG00000104660	.	nonsynonymous_SNV	ENSDARG00000104660:ENSDART00000168473:exon1:c.A104T:p.H35L,ENSDARG00000104660:ENSDART00000190194:exon1:c.A104T:p.H35L	0	13	8	4	2	NA
1	10074827	G	A	exonic	ENSDARG00000104660	.	nonsynonymous_SNV	ENSDARG00000104660:ENSDART00000168473:exon1:c.G137A:p.R46K,ENSDARG00000104660:ENSDART00000190194:exon1:c.G137A:p.R46K	0	18	11	4	2.75	NA
1	10084228	A	T	exonic	ENSDARG00000104660	.	nonsynonymous_SNV	ENSDARG00000104660:ENSDART00000168473:exon9:c.A1057T:p.T353S,ENSDARG00000104660:ENSDART00000190194:exon9:c.A1057T:p.T353S	0	8	5	3	1.66667	NA
1	10089033	T	G	exonic	ENSDARG00000104660	.	nonsynonymous_SNV	ENSDARG00000104660:ENSDART00000168473:exon16:c.T1609G:p.S537A,ENSDARG00000104660:ENSDART00000190194:exon16:c.T1609G:p.S537A	0	17	NA	NA	NA	NA
1	10101030	C	A	UTR3	ENSDARG00000104660	ENSDART00000168473:c.*71C>A	.	.	0	14	NA	NA	NA	NA
1	10110574	C	G	exonic	ENSDARG00000096594	.	nonsynonymous_SNV	ENSDARG00000096594:ENSDART00000181437:exon1:c.C358G:p.L120V	0	20	4	3	1.33333	NA
1	10110719	C	T	exonic	ENSDARG00000096594	.	nonsynonymous_SNV	ENSDARG00000096594:ENSDART00000181437:exon1:c.C503T:p.T168I	0	14	6	2	3	NA
1	10112997	T	C	UTR3	ENSDARG00000096594;ENSDARG00000104660	ENSDART00000080576:c.*65T>C;ENSDART00000190194:c.*240T>C	.	.	0	24	7	4	1.75	NA
1	10113357	T	A	UTR3	ENSDARG00000104660	ENSDART00000190194:c.*600T>A	.	.	0	11	NA	NA	NA	NA
1	10113640	A	T	UTR3	ENSDARG00000104660	ENSDART00000190194:c.*883A>T	.	.	0	9	NA	NA	NA	NA
1	10123850	T	A	UTR3	ENSDARG00000077652	ENSDART00000152432:c.*44T>A	.	.	0	11	NA	NA	NA	NA
1	10124172	C	T	UTR3	ENSDARG00000077652	ENSDART00000152432:c.*366C>T	.	.	0	18	6	2	3	NA
1	10127192	T	A	UTR5	ENSDARG00000079452	ENSDART00000110698:c.-1951T>A	.	.	0	25	NA	NA	NA	NA
1	10133530	G	C	exonic	ENSDARG00000079452	.	nonsynonymous_SNV	ENSDARG00000079452:ENSDART00000187740:exon4:c.G929C:p.G310A,ENSDARG00000079452:ENSDART00000110698:exon5:c.G890C:p.G297A	0	10	NA	NA	NA	NA
1	10137591	A	T	UTR3	ENSDARG00000079452	ENSDART00000187740:c.*495A>T	.	.	0	8	NA	NA	NA	NA
1	10137594	G	C	UTR3	ENSDARG00000079452	ENSDART00000187740:c.*498G>C	.	.	0	8	NA	NA	NA	NA
1	10137696	T	C	UTR3	ENSDARG00000079452	ENSDART00000187740:c.*600T>C	.	.	0	4	NA	NA	NA	NA
1	10137706	T	A	UTR3	ENSDARG00000079452	ENSDART00000187740:c.*610T>A	.	.	0	5	NA	NA	NA	NA
1	10222676	G	T	UTR5	ENSDARG00000089943	ENSDART00000152424:c.-56G>T	.	.	0	7	3	2	1.5	NA
1	10235299	G	A	UTR3	ENSDARG00000089943	ENSDART00000152424:c.*94G>A	.	.	0	10	6	4	1.5	NA
1	10314696	G	T	UTR3	ENSDARG00000030563	ENSDART00000043881:c.*262G>T	.	.	0	3	NA	NA	NA	NA
1	10315028	T	C	UTR3	ENSDARG00000030563	ENSDART00000043881:c.*594T>C	.	.	0	23	NA	NA	NA	NA
1	10318146	C	T	UTR5	ENSDARG00000026387	ENSDART00000029774:c.-58C>T	.	.	0	13	NA	NA	NA	NA
1	10318193	C	T	UTR5	ENSDARG00000026387	ENSDART00000029774:c.-11C>T	.	.	0	12	3	2	1.5	NA
1	10378745	T	A	UTR5	ENSDARG00000034785	ENSDART00000132076:c.-98T>A;ENSDART00000046283:c.-98T>A;ENSDART00000103535:c.-107T>A	.	.	0	15	5	2	2.5	NA
1	10378842	A	T	UTR5	ENSDARG00000034785	ENSDART00000132076:c.-1A>T;ENSDART00000046283:c.-1A>T;ENSDART00000103535:c.-10A>T	.	.	0	8	6	3	2	NA
1	10439938	A	C	exonic	ENSDARG00000034785	.	nonsynonymous_SNV	ENSDARG00000034785:ENSDART00000046283:exon8:c.A1193C:p.N398T	0	12	4	2,3	2	NA
1	10448067	A	C	UTR3	ENSDARG00000034785	ENSDART00000046283:c.*87A>C	.	.	0	15	9	6	1.5	NA
1	10448089	A	T	UTR3	ENSDARG00000034785	ENSDART00000046283:c.*109A>T	.	.	0	18	9	6	1.5	NA
1	10448106	C	T	UTR3	ENSDARG00000034785	ENSDART00000046283:c.*126C>T	.	.	0	16	7	2	3.5	NA
1	10448227	T	C	UTR3	ENSDARG00000034785	ENSDART00000046283:c.*247T>C	.	.	0	24	NA	NA	NA	NA
1	10463328	G	T	UTR3	ENSDARG00000070512	ENSDART00000040116:c.*72C>A	.	.	0	16	NA	NA	NA	NA
1	10473495	T	A	exonic	ENSDARG00000070512	.	nonsynonymous_SNV	ENSDARG00000070512:ENSDART00000040116:exon1:c.A16T:p.S6C	0	9	3	2	1.5	NA
1	10486092	TG	CT	UTR3	ENSDARG00000070504	ENSDART00000179237:c.*789_*789delinsAG;ENSDART00000186876:c.*789_*789delinsAG	.	.	0	10	NA	NA	NA	NA
1	10486166	T	C	UTR3	ENSDARG00000070504	ENSDART00000179237:c.*716A>G;ENSDART00000186876:c.*716A>G	.	.	0	6	NA	NA	NA	NA
1	10486180	C	G	UTR3	ENSDARG00000070504	ENSDART00000179237:c.*702G>C;ENSDART00000186876:c.*702G>C	.	.	0	7	NA	NA	NA	NA
1	10486200	C	G	UTR3	ENSDARG00000070504	ENSDART00000179237:c.*682G>C;ENSDART00000186876:c.*682G>C	.	.	0	11	NA	NA	NA	NA
1	10486219	A	T	UTR3	ENSDARG00000070504	ENSDART00000179237:c.*663T>A;ENSDART00000186876:c.*663T>A	.	.	0	8	3	2	1.5	NA
1	10486225	T	C	UTR3	ENSDARG00000070504	ENSDART00000179237:c.*657A>G;ENSDART00000186876:c.*657A>G	.	.	0	10	3	2	1.5	NA
1	10486283	T	G	UTR3	ENSDARG00000070504	ENSDART00000179237:c.*599A>C;ENSDART00000186876:c.*599A>C	.	.	0	11	NA	NA	NA	NA
1	10486309	G	T	UTR3	ENSDARG00000070504	ENSDART00000179237:c.*573C>A;ENSDART00000186876:c.*573C>A	.	.	1	20	NA	NA	NA	NA
1	10486389	A	G	UTR3	ENSDARG00000070504	ENSDART00000179237:c.*493T>C;ENSDART00000186876:c.*493T>C	.	.	0	16	4	2	2	NA
1	10486491	A	G	UTR3	ENSDARG00000070504	ENSDART00000179237:c.*391T>C;ENSDART00000186876:c.*391T>C	.	.	0	15	NA	NA	NA	NA
1	10486512	T	C	UTR3	ENSDARG00000070504	ENSDART00000179237:c.*370A>G;ENSDART00000186876:c.*370A>G	.	.	0	13	8	2	4	NA
1	10486597	C	T	UTR3	ENSDARG00000070504	ENSDART00000179237:c.*285G>A;ENSDART00000186876:c.*285G>A	.	.	0	17	NA	NA	NA	NA
1	10486622	G	A	UTR3	ENSDARG00000070504	ENSDART00000179237:c.*260C>T;ENSDART00000186876:c.*260C>T	.	.	0	21	NA	NA	NA	NA
1	10486661	G	C	UTR3	ENSDARG00000070504	ENSDART00000179237:c.*221C>G;ENSDART00000186876:c.*221C>G	.	.	0	16	4	3	1.33333	NA
1	10486713	A	C	UTR3	ENSDARG00000070504	ENSDART00000179237:c.*169T>G;ENSDART00000186876:c.*169T>G	.	.	0	6	NA	NA	NA	NA
1	10486828	A	C	UTR3	ENSDARG00000070504	ENSDART00000179237:c.*54T>G;ENSDART00000186876:c.*54T>G;ENSDART00000040502:c.*54T>G	.	.	0	11	NA	NA	NA	NA
1	10487121	C	T	exonic	ENSDARG00000070504	.	nonsynonymous_SNV	ENSDARG00000070504:ENSDART00000040502:exon10:c.G2878A:p.V960I,ENSDARG00000070504:ENSDART00000179237:exon10:c.G2887A:p.V963I,ENSDARG00000070504:ENSDART00000186876:exon10:c.G2953A:p.V985I,ENSDARG00000070504:ENSDART00000131294:exon12:c.G2899A:p.V967I	0	15	NA	NA	NA	NA
1	10487565	T	C	exonic	ENSDARG00000070504	.	nonsynonymous_SNV	ENSDARG00000070504:ENSDART00000040502:exon10:c.A2434G:p.T812A,ENSDARG00000070504:ENSDART00000179237:exon10:c.A2443G:p.T815A,ENSDARG00000070504:ENSDART00000186876:exon10:c.A2509G:p.T837A,ENSDARG00000070504:ENSDART00000131294:exon12:c.A2455G:p.T819A	0	13	NA	NA	NA	NA
1	10487622	G	A	exonic	ENSDARG00000070504	.	nonsynonymous_SNV	ENSDARG00000070504:ENSDART00000040502:exon10:c.C2377T:p.R793C,ENSDARG00000070504:ENSDART00000179237:exon10:c.C2386T:p.R796C,ENSDARG00000070504:ENSDART00000186876:exon10:c.C2452T:p.R818C,ENSDARG00000070504:ENSDART00000131294:exon12:c.C2398T:p.R800C	0	8	6	5	1.2	NA
1	10496427	G	A	UTR3	ENSDARG00000034785	ENSDART00000132076:c.*174G>A;ENSDART00000103535:c.*217G>A	.	.	0	15	NA	NA	NA	NA
1	10496564	C	T	UTR3	ENSDARG00000034785	ENSDART00000132076:c.*311C>T;ENSDART00000103535:c.*354C>T	.	.	0	15	NA	NA	NA	NA
1	10509675	A	T	UTR3	ENSDARG00000070504	ENSDART00000140495:c.*284T>A	.	.	0	9	4	3	1.33333	NA
1	10509777	G	A	UTR3	ENSDARG00000070504	ENSDART00000140495:c.*182C>T	.	.	0	18	6	4	1.5	NA
1	10509780	A	C	UTR3	ENSDARG00000070504	ENSDART00000140495:c.*179T>G	.	.	0	18	NA	NA	NA	NA
1	10620056	G	A	UTR5	ENSDARG00000070504	ENSDART00000131294:c.-42119C>T;ENSDART00000140495:c.-42119C>T	.	.	0	15	7	4	1.75	NA
1	10620235	T	C	UTR5	ENSDARG00000070504	ENSDART00000131294:c.-42298A>G;ENSDART00000140495:c.-42298A>G	.	.	0	18	5	3	1.66667	NA
1	10620289	T	C	UTR5	ENSDARG00000070504	ENSDART00000131294:c.-42352A>G;ENSDART00000140495:c.-42352A>G	.	.	0	10	3	2	1.5	NA
1	10620319	C	A	UTR5	ENSDARG00000070504	ENSDART00000131294:c.-42382G>T;ENSDART00000140495:c.-42382G>T	.	.	0	7	NA	NA	NA	NA
1	10636066	C	A	UTR3	ENSDARG00000062057	ENSDART00000103550:c.*1651G>T	.	.	0	3	NA	NA	NA	NA
1	10636068	C	A	UTR3	ENSDARG00000062057	ENSDART00000103550:c.*1649G>T	.	.	0	3	NA	NA	NA	NA
1	10636086	A	C	UTR3	ENSDARG00000062057	ENSDART00000103550:c.*1631T>G	.	.	0	3	NA	NA	NA	NA
1	10636092	A	C	UTR3	ENSDARG00000062057	ENSDART00000103550:c.*1625T>G	.	.	0	3	NA	NA	NA	NA
1	10636100	A	G	UTR3	ENSDARG00000062057	ENSDART00000103550:c.*1617T>C	.	.	0	6	NA	NA	NA	NA
1	10636115	G	A	UTR3	ENSDARG00000062057	ENSDART00000103550:c.*1602C>T	.	.	0	10	NA	NA	NA	NA
1	10636124	A	G	UTR3	ENSDARG00000062057	ENSDART00000103550:c.*1593T>C	.	.	0	11	NA	NA	NA	NA
1	10636134	G	T	UTR3	ENSDARG00000062057	ENSDART00000103550:c.*1583C>A	.	.	0	11	16	4	4	NA
1	10636139	G	T	UTR3	ENSDARG00000062057	ENSDART00000103550:c.*1578C>A	.	.	0	13	NA	NA	NA	NA
1	10636205	C	T	UTR3	ENSDARG00000062057	ENSDART00000103550:c.*1512G>A	.	.	0	16	NA	NA	NA	NA
1	10636219	A	G	UTR3	ENSDARG00000062057	ENSDART00000103550:c.*1498T>C	.	.	0	4	NA	NA	NA	NA
1	10636223	TA	CT	UTR3	ENSDARG00000062057	ENSDART00000103550:c.*1494_*1493delinsAG	.	.	0	4	NA	NA	NA	NA
1	10636231	GA	TT	UTR3	ENSDARG00000062057	ENSDART00000103550:c.*1486_*1485delinsAA	.	.	0	5	NA	NA	NA	NA
1	10636345	C	T	UTR3	ENSDARG00000062057	ENSDART00000103550:c.*1372G>A	.	.	0	22	8	3	2.66667	NA
1	10636356	C	A	UTR3	ENSDARG00000062057	ENSDART00000103550:c.*1361G>T	.	.	0	23	8	4	2	NA
1	10636367	C	T	UTR3	ENSDARG00000062057	ENSDART00000103550:c.*1350G>A	.	.	0	24	9	5	1.8	NA
1	10636400	G	A	UTR3	ENSDARG00000062057	ENSDART00000103550:c.*1317C>T	.	.	0	12	6	3	2	NA
1	10636416	TA	GG	UTR3	ENSDARG00000062057	ENSDART00000103550:c.*1301_*1300delinsCC	.	.	0	8	7	2	3.5	NA
1	10636430	A	G	UTR3	ENSDARG00000062057	ENSDART00000103550:c.*1287T>C	.	.	0	5	NA	NA	NA	NA
1	10636487	T	G	UTR3	ENSDARG00000062057	ENSDART00000103550:c.*1230A>C	.	.	0	3	NA	NA	NA	NA
1	10636502	T	A	UTR3	ENSDARG00000062057	ENSDART00000103550:c.*1215A>T	.	.	0	7	NA	NA	NA	NA
1	10636555	T	G	UTR3	ENSDARG00000062057	ENSDART00000103550:c.*1162A>C	.	.	0	28	NA	NA	NA	NA
1	10636584	A	G	UTR3	ENSDARG00000062057	ENSDART00000103550:c.*1133T>C	.	.	0	33	10	3	3.33333	NA
1	10636610	A	C	UTR3	ENSDARG00000062057	ENSDART00000103550:c.*1107T>G	.	.	0	25	NA	NA	NA	NA
1	10636724	G	T	UTR3	ENSDARG00000062057	ENSDART00000103550:c.*993C>A	.	.	0	21	7	2	3.5	NA
1	10636756	A	G	UTR3	ENSDARG00000062057	ENSDART00000103550:c.*961T>C	.	.	0	19	5	3	1.66667	NA
1	10636773	T	C	UTR3	ENSDARG00000062057	ENSDART00000103550:c.*944A>G	.	.	0	15	4	2	2	NA
1	10636777	C	G	UTR3	ENSDARG00000062057	ENSDART00000103550:c.*940G>C	.	.	0	16	5	2	2.5	NA
1	10636782	T	C	UTR3	ENSDARG00000062057	ENSDART00000103550:c.*935A>G	.	.	1	16	5	2	2.5	NA
1	10636793	C	A	UTR3	ENSDARG00000062057	ENSDART00000103550:c.*924G>T	.	.	0	14	NA	NA	NA	NA
1	10636823	G	T	UTR3	ENSDARG00000062057	ENSDART00000103550:c.*894C>A	.	.	0	20	NA	NA	NA	NA
1	10636850	A	C	UTR3	ENSDARG00000062057	ENSDART00000103550:c.*867T>G	.	.	0	6	NA	NA	NA	NA
1	10636859	G	A	UTR3	ENSDARG00000062057	ENSDART00000103550:c.*858C>T	.	.	0	10	NA	NA	NA	NA
1	10636873	A	G	UTR3	ENSDARG00000062057	ENSDART00000103550:c.*844T>C	.	.	0	14	NA	NA	NA	NA
1	10636895	C	T	UTR3	ENSDARG00000062057	ENSDART00000103550:c.*822G>A	.	.	0	20	NA	NA	NA	NA
1	10636906	A	T	UTR3	ENSDARG00000062057	ENSDART00000103550:c.*811T>A	.	.	0	19	7	2	3.5	NA
1	10636947	G	A	UTR3	ENSDARG00000062057	ENSDART00000103550:c.*770C>T	.	.	0	8	6	4	1.5	NA
1	10636958	A	G	UTR3	ENSDARG00000062057	ENSDART00000103550:c.*759T>C	.	.	0	3	7	3	2.33333	NA
1	10637029	C	T	UTR3	ENSDARG00000062057	ENSDART00000103550:c.*688G>A	.	.	0	19	8	4	2	NA
1	10637038	A	G	UTR3	ENSDARG00000062057	ENSDART00000103550:c.*679T>C	.	.	1	17	10	4	2.5	NA
1	10637043	C	G	UTR3	ENSDARG00000062057	ENSDART00000103550:c.*674G>C	.	.	1	15	10	4	2.5	NA
1	10637185	G	C	UTR3	ENSDARG00000062057	ENSDART00000103550:c.*532C>G	.	.	0	11	5	2	2.5	NA
1	10637188	T	C	UTR3	ENSDARG00000062057	ENSDART00000103550:c.*529A>G	.	.	0	10	6	2	3	NA
1	10637201	A	G	UTR3	ENSDARG00000062057	ENSDART00000103550:c.*516T>C	.	.	0	10	6	2	3	NA
1	10637231	G	A	UTR3	ENSDARG00000062057	ENSDART00000103550:c.*486C>T	.	.	0	14	NA	NA	NA	NA
1	10637233	C	T	UTR3	ENSDARG00000062057	ENSDART00000103550:c.*484G>A	.	.	0	12	NA	NA	NA	NA
1	10637267	C	A	UTR3	ENSDARG00000062057	ENSDART00000103550:c.*450G>T	.	.	0	24	3	2	1.5	NA
1	10637343	C	A	UTR3	ENSDARG00000062057	ENSDART00000103550:c.*374G>T	.	.	1	20	NA	NA	NA	NA
1	10637349	TT	CC	UTR3	ENSDARG00000062057	ENSDART00000103550:c.*368_*367delinsGG	.	.	0	19	NA	NA	NA	NA
1	10637475	A	C	UTR3	ENSDARG00000062057	ENSDART00000103550:c.*242T>G	.	.	0	10	6	2	3	NA
1	10637482	AA	TG	UTR3	ENSDARG00000062057	ENSDART00000103550:c.*235_*234delinsCA	.	.	0	9	3	2,3	1.5	NA
1	10637506	A	G	UTR3	ENSDARG00000062057	ENSDART00000103550:c.*211T>C	.	.	0	5	4	2	2	NA
1	10637512	T	A	UTR3	ENSDARG00000062057	ENSDART00000103550:c.*205A>T	.	.	0	3	NA	NA	NA	NA
1	10637514	G	A	UTR3	ENSDARG00000062057	ENSDART00000103550:c.*203C>T	.	.	0	3	3	2	1.5	NA
1	10637520	T	A	UTR3	ENSDARG00000062057	ENSDART00000103550:c.*197A>T	.	.	0	3	NA	NA	NA	NA
1	10637560	C	T	UTR3	ENSDARG00000062057	ENSDART00000103550:c.*157G>A	.	.	0	15	7	2	3.5	NA
1	10637580	T	C	UTR3	ENSDARG00000062057	ENSDART00000103550:c.*137A>G	.	.	0	18	7	2	3.5	NA
1	10637595	T	G	UTR3	ENSDARG00000062057	ENSDART00000103550:c.*122A>C	.	.	0	18	7	3	2.33333	NA
1	10637678	C	G	UTR3	ENSDARG00000062057	ENSDART00000103550:c.*39G>C	.	.	0	34	12	9	1.33333	NA
1	10637689	T	A	UTR3	ENSDARG00000062057	ENSDART00000103550:c.*28A>T	.	.	0	32	9	7	1.28571	NA
1	10637716	T	A	UTR3	ENSDARG00000062057	ENSDART00000103550:c.*1A>T	.	.	0	37	10	7	1.42857	NA
1	10637802	A	T	exonic	ENSDARG00000062057	.	nonsynonymous_SNV	ENSDARG00000062057:ENSDART00000103550:exon3:c.T422A:p.L141Q	0	7	NA	NA	NA	NA
1	10637810	G	T	exonic	ENSDARG00000062057	.	nonsynonymous_SNV	ENSDARG00000062057:ENSDART00000103550:exon3:c.C414A:p.H138Q	0	5	NA	NA	NA	NA
1	10637929	G	T	exonic	ENSDARG00000062057	.	nonsynonymous_SNV	ENSDARG00000062057:ENSDART00000103550:exon2:c.C389A:p.T130N	0	5	NA	NA	NA	0.18
1	10637947	C	G	exonic	ENSDARG00000062057	.	nonsynonymous_SNV	ENSDARG00000062057:ENSDART00000103550:exon2:c.G371C:p.G124A	0	11	NA	NA	NA	1
1	10637956	C	T	exonic	ENSDARG00000062057	.	nonsynonymous_SNV	ENSDARG00000062057:ENSDART00000103550:exon2:c.G362A:p.G121E	0	12	NA	NA	NA	NA
1	10637959	C	G	exonic	ENSDARG00000062057	.	nonsynonymous_SNV	ENSDARG00000062057:ENSDART00000103550:exon2:c.G359C:p.S120T	0	13	NA	NA	NA	0.07
1	10637989	T	G	exonic	ENSDARG00000062057	.	nonsynonymous_SNV	ENSDARG00000062057:ENSDART00000103550:exon2:c.A329C:p.Y110S	0	17	NA	NA	NA	0.41
1	10638092	T	G	exonic	ENSDARG00000062057	.	nonsynonymous_SNV	ENSDARG00000062057:ENSDART00000103550:exon2:c.A226C:p.T76P	0	14	5	2	2.5	0.4
1	10638116	TC	CG	exonic	ENSDARG00000062057	.	nonframeshift_substitution	ENSDARG00000062057:ENSDART00000103550:exon2:c.201_202delinsCG:p.E67_T68delinsDA	0	12	NA	NA	NA	0.63
1	10638156	A	T	exonic	ENSDARG00000062057	.	nonsynonymous_SNV	ENSDARG00000062057:ENSDART00000103550:exon2:c.T162A:p.N54K	0	18	NA	NA	NA	NA
1	10638197	C	T	exonic	ENSDARG00000062057	.	nonsynonymous_SNV	ENSDARG00000062057:ENSDART00000103550:exon2:c.G121A:p.V41M	0	15	6	3	2	NA
1	10638215	C	T	exonic	ENSDARG00000062057	.	nonsynonymous_SNV	ENSDARG00000062057:ENSDART00000103550:exon2:c.G103A:p.E35K	0	11	8	3	2.66667	NA
1	10638241	A	G	exonic	ENSDARG00000062057	.	nonsynonymous_SNV	ENSDARG00000062057:ENSDART00000103550:exon2:c.T77C:p.I26T	0	15	7	2	3.5	NA
1	10640729	C	T	UTR5	ENSDARG00000062057	ENSDART00000103550:c.-112G>A	.	.	0	19	6	2	3	NA
1	10643169	G	C	UTR3	ENSDARG00000067992	ENSDART00000164541:c.*319C>G;ENSDART00000188958:c.*2051C>G;ENSDART00000190904:c.*2051C>G	.	.	0	5	NA	NA	NA	NA
1	10643171	T	C	UTR3	ENSDARG00000067992	ENSDART00000164541:c.*317A>G;ENSDART00000188958:c.*2049A>G;ENSDART00000190904:c.*2049A>G	.	.	0	5	NA	NA	NA	NA
1	10643199	T	C	UTR3	ENSDARG00000067992	ENSDART00000164541:c.*289A>G;ENSDART00000188958:c.*2021A>G;ENSDART00000190904:c.*2021A>G	.	.	0	7	NA	NA	NA	NA
1	10643253	A	C	UTR3	ENSDARG00000067992	ENSDART00000164541:c.*235T>G;ENSDART00000188958:c.*1967T>G;ENSDART00000190904:c.*1967T>G	.	.	0	8	11	4	2.75	NA
1	10643498	A	T	exonic	ENSDARG00000067992	.	nonsynonymous_SNV	ENSDARG00000067992:ENSDART00000164541:exon3:c.T824A:p.I275N	0	16	NA	NA	NA	NA
1	10643562	C	T	exonic	ENSDARG00000067992	.	nonsynonymous_SNV	ENSDARG00000067992:ENSDART00000164541:exon3:c.G760A:p.V254I	0	5	NA	NA	NA	0.19
1	10643621	T	A	exonic	ENSDARG00000067992	.	nonsynonymous_SNV	ENSDARG00000067992:ENSDART00000164541:exon3:c.A701T:p.Y234F	0	10	NA	NA	NA	NA
1	10643799	T	C	UTR3	ENSDARG00000067992	ENSDART00000188958:c.*1421A>G;ENSDART00000190904:c.*1421A>G	.	.	1	2	NA	NA	NA	NA
1	10644789	A	T	UTR3	ENSDARG00000067992	ENSDART00000188958:c.*431T>A;ENSDART00000190904:c.*431T>A	.	.	1	4	NA	NA	NA	NA
1	10645288	C	T	exonic	ENSDARG00000067992	.	nonsynonymous_SNV	ENSDARG00000067992:ENSDART00000164541:exon2:c.G646A:p.E216K,ENSDARG00000067992:ENSDART00000188958:exon2:c.G646A:p.E216K,ENSDARG00000067992:ENSDART00000190904:exon3:c.G640A:p.E214K	0	5	5	2	2.5	NA
1	10645295	C	A	exonic	ENSDARG00000067992	.	nonsynonymous_SNV	ENSDARG00000067992:ENSDART00000164541:exon2:c.G639T:p.E213D,ENSDARG00000067992:ENSDART00000188958:exon2:c.G639T:p.E213D,ENSDARG00000067992:ENSDART00000190904:exon3:c.G633T:p.E211D	0	5	5	2	2.5	NA
1	10647196	A	C	exonic	ENSDARG00000067992	.	stopgain	ENSDARG00000067992:ENSDART00000164541:exon1:c.T24G:p.Y8X,ENSDARG00000067992:ENSDART00000188958:exon1:c.T24G:p.Y8X	1	14	NA	NA	NA	NA
1	10669121	A	C	exonic	ENSDARG00000070502	.	nonsynonymous_SNV	ENSDARG00000070502:ENSDART00000152421:exon1:c.T316G:p.L106V	0	3	NA	NA	NA	1
1	10669335	AG	GA	exonic	ENSDARG00000070502	.	nonframeshift_substitution	ENSDARG00000070502:ENSDART00000152421:exon1:c.101_102delinsTC:p.T34I	0	6	9	8	1.125	NA
1	10683904	T	A	UTR5	ENSDARG00000037679	ENSDART00000054879:c.-138T>A	.	.	0	18	5	2	2.5	NA
1	10696587	C	T	UTR3	ENSDARG00000037679	ENSDART00000054879:c.*255C>T	.	.	0	15	NA	NA	NA	NA
1	10738129	C	A	UTR3	ENSDARG00000076833	ENSDART00000139387:c.*235C>A	.	.	0	34	NA	NA	NA	NA
1	10738579	C	G	UTR3	ENSDARG00000076833	ENSDART00000139387:c.*685C>G	.	.	0	14	NA	NA	NA	NA
1	10738663	C	A	UTR3	ENSDARG00000076833	ENSDART00000139387:c.*769C>A	.	.	0	14	NA	NA	NA	NA
1	10738833	C	T	UTR3	ENSDARG00000076833	ENSDART00000139387:c.*939C>T	.	.	0	16	4	2	2	NA
1	10738855	A	T	UTR3	ENSDARG00000076833	ENSDART00000139387:c.*961A>T	.	.	0	10	5	2	2.5	NA
1	10738864	C	T	UTR3	ENSDARG00000076833	ENSDART00000139387:c.*970C>T	.	.	0	10	7	2	3.5	NA
1	10739097	G	A	UTR3	ENSDARG00000076833	ENSDART00000139387:c.*1203G>A	.	.	0	9	NA	NA	NA	NA
1	10739210	A	C	UTR3	ENSDARG00000076833	ENSDART00000139387:c.*1316A>C	.	.	1	17	NA	NA	NA	NA
1	10739212	A	C	UTR3	ENSDARG00000076833	ENSDART00000139387:c.*1318A>C	.	.	1	17	NA	NA	NA	NA
1	10787271	A	G	exonic	ENSDARG00000087107	.	nonsynonymous_SNV	ENSDARG00000087107:ENSDART00000139749:exon21:c.T2180C:p.L727P	0	6	6	2	3	NA
1	10787292	C	A	exonic	ENSDARG00000087107	.	nonsynonymous_SNV	ENSDARG00000087107:ENSDART00000139749:exon21:c.G2159T:p.S720I	0	17	NA	NA	NA	NA
1	10787294	T	G	exonic	ENSDARG00000087107	.	nonsynonymous_SNV	ENSDARG00000087107:ENSDART00000139749:exon21:c.A2157C:p.K719N	0	17	NA	NA	NA	NA
1	10796005	C	G	exonic	ENSDARG00000087107	.	nonsynonymous_SNV	ENSDARG00000087107:ENSDART00000139749:exon11:c.G1120C:p.A374P	0	12	6	5	1.2	0.06
1	10799673	AG	TT	exonic	ENSDARG00000087107	.	nonframeshift_substitution	ENSDARG00000087107:ENSDART00000139749:exon9:c.885_886delinsAA:p.Y296N	0	15	8	2	4	NA
1	10802591	C	T	exonic	ENSDARG00000087107	.	nonsynonymous_SNV	ENSDARG00000087107:ENSDART00000139749:exon7:c.G526A:p.V176M	0	20	5	2	2.5	NA
1	10805778	CC	AT	UTR5	ENSDARG00000087107	ENSDART00000139749:c.-6_-7delinsAT	.	.	0	19	9	3	3	NA
1	10806612	A	T	UTR5	ENSDARG00000087107	ENSDART00000139749:c.-840T>A	.	.	0	17	7	5	1.4	NA
1	10809676	C	T	UTR3	ENSDARG00000099342	ENSDART00000167452:c.*61G>A	.	.	0	7	6	2	3	NA
1	10809725	C	T	UTR3	ENSDARG00000099342	ENSDART00000167452:c.*12G>A	.	.	0	17	6	3	2	NA
1	10811488	T	C	exonic	ENSDARG00000099342	.	nonsynonymous_SNV	ENSDARG00000099342:ENSDART00000167452:exon7:c.A741G:p.I247M	0	18	5	4	1.25	NA
1	10834752	C	T	exonic	ENSDARG00000008487	.	nonsynonymous_SNV	ENSDARG00000008487:ENSDART00000141052:exon3:c.G475A:p.V159M,ENSDARG00000008487:ENSDART00000009886:exon14:c.G1639A:p.V547M,ENSDARG00000008487:ENSDART00000102903:exon76:c.G10681A:p.V3561M,ENSDARG00000008487:ENSDART00000170290:exon76:c.G10609A:p.V3537M	0	14	9	5	1.8	NA
1	10933065	A	G	exonic	ENSDARG00000008487	.	nonsynonymous_SNV	ENSDARG00000008487:ENSDART00000102903:exon42:c.T5969C:p.F1990S	0	12	3	2	1.5	0.41
1	10933078	T	A	exonic	ENSDARG00000008487	.	nonsynonymous_SNV	ENSDARG00000008487:ENSDART00000102903:exon42:c.A5956T:p.T1986S	0	11	3	2	1.5	0.77
1	10941146	T	C	exonic	ENSDARG00000008487	.	nonsynonymous_SNV	ENSDARG00000008487:ENSDART00000102903:exon39:c.A5499G:p.I1833M,ENSDARG00000008487:ENSDART00000170290:exon39:c.A5499G:p.I1833M	0	19	6	3	2	NA
1	11113881	C	A	exonic	ENSDARG00000074379	.	nonsynonymous_SNV	ENSDARG00000074379:ENSDART00000109858:exon7:c.C421A:p.L141M	0	14	6	5	1.2	0.14
1	11117891	C	G	UTR3	ENSDARG00000074379	ENSDART00000109858:c.*412C>G	.	.	0	7	8	2	4	NA
1	11117923	T	C	UTR3	ENSDARG00000074379	ENSDART00000109858:c.*444T>C	.	.	0	8	9	4	2.25	NA
1	11117925	C	A	UTR3	ENSDARG00000074379	ENSDART00000109858:c.*446C>A	.	.	0	8	9	4	2.25	NA
1	11125009	G	A	UTR3	ENSDARG00000062854	ENSDART00000141238:c.*93C>T	.	.	0	13	8	4	2	NA
1	11136647	TG	CA	exonic	ENSDARG00000062854	.	nonframeshift_substitution	ENSDARG00000062854:ENSDART00000091205:exon35:c.4869_4870delinsTG:p.I1624V	0	11	NA	NA	NA	NA
1	11167887	G	T	exonic	ENSDARG00000062854	.	nonsynonymous_SNV	ENSDARG00000062854:ENSDART00000091205:exon26:c.C3778A:p.L1260M	0	19	NA	NA	NA	NA
1	11167959	A	G	exonic	ENSDARG00000062854	.	nonsynonymous_SNV	ENSDARG00000062854:ENSDART00000091205:exon26:c.T3706C:p.Y1236H	0	8	NA	NA	NA	NA
1	11180712	C	T	exonic	ENSDARG00000062854	.	nonsynonymous_SNV	ENSDARG00000062854:ENSDART00000091205:exon24:c.G3409A:p.V1137I	0	15	5	2	2.5	NA
1	11340188	G	A	UTR3	ENSDARG00000062854	ENSDART00000144164:c.*182C>T;ENSDART00000162060:c.*182C>T	.	.	0	12	NA	NA	NA	NA
1	11340317	C	T	UTR3	ENSDARG00000062854	ENSDART00000144164:c.*53G>A;ENSDART00000162060:c.*53G>A	.	.	0	6	3	2	1.5	NA
1	11340404	G	A	exonic	ENSDARG00000062854	.	nonsynonymous_SNV	ENSDARG00000062854:ENSDART00000162060:exon6:c.C572T:p.S191L	0	15	4	3	1.33333	0.3
1	11518579	A	G	UTR5	ENSDARG00000062854	ENSDART00000162060:c.-36T>C	.	.	0	25	8	6	1.33333	NA
1	11519909	G	A	UTR5	ENSDARG00000062854	ENSDART00000162060:c.-1366C>T	.	.	0	5	NA	NA	NA	NA
1	11519928	TA	CG	UTR5	ENSDARG00000062854	ENSDART00000162060:c.-1385_-1386delinsCG	.	.	0	8	NA	NA	NA	NA
1	11519933	G	A	UTR5	ENSDARG00000062854	ENSDART00000162060:c.-1390C>T	.	.	0	7	4	2	2	NA
1	11596789	A	G	exonic	ENSDARG00000092242	.	nonsynonymous_SNV	ENSDARG00000092242:ENSDART00000140725:exon1:c.T41C:p.V14A	0	18	7	4	1.75	NA
1	11596813	T	C	exonic	ENSDARG00000092242	.	nonsynonymous_SNV	ENSDARG00000092242:ENSDART00000140725:exon1:c.A17G:p.Q6R	0	16	NA	NA	NA	NA
1	11606288	G	T	exonic	ENSDARG00000092200	.	nonsynonymous_SNV	ENSDARG00000092200:ENSDART00000136093:exon1:c.C616A:p.Q206K,ENSDARG00000092200:ENSDART00000158253:exon1:c.C775A:p.Q259K	1	3	NA	NA	NA	NA
1	11606874	A	T	exonic	ENSDARG00000092200	.	nonsynonymous_SNV	ENSDARG00000092200:ENSDART00000136093:exon1:c.T30A:p.N10K,ENSDARG00000092200:ENSDART00000158253:exon1:c.T189A:p.N63K	0	6	NA	NA	NA	0.46
1	11607017	C	A	exonic	ENSDARG00000092200	.	nonsynonymous_SNV	ENSDARG00000092200:ENSDART00000158253:exon1:c.G46T:p.V16L	1	19	14	4	3.5	NA
1	11626863	T	C	exonic	ENSDARG00000095482	.	nonsynonymous_SNV	ENSDARG00000095482:ENSDART00000163312:exon1:c.A427G:p.M143V,ENSDARG00000095482:ENSDART00000134588:exon2:c.A427G:p.M143V	0	4	NA	NA	NA	NA
1	11627371	G	T	UTR5	ENSDARG00000095482	ENSDART00000134588:c.-82C>A	.	.	0	5	NA	NA	NA	NA
1	11631569	A	T	UTR5	ENSDARG00000095482	ENSDART00000134588:c.-4280T>A	.	.	0	4	NA	NA	NA	NA
1	11641752	A	C	exonic	ENSDARG00000094981	.	nonsynonymous_SNV	ENSDARG00000094981:ENSDART00000115316:exon1:c.T762G:p.I254M,ENSDARG00000094981:ENSDART00000139755:exon1:c.T681G:p.I227M	1	2	NA	NA	NA	NA
1	11660138	TT	AC	exonic	ENSDARG00000037619	.	nonframeshift_substitution	ENSDARG00000037619:ENSDART00000054787:exon1:c.10_11delinsAC:p.L4T	0	10	4	2	2	NA
1	11660146	A	T	exonic	ENSDARG00000037619	.	nonsynonymous_SNV	ENSDARG00000037619:ENSDART00000054787:exon1:c.A18T:p.L6F	0	12	3	2	1.5	NA
1	11660158	G	A	exonic	ENSDARG00000037619	.	nonsynonymous_SNV	ENSDARG00000037619:ENSDART00000054787:exon1:c.G30A:p.M10I	0	15	4	2	2	NA
1	11660183	T	C	exonic	ENSDARG00000037619	.	nonsynonymous_SNV	ENSDARG00000037619:ENSDART00000054787:exon1:c.T55C:p.F19L	0	11	NA	NA	NA	0.85
1	11660192	A	T	exonic	ENSDARG00000037619	.	nonsynonymous_SNV	ENSDARG00000037619:ENSDART00000054787:exon1:c.A64T:p.I22L	0	8	NA	NA	NA	NA
1	11660205	A	G	exonic	ENSDARG00000037619	.	nonsynonymous_SNV	ENSDARG00000037619:ENSDART00000054787:exon1:c.A77G:p.N26S	0	11	NA	NA	NA	NA
1	11660228	C	A	exonic	ENSDARG00000037619	.	nonsynonymous_SNV	ENSDARG00000037619:ENSDART00000054787:exon1:c.C100A:p.Q34K	0	11	4	2	2	0.24
1	11660259	AA	CC	exonic	ENSDARG00000037619	.	nonframeshift_substitution	ENSDARG00000037619:ENSDART00000054787:exon1:c.131_132delinsCC:p.E44A	0	10	NA	NA	NA	NA
1	11663864	T	A	exonic	ENSDARG00000037619	.	nonsynonymous_SNV	ENSDARG00000037619:ENSDART00000054787:exon2:c.T368A:p.F123Y	0	16	7	5	1.4	NA
1	11663866	A	T	exonic	ENSDARG00000037619	.	nonsynonymous_SNV	ENSDARG00000037619:ENSDART00000054787:exon2:c.A370T:p.I124F	0	15	7	5	1.4	NA
1	11668274	G	T	exonic	ENSDARG00000037619	.	nonsynonymous_SNV	ENSDARG00000037619:ENSDART00000054787:exon4:c.G470T:p.W157L	0	28	9	6	1.5	NA
1	11668277	C	T	exonic	ENSDARG00000037619	.	nonsynonymous_SNV	ENSDARG00000037619:ENSDART00000054787:exon4:c.C473T:p.T158I	0	25	9	6	1.5	NA
1	11668294	T	C	exonic	ENSDARG00000037619	.	nonsynonymous_SNV	ENSDARG00000037619:ENSDART00000054787:exon4:c.T490C:p.Y164H	0	23	10	5	2	0.57
1	11668300	G	A	exonic	ENSDARG00000037619	.	nonsynonymous_SNV	ENSDARG00000037619:ENSDART00000054787:exon4:c.G496A:p.V166M	0	28	10	5	2	0.08
1	11668304	T	A	exonic	ENSDARG00000037619	.	nonsynonymous_SNV	ENSDARG00000037619:ENSDART00000054787:exon4:c.T500A:p.L167H	0	25	9	5	1.8	NA
1	11668428	AT	GG	exonic	ENSDARG00000037619	.	nonframeshift_substitution	ENSDARG00000037619:ENSDART00000054787:exon4:c.624_625delinsGG:p.Y209D	0	6	4	3	1.33333	NA
1	11668452	C	G	exonic	ENSDARG00000037619	.	nonsynonymous_SNV	ENSDARG00000037619:ENSDART00000054787:exon4:c.C648G:p.D216E	0	12	6	5	1.2	1
1	11668461	T	G	exonic	ENSDARG00000037619	.	nonsynonymous_SNV	ENSDARG00000037619:ENSDART00000054787:exon4:c.T657G:p.S219R	0	13	7	3	2.33333	0.06
1	11668472	C	A	exonic	ENSDARG00000037619	.	nonsynonymous_SNV	ENSDARG00000037619:ENSDART00000054787:exon4:c.C668A:p.S223Y	0	13	8	2	4	NA
1	11668490	A	T	exonic	ENSDARG00000037619	.	nonsynonymous_SNV	ENSDARG00000037619:ENSDART00000054787:exon4:c.A686T:p.Y229F	0	14	6	2	3	0.33
1	11668523	A	G	exonic	ENSDARG00000037619	.	nonsynonymous_SNV	ENSDARG00000037619:ENSDART00000054787:exon4:c.A719G:p.N240S	0	14	NA	NA	NA	NA
1	11682021	G	A	exonic	ENSDARG00000062585	.	nonsynonymous_SNV	ENSDARG00000062585:ENSDART00000090689:exon9:c.C1219T:p.H407Y	0	19	5	4	1.25	NA
1	11695337	G	T	exonic	ENSDARG00000074213	.	nonsynonymous_SNV	ENSDARG00000074213:ENSDART00000111041:exon8:c.G798T:p.Q266H	0	19	9	3	3	0.2
1	11711264	A	T	UTR5	ENSDARG00000062606	ENSDART00000147623:c.-389A>T	.	.	0	18	7	2	3.5	NA
1	11711293	C	T	UTR5	ENSDARG00000062606	ENSDART00000147623:c.-360C>T	.	.	0	12	6	4	1.5	NA
1	11711310	G	T	UTR5	ENSDARG00000062606	ENSDART00000147623:c.-343G>T	.	.	0	11	5	4	1.25	NA
1	11711317	C	A	UTR5	ENSDARG00000062606	ENSDART00000147623:c.-336C>A	.	.	0	10	6	3	2	NA
1	11711388	G	A	UTR5	ENSDARG00000062606	ENSDART00000147623:c.-265G>A	.	.	0	7	11	5	2.2	NA
1	11732796	C	T	exonic	ENSDARG00000062606	.	nonsynonymous_SNV	ENSDARG00000062606:ENSDART00000147623:exon21:c.C2549T:p.A850V	0	16	NA	NA	NA	NA
1	11782401	G	A	UTR3	ENSDARG00000007678	ENSDART00000033361:c.*3363C>T	.	.	0	14	8	3	2.66667	NA
1	11782423	G	T	UTR3	ENSDARG00000007678	ENSDART00000033361:c.*3341C>A	.	.	0	22	10	3	3.33333	NA
1	11783006	T	C	UTR3	ENSDARG00000007678	ENSDART00000033361:c.*2758A>G	.	.	0	20	NA	NA	NA	NA
1	11783455	A	G	UTR3	ENSDARG00000007678	ENSDART00000033361:c.*2309T>C	.	.	0	20	11	7	1.57143	NA
1	11783471	G	T	UTR3	ENSDARG00000007678	ENSDART00000033361:c.*2293C>A	.	.	0	14	8	6	1.33333	NA
1	11783498	C	G	UTR3	ENSDARG00000007678	ENSDART00000033361:c.*2266G>C	.	.	0	9	7	5	1.4	NA
1	11783500	C	A	UTR3	ENSDARG00000007678	ENSDART00000033361:c.*2264G>T	.	.	0	9	7	4	1.75	NA
1	11783795	A	T	UTR3	ENSDARG00000007678	ENSDART00000033361:c.*1969T>A	.	.	0	11	7	2	3.5	NA
1	11784075	T	A	UTR3	ENSDARG00000007678	ENSDART00000033361:c.*1689A>T	.	.	0	19	NA	NA	NA	NA
1	11784112	C	G	UTR3	ENSDARG00000007678	ENSDART00000033361:c.*1652G>C	.	.	0	25	10	3	3.33333	NA
1	11784161	G	A	UTR3	ENSDARG00000007678	ENSDART00000033361:c.*1603C>T	.	.	0	9	8	3	2.66667	NA
1	11784255	T	A	UTR3	ENSDARG00000007678	ENSDART00000033361:c.*1509A>T	.	.	0	21	7	6	1.16667	NA
1	11784616	G	T	UTR3	ENSDARG00000007678	ENSDART00000033361:c.*1148C>A	.	.	1	20	6	3	2	NA
1	11784659	A	G	UTR3	ENSDARG00000007678	ENSDART00000033361:c.*1105T>C	.	.	0	11	NA	NA	NA	NA
1	11784735	T	C	UTR3	ENSDARG00000007678	ENSDART00000033361:c.*1029A>G	.	.	0	10	5	3	1.66667	NA
1	11784831	G	C	UTR3	ENSDARG00000007678	ENSDART00000033361:c.*933C>G	.	.	0	13	NA	NA	NA	NA
1	11785693	G	A	UTR3	ENSDARG00000007678	ENSDART00000033361:c.*71C>T	.	.	0	16	NA	NA	NA	NA
1	11854714	C	T	UTR3	ENSDARG00000089930	ENSDART00000163971:c.*1029G>A	.	.	0	16	3	2	1.5	NA
1	11854802	G	A	UTR3	ENSDARG00000089930	ENSDART00000163971:c.*941C>T	.	.	0	21	NA	NA	NA	NA
1	11854826	C	A	UTR3	ENSDARG00000089930	ENSDART00000163971:c.*917G>T	.	.	0	22	NA	NA	NA	NA
1	11855170	A	G	UTR3	ENSDARG00000089930	ENSDART00000163971:c.*573T>C	.	.	0	24	8	5	1.6	NA
1	11855175	A	T	UTR3	ENSDARG00000089930	ENSDART00000163971:c.*568T>A	.	.	0	23	7	5	1.4	NA
1	11855206	C	T	UTR3	ENSDARG00000089930	ENSDART00000163971:c.*537G>A	.	.	0	24	6	2	3	NA
1	11855282	C	T	UTR3	ENSDARG00000089930	ENSDART00000163971:c.*461G>A	.	.	0	18	9	6	1.5	NA
1	11855337	A	T	UTR3	ENSDARG00000089930	ENSDART00000163971:c.*406T>A	.	.	0	18	NA	NA	NA	NA
1	11855556	T	C	UTR3	ENSDARG00000089930	ENSDART00000163971:c.*187A>G;ENSDART00000123431:c.*187A>G	.	.	0	26	10	4	2.5	NA
1	11862746	G	A	exonic	ENSDARG00000089930	.	nonsynonymous_SNV	ENSDARG00000089930:ENSDART00000123431:exon17:c.C1501T:p.P501S,ENSDARG00000089930:ENSDART00000163971:exon17:c.C1498T:p.P500S	0	8	NA	NA	NA	NA
1	11862749	C	T	exonic	ENSDARG00000089930	.	nonsynonymous_SNV	ENSDARG00000089930:ENSDART00000123431:exon17:c.G1498A:p.E500K,ENSDARG00000089930:ENSDART00000163971:exon17:c.G1495A:p.E499K	0	8	NA	NA	NA	NA
1	11865395	T	A	exonic	ENSDARG00000089930	.	nonsynonymous_SNV	ENSDARG00000089930:ENSDART00000123431:exon14:c.A1183T:p.T395S,ENSDARG00000089930:ENSDART00000163971:exon14:c.A1180T:p.T394S	0	11	10	4	2.5	NA
1	11878478	G	A	UTR5	ENSDARG00000089930	ENSDART00000163971:c.-54C>T;ENSDART00000123431:c.-54C>T	.	.	0	24	7	5	1.4	NA
1	11878526	C	A	UTR5	ENSDARG00000089930	ENSDART00000163971:c.-102G>T;ENSDART00000123431:c.-102G>T	.	.	0	18	NA	NA	NA	NA
1	11899539	A	C	exonic	ENSDARG00000078057	.	nonsynonymous_SNV	ENSDARG00000078057:ENSDART00000166981:exon12:c.A1206C:p.Q402H	0	14	NA	NA	NA	NA
1	11900009	T	C	UTR3	ENSDARG00000078057	ENSDART00000166981:c.*419T>C	.	.	0	21	NA	NA	NA	NA
1	11900255	T	A	UTR3	ENSDARG00000078057	ENSDART00000166981:c.*665T>A	.	.	0	14	NA	NA	NA	NA
1	11900257	T	C	UTR3	ENSDARG00000078057	ENSDART00000166981:c.*667T>C	.	.	0	14	NA	NA	NA	NA
1	11900380	C	T	UTR3	ENSDARG00000078057	ENSDART00000166981:c.*790C>T	.	.	0	19	9	4	2.25	NA
1	11902633	C	T	UTR3	ENSDARG00000070448	ENSDART00000159981:c.*5181G>A;ENSDART00000066638:c.*533G>A	.	.	0	18	9	4	2.25	NA
1	11904614	T	C	UTR3	ENSDARG00000070448	ENSDART00000159981:c.*3200A>G	.	.	0	7	8	3	2.66667	NA
1	11904673	T	A	UTR3	ENSDARG00000070448	ENSDART00000159981:c.*3141A>T	.	.	0	14	5	3	1.66667	NA
1	11904689	G	A	UTR3	ENSDARG00000070448	ENSDART00000159981:c.*3125C>T	.	.	0	19	9	3	3	NA
1	11904826	TC	AA	UTR3	ENSDARG00000070448	ENSDART00000159981:c.*2988_*2987delinsTT	.	.	0	16	NA	NA	NA	NA
1	11904899	A	T	UTR3	ENSDARG00000070448	ENSDART00000159981:c.*2915T>A	.	.	0	24	4	2	2	NA
1	11905151	T	A	UTR3	ENSDARG00000070448	ENSDART00000159981:c.*2663A>T	.	.	0	13	NA	NA	NA	NA
1	11905524	T	C	UTR3	ENSDARG00000070448	ENSDART00000159981:c.*2290A>G	.	.	0	12	8	3	2.66667	NA
1	11905898	C	A	UTR3	ENSDARG00000070448	ENSDART00000159981:c.*1916G>T	.	.	0	19	6	2	3	NA
1	11906135	C	A	UTR3	ENSDARG00000070448	ENSDART00000159981:c.*1679G>T	.	.	0	9	NA	NA	NA	NA
1	11906137	C	T	UTR3	ENSDARG00000070448	ENSDART00000159981:c.*1677G>A	.	.	0	10	NA	NA	NA	NA
1	11906314	C	T	UTR3	ENSDARG00000070448	ENSDART00000159981:c.*1500G>A	.	.	1	16	7	4	1.75	NA
1	11906648	G	A	UTR3	ENSDARG00000070448	ENSDART00000159981:c.*1166C>T	.	.	0	17	8	3	2.66667	NA
1	11906664	G	A	UTR3	ENSDARG00000070448	ENSDART00000159981:c.*1150C>T	.	.	0	17	8	2	4	NA
1	11906830	TG	AA	UTR3	ENSDARG00000070448	ENSDART00000159981:c.*984_*983delinsTT	.	.	0	20	NA	NA	NA	NA
1	11906965	A	G	UTR3	ENSDARG00000070448	ENSDART00000159981:c.*849T>C	.	.	1	3	NA	NA	NA	NA
1	11907055	C	T	UTR3	ENSDARG00000070448	ENSDART00000159981:c.*759G>A	.	.	0	15	9	5	1.8	NA
1	11911732	C	T	exonic	ENSDARG00000070448	.	nonsynonymous_SNV	ENSDARG00000070448:ENSDART00000066638:exon15:c.G1687A:p.A563T,ENSDARG00000070448:ENSDART00000159981:exon15:c.G1687A:p.A563T	0	12	NA	NA	NA	NA
1	11994228	A	G	UTR3	ENSDARG00000070449	ENSDART00000103399:c.*503A>G	.	.	0	19	NA	NA	NA	NA
1	12041585	T	G	UTR3	ENSDARG00000042988	ENSDART00000080100:c.*721T>G	.	.	1	17	5	4	1.25	NA
1	12041652	A	G	UTR3	ENSDARG00000042988	ENSDART00000080100:c.*788A>G	.	.	0	22	8	5	1.6	NA
1	12041797	A	G	UTR3	ENSDARG00000042988	ENSDART00000080100:c.*933A>G	.	.	0	8	NA	NA	NA	NA
1	12041816	T	C	UTR3	ENSDARG00000042988	ENSDART00000080100:c.*952T>C	.	.	0	19	3	2	1.5	NA
1	12041877	C	T	UTR3	ENSDARG00000042988	ENSDART00000080100:c.*1013C>T	.	.	0	21	4	3	1.33333	NA
1	12042106	C	A	UTR3	ENSDARG00000042988	ENSDART00000080100:c.*1242C>A	.	.	0	4	NA	NA	NA	NA
1	12042141	T	A	UTR3	ENSDARG00000042988	ENSDART00000080100:c.*1277T>A	.	.	0	3	NA	NA	NA	NA
1	12042484	C	A	UTR3	ENSDARG00000042988	ENSDART00000080100:c.*1620C>A	.	.	0	12	5	4	1.25	NA
1	12042731	C	T	UTR3	ENSDARG00000042988	ENSDART00000080100:c.*1867C>T	.	.	0	11	NA	NA	NA	NA
1	12042739	T	C	UTR3	ENSDARG00000042988	ENSDART00000080100:c.*1875T>C	.	.	0	11	NA	NA	NA	NA
1	12042755	G	A	UTR3	ENSDARG00000042988	ENSDART00000080100:c.*1891G>A	.	.	0	10	NA	NA	NA	NA
1	12042870	T	C	UTR3	ENSDARG00000042988	ENSDART00000080100:c.*2006T>C	.	.	0	5	NA	NA	NA	NA
1	12042931	G	C	UTR3	ENSDARG00000042988	ENSDART00000080100:c.*2067G>C	.	.	1	8	NA	NA	NA	NA
1	12051747	G	T	exonic	ENSDARG00000070452	.	nonsynonymous_SNV	ENSDARG00000070452:ENSDART00000103403:exon2:c.G208T:p.V70F,ENSDARG00000070452:ENSDART00000137697:exon2:c.G208T:p.V70F	0	17	8	2	4	NA
1	12054993	A	G	exonic	ENSDARG00000070452	.	nonsynonymous_SNV	ENSDARG00000070452:ENSDART00000103403:exon3:c.A673G:p.N225D,ENSDARG00000070452:ENSDART00000137697:exon3:c.A673G:p.N225D	0	15	NA	NA	NA	NA
1	12056191	A	G	exonic	ENSDARG00000070452	.	nonsynonymous_SNV	ENSDARG00000070452:ENSDART00000103403:exon4:c.A826G:p.R276G,ENSDARG00000070452:ENSDART00000137697:exon4:c.A829G:p.R277G	0	15	NA	NA	NA	NA
1	12057918	T	A	UTR3	ENSDARG00000070452	ENSDART00000103403:c.*2T>A;ENSDART00000137697:c.*2T>A	.	.	0	11	NA	NA	NA	NA
1	12058112	G	T	UTR3	ENSDARG00000070452	ENSDART00000103403:c.*196G>T;ENSDART00000137697:c.*196G>T	.	.	0	19	NA	NA	NA	NA
1	12058432	T	A	UTR3	ENSDARG00000070452	ENSDART00000103403:c.*516T>A	.	.	0	29	8	4	2	NA
1	12061290	TT	GG	UTR3	ENSDARG00000070454	ENSDART00000103406:c.*764_*763delinsCC	.	.	0	16	NA	NA	NA	NA
1	12061396	G	C	UTR3	ENSDARG00000070454	ENSDART00000103406:c.*658C>G	.	.	0	19	NA	NA	NA	NA
1	12061606	A	T	UTR3	ENSDARG00000070454	ENSDART00000103406:c.*448T>A	.	.	0	25	NA	NA	NA	NA
1	12061661	G	A	UTR3	ENSDARG00000070454	ENSDART00000103406:c.*393C>T	.	.	0	24	NA	NA	NA	NA
1	12061685	T	C	UTR3	ENSDARG00000070454	ENSDART00000103406:c.*369A>G	.	.	0	17	NA	NA	NA	NA
1	12061860	A	G	UTR3	ENSDARG00000070454	ENSDART00000103406:c.*194T>C	.	.	0	26	NA	NA	NA	NA
1	12061882	C	T	UTR3	ENSDARG00000070454	ENSDART00000103406:c.*172G>A	.	.	0	20	5	3	1.66667	NA
1	12061891	A	T	UTR3	ENSDARG00000070454	ENSDART00000103406:c.*163T>A	.	.	0	20	5	4	1.25	NA
1	12061911	A	T	UTR3	ENSDARG00000070454	ENSDART00000103406:c.*143T>A	.	.	0	12	5	4	1.25	NA
1	12061931	T	A	UTR3	ENSDARG00000070454	ENSDART00000103406:c.*123A>T;ENSDART00000143628:c.*123A>T	.	.	0	19	10	5	2	NA
1	12061962	G	A	UTR3	ENSDARG00000070454	ENSDART00000103406:c.*92C>T;ENSDART00000143628:c.*92C>T	.	.	0	13	NA	NA	NA	NA
1	12061987	A	C	UTR3	ENSDARG00000070454	ENSDART00000103406:c.*67T>G;ENSDART00000143628:c.*67T>G	.	.	0	13	NA	NA	NA	NA
1	12062000	G	A	UTR3	ENSDARG00000070454	ENSDART00000103406:c.*54C>T;ENSDART00000143628:c.*54C>T	.	.	0	8	NA	NA	NA	NA
1	12062047	C	T	UTR3	ENSDARG00000070454	ENSDART00000103406:c.*7G>A;ENSDART00000143628:c.*7G>A	.	.	0	12	6	4	1.5	NA
1	12062052	A	G	UTR3	ENSDARG00000070454	ENSDART00000103406:c.*2T>C;ENSDART00000143628:c.*2T>C	.	.	0	13	6	4	1.5	NA
1	12064781	T	C	UTR5	ENSDARG00000070454	ENSDART00000103406:c.-214A>G	.	.	0	16	7	2	3.5	NA
1	12065889	C	A	UTR3	ENSDARG00000096515	ENSDART00000152392:c.*585G>T	.	.	0	16	5	3	1.66667	NA
1	12066512	C	T	exonic	ENSDARG00000096515	.	nonsynonymous_SNV	ENSDARG00000096515:ENSDART00000152392:exon2:c.G808A:p.A270T	0	25	4	3	1.33333	NA
1	12067058	C	T	exonic	ENSDARG00000096515	.	nonsynonymous_SNV	ENSDARG00000096515:ENSDART00000152392:exon2:c.G262A:p.D88N	0	13	8	3	2.66667	NA
1	12068827	G	T	UTR5	ENSDARG00000038114	ENSDART00000055566:c.-585G>T	.	.	0	15	6	4	1.5	NA
1	12090481	A	T	exonic	ENSDARG00000038114	.	nonsynonymous_SNV	ENSDARG00000038114:ENSDART00000055566:exon8:c.A797T:p.N266I	0	16	NA	NA	NA	NA
1	12090612	AG	CA	exonic	ENSDARG00000038114	.	nonframeshift_substitution	ENSDARG00000038114:ENSDART00000055566:exon8:c.928_929delinsCA:p.R310Q	0	9	NA	NA	NA	NA
1	12090615	C	A	exonic	ENSDARG00000038114	.	nonsynonymous_SNV	ENSDARG00000038114:ENSDART00000055566:exon8:c.C931A:p.Q311K	0	9	NA	NA	NA	NA
1	12090699	G	T	exonic	ENSDARG00000038114	.	nonsynonymous_SNV	ENSDARG00000038114:ENSDART00000055566:exon8:c.G1015T:p.A339S	0	16	5	3	1.66667	NA
1	12091221	C	A	exonic	ENSDARG00000038114	.	nonsynonymous_SNV	ENSDARG00000038114:ENSDART00000055566:exon8:c.C1537A:p.P513T	0	16	4	3	1.33333	NA
1	12106051	G	A	UTR3	ENSDARG00000008637	ENSDART00000079930:c.*1943C>T	.	.	0	11	3	2	1.5	NA
1	12106481	T	A	UTR3	ENSDARG00000008637	ENSDART00000079930:c.*1513A>T	.	.	0	20	NA	NA	NA	NA
1	12106587	A	G	UTR3	ENSDARG00000008637	ENSDART00000079930:c.*1407T>C	.	.	0	9	10	4	2.5	NA
1	12107210	C	T	UTR3	ENSDARG00000008637	ENSDART00000079930:c.*784G>A	.	.	0	4	NA	NA	NA	NA
1	12107213	C	A	UTR3	ENSDARG00000008637	ENSDART00000079930:c.*781G>T	.	.	0	4	NA	NA	NA	NA
1	12107365	G	A	UTR3	ENSDARG00000008637	ENSDART00000079930:c.*629C>T	.	.	0	17	NA	NA	NA	NA
1	12107516	A	G	UTR3	ENSDARG00000008637	ENSDART00000079930:c.*478T>C	.	.	0	5	NA	NA	NA	NA
1	12108100	A	G	exonic	ENSDARG00000008637	.	nonsynonymous_SNV	ENSDARG00000008637:ENSDART00000079930:exon2:c.T215C:p.M72T,ENSDARG00000008637:ENSDART00000164817:exon6:c.T482C:p.M161T,ENSDARG00000008637:ENSDART00000015251:exon18:c.T2549C:p.M850T	0	20	4	3	1.33333	0.6
1	12109076	G	T	exonic	ENSDARG00000008637	.	stopgain	ENSDARG00000008637:ENSDART00000079930:exon1:c.C141A:p.C47X,ENSDARG00000008637:ENSDART00000164817:exon5:c.C408A:p.C136X,ENSDARG00000008637:ENSDART00000015251:exon17:c.C2475A:p.C825X	0	16	5	3	1.66667	NA
1	12124473	C	T	exonic	ENSDARG00000008637	.	nonsynonymous_SNV	ENSDARG00000008637:ENSDART00000015251:exon2:c.G178A:p.D60N	0	22	8	2	4	NA
1	12138583	T	C	UTR3	ENSDARG00000091609	ENSDART00000126020:c.*31T>C	.	.	0	13	6	3	2	NA
1	12161039	AG	GA	UTR5	ENSDARG00000002634	ENSDART00000166429:c.-58_-59delinsTC	.	.	0	7	NA	NA	NA	NA
1	12161044	A	C	UTR5	ENSDARG00000002634	ENSDART00000166429:c.-63T>G	.	.	0	8	NA	NA	NA	NA
1	12161108	G	C	UTR5	ENSDARG00000002634	ENSDART00000166429:c.-127C>G	.	.	0	10	NA	NA	NA	NA
1	12177264	A	G	UTR5	ENSDARG00000062467	ENSDART00000146842:c.-1235A>G	.	.	0	17	6	2	3	NA
1	12190384	C	A	exonic	ENSDARG00000062467	.	nonsynonymous_SNV	ENSDARG00000062467:ENSDART00000090380:exon16:c.C1687A:p.L563M,ENSDARG00000062467:ENSDART00000142081:exon17:c.C1687A:p.L563M	0	19	11	3	3.66667	NA
1	12190697	C	T	UTR3	ENSDARG00000062467	ENSDART00000142081:c.*170C>T;ENSDART00000090380:c.*170C>T	.	.	0	14	NA	NA	NA	NA
1	12190796	A	G	UTR3	ENSDARG00000062467	ENSDART00000142081:c.*269A>G;ENSDART00000090380:c.*269A>G	.	.	0	18	6	5	1.2	NA
1	12191035	G	T	UTR3	ENSDARG00000062467	ENSDART00000090380:c.*508G>T	.	.	0	12	5	2	2.5	NA
1	12191037	A	C	UTR3	ENSDARG00000062467	ENSDART00000090380:c.*510A>C	.	.	0	12	5	3	1.66667	NA
1	12191839	A	G	UTR3	ENSDARG00000062467	ENSDART00000090380:c.*1312A>G	.	.	1	15	8	2	4	NA
1	12191905	G	T	UTR3	ENSDARG00000062467	ENSDART00000090380:c.*1378G>T	.	.	1	7	NA	NA	NA	NA
1	12191911	A	T	UTR3	ENSDARG00000062467	ENSDART00000090380:c.*1384A>T	.	.	0	7	NA	NA	NA	NA
1	12193084	G	A	UTR3	ENSDARG00000062467	ENSDART00000090380:c.*2557G>A	.	.	1	2	NA	NA	NA	NA
1	12201036	G	A	exonic	ENSDARG00000032808	.	nonsynonymous_SNV	ENSDARG00000032808:ENSDART00000040307:exon6:c.G608A:p.R203Q	1	11	7	4	1.75	NA
1	12215156	A	C	exonic	ENSDARG00000032808	.	nonsynonymous_SNV	ENSDARG00000032808:ENSDART00000040307:exon16:c.A2794C:p.K932Q	0	15	7	3	2.33333	NA
1	12228109	G	C	UTR3	ENSDARG00000032808	ENSDART00000040307:c.*415G>C	.	.	1	2	NA	NA	NA	NA
1	12263781	G	A	UTR3	ENSDARG00000018997	ENSDART00000142122:c.*148C>T;ENSDART00000139336:c.*148C>T;ENSDART00000137463:c.*148C>T;ENSDART00000003825:c.*148C>T	.	.	0	13	NA	NA	NA	NA
1	12263919	T	C	UTR3	ENSDARG00000018997	ENSDART00000142122:c.*10A>G;ENSDART00000139336:c.*10A>G;ENSDART00000137463:c.*10A>G;ENSDART00000003825:c.*10A>G	.	.	0	12	NA	NA	NA	NA
1	12278206	A	C	UTR5	ENSDARG00000018997	ENSDART00000142122:c.-680T>G	.	.	0	16	12	3	4	NA
1	12302056	G	A	UTR5	ENSDARG00000099771	ENSDART00000165733:c.-17G>A	.	.	0	9	NA	NA	NA	NA
1	12333274	A	C	UTR3	ENSDARG00000099771	ENSDART00000158595:c.*20A>C	.	.	0	19	8	3	2.66667	NA
1	12333419	A	T	UTR3	ENSDARG00000099771	ENSDART00000158595:c.*165A>T	.	.	0	18	11	5	2.2	NA
1	12333795	A	T	UTR3	ENSDARG00000099771	ENSDART00000158595:c.*541A>T	.	.	0	14	NA	NA	NA	NA
1	12333847	T	G	UTR3	ENSDARG00000099771	ENSDART00000158595:c.*593T>G	.	.	0	11	10	6	1.66667	NA
1	12334083	T	C	UTR3	ENSDARG00000099771	ENSDART00000158595:c.*829T>C	.	.	0	11	NA	NA	NA	NA
1	12335829	A	T	UTR5	ENSDARG00000045620	ENSDART00000067086:c.-93A>T	.	.	0	12	NA	NA	NA	NA
1	12361464	C	G	UTR3	ENSDARG00000045618	ENSDART00000067082:c.*76C>G;ENSDART00000138759:c.*76C>G	.	.	0	26	7	3	2.33333	NA
1	12361867	C	T	UTR3	ENSDARG00000045618	ENSDART00000067082:c.*479C>T	.	.	0	20	NA	NA	NA	NA
1	12393810	A	G	UTR5	ENSDARG00000057248	ENSDART00000146067:c.-758T>C	.	.	0	13	6	2	3	NA
1	12394263	T	C	UTR5	ENSDARG00000017985	ENSDART00000138622:c.-385T>C	.	.	0	10	NA	NA	NA	NA
1	12397506	A	T	exonic	ENSDARG00000017985	.	nonsynonymous_SNV	ENSDARG00000017985:ENSDART00000008127:exon5:c.A563T:p.E188V,ENSDARG00000017985:ENSDART00000138622:exon6:c.A563T:p.E188V,ENSDARG00000017985:ENSDART00000184296:exon6:c.A563T:p.E188V	0	17	NA	NA	NA	NA
1	12397542	C	T	UTR3	ENSDARG00000017985	ENSDART00000138622:c.*5C>T;ENSDART00000184296:c.*5C>T;ENSDART00000008127:c.*5C>T	.	.	0	12	NA	NA	NA	NA
1	12397791	A	T	UTR3	ENSDARG00000017985	ENSDART00000184296:c.*254A>T;ENSDART00000008127:c.*254A>T	.	.	0	15	15	4	3.75	NA
1	12397963	A	C	UTR3	ENSDARG00000017985	ENSDART00000184296:c.*426A>C	.	.	0	10	13	4	3.25	NA
1	12398443	GG	AA	UTR3	ENSDARG00000017985	ENSDART00000184296:c.*906_*907delinsAA	.	.	1	19	8	3	2.66667	NA
1	12398458	T	C	UTR3	ENSDARG00000017985	ENSDART00000184296:c.*921T>C	.	.	0	22	7	2	3.5	NA
1	12398465	C	G	UTR3	ENSDARG00000017985	ENSDART00000184296:c.*928C>G	.	.	0	25	6	2	3	NA
1	12398472	A	G	UTR3	ENSDARG00000017985	ENSDART00000184296:c.*935A>G	.	.	0	21	4	2	2	NA
1	12398545	T	C	UTR3	ENSDARG00000017985	ENSDART00000184296:c.*1008T>C	.	.	0	20	3	2	1.5	NA
1	12398666	A	T	UTR3	ENSDARG00000017985	ENSDART00000184296:c.*1129A>T	.	.	0	14	NA	NA	NA	NA
1	12398670	C	T	UTR3	ENSDARG00000017985	ENSDART00000184296:c.*1133C>T	.	.	0	15	NA	NA	NA	NA
1	12399152	G	A	UTR3	ENSDARG00000017985	ENSDART00000184296:c.*1615G>A	.	.	0	17	6	5	1.2	NA
1	12399234	T	C	UTR3	ENSDARG00000017985	ENSDART00000184296:c.*1697T>C	.	.	0	22	6	5	1.2	NA
1	12399303	C	A	UTR3	ENSDARG00000017985	ENSDART00000184296:c.*1766C>A	.	.	0	20	5	2	2.5	NA
1	12399371	C	T	UTR3	ENSDARG00000017985	ENSDART00000184296:c.*1834C>T	.	.	0	15	NA	NA	NA	NA
1	12400570	A	C	UTR3	ENSDARG00000017985	ENSDART00000184296:c.*3033A>C	.	.	0	14	6	4	1.5	NA
1	12400701	T	C	UTR3	ENSDARG00000017985	ENSDART00000184296:c.*3164T>C	.	.	0	12	7	2	3.5	NA
1	12763575	T	C	UTR5	ENSDARG00000099729	ENSDART00000159226:c.-345T>C;ENSDART00000180121:c.-345T>C	.	.	0	13	NA	NA	NA	NA
1	12793066	C	T	exonic	ENSDARG00000099729	.	nonsynonymous_SNV	ENSDARG00000099729:ENSDART00000165785:exon4:c.C284T:p.A95V	0	14	3	2	1.5	NA
1	12793403	G	A	UTR3	ENSDARG00000099729	ENSDART00000180121:c.*46G>A;ENSDART00000162652:c.*46G>A	.	.	0	7	NA	NA	NA	NA
1	12793526	A	T	UTR3	ENSDARG00000099729	ENSDART00000162652:c.*169A>T	.	.	0	17	NA	NA	NA	NA
1	12796631	C	A	UTR3	ENSDARG00000099729	ENSDART00000165785:c.*19C>A	.	.	0	15	NA	NA	NA	NA
1	12796975	GT	TA	UTR3	ENSDARG00000099729	ENSDART00000165785:c.*363_*364delinsTA	.	.	0	13	7	3	2.33333	NA
1	12797078	C	T	UTR3	ENSDARG00000099729	ENSDART00000165785:c.*466C>T	.	.	0	19	NA	NA	NA	NA
1	12797152	T	C	UTR3	ENSDARG00000099729	ENSDART00000165785:c.*540T>C	.	.	0	7	NA	NA	NA	NA
1	13088571	C	G	exonic	ENSDARG00000102339	.	nonsynonymous_SNV	ENSDARG00000102339:ENSDART00000170314:exon2:c.C322G:p.Q108E	1	5	NA	NA	NA	NA
1	13268713	C	A	exonic	ENSDARG00000089805	.	nonsynonymous_SNV	ENSDARG00000089805:ENSDART00000127838:exon1:c.G1938T:p.E646D,ENSDARG00000089805:ENSDART00000193663:exon1:c.G1938T:p.E646D	1	9	NA	NA	NA	NA

## Sheet: 2a
Chr	Coord	Ref	Alt	Func.refGene	Gene.refGene	GeneDetail.refGene	ExonicFunc.refGene	AAChange.refGene	mut.ref	mut.alt	wt.ref	wt.alt	ratio
1	5401768	G	A	upstream	ENSDARG00000031164	dist=708	.	.	0	7	NA	NA	NA
1	5401791	C	T	upstream	ENSDARG00000031164	dist=685	.	.	0	3	NA	NA	NA
1	5402258	T	G	upstream	ENSDARG00000031164	dist=218	.	.	0	5	NA	NA	NA
1	5402360	AG	CA	upstream	ENSDARG00000031164	dist=115	.	.	0	4	4	3	1.33333
1	5504704	A	C	UTR3	ENSDARG00000006526	ENSDART00000103755:c.*355T>G;ENSDART00000160791:c.*355T>G	.	.	0	4	NA	NA	NA
1	6663649	A	T	UTR3	ENSDARG00000025754	ENSDART00000103701:c.*947A>T	.	.	0	31	NA	NA	NA
1	6665042	TA	GC	ncRNA_exonic	ENSDARG00000096530	.	.	.	0	10	9	7,9	1.28571
1	6668768	A	C	downstream	ENSDARG00000096530	dist=600	.	.	0	10	9	7	1.28571
1	6668829	A	G	downstream	ENSDARG00000096530	dist=661	.	.	0	9	5	3	1.66667
1	6881095	A	G	exonic	ENSDARG00000063207	.	.	.	0	22	12	11	1.09091
1	6957245	A	C	ncRNA_exonic	ENSDARG00000095087	.	.	.	1	30	NA	NA	NA
1	7447374	T	C	exonic	ENSDARG00000090408	.	synonymous_SNV	ENSDARG00000090408:ENSDART00000127426:exon10:c.T1423C:p.L475L,ENSDARG00000090408:ENSDART00000092114:exon27:c.T3469C:p.L1157L	0	24	NA	NA	NA
1	7523258	A	C	exonic	ENSDARG00000013741	.	synonymous_SNV	ENSDARG00000013741:ENSDART00000016139:exon4:c.A207C:p.G69G	0	20	17	12	1.41667
1	7523264	C	T	exonic	ENSDARG00000013741	.	synonymous_SNV	ENSDARG00000013741:ENSDART00000016139:exon4:c.C213T:p.A71A	0	19	17	12	1.41667
1	7538665	T	G	exonic	ENSDARG00000013741	.	synonymous_SNV	ENSDARG00000013741:ENSDART00000016139:exon10:c.T1176G:p.L392L	1	25	22	18	1.22222
1	7556288	C	A	upstream	ENSDARG00000037713	dist=677	.	.	0	27	NA	NA	NA
1	7556322	TT	AA	upstream	ENSDARG00000037713	dist=642	.	.	0	33	NA	NA	NA
1	7556714	T	A	upstream	ENSDARG00000037713	dist=251	.	.	1	19	12	9	1.33333
1	7561518	A	G	downstream	ENSDARG00000021688;ENSDARG00000037713	dist=798	.	.	1	14	NA	NA	NA
1	7561531	A	T	downstream	ENSDARG00000021688;ENSDARG00000037713	dist=785	.	.	1	11	NA	NA	NA
1	7561545	AA	TC	downstream	ENSDARG00000021688;ENSDARG00000037713	dist=770	.	.	1	9	NA	NA	NA
1	7562071	A	G	downstream	ENSDARG00000021688;ENSDARG00000037713	dist=245	.	.	0	35	NA	NA	NA
1	7563369	A	G	exonic	ENSDARG00000021688	.	synonymous_SNV	ENSDARG00000021688:ENSDART00000103588:exon11:c.T1629C:p.H543H	1	26	21	15	1.4
1	7573889	G	T	downstream	ENSDARG00000004953	dist=462	.	.	0	24	NA	NA	NA
1	7581852	C	T	exonic	ENSDARG00000004953	.	synonymous_SNV	ENSDARG00000004953:ENSDART00000009315:exon2:c.G81A:p.A27A,ENSDARG00000004953:ENSDART00000110696:exon2:c.G312A:p.A104A	0	18	12	11	1.09091
1	7679146	T	C	upstream	ENSDARG00000098730	dist=182	.	.	0	26	15	6	2.5
1	7683818	T	C	downstream	ENSDARG00000098730	dist=446	.	.	1	8	NA	NA	NA
1	7770737	T	G	downstream	ENSDARG00000117359	dist=820	.	.	0	34	NA	NA	NA
1	7844306	G	C	ncRNA_exonic	ENSDARG00000117359	.	.	.	0	16	NA	NA	NA
1	7893734	T	G	UTR5	ENSDARG00000079779	ENSDART00000167126:c.-4090A>C;ENSDART00000110154:c.-4090A>C;ENSDART00000145460:c.-4090A>C	.	.	1	15	16	15	1.06667
1	7917348	C	A	upstream	ENSDARG00000089090	dist=286	.	.	1	3	3	2	1.5
1	7917616	T	A	upstream	ENSDARG00000089090	dist=554	.	.	1	5	10	4	2.5
1	7917662	A	T	upstream	ENSDARG00000089090	dist=600	.	.	0	8	9	5	1.8
1	7917680	C	T	upstream	ENSDARG00000089090	dist=618	.	.	0	8	8	5	1.6
1	7917727	T	A	upstream	ENSDARG00000089090	dist=665	.	.	0	5	9	3	3
1	7918779	C	A	downstream	ENSDARG00000109652;ENSDARG00000115102	dist=16	.	.	0	3	NA	NA	NA
1	7919818	G	A	upstream;downstream	ENSDARG00000109652;ENSDARG00000115102;ENSDARG00000115288	dist=251;dist=301	.	.	0	6	NA	NA	NA
1	7919833	T	C	upstream;downstream	ENSDARG00000109652;ENSDARG00000115102;ENSDARG00000115288	dist=266;dist=286	.	.	1	8	13	6	2.16667
1	7919885	T	A	upstream;downstream	ENSDARG00000115102;ENSDARG00000115288	dist=318;dist=234	.	.	0	5	5	4	1.25
1	7924604	T	A	downstream	ENSDARG00000093857	dist=352	.	.	0	6	NA	NA	NA
1	7924653	T	G	downstream	ENSDARG00000093857	dist=303	.	.	0	10	13	6	2.16667
1	7925303	A	G	exonic	ENSDARG00000093857	.	.	.	0	8	NA	NA	NA
1	7951004	T	A	upstream	ENSDARG00000095673	dist=2	.	.	0	14	NA	NA	NA
1	7958825	G	A	exonic	ENSDARG00000099359	.	synonymous_SNV	ENSDARG00000099359:ENSDART00000159655:exon1:c.G2082A:p.Q694Q	1	2	NA	NA	NA
1	7960223	G	T	exonic	ENSDARG00000099359	.	synonymous_SNV	ENSDARG00000099359:ENSDART00000159655:exon1:c.G3480T:p.V1160V	1	3	NA	NA	NA
1	7961633	T	G	UTR3	ENSDARG00000099359	ENSDART00000159655:c.*597T>G	.	.	0	6	NA	NA	NA
1	7962043	A	C	downstream	ENSDARG00000099359	dist=347	.	.	0	24	36	24	1.5
1	7962273	G	A	downstream	ENSDARG00000099359	dist=577	.	.	0	5	NA	NA	NA
1	7963965	CT	TC	downstream	ENSDARG00000092361	dist=310	.	.	0	13	NA	NA	NA
1	7965723	CG	AA	UTR3	ENSDARG00000092361	ENSDART00000188909:c.*2089_*2088delinsTT	.	.	0	17	NA	NA	NA
1	7969615	A	T	UTR5	ENSDARG00000092361	ENSDART00000188909:c.-1T>A	.	.	1	16	12	8	1.5
1	7976020	T	A	upstream	ENSDARG00000092361	dist=265	.	.	0	18	14	11	1.27273
1	7976187	T	C	upstream	ENSDARG00000092361	dist=432	.	.	0	13	13	9	1.44444
1	7976638	G	T	upstream	ENSDARG00000092361	dist=883	.	.	0	25	NA	NA	NA
1	7993224	C	A	downstream	ENSDARG00000075791	dist=408	.	.	0	17	14	9	1.55556
1	7993681	G	T	UTR3	ENSDARG00000075791	ENSDART00000185901:c.*887C>A	.	.	0	19	15	7	2.14286
1	7994099	C	A	UTR3	ENSDARG00000075791	ENSDART00000185901:c.*469G>T	.	.	0	17	NA	NA	NA
1	7994238	C	T	UTR3	ENSDARG00000075791	ENSDART00000185901:c.*330G>A;ENSDART00000133098:c.*330G>A	.	.	0	29	8	6	1.33333
1	7994282	A	G	UTR3	ENSDARG00000075791	ENSDART00000185901:c.*286T>C;ENSDART00000133098:c.*286T>C	.	.	0	31	12	9	1.33333
1	7994339	T	A	UTR3	ENSDARG00000075791	ENSDART00000185901:c.*229A>T;ENSDART00000133098:c.*229A>T	.	.	0	17	12	7	1.71429
1	7994510	A	T	UTR3	ENSDARG00000075791	ENSDART00000185901:c.*58T>A;ENSDART00000133098:c.*58T>A	.	.	1	14	14	13	1.07692
1	7997478	G	A	exonic	ENSDARG00000075791	.	synonymous_SNV	ENSDARG00000075791:ENSDART00000185901:exon2:c.C78T:p.D26D	0	10	3	2	1.5
1	7997745	C	G	exonic	ENSDARG00000075791	.	.	.	0	24	11	5	2.2
1	8001462	G	A	UTR3	ENSDARG00000107486	ENSDART00000177051:c.*2561C>T	.	.	0	11	8	5	1.6
1	8001500	A	G	UTR3	ENSDARG00000107486	ENSDART00000177051:c.*2523T>C	.	.	1	10	9	5	1.8
1	8001502	G	A	UTR3	ENSDARG00000107486	ENSDART00000177051:c.*2521C>T	.	.	1	11	9	5	1.8
1	8003612	G	A	UTR3	ENSDARG00000107486	ENSDART00000177051:c.*411C>T	.	.	1	25	10	8	1.25
1	8012479	A	G	upstream	ENSDARG00000107486	dist=3	.	.	0	4	NA	NA	NA
1	8163597	C	A	downstream	ENSDARG00000074212	dist=430	.	.	1	15	10	9	1.11111
1	8303937	AC	GT	upstream	ENSDARG00000099708	dist=966	.	.	1	2	NA	NA	NA
1	8304008	T	C	upstream	ENSDARG00000099708	dist=896	.	.	1	2	NA	NA	NA
1	8304014	C	G	upstream	ENSDARG00000099708	dist=890	.	.	1	2	NA	NA	NA
1	8367289	C	A	exonic	ENSDARG00000099708	.	synonymous_SNV	ENSDARG00000099708:ENSDART00000168631:exon17:c.C2604A:p.S868S	1	28	13	11	1.18182
1	8367478	T	C	exonic	ENSDARG00000099708	.	synonymous_SNV	ENSDARG00000099708:ENSDART00000168631:exon18:c.T2757C:p.P919P	1	24	15	8	1.875
1	8367481	G	C	exonic	ENSDARG00000099708	.	nonsynonymous_SNV	ENSDARG00000099708:ENSDART00000168631:exon18:c.G2760C:p.E920D	1	24	15	8	1.875
1	8397991	C	G	exonic	ENSDARG00000099708	.	synonymous_SNV	ENSDARG00000099708:ENSDART00000168631:exon33:c.C4530G:p.L1510L	1	39	19	10	1.9
1	8398046	C	T	exonic	ENSDARG00000099708	.	synonymous_SNV	ENSDARG00000099708:ENSDART00000168631:exon33:c.C4585T:p.L1529L	0	27	17	13	1.30769
1	8404364	A	G	downstream	ENSDARG00000099708	dist=359	.	.	0	20	18	11	1.63636
1	8415683	C	A	downstream	ENSDARG00000025034	dist=300	.	.	1	25	NA	NA	NA
1	8416868	T	A	UTR3	ENSDARG00000025034	ENSDART00000121823:c.*1857A>T	.	.	0	22	24	13	1.84615
1	8417074	T	C	UTR3	ENSDARG00000025034	ENSDART00000121823:c.*1651A>G	.	.	1	21	20	11	1.81818
1	8417106	G	T	UTR3	ENSDARG00000025034	ENSDART00000121823:c.*1619C>A	.	.	1	18	16	10	1.6
1	8417109	T	G	UTR3	ENSDARG00000025034	ENSDART00000121823:c.*1616A>C	.	.	1	18	16	10	1.6
1	8417437	TT	GA	UTR3	ENSDARG00000025034	ENSDART00000121823:c.*1288_*1287delinsTC	.	.	1	4	15	4	3.75
1	8417441	GA	TT	UTR3	ENSDARG00000025034	ENSDART00000121823:c.*1284_*1283delinsAA	.	.	1	4	NA	NA	NA
1	8417447	T	G	UTR3	ENSDARG00000025034	ENSDART00000121823:c.*1278A>C	.	.	1	4	NA	NA	NA
1	8417821	A	T	UTR3	ENSDARG00000025034	ENSDART00000121823:c.*904T>A	.	.	1	25	12	7	1.71429
1	8417901	T	C	UTR3	ENSDARG00000025034	ENSDART00000121823:c.*824A>G	.	.	0	31	18	10	1.8
1	8418582	C	G	UTR3	ENSDARG00000025034	ENSDART00000121823:c.*143G>C	.	.	1	24	12	11	1.09091
1	8418770	A	G	exonic	ENSDARG00000025034	.	synonymous_SNV	ENSDARG00000025034:ENSDART00000121823:exon4:c.T657C:p.T219T	0	29	13	8	1.625
1	8418785	T	C	exonic	ENSDARG00000025034	.	synonymous_SNV	ENSDARG00000025034:ENSDART00000121823:exon4:c.A642G:p.P214P	0	28	14	9	1.55556
1	8424804	C	T	exonic	ENSDARG00000025034	.	synonymous_SNV	ENSDARG00000025034:ENSDART00000121823:exon2:c.G168A:p.R56R,ENSDARG00000025034:ENSDART00000138435:exon2:c.G168A:p.R56R	1	25	22	13	1.69231
1	8424813	A	G	exonic	ENSDARG00000025034	.	synonymous_SNV	ENSDARG00000025034:ENSDART00000121823:exon2:c.T159C:p.G53G,ENSDARG00000025034:ENSDART00000138435:exon2:c.T159C:p.G53G	1	22	24	13	1.84615
1	8441520	A	G	upstream	ENSDARG00000078474	dist=551	.	.	0	20	23	15	1.53333
1	8441530	T	C	upstream	ENSDARG00000078474	dist=541	.	.	0	21	21	15	1.4
1	8442525	T	C	exonic	ENSDARG00000078474	.	synonymous_SNV	ENSDARG00000078474:ENSDART00000143547:exon3:c.T249C:p.D83D	1	37	15	6	2.5
1	8447662	A	G	exonic	ENSDARG00000078474	.	synonymous_SNV	ENSDARG00000078474:ENSDART00000143547:exon9:c.A840G:p.L280L	1	15	13	12	1.08333
1	8447841	A	G	exonic	ENSDARG00000078474	.	synonymous_SNV	ENSDARG00000078474:ENSDART00000143547:exon10:c.A906G:p.Q302Q	1	32	17	16	1.0625
1	8453457	T	C	exonic	ENSDARG00000078474	.	synonymous_SNV	ENSDARG00000078474:ENSDART00000143547:exon13:c.T1230C:p.F410F	0	24	22	12	1.83333
1	8459779	T	C	exonic	ENSDARG00000078474	.	synonymous_SNV	ENSDARG00000078474:ENSDART00000143547:exon20:c.T2067C:p.L689L	1	30	13	11	1.18182
1	8465337	T	C	exonic	ENSDARG00000078474	.	synonymous_SNV	ENSDARG00000078474:ENSDART00000143547:exon23:c.T2356C:p.L786L	0	31	12	11	1.09091
1	8465390	T	C	exonic	ENSDARG00000078474	.	synonymous_SNV	ENSDARG00000078474:ENSDART00000143547:exon23:c.T2409C:p.D803D	0	21	11	5	2.2
1	8465393	C	T	exonic	ENSDARG00000078474	.	synonymous_SNV	ENSDARG00000078474:ENSDART00000143547:exon23:c.C2412T:p.I804I	0	22	11	5	2.2
1	8465417	C	T	exonic	ENSDARG00000078474	.	synonymous_SNV	ENSDARG00000078474:ENSDART00000143547:exon23:c.C2436T:p.Y812Y	0	25	14	7	2
1	8469534	C	T	exonic	ENSDARG00000078474	.	synonymous_SNV	ENSDARG00000078474:ENSDART00000143547:exon27:c.C2976T:p.F992F	0	27	25	15	1.66667
1	8474496	T	C	exonic	ENSDARG00000078474	.	synonymous_SNV	ENSDARG00000078474:ENSDART00000143547:exon31:c.T3444C:p.F1148F	1	31	21	17	1.23529
1	8485390	A	G	exonic	ENSDARG00000078474	.	synonymous_SNV	ENSDARG00000078474:ENSDART00000143547:exon42:c.A4776G:p.V1592V	0	30	13	11	1.18182
1	8492381	G	T	exonic	ENSDARG00000078474	.	startloss	ENSDARG00000078474:ENSDART00000184518:exon1:c.G3T:p.M1?	0	21	18	7	2.57143
1	8507079	T	A	ncRNA_exonic	ENSDARG00000096583	.	.	.	1	23	19	11	1.72727
1	8510044	C	T	ncRNA_exonic	ENSDARG00000096583	.	.	.	0	6	12	4	3
1	8520440	C	T	upstream	ENSDARG00000002377	dist=883	.	.	0	7	12	8	1.5
1	8520809	A	G	upstream	ENSDARG00000002377	dist=514	.	.	0	23	15	12	1.25
1	8520957	G	A	upstream	ENSDARG00000002377	dist=366	.	.	0	12	9	8	1.125
1	8520964	A	C	upstream	ENSDARG00000002377	dist=359	.	.	0	12	9	8	1.125
1	8530363	A	C	exonic	ENSDARG00000002377	.	synonymous_SNV	ENSDARG00000002377:ENSDART00000103626:exon5:c.A1068C:p.I356I	0	24	14	10	1.4
1	8532143	AA	TT	downstream	ENSDARG00000002377	dist=134	.	.	0	15	9	6,10	1.5
1	8534255	C	T	upstream	ENSDARG00000015803	dist=443	.	.	0	18	15	10	1.5
1	8535009	A	G	exonic	ENSDARG00000015803	.	synonymous_SNV	ENSDARG00000015803:ENSDART00000021504:exon1:c.A15G:p.P5P	0	34	20	14	1.42857
1	8539301	A	G	exonic	ENSDARG00000015803	.	synonymous_SNV	ENSDARG00000015803:ENSDART00000021504:exon2:c.A2616G:p.V872V	0	14	9	7	1.28571
1	8540054	A	T	UTR3	ENSDARG00000037739	ENSDART00000054981:c.*32T>A	.	.	0	23	18	15	1.2
1	8543380	G	A	exonic	ENSDARG00000037739	.	synonymous_SNV	ENSDARG00000037739:ENSDART00000054981:exon19:c.C1938T:p.S646S	0	36	14	12	1.16667
1	8543390	C	T	exonic	ENSDARG00000037739	.	nonsynonymous_SNV	ENSDARG00000037739:ENSDART00000054981:exon19:c.G1928A:p.S643N	0	33	13	10	1.3
1	8553649	T	C	upstream	ENSDARG00000037739	dist=354	.	.	1	17	10	6	1.66667
1	8553654	T	C	upstream	ENSDARG00000037739	dist=359	.	.	0	17	10	6	1.66667
1	8553674	C	A	upstream	ENSDARG00000037739	dist=379	.	.	1	15	8	6	1.33333
1	8553679	C	A	upstream	ENSDARG00000037739	dist=384	.	.	0	14	8	5	1.6
1	8553686	C	A	upstream	ENSDARG00000037739	dist=391	.	.	1	9	8	3	2.66667
1	8553691	C	A	upstream	ENSDARG00000037739	dist=396	.	.	0	7	5	3	1.66667
1	8553761	T	G	upstream	ENSDARG00000037739	dist=466	.	.	0	6	7	5	1.4
1	8553774	T	C	upstream	ENSDARG00000037739	dist=479	.	.	0	6	7	5	1.4
1	8553776	A	G	upstream	ENSDARG00000037739	dist=481	.	.	0	6	8	4	2
1	8553812	C	A	upstream	ENSDARG00000037739	dist=517	.	.	0	4	8	5	1.6
1	8553820	CA	AG	upstream	ENSDARG00000037739	dist=525	.	.	0	4	8	5	1.6
1	8553834	G	T	upstream	ENSDARG00000037739	dist=539	.	.	0	7	10	9	1.11111
1	8553929	C	T	upstream	ENSDARG00000037739	dist=634	.	.	0	23	14	13	1.07692
1	8553947	C	A	upstream	ENSDARG00000037739	dist=652	.	.	0	24	15	13	1.15385
1	8554060	A	C	upstream	ENSDARG00000037739	dist=765	.	.	1	29	19	15	1.26667
1	8554892	A	T	downstream	ENSDARG00000076176	dist=431	.	.	0	13	10	9	1.11111
1	8557156	C	T	exonic	ENSDARG00000076176	.	synonymous_SNV	ENSDARG00000076176:ENSDART00000114613:exon7:c.G1764A:p.P588P	0	32	20	16	1.25
1	8566061	G	C	exonic	ENSDARG00000076176	.	synonymous_SNV	ENSDARG00000076176:ENSDART00000114613:exon1:c.C399G:p.R133R	0	28	11	8	1.375
1	8566485	T	C	UTR5	ENSDARG00000076176	ENSDART00000114613:c.-26A>G	.	.	0	23	15	11	1.36364
1	8567346	C	A	upstream	ENSDARG00000076176	dist=779	.	.	0	44	19	16	1.1875
1	8574319	G	A	upstream	ENSDARG00000096526	dist=988	.	.	0	25	NA	NA	NA
1	8574586	A	C	upstream	ENSDARG00000096526	dist=721	.	.	1	25	NA	NA	NA
1	8580536	A	G	exonic	ENSDARG00000113858	.	nonsynonymous_SNV	ENSDARG00000113858:ENSDART00000186329:exon1:c.A1340G:p.K447R	0	7	16	11	1.45455
1	8581753	T	G	exonic	ENSDARG00000113858	.	nonsynonymous_SNV	ENSDARG00000113858:ENSDART00000186329:exon1:c.T2557G:p.S853A	0	6	NA	NA	NA
1	8581761	T	C	exonic	ENSDARG00000113858	.	synonymous_SNV	ENSDARG00000113858:ENSDART00000186329:exon1:c.T2565C:p.S855S	1	4	NA	NA	NA
1	8581823	C	G	exonic	ENSDARG00000113858	.	nonsynonymous_SNV	ENSDARG00000113858:ENSDART00000186329:exon1:c.C2627G:p.T876S	1	4	11	6	1.83333
1	8586084	A	C	downstream	ENSDARG00000113858	dist=18	.	.	1	4	7	5	1.4
1	8587756	G	A	ncRNA_exonic	ENSDARG00000096599	.	.	.	0	8	7	6	1.16667
1	8590042	A	C	downstream	ENSDARG00000096599	dist=33	.	.	0	3	8	5	1.6
1	8590091	G	A	downstream	ENSDARG00000096599	dist=82	.	.	0	6	9	8	1.125
1	8590210	T	C	downstream	ENSDARG00000096599	dist=201	.	.	0	10	14	13	1.07692
1	8590334	T	A	downstream	ENSDARG00000096599	dist=325	.	.	1	10	18	13	1.38462
1	8590339	A	T	downstream	ENSDARG00000096599	dist=330	.	.	0	10	17	12	1.41667
1	8590344	G	T	downstream	ENSDARG00000096599	dist=335	.	.	0	10	19	12	1.58333
1	8590346	G	T	downstream	ENSDARG00000096599	dist=337	.	.	0	10	19	12	1.58333
1	8590348	T	C	downstream	ENSDARG00000096599	dist=339	.	.	0	10	19	12	1.58333
1	8590388	C	T	downstream	ENSDARG00000096599	dist=379	.	.	0	11	15	12	1.25
1	8590401	T	A	downstream	ENSDARG00000096599	dist=392	.	.	0	11	16	13	1.23077
1	8590443	A	T	downstream	ENSDARG00000096599	dist=434	.	.	0	5	13	7	1.85714
1	8590492	A	C	downstream	ENSDARG00000096599	dist=483	.	.	0	5	10	4	2.5
1	8590494	A	G	downstream	ENSDARG00000096599	dist=485	.	.	0	5	10	5	2
1	8590513	A	T	downstream	ENSDARG00000096599	dist=504	.	.	0	5	11	5	2.2
1	8590523	A	G	downstream	ENSDARG00000096599	dist=514	.	.	0	5	11	5	2.2
1	8590562	A	G	downstream	ENSDARG00000096599	dist=553	.	.	0	3	NA	NA	NA
1	8590574	G	T	downstream	ENSDARG00000096599	dist=565	.	.	0	3	NA	NA	NA
1	8590580	A	G	downstream	ENSDARG00000096599	dist=571	.	.	0	3	NA	NA	NA
1	8592982	T	G	upstream	ENSDARG00000100771	dist=578	.	.	0	3	NA	NA	NA
1	8594812	C	T	exonic	ENSDARG00000100771	.	synonymous_SNV	ENSDARG00000100771:ENSDART00000161791:exon2:c.C294T:p.D98D	0	4	NA	NA	NA
1	8594821	A	G	exonic	ENSDARG00000100771	.	synonymous_SNV	ENSDARG00000100771:ENSDART00000161791:exon2:c.A303G:p.R101R	0	4	NA	NA	NA
1	8594853	CC	AA	exonic	ENSDARG00000100771	.	nonframeshift_substitution	ENSDARG00000100771:ENSDART00000161791:exon2:c.335_336delinsAA:p.A112E	0	4	NA	NA	NA
1	8594865	G	C	exonic	ENSDARG00000100771	.	nonsynonymous_SNV	ENSDARG00000100771:ENSDART00000161791:exon2:c.G347C:p.R116P	0	4	NA	NA	NA
1	8594887	G	T	exonic	ENSDARG00000100771	.	nonsynonymous_SNV	ENSDARG00000100771:ENSDART00000161791:exon2:c.G369T:p.E123D	0	5	NA	NA	NA
1	8594913	G	A	exonic	ENSDARG00000100771	.	nonsynonymous_SNV	ENSDARG00000100771:ENSDART00000161791:exon2:c.G395A:p.R132Q	0	5	NA	NA	NA
1	8597867	T	C	downstream	ENSDARG00000100771	dist=852	.	.	1	2	NA	NA	NA
1	8601096	AC	CT	upstream	ENSDARG00000079873	dist=838	.	.	1	19	21	12	1.75
1	8607897	A	G	exonic	ENSDARG00000079873	.	synonymous_SNV	ENSDARG00000079873:ENSDART00000152367:exon9:c.A1050G:p.T350T	0	28	13	9	1.44444
1	8608249	G	A	exonic	ENSDARG00000079873	.	synonymous_SNV	ENSDARG00000079873:ENSDART00000152367:exon10:c.G1251A:p.L417L	1	28	15	6	2.5
1	8611410	TC	GT	downstream	ENSDARG00000079873	dist=846	.	.	0	25	16	10	1.6
1	8611422	A	C	downstream	ENSDARG00000079873	dist=858	.	.	0	31	16	8	2
1	8611431	T	A	downstream	ENSDARG00000079873	dist=867	.	.	1	33	21	6	3.5
1	8614919	C	A	downstream	ENSDARG00000079332	dist=616	.	.	1	23	13	11	1.18182
1	8614926	A	T	downstream	ENSDARG00000079332	dist=609	.	.	1	23	14	11	1.27273
1	8614928	A	T	downstream	ENSDARG00000079332	dist=607	.	.	1	23	14	9	1.55556
1	8614950	G	A	downstream	ENSDARG00000079332	dist=585	.	.	1	26	13	10	1.3
1	8614976	A	C	downstream	ENSDARG00000079332	dist=559	.	.	1	27	13	10	1.3
1	8614978	A	G	downstream	ENSDARG00000079332	dist=557	.	.	1	27	14	11	1.27273
1	8615048	T	C	downstream	ENSDARG00000079332	dist=487	.	.	1	21	NA	NA	NA
1	8615059	A	T	downstream	ENSDARG00000079332	dist=476	.	.	1	23	NA	NA	NA
1	8615086	T	C	downstream	ENSDARG00000079332	dist=449	.	.	1	24	16	12	1.33333
1	8615316	C	T	downstream	ENSDARG00000079332	dist=219	.	.	1	35	11	7	1.57143
1	8615355	G	C	downstream	ENSDARG00000079332	dist=180	.	.	0	32	NA	NA	NA
1	8615364	A	G	downstream	ENSDARG00000079332	dist=171	.	.	1	29	14	6	2.33333
1	8615379	GG	TA	downstream	ENSDARG00000079332	dist=155	.	.	0	20	9	6,5	1.5
1	8615416	G	A	downstream	ENSDARG00000079332	dist=119	.	.	1	12	13	4	3.25
1	8615480	C	T	downstream	ENSDARG00000079332	dist=55	.	.	1	22	16	11	1.45455
1	8615505	A	G	downstream	ENSDARG00000079332	dist=30	.	.	1	22	15	10	1.5
1	8615507	G	A	downstream	ENSDARG00000079332	dist=28	.	.	1	23	22	10	2.2
1	8615575	AG	CA	ncRNA_exonic	ENSDARG00000079332	.	.	.	1	19	28	11	2.54545
1	8618515	C	A	ncRNA_exonic	ENSDARG00000079332	.	.	.	0	21	16	15	1.06667
1	8624814	A	C	ncRNA_exonic	ENSDARG00000079332	.	.	.	0	43	18	14	1.28571
1	8624816	C	G	ncRNA_exonic	ENSDARG00000079332	.	.	.	0	44	17	14	1.21429
1	8625814	T	C	upstream	ENSDARG00000079332	dist=548	.	.	0	5	10	5,8	2
1	8637555	G	A	downstream	ENSDARG00000007443	dist=607	.	.	1	34	20	15	1.33333
1	8637613	C	T	downstream	ENSDARG00000007443	dist=549	.	.	0	21	NA	NA	NA
1	8643994	C	T	exonic	ENSDARG00000007443	.	synonymous_SNV	ENSDARG00000007443:ENSDART00000103644:exon3:c.G477A:p.E159E	1	29	23	13	1.76923
1	8646965	T	G	upstream	ENSDARG00000007443	dist=24	.	.	1	17	14	10	1.4
1	8647745	A	C	upstream	ENSDARG00000007443	dist=804	.	.	0	19	21	13	1.61538
1	8654364	T	A	upstream	ENSDARG00000037746	dist=979	.	.	1	30	22	11	2
1	8668742	A	C	UTR3	ENSDARG00000037747	ENSDART00000054989:c.*540A>C	.	.	0	8	NA	NA	NA
1	8668787	T	C	UTR3	ENSDARG00000037747	ENSDART00000054989:c.*585T>C	.	.	1	3	NA	NA	NA
1	8669022	C	T	UTR3	ENSDARG00000037747	ENSDART00000054989:c.*820C>T	.	.	0	9	19	7	2.71429
1	8669027	C	T	UTR3	ENSDARG00000037747	ENSDART00000054989:c.*825C>T	.	.	1	8	20	6	3.33333
1	8669039	CA	TG	UTR3	ENSDARG00000037747	ENSDART00000054989:c.*837_*838delinsTG	.	.	0	5	NA	NA	NA
1	8670268	T	G	UTR3	ENSDARG00000037747	ENSDART00000054989:c.*2066T>G	.	.	1	22	18	10	1.8
1	8670282	T	C	UTR3	ENSDARG00000037747	ENSDART00000054989:c.*2080T>C	.	.	1	20	17	9	1.88889
1	8671275	A	G	downstream	ENSDARG00000037747	dist=789	.	.	0	8	NA	NA	NA
1	8693887	T	G	upstream	ENSDARG00000012458	dist=309	.	.	0	11	8	7	1.14286
1	8693891	GG	AC	upstream	ENSDARG00000012458	dist=304	.	.	0	11	9	7	1.28571
1	8703118	T	A	downstream	ENSDARG00000012458	dist=434	.	.	0	18	17	12	1.41667
1	8703120	C	A	downstream	ENSDARG00000012458	dist=436	.	.	0	18	17	12	1.41667
1	8762488	CT	TC	downstream	ENSDARG00000070543	dist=940	.	.	0	21	NA	NA	NA
1	8771020	T	G	exonic	ENSDARG00000070543	.	synonymous_SNV	ENSDARG00000070543:ENSDART00000103652:exon11:c.A2007C:p.R669R,ENSDARG00000070543:ENSDART00000137900:exon11:c.A2007C:p.R669R	0	21	18	6	3
1	8773290	G	A	exonic	ENSDARG00000070543	.	synonymous_SNV	ENSDARG00000070543:ENSDART00000103652:exon10:c.C1842T:p.T614T,ENSDARG00000070543:ENSDART00000137900:exon10:c.C1842T:p.T614T	0	22	17	10	1.7
1	8950541	T	C	upstream	ENSDARG00000094298	dist=333	.	.	0	2	NA	NA	NA
1	8989342	T	C	downstream	ENSDARG00000037758	dist=838	.	.	0	20	18	9	2
1	9043973	G	T	UTR3	ENSDARG00000008723	ENSDART00000137211:c.*155G>T	.	.	0	16	19	15	1.26667
1	9075335	A	G	downstream	ENSDARG00000110570	dist=856	.	.	1	33	17	12	1.41667
1	9075345	T	G	downstream	ENSDARG00000110570	dist=866	.	.	1	33	16	13	1.23077
1	9092223	CT	AC	downstream	ENSDARG00000058460	dist=288	.	.	0	23	NA	NA	NA
1	9110765	T	C	exonic	ENSDARG00000088975	.	nonsynonymous_SNV	ENSDARG00000088975:ENSDART00000163624:exon3:c.A1244G:p.H415R	0	25	NA	NA	NA
1	9123717	A	T	upstream	ENSDARG00000058463	dist=252	.	.	0	22	13	10	1.3
1	9123725	T	A	upstream	ENSDARG00000058463	dist=260	.	.	0	21	13	10	1.3
1	9124163	C	A	upstream;downstream	ENSDARG00000058463;ENSDARG00000076716	dist=698;dist=860	.	.	0	3	NA	NA	NA
1	9124211	A	G	upstream;downstream	ENSDARG00000058463;ENSDARG00000076716	dist=746;dist=812	.	.	0	4	NA	NA	NA
1	9124232	GT	AC	upstream;downstream	ENSDARG00000058463;ENSDARG00000076716	dist=767;dist=790	.	.	0	6	12	4	3
1	9124236	A	T	upstream;downstream	ENSDARG00000058463;ENSDARG00000076716	dist=771;dist=787	.	.	0	6	12	4	3
1	9124242	A	G	upstream;downstream	ENSDARG00000058463;ENSDARG00000076716	dist=777;dist=781	.	.	0	7	12	8	1.5
1	9124260	C	T	upstream;downstream	ENSDARG00000058463;ENSDARG00000076716	dist=795;dist=763	.	.	0	9	13	11	1.18182
1	9124263	C	T	upstream;downstream	ENSDARG00000058463;ENSDARG00000076716	dist=798;dist=760	.	.	0	9	13	11	1.18182
1	9124331	T	A	upstream;downstream	ENSDARG00000058463;ENSDARG00000076716	dist=866;dist=692	.	.	0	12	NA	NA	NA
1	9124537	G	A	downstream	ENSDARG00000076716	dist=486	.	.	0	20	14	12	1.16667
1	9124727	C	T	downstream	ENSDARG00000076716	dist=296	.	.	0	15	10	9	1.11111
1	9124736	T	A	downstream	ENSDARG00000076716	dist=287	.	.	0	16	NA	NA	NA
1	9134936	T	A	upstream	ENSDARG00000076716	dist=891	.	.	0	26	NA	NA	NA
1	9145999	A	T	downstream	ENSDARG00000058464	dist=103	.	.	1	17	14	9	1.55556
1	9146052	G	C	downstream	ENSDARG00000058464	dist=156	.	.	0	25	19	11	1.72727
1	9146257	TT	AA	downstream	ENSDARG00000058464	dist=361	.	.	0	19	NA	NA	NA
1	9146382	T	A	downstream	ENSDARG00000058464	dist=486	.	.	0	38	NA	NA	NA
1	9146708	C	T	downstream	ENSDARG00000058464	dist=812	.	.	1	24	18	7	2.57143
1	9146837	G	A	downstream	ENSDARG00000058464	dist=941	.	.	1	24	17	13	1.30769
1	9153343	G	T	UTR5	ENSDARG00000058471	ENSDART00000081343:c.-118G>T	.	.	0	18	11	9	1.22222
1	9153426	A	C	UTR5	ENSDARG00000058471	ENSDART00000081343:c.-35A>C	.	.	0	20	13	10	1.3
1	9197345	T	A	downstream	ENSDARG00000080404	dist=514	.	.	1	29	NA	NA	NA
1	9197971	T	A	upstream	ENSDARG00000080404	dist=5	.	.	0	23	NA	NA	NA
1	9285699	GT	TC	downstream	ENSDARG00000092791	dist=348	.	.	1	8	8	5	1.6
1	9289245	A	T	upstream	ENSDARG00000037760	dist=858	.	.	1	29	30	8	3.75
1	9294912	GT	TG	downstream	ENSDARG00000037760	dist=797	.	.	0	25	14	13	1.07692
1	9307431	A	T	downstream	ENSDARG00000117314	dist=840	.	.	1	5	NA	NA	NA
1	9308188	G	C	downstream	ENSDARG00000117314	dist=83	.	.	0	25	11	10	1.1
1	9308241	T	C	downstream	ENSDARG00000117314	dist=30	.	.	1	12	11	4	2.75
1	9308352	TC	AA	ncRNA_exonic	ENSDARG00000117314	.	.	.	0	26	12	9	1.33333
1	9308355	A	T	ncRNA_exonic	ENSDARG00000117314	.	.	.	0	26	12	9	1.33333
1	9308364	A	T	ncRNA_exonic	ENSDARG00000117314	.	.	.	0	28	12	9	1.33333
1	9308491	C	A	ncRNA_exonic	ENSDARG00000117314	.	.	.	0	24	14	11	1.27273
1	9309001	A	G	ncRNA_exonic	ENSDARG00000117314	.	.	.	0	22	3	2	1.5
1	9466050	A	C	exonic	ENSDARG00000017834	.	synonymous_SNV	ENSDARG00000017834:ENSDART00000137821:exon13:c.T2028G:p.V676V	1	10	NA	NA	NA
1	9470345	A	G	exonic	ENSDARG00000017834	.	synonymous_SNV	ENSDARG00000017834:ENSDART00000137821:exon9:c.T1542C:p.D514D,ENSDARG00000017834:ENSDART00000157814:exon9:c.T1542C:p.D514D,ENSDARG00000017834:ENSDART00000008682:exon10:c.T1542C:p.D514D	0	5	8	4	2
1	9556869	A	G	upstream	ENSDARG00000074372	dist=343	.	.	0	30	NA	NA	NA
1	9557112	G	A	upstream	ENSDARG00000074372	dist=100	.	.	0	26	13	11	1.18182
1	9627459	A	G	UTR3	ENSDARG00000104203	ENSDART00000166601:c.*96T>C;ENSDART00000164079:c.*96T>C	.	.	0	20	NA	NA	NA
1	9740041	C	T	UTR3	ENSDARG00000033852	ENSDART00000147904:c.*1124G>A	.	.	0	17	NA	NA	NA
1	9808691	A	T	exonic	ENSDARG00000033852	.	synonymous_SNV	ENSDARG00000033852:ENSDART00000147904:exon13:c.T1386A:p.A462A	0	26	15	13	1.15385
1	9858568	C	A	upstream	ENSDARG00000033852	dist=60	.	.	0	15	11	9	1.22222
1	9858791	A	G	upstream	ENSDARG00000033852	dist=283	.	.	0	32	18	12	1.5
1	9858799	T	C	upstream	ENSDARG00000033852	dist=291	.	.	0	35	18	12	1.5
1	9858808	T	A	upstream	ENSDARG00000033852	dist=300	.	.	0	34	18	12	1.5
1	9859727	T	C	upstream	ENSDARG00000037654	dist=654	.	.	0	18	12	7,9	1.71429
1	9866911	T	C	downstream	ENSDARG00000037654	dist=55	.	.	0	13	8	2	4
1	9866920	T	C	downstream	ENSDARG00000037654	dist=64	.	.	0	11	8	2	4
1	9866993	T	C	downstream	ENSDARG00000037654	dist=137	.	.	1	5	7	4	1.75
1	9867261	T	C	downstream	ENSDARG00000037654	dist=405	.	.	0	18	6	5	1.2
1	9867272	C	T	downstream	ENSDARG00000037654	dist=416	.	.	1	13	8	6	1.33333
1	9867283	T	C	downstream	ENSDARG00000037654	dist=427	.	.	0	16	7	6	1.16667
1	9867854	T	C	downstream	ENSDARG00000037654	dist=998	.	.	0	26	14	13	1.07692
1	9872458	T	C	downstream	ENSDARG00000037652	dist=837	.	.	0	5	11	3	3.66667
1	9872470	C	A	downstream	ENSDARG00000037652	dist=825	.	.	1	8	11	4	2.75
1	9872496	AA	TG	downstream	ENSDARG00000037652	dist=798	.	.	1	8	8	7	1.14286
1	9872581	T	C	downstream	ENSDARG00000037652	dist=714	.	.	1	23	11	5	2.2
1	9873452	A	T	UTR3	ENSDARG00000037652	ENSDART00000138630:c.*59T>A;ENSDART00000054843:c.*59T>A	.	.	0	30	11	9	1.22222
1	9914808	T	C	downstream	ENSDARG00000037646	dist=178	.	.	0	25	16	15	1.06667
1	9914818	AA	TG	downstream	ENSDARG00000037646	dist=188	.	.	0	25	17	16	1.0625
1	9914865	C	G	downstream	ENSDARG00000037646	dist=235	.	.	1	31	18	17	1.05882
1	9915036	G	A	downstream	ENSDARG00000037646	dist=406	.	.	0	19	NA	NA	NA
1	9915247	G	A	downstream	ENSDARG00000037646	dist=617	.	.	0	15	15	8	1.875
1	9915250	T	C	downstream	ENSDARG00000037646	dist=620	.	.	0	8	17	5	3.4
1	9915268	T	C	downstream	ENSDARG00000037646	dist=638	.	.	0	12	14	7	2
1	9915270	T	C	downstream	ENSDARG00000037646	dist=640	.	.	0	12	14	7	2
1	9915281	T	A	downstream	ENSDARG00000037646	dist=651	.	.	0	12	14	7	2
1	9915295	A	G	downstream	ENSDARG00000037646	dist=665	.	.	0	9	15	6	2.5
1	9915315	GA	AG	downstream	ENSDARG00000037646	dist=685	.	.	0	5	NA	NA	NA
1	9915321	T	C	downstream	ENSDARG00000037646	dist=691	.	.	0	5	NA	NA	NA
1	9915328	A	G	downstream	ENSDARG00000037646	dist=698	.	.	1	5	NA	NA	NA
1	9915402	C	G	downstream	ENSDARG00000037646	dist=772	.	.	0	7	7	6	1.16667
1	9915404	G	A	downstream	ENSDARG00000037646	dist=774	.	.	0	7	7	6	1.16667
1	9919864	G	C	downstream	ENSDARG00000032795	dist=45	.	.	0	27	14	13	1.07692
1	9919948	A	G	UTR3	ENSDARG00000032795	ENSDART00000138726:c.*132T>C	.	.	0	36	9	8	1.125
1	9920038	A	G	UTR3	ENSDARG00000032795	ENSDART00000138726:c.*42T>C	.	.	1	40	18	5	3.6
1	9920631	G	A	exonic	ENSDARG00000032795	.	synonymous_SNV	ENSDARG00000032795:ENSDART00000138726:exon11:c.C1767T:p.V589V	0	27	11	10	1.1
1	9930366	T	C	exonic	ENSDARG00000032795	.	nonsynonymous_SNV	ENSDARG00000032795:ENSDART00000138726:exon7:c.A1165G:p.N389D	1	27	15	12	1.25
1	9933554	C	T	exonic	ENSDARG00000032795	.	nonsynonymous_SNV	ENSDARG00000032795:ENSDART00000138726:exon4:c.G649A:p.V217I	0	21	14	13	1.07692
1	9933630	T	C	exonic	ENSDARG00000032795	.	synonymous_SNV	ENSDARG00000032795:ENSDART00000138726:exon4:c.A573G:p.K191K	0	20	18	17	1.05882
1	9940899	T	A	upstream	ENSDARG00000032795	dist=405	.	.	0	17	13	11	1.18182
1	9941108	A	G	upstream	ENSDARG00000032795	dist=614	.	.	0	11	6	5	1.2
1	9941209	T	A	upstream	ENSDARG00000032795	dist=715	.	.	0	9	9	8	1.125
1	9941451	G	C	upstream	ENSDARG00000032795	dist=957	.	.	0	31	NA	NA	NA
1	9953566	C	A	upstream	ENSDARG00000018263	dist=923	.	.	0	33	12	10	1.2
1	9954206	T	A	upstream	ENSDARG00000018263	dist=283	.	.	1	30	16	11	1.45455
1	9954295	T	A	upstream	ENSDARG00000018263	dist=194	.	.	1	35	16	12	1.33333
1	9954583	T	C	exonic	ENSDARG00000018263	.	synonymous_SNV	ENSDARG00000018263:ENSDART00000005895:exon1:c.T51C:p.C17C,ENSDARG00000018263:ENSDART00000183003:exon1:c.T51C:p.C17C	0	19	11	8	1.375
1	9964536	TC	AT	UTR3	ENSDARG00000018263	ENSDART00000183003:c.*50_*51delinsAT	.	.	0	33	13	10	1.3
1	9964543	T	G	UTR3	ENSDARG00000018263	ENSDART00000183003:c.*57T>G	.	.	0	39	11	10	1.1
1	9965932	A	C	UTR3	ENSDARG00000018263	ENSDART00000183003:c.*1446A>C	.	.	0	30	13	12	1.08333
1	9977597	A	C	exonic	ENSDARG00000070490	.	.	.	1	2	NA	NA	NA
1	9985781	T	A	downstream	ENSDARG00000015678	dist=894	.	.	1	20	12	10	1.2
1	9993979	G	T	upstream	ENSDARG00000079043	dist=832	.	.	0	29	12	3	4
1	10002474	T	A	upstream	ENSDARG00000076174	dist=719	.	.	1	17	NA	NA	NA
1	10002500	C	A	upstream	ENSDARG00000076174	dist=693	.	.	1	32	18	9	2
1	10016074	TC	CT	UTR5	ENSDARG00000076174	ENSDART00000162675:c.-2454_-2453delinsCT	.	.	0	25	17	15	1.13333
1	10023724	A	G	exonic	ENSDARG00000076174	.	synonymous_SNV	ENSDARG00000076174:ENSDART00000190227:exon3:c.A891G:p.P297P,ENSDARG00000076174:ENSDART00000113551:exon4:c.A984G:p.P328P,ENSDARG00000076174:ENSDART00000162675:exon6:c.A984G:p.P328P	0	39	18	5	3.6
1	10023733	A	G	exonic	ENSDARG00000076174	.	synonymous_SNV	ENSDARG00000076174:ENSDART00000190227:exon3:c.A900G:p.L300L,ENSDARG00000076174:ENSDART00000113551:exon4:c.A993G:p.L331L,ENSDARG00000076174:ENSDART00000162675:exon6:c.A993G:p.L331L	0	36	20	5	4
1	10033481	G	A	downstream	ENSDARG00000076174	dist=368	.	.	0	19	NA	NA	NA
1	10033560	T	A	downstream	ENSDARG00000076174	dist=447	.	.	1	22	13	10	1.3
1	10033764	A	G	downstream	ENSDARG00000076174	dist=651	.	.	1	25	15	14	1.07143
1	10033877	G	A	downstream	ENSDARG00000076174	dist=764	.	.	1	20	11	6	1.83333
1	10036475	G	A	downstream	ENSDARG00000037647	dist=969	.	.	1	26	18	7	2.57143
1	10037375	G	T	downstream	ENSDARG00000037647	dist=69	.	.	0	32	23	12	1.91667
1	10050767	G	A	upstream	ENSDARG00000008969	dist=996	.	.	0	20	13	10	1.3
1	10060121	A	C	downstream	ENSDARG00000008969	dist=625	.	.	0	24	15	13	1.15385
1	10071995	A	G	upstream	ENSDARG00000020741	dist=456	.	.	0	11	8	4	2
1	10072045	T	A	upstream	ENSDARG00000020741	dist=506	.	.	0	17	10	9	1.11111
1	10072050	A	G	upstream	ENSDARG00000020741	dist=511	.	.	0	17	10	9	1.11111
1	10073619	T	C	upstream	ENSDARG00000104660	dist=724	.	.	0	20	12	8,5	1.5
1	10073714	T	A	upstream	ENSDARG00000104660	dist=629	.	.	0	18	11	6,7	1.83333
1	10073932	T	C	upstream	ENSDARG00000104660	dist=411	.	.	1	15	14	6,10	2.33333
1	10113292	A	C	UTR3	ENSDARG00000104660	ENSDART00000190194:c.*535A>C	.	.	0	20	20	15	1.33333
1	10113524	G	A	UTR3	ENSDARG00000104660	ENSDART00000190194:c.*767G>A	.	.	0	25	15	9	1.66667
1	10125161	T	C	downstream	ENSDARG00000077652	dist=969	.	.	1	19	26	12	2.16667
1	10127192	T	A	UTR5	ENSDARG00000079452	ENSDART00000110698:c.-1951T>A	.	.	1	17	12	9	1.33333
1	10133530	G	C	exonic	ENSDARG00000079452	.	nonsynonymous_SNV	ENSDARG00000079452:ENSDART00000187740:exon4:c.G929C:p.G310A,ENSDARG00000079452:ENSDART00000110698:exon5:c.G890C:p.G297A	1	17	16	4	4
1	10133552	G	T	exonic	ENSDARG00000079452	.	synonymous_SNV	ENSDARG00000079452:ENSDART00000187740:exon4:c.G951T:p.R317R,ENSDARG00000079452:ENSDART00000110698:exon5:c.G912T:p.R304R	1	16	NA	NA	NA
1	10137573	C	T	UTR3	ENSDARG00000079452	ENSDART00000187740:c.*477C>T	.	.	1	16	NA	NA	NA
1	10137581	AG	CA	UTR3	ENSDARG00000079452	ENSDART00000187740:c.*485_*486delinsCA	.	.	0	13	NA	NA	NA
1	10137591	A	T	UTR3	ENSDARG00000079452	ENSDART00000187740:c.*495A>T	.	.	0	10	NA	NA	NA
1	10137594	G	C	UTR3	ENSDARG00000079452	ENSDART00000187740:c.*498G>C	.	.	0	10	NA	NA	NA
1	10137696	T	C	UTR3	ENSDARG00000079452	ENSDART00000187740:c.*600T>C	.	.	0	11	21	13	1.61538
1	10137706	T	A	UTR3	ENSDARG00000079452	ENSDART00000187740:c.*610T>A	.	.	0	11	NA	NA	NA
1	10138065	T	C	downstream	ENSDARG00000079452	dist=289	.	.	0	22	27	8	3.375
1	10138733	C	T	downstream	ENSDARG00000079452	dist=957	.	.	1	31	22	18	1.22222
1	10138747	A	T	downstream	ENSDARG00000079452	dist=971	.	.	1	33	19	15	1.26667
1	10138771	T	C	downstream	ENSDARG00000079452	dist=995	.	.	0	27	16	12	1.33333
1	10221269	C	T	upstream	ENSDARG00000089943	dist=299	.	.	1	23	17	7	2.42857
1	10235947	C	T	downstream	ENSDARG00000089943	dist=610	.	.	1	21	12	3	4
1	10269671	T	C	downstream	ENSDARG00000096536	dist=576	.	.	1	40	24	11	2.18182
1	10269848	A	T	downstream	ENSDARG00000096536	dist=399	.	.	1	28	NA	NA	NA
1	10269854	T	A	downstream	ENSDARG00000096536	dist=393	.	.	1	28	NA	NA	NA
1	10270153	T	C	downstream	ENSDARG00000096536	dist=94	.	.	0	32	20	6	3.33333
1	10270448	C	T	ncRNA_exonic	ENSDARG00000096536	.	.	.	1	22	16	13	1.23077
1	10270763	GC	AG	ncRNA_exonic	ENSDARG00000096536	.	.	.	0	16	NA	NA	NA
1	10270942	G	C	ncRNA_exonic	ENSDARG00000096536	.	.	.	1	14	15	6	2.5
1	10270954	T	G	ncRNA_exonic	ENSDARG00000096536	.	.	.	0	7	NA	NA	NA
1	10273523	T	G	upstream	ENSDARG00000096536	dist=798	.	.	1	26	13	8	1.625
1	10296635	A	G	upstream	ENSDARG00000077533	dist=392	.	.	1	32	16	7	2.28571
1	10315028	T	C	UTR3	ENSDARG00000030563	ENSDART00000043881:c.*594T>C	.	.	0	15	NA	NA	NA
1	10315035	G	T	UTR3	ENSDARG00000030563	ENSDART00000043881:c.*601G>T	.	.	0	16	NA	NA	NA
1	10317393	T	A	upstream	ENSDARG00000026387	dist=696	.	.	0	32	15	9	1.66667
1	10317774	C	A	upstream	ENSDARG00000026387	dist=315	.	.	0	26	22	12	1.83333
1	10318193	C	T	UTR5	ENSDARG00000026387	ENSDART00000029774:c.-11C>T	.	.	1	16	8	3	2.66667
1	10325712	C	A	downstream	ENSDARG00000026387	dist=687	.	.	1	35	13	6	2.16667
1	10335813	T	G	downstream	ENSDARG00000070495	dist=868	.	.	1	16	17	13	1.30769
1	10335943	C	A	downstream	ENSDARG00000070495	dist=738	.	.	0	33	19	16	1.1875
1	10335946	T	A	downstream	ENSDARG00000070495	dist=735	.	.	0	33	19	16	1.1875
1	10335948	G	T	downstream	ENSDARG00000070495	dist=733	.	.	0	34	18	16	1.125
1	10336126	A	G	downstream	ENSDARG00000070495	dist=555	.	.	0	8	8	6	1.33333
1	10336132	T	C	downstream	ENSDARG00000070495	dist=549	.	.	0	7	9	4	2.25
1	10363437	C	T	upstream	ENSDARG00000084766	dist=283	.	.	1	32	15	10	1.5
1	10378237	A	T	upstream	ENSDARG00000034785	dist=469	.	.	1	26	15	13	1.15385
1	10378553	G	A	upstream	ENSDARG00000034785	dist=153	.	.	1	15	11	9	1.22222
1	10378558	A	G	upstream	ENSDARG00000034785	dist=148	.	.	1	15	11	9	1.22222
1	10378562	A	C	upstream	ENSDARG00000034785	dist=144	.	.	1	15	11	8	1.375
1	10411661	C	T	exonic	ENSDARG00000034785	.	synonymous_SNV	ENSDARG00000034785:ENSDART00000046283:exon2:c.C510T:p.H170H,ENSDARG00000034785:ENSDART00000103535:exon2:c.C501T:p.H167H,ENSDARG00000034785:ENSDART00000132076:exon2:c.C510T:p.H170H	0	16	19	8	2.375
1	10448089	A	T	UTR3	ENSDARG00000034785	ENSDART00000046283:c.*109A>T	.	.	1	37	10	7	1.42857
1	10486828	A	C	UTR3	ENSDARG00000070504	ENSDART00000179237:c.*54T>G;ENSDART00000186876:c.*54T>G;ENSDART00000040502:c.*54T>G	.	.	0	28	20	15	1.33333
1	10487281	G	A	exonic	ENSDARG00000070504	.	synonymous_SNV	ENSDARG00000070504:ENSDART00000040502:exon10:c.C2718T:p.T906T,ENSDARG00000070504:ENSDART00000179237:exon10:c.C2727T:p.T909T,ENSDARG00000070504:ENSDART00000186876:exon10:c.C2793T:p.T931T,ENSDARG00000070504:ENSDART00000131294:exon12:c.C2739T:p.T913T	0	29	14	5	2.8
1	10487565	T	C	exonic	ENSDARG00000070504	.	nonsynonymous_SNV	ENSDARG00000070504:ENSDART00000040502:exon10:c.A2434G:p.T812A,ENSDARG00000070504:ENSDART00000179237:exon10:c.A2443G:p.T815A,ENSDARG00000070504:ENSDART00000186876:exon10:c.A2509G:p.T837A,ENSDARG00000070504:ENSDART00000131294:exon12:c.A2455G:p.T819A	1	16	16	8	2
1	10620235	T	C	UTR5	ENSDARG00000070504	ENSDART00000131294:c.-42298A>G;ENSDART00000140495:c.-42298A>G	.	.	1	17	14	9	1.55556
1	10620289	T	C	UTR5	ENSDARG00000070504	ENSDART00000131294:c.-42352A>G;ENSDART00000140495:c.-42352A>G	.	.	0	26	20	8	2.5
1	10620319	C	A	UTR5	ENSDARG00000070504	ENSDART00000131294:c.-42382G>T;ENSDART00000140495:c.-42382G>T	.	.	1	27	NA	NA	NA
1	10620367	A	G	upstream	ENSDARG00000070504	dist=22	.	.	1	29	21	6	3.5
1	10635066	A	G	downstream	ENSDARG00000062057	dist=998	.	.	0	11	21	6	3.5
1	10635087	A	T	downstream	ENSDARG00000062057	dist=977	.	.	0	16	19	6	3.16667
1	10635656	C	G	downstream	ENSDARG00000062057	dist=408	.	.	1	20	14	7	2
1	10635678	T	C	downstream	ENSDARG00000062057	dist=386	.	.	0	22	16	7	2.28571
1	10635697	A	G	downstream	ENSDARG00000062057	dist=367	.	.	0	29	19	10	1.9
1	10635710	C	T	downstream	ENSDARG00000062057	dist=354	.	.	0	28	19	9	2.11111
1	10635717	A	G	downstream	ENSDARG00000062057	dist=347	.	.	0	27	19	9	2.11111
1	10635764	A	G	downstream	ENSDARG00000062057	dist=300	.	.	1	21	13	8	1.625
1	10635887	T	C	downstream	ENSDARG00000062057	dist=177	.	.	1	18	20	8	2.5
1	10636086	A	C	UTR3	ENSDARG00000062057	ENSDART00000103550:c.*1631T>G	.	.	1	30	21	10	2.1
1	10636092	A	C	UTR3	ENSDARG00000062057	ENSDART00000103550:c.*1625T>G	.	.	1	31	19	11	1.72727
1	10636100	A	G	UTR3	ENSDARG00000062057	ENSDART00000103550:c.*1617T>C	.	.	1	32	18	11	1.63636
1	10636115	G	A	UTR3	ENSDARG00000062057	ENSDART00000103550:c.*1602C>T	.	.	1	32	15	13	1.15385
1	10636124	A	G	UTR3	ENSDARG00000062057	ENSDART00000103550:c.*1593T>C	.	.	1	30	18	11	1.63636
1	10636134	G	T	UTR3	ENSDARG00000062057	ENSDART00000103550:c.*1583C>A	.	.	0	27	16	10	1.6
1	10636139	G	T	UTR3	ENSDARG00000062057	ENSDART00000103550:c.*1578C>A	.	.	1	28	19	8	2.375
1	10636345	C	T	UTR3	ENSDARG00000062057	ENSDART00000103550:c.*1372G>A	.	.	1	30	NA	NA	NA
1	10636584	A	G	UTR3	ENSDARG00000062057	ENSDART00000103550:c.*1133T>C	.	.	1	26	26	9	2.88889
1	10636610	A	C	UTR3	ENSDARG00000062057	ENSDART00000103550:c.*1107T>G	.	.	0	30	27	8	3.375
1	10636895	C	T	UTR3	ENSDARG00000062057	ENSDART00000103550:c.*822G>A	.	.	1	31	25	17	1.47059
1	10636906	A	T	UTR3	ENSDARG00000062057	ENSDART00000103550:c.*811T>A	.	.	1	31	25	19	1.31579
1	10637185	G	C	UTR3	ENSDARG00000062057	ENSDART00000103550:c.*532C>G	.	.	1	33	15	9	1.66667
1	10637188	T	C	UTR3	ENSDARG00000062057	ENSDART00000103550:c.*529A>G	.	.	0	33	15	8	1.875
1	10637201	A	G	UTR3	ENSDARG00000062057	ENSDART00000103550:c.*516T>C	.	.	0	37	15	10	1.5
1	10637917	T	G	exonic	ENSDARG00000062057	.	nonsynonymous_SNV	ENSDARG00000062057:ENSDART00000103550:exon2:c.A401C:p.K134T	1	20	NA	NA	NA
1	10638197	C	T	exonic	ENSDARG00000062057	.	nonsynonymous_SNV	ENSDARG00000062057:ENSDART00000103550:exon2:c.G121A:p.V41M	0	27	17	16	1.0625
1	10638215	C	T	exonic	ENSDARG00000062057	.	nonsynonymous_SNV	ENSDARG00000062057:ENSDART00000103550:exon2:c.G103A:p.E35K	0	27	16	12	1.33333
1	10638241	A	G	exonic	ENSDARG00000062057	.	nonsynonymous_SNV	ENSDARG00000062057:ENSDART00000103550:exon2:c.T77C:p.I26T	0	24	16	14	1.14286
1	10640978	T	C	upstream	ENSDARG00000062057	dist=230	.	.	0	3	NA	NA	NA
1	10641179	G	A	upstream	ENSDARG00000062057	dist=431	.	.	1	17	21	10	2.1
1	10641207	G	T	upstream	ENSDARG00000062057	dist=459	.	.	1	16	24	11	2.18182
1	10641220	T	C	upstream	ENSDARG00000062057	dist=472	.	.	1	17	21	10	2.1
1	10641244	T	C	upstream	ENSDARG00000062057	dist=496	.	.	0	14	21	10	2.1
1	10641279	AA	CT	upstream	ENSDARG00000062057	dist=531	.	.	0	16	18	9	2
1	10641282	A	T	upstream	ENSDARG00000062057	dist=534	.	.	1	16	18	9	2
1	10641288	C	A	upstream	ENSDARG00000062057	dist=540	.	.	1	16	17	9	1.88889
1	10643253	A	C	UTR3	ENSDARG00000067992	ENSDART00000164541:c.*235T>G;ENSDART00000188958:c.*1967T>G;ENSDART00000190904:c.*1967T>G	.	.	1	21	21	13	1.61538
1	10644864	T	C	UTR3	ENSDARG00000067992	ENSDART00000188958:c.*356A>G;ENSDART00000190904:c.*356A>G	.	.	0	5	NA	NA	NA
1	10644875	A	G	UTR3	ENSDARG00000067992	ENSDART00000188958:c.*345T>C;ENSDART00000190904:c.*345T>C	.	.	1	4	NA	NA	NA
1	10645423	A	T	exonic	ENSDARG00000067992	.	nonsynonymous_SNV	ENSDARG00000067992:ENSDART00000164541:exon2:c.T511A:p.F171I,ENSDARG00000067992:ENSDART00000188958:exon2:c.T511A:p.F171I,ENSDARG00000067992:ENSDART00000190904:exon3:c.T505A:p.F169I	0	5	NA	NA	NA
1	10645547	T	C	exonic	ENSDARG00000067992	.	synonymous_SNV	ENSDARG00000067992:ENSDART00000164541:exon2:c.A387G:p.S129S,ENSDARG00000067992:ENSDART00000188958:exon2:c.A387G:p.S129S,ENSDARG00000067992:ENSDART00000190904:exon3:c.A381G:p.S127S	0	7	11	9	1.22222
1	10647067	T	C	exonic	ENSDARG00000067992	.	synonymous_SNV	ENSDARG00000067992:ENSDART00000164541:exon1:c.A153G:p.T51T,ENSDARG00000067992:ENSDART00000188958:exon1:c.A153G:p.T51T,ENSDARG00000067992:ENSDART00000190904:exon2:c.A147G:p.T49T	0	22	21	14	1.5
1	10661359	T	G	upstream	ENSDARG00000103508	dist=953	.	.	1	3	NA	NA	NA
1	10661900	A	T	upstream	ENSDARG00000103508	dist=412	.	.	1	2	7	4	1.75
1	10662346	A	G	ncRNA_exonic	ENSDARG00000103508	.	.	.	1	6	13	9	1.44444
1	10662356	G	C	ncRNA_exonic	ENSDARG00000103508	.	.	.	1	7	14	10	1.4
1	10666536	G	T	downstream	ENSDARG00000070502	dist=911	.	.	1	2	NA	NA	NA
1	10666585	G	T	downstream	ENSDARG00000070502	dist=862	.	.	1	12	NA	NA	NA
1	10666598	AT	GG	downstream	ENSDARG00000070502	dist=848	.	.	0	13	NA	NA	NA
1	10666611	CA	TG	downstream	ENSDARG00000070502	dist=835	.	.	0	18	NA	NA	NA
1	10666620	A	T	downstream	ENSDARG00000070502	dist=827	.	.	0	18	NA	NA	NA
1	10667005	A	G	downstream	ENSDARG00000070502	dist=442	.	.	0	19	17	14	1.21429
1	10667019	A	G	downstream	ENSDARG00000070502	dist=428	.	.	0	19	15	14	1.07143
1	10667071	G	C	downstream	ENSDARG00000070502	dist=376	.	.	1	13	17	12	1.41667
1	10667085	G	A	downstream	ENSDARG00000070502	dist=362	.	.	1	10	17	11	1.54545
1	10667094	G	C	downstream	ENSDARG00000070502	dist=353	.	.	1	10	23	9	2.55556
1	10667096	A	G	downstream	ENSDARG00000070502	dist=351	.	.	1	10	23	9	2.55556
1	10667275	C	T	downstream	ENSDARG00000070502	dist=172	.	.	0	13	19	12	1.58333
1	10667303	C	T	downstream	ENSDARG00000070502	dist=144	.	.	1	12	NA	NA	NA
1	10669469	AA	GT	upstream	ENSDARG00000070502	dist=33	.	.	0	29	NA	NA	NA
1	10669513	G	A	upstream	ENSDARG00000070502	dist=77	.	.	1	26	20	8	2.5
1	10669924	AT	CG	upstream	ENSDARG00000070502	dist=488	.	.	0	5	15	9	1.66667
1	10669931	G	C	upstream	ENSDARG00000070502	dist=495	.	.	0	5	14	9	1.55556
1	10670150	A	G	upstream	ENSDARG00000070502	dist=714	.	.	0	8	NA	NA	NA
1	10672648	G	T	downstream	ENSDARG00000096564	dist=195	.	.	1	2	NA	NA	NA
1	10672657	A	C	downstream	ENSDARG00000096564	dist=186	.	.	1	2	NA	NA	NA
1	10675647	T	G	ncRNA_exonic	ENSDARG00000096564	.	.	.	1	33	13	12	1.08333
1	10676093	C	G	ncRNA_exonic	ENSDARG00000096564	.	.	.	0	7	NA	NA	NA
1	10682584	A	G	upstream	ENSDARG00000096564	dist=435	.	.	0	29	NA	NA	NA
1	10682870	G	C	upstream	ENSDARG00000037679;ENSDARG00000096564	dist=973	.	.	0	14	14	11	1.27273
1	10682880	A	G	upstream	ENSDARG00000037679;ENSDARG00000096564	dist=963	.	.	0	15	NA	NA	NA
1	10682971	A	T	upstream	ENSDARG00000037679;ENSDARG00000096564	dist=872	.	.	0	13	NA	NA	NA
1	10682973	C	T	upstream	ENSDARG00000037679;ENSDARG00000096564	dist=870	.	.	0	14	NA	NA	NA
1	10683304	T	A	upstream	ENSDARG00000037679	dist=539	.	.	0	26	NA	NA	NA
1	10683386	T	A	upstream	ENSDARG00000037679	dist=457	.	.	0	20	11	9	1.22222
1	10683437	A	G	upstream	ENSDARG00000037679	dist=406	.	.	0	3	NA	NA	NA
1	10683740	A	T	upstream	ENSDARG00000037679	dist=103	.	.	0	13	NA	NA	NA
1	10683864	T	A	UTR5	ENSDARG00000037679	ENSDART00000054879:c.-178T>A	.	.	0	22	18	8	2.25
1	10683904	T	A	UTR5	ENSDARG00000037679	ENSDART00000054879:c.-138T>A	.	.	0	24	19	10	1.9
1	10696788	T	A	downstream	ENSDARG00000037679	dist=185	.	.	1	38	13	12	1.08333
1	10697277	G	A	downstream	ENSDARG00000037679	dist=674	.	.	1	30	25	14	1.78571
1	10724287	C	T	exonic	ENSDARG00000076833	.	.	.	1	16	18	13	1.38462
1	10738129	C	A	UTR3	ENSDARG00000076833	ENSDART00000139387:c.*235C>A	.	.	0	27	25	10	2.5
1	10738579	C	G	UTR3	ENSDARG00000076833	ENSDART00000139387:c.*685C>G	.	.	1	34	11	10	1.1
1	10738738	C	T	UTR3	ENSDARG00000076833	ENSDART00000139387:c.*844C>T	.	.	1	20	12	7	1.71429
1	10738855	A	T	UTR3	ENSDARG00000076833	ENSDART00000139387:c.*961A>T	.	.	0	19	12	9	1.33333
1	10739210	A	C	UTR3	ENSDARG00000076833	ENSDART00000139387:c.*1316A>C	.	.	1	18	16	9	1.77778
1	10739212	A	C	UTR3	ENSDARG00000076833	ENSDART00000139387:c.*1318A>C	.	.	1	18	17	8	2.125
1	10770467	G	A	upstream	ENSDARG00000012297	dist=990	.	.	1	31	24	14	1.71429
1	10770614	T	C	upstream	ENSDARG00000012297	dist=843	.	.	0	32	22	7	3.14286
1	10771762	G	A	exonic	ENSDARG00000012297	.	synonymous_SNV	ENSDARG00000012297:ENSDART00000027050:exon2:c.G201A:p.E67E	1	16	18	7	2.57143
1	10771774	A	G	exonic	ENSDARG00000012297	.	synonymous_SNV	ENSDARG00000012297:ENSDART00000027050:exon2:c.A213G:p.E71E	0	16	19	5	3.8
1	10775866	A	G	exonic	ENSDARG00000012297	.	synonymous_SNV	ENSDARG00000012297:ENSDART00000027050:exon5:c.A1203G:p.P401P	1	29	NA	NA	NA
1	10782998	C	T	downstream	ENSDARG00000087107	dist=672	.	.	0	38	14	5	2.8
1	10787271	A	G	exonic	ENSDARG00000087107	.	nonsynonymous_SNV	ENSDARG00000087107:ENSDART00000139749:exon21:c.T2180C:p.L727P	0	29	22	13	1.69231
1	10787276	C	T	exonic	ENSDARG00000087107	.	synonymous_SNV	ENSDARG00000087107:ENSDART00000139749:exon21:c.G2175A:p.S725S	0	31	21	14	1.5
1	10787292	C	A	exonic	ENSDARG00000087107	.	nonsynonymous_SNV	ENSDARG00000087107:ENSDART00000139749:exon21:c.G2159T:p.S720I	0	27	19	14	1.35714
1	10787294	T	G	exonic	ENSDARG00000087107	.	nonsynonymous_SNV	ENSDARG00000087107:ENSDART00000139749:exon21:c.A2157C:p.K719N	0	25	21	11	1.90909
1	10787297	C	T	exonic	ENSDARG00000087107	.	synonymous_SNV	ENSDARG00000087107:ENSDART00000139749:exon21:c.G2154A:p.L718L	0	26	17	13	1.30769
1	10789512	A	G	exonic	ENSDARG00000087107	.	synonymous_SNV	ENSDARG00000087107:ENSDART00000139749:exon18:c.T1767C:p.T589T	1	30	15	6	2.5
1	10794273	A	C	exonic	ENSDARG00000087107	.	synonymous_SNV	ENSDARG00000087107:ENSDART00000139749:exon13:c.T1290G:p.R430R	1	18	NA	NA	NA
1	10799668	C	T	exonic	ENSDARG00000087107	.	synonymous_SNV	ENSDARG00000087107:ENSDART00000139749:exon9:c.G891A:p.L297L	1	19	14	10	1.4
1	10799673	AG	TT	exonic	ENSDARG00000087107	.	nonframeshift_substitution	ENSDARG00000087107:ENSDART00000139749:exon9:c.885_886delinsAA:p.Y296N	1	18	16	9	1.77778
1	10799701	T	A	exonic	ENSDARG00000087107	.	synonymous_SNV	ENSDARG00000087107:ENSDART00000139749:exon9:c.A858T:p.T286T	1	17	14	10	1.4
1	10802591	C	T	exonic	ENSDARG00000087107	.	nonsynonymous_SNV	ENSDARG00000087107:ENSDART00000139749:exon7:c.G526A:p.V176M	0	24	17	11	1.54545
1	10805657	T	G	exonic	ENSDARG00000087107	.	nonsynonymous_SNV	ENSDARG00000087107:ENSDART00000139749:exon2:c.A116C:p.H39P	1	16	15	6	2.5
1	10805670	T	C	exonic	ENSDARG00000087107	.	nonsynonymous_SNV	ENSDARG00000087107:ENSDART00000139749:exon2:c.A103G:p.T35A	0	16	14	6	2.33333
1	10806869	G	A	upstream	ENSDARG00000087107	dist=244	.	.	1	17	15	10	1.5
1	10806975	C	T	upstream	ENSDARG00000087107	dist=350	.	.	1	19	22	7	3.14286
1	10807306	T	A	upstream	ENSDARG00000087107	dist=681	.	.	1	27	16	12	1.33333
1	10807352	A	T	upstream	ENSDARG00000087107	dist=727	.	.	0	25	25	7	3.57143
1	10807358	T	C	upstream	ENSDARG00000087107	dist=733	.	.	0	34	24	8	3
1	10808808	TT	CC	downstream	ENSDARG00000099342	dist=795	.	.	1	28	22	16	1.375
1	10809162	G	A	downstream	ENSDARG00000099342	dist=442	.	.	0	31	15	5	3
1	10809279	T	C	downstream	ENSDARG00000099342	dist=325	.	.	1	15	14	12	1.16667
1	10809316	T	C	downstream	ENSDARG00000099342	dist=288	.	.	1	17	19	12	1.58333
1	10809333	A	G	downstream	ENSDARG00000099342	dist=271	.	.	0	18	18	12	1.5
1	10809398	A	T	downstream	ENSDARG00000099342	dist=206	.	.	0	25	18	8	2.25
1	10809525	G	A	downstream	ENSDARG00000099342	dist=79	.	.	1	26	21	6	3.5
1	10809534	A	G	downstream	ENSDARG00000099342	dist=70	.	.	1	24	19	6	3.16667
1	10809560	A	T	downstream	ENSDARG00000099342	dist=44	.	.	1	25	15	12	1.25
1	10815381	C	T	exonic	ENSDARG00000099342	.	synonymous_SNV	ENSDARG00000099342:ENSDART00000162137:exon3:c.G162A:p.T54T,ENSDARG00000099342:ENSDART00000167452:exon3:c.G162A:p.T54T	1	18	15	9	1.66667
1	10822482	T	C	upstream	ENSDARG00000099342	dist=898	.	.	0	26	22	14	1.57143
1	10822556	C	A	upstream	ENSDARG00000099342	dist=972	.	.	1	36	18	14	1.28571
1	10824332	C	T	downstream	ENSDARG00000008487	dist=19	.	.	1	12	6	2	3
1	10834752	C	T	exonic	ENSDARG00000008487	.	nonsynonymous_SNV	ENSDARG00000008487:ENSDART00000141052:exon3:c.G475A:p.V159M,ENSDARG00000008487:ENSDART00000009886:exon14:c.G1639A:p.V547M,ENSDARG00000008487:ENSDART00000102903:exon76:c.G10681A:p.V3561M,ENSDARG00000008487:ENSDART00000170290:exon76:c.G10609A:p.V3537M	0	31	12	11	1.09091
1	10870120	C	T	ncRNA_exonic	ENSDARG00000084839	.	.	.	0	26	16	11	1.45455
1	10870165	A	C	ncRNA_exonic	ENSDARG00000084839	.	.	.	1	31	20	10	2
1	10901091	C	T	exonic	ENSDARG00000008487	.	synonymous_SNV	ENSDARG00000008487:ENSDART00000102903:exon59:c.G8544A:p.K2848K,ENSDARG00000008487:ENSDART00000170290:exon59:c.G8472A:p.K2824K	0	30	17	11	1.54545
1	10912265	C	G	exonic	ENSDARG00000008487	.	synonymous_SNV	ENSDARG00000008487:ENSDART00000102903:exon55:c.G7851C:p.L2617L,ENSDARG00000008487:ENSDART00000170290:exon55:c.G7779C:p.L2593L	1	20	15	7	2.14286
1	10914229	G	A	exonic	ENSDARG00000008487	.	synonymous_SNV	ENSDARG00000008487:ENSDART00000102903:exon54:c.C7687T:p.L2563L,ENSDARG00000008487:ENSDART00000170290:exon54:c.C7615T:p.L2539L	0	31	19	9	2.11111
1	10914490	C	T	exonic	ENSDARG00000008487	.	synonymous_SNV	ENSDARG00000008487:ENSDART00000102903:exon53:c.G7500A:p.K2500K,ENSDARG00000008487:ENSDART00000170290:exon53:c.G7428A:p.K2476K	0	23	13	5	2.6
1	10918138	A	G	exonic	ENSDARG00000008487	.	synonymous_SNV	ENSDARG00000008487:ENSDART00000102903:exon51:c.T7255C:p.L2419L,ENSDARG00000008487:ENSDART00000170290:exon51:c.T7183C:p.L2395L	0	17	9	7	1.28571
1	10941146	T	C	exonic	ENSDARG00000008487	.	nonsynonymous_SNV	ENSDARG00000008487:ENSDART00000102903:exon39:c.A5499G:p.I1833M,ENSDARG00000008487:ENSDART00000170290:exon39:c.A5499G:p.I1833M	0	26	13	7	1.85714
1	10969554	G	T	exonic	ENSDARG00000008487	.	synonymous_SNV	ENSDARG00000008487:ENSDART00000102903:exon22:c.C2991A:p.L997L,ENSDARG00000008487:ENSDART00000170290:exon22:c.C2991A:p.L997L	0	45	14	7	2
1	10969572	G	A	exonic	ENSDARG00000008487	.	synonymous_SNV	ENSDARG00000008487:ENSDART00000102903:exon22:c.C2973T:p.P991P,ENSDARG00000008487:ENSDART00000170290:exon22:c.C2973T:p.P991P	0	46	14	8	1.75
1	10986653	C	T	exonic	ENSDARG00000008487	.	synonymous_SNV	ENSDARG00000008487:ENSDART00000102903:exon19:c.G2358A:p.R786R,ENSDARG00000008487:ENSDART00000170290:exon19:c.G2358A:p.R786R	0	33	17	9	1.88889
1	11001656	A	C	exonic	ENSDARG00000008487	.	synonymous_SNV	ENSDARG00000008487:ENSDART00000102903:exon12:c.T1413G:p.L471L,ENSDARG00000008487:ENSDART00000170290:exon12:c.T1413G:p.L471L	0	24	14	6	2.33333
1	11001913	A	G	exonic	ENSDARG00000008487	.	synonymous_SNV	ENSDARG00000008487:ENSDART00000102903:exon11:c.T1242C:p.S414S,ENSDARG00000008487:ENSDART00000170290:exon11:c.T1242C:p.S414S	0	11	19	7	2.71429
1	11017071	G	A	exonic	ENSDARG00000008487	.	synonymous_SNV	ENSDARG00000008487:ENSDART00000102903:exon8:c.C747T:p.V249V,ENSDARG00000008487:ENSDART00000170290:exon8:c.C747T:p.V249V	0	36	19	7	2.71429
1	11062634	T	A	ncRNA_exonic	ENSDARG00000100507	.	.	.	0	18	17	15	1.13333
1	11075835	A	G	upstream	ENSDARG00000008487	dist=430	.	.	0	25	23	10	2.3
1	11075851	C	T	upstream	ENSDARG00000008487	dist=446	.	.	0	22	22	8	2.75
1	11075926	C	T	upstream	ENSDARG00000008487	dist=521	.	.	0	25	21	9	2.33333
1	11075970	C	T	upstream	ENSDARG00000008487	dist=565	.	.	0	24	19	12	1.58333
1	11076082	G	A	upstream	ENSDARG00000008487	dist=677	.	.	0	22	22	7	3.14286
1	11076262	T	C	upstream	ENSDARG00000008487	dist=857	.	.	0	39	12	10	1.2
1	11076362	G	A	upstream	ENSDARG00000008487	dist=957	.	.	0	25	15	9	1.66667
1	11076389	T	C	upstream	ENSDARG00000008487	dist=984	.	.	0	17	13	10	1.3
1	11086142	C	T	downstream	ENSDARG00000070239	dist=815	.	.	0	23	18	16	1.125
1	11086198	G	A	downstream	ENSDARG00000070239	dist=759	.	.	0	36	22	14	1.57143
1	11086271	A	G	downstream	ENSDARG00000070239	dist=686	.	.	0	30	20	8	2.5
1	11086326	A	G	downstream	ENSDARG00000070239	dist=631	.	.	0	32	16	7	2.28571
1	11086370	G	A	downstream	ENSDARG00000070239	dist=587	.	.	0	30	21	9	2.33333
1	11086392	C	A	downstream	ENSDARG00000070239	dist=565	.	.	0	35	24	12	2
1	11086502	T	C	downstream	ENSDARG00000070239	dist=455	.	.	0	36	29	15	1.93333
1	11086519	A	C	downstream	ENSDARG00000070239	dist=438	.	.	1	36	27	13	2.07692
1	11086647	T	C	downstream	ENSDARG00000070239	dist=310	.	.	1	4	NA	NA	NA
1	11086652	T	A	downstream	ENSDARG00000070239	dist=305	.	.	1	5	NA	NA	NA
1	11086716	G	A	downstream	ENSDARG00000070239	dist=241	.	.	0	33	NA	NA	NA
1	11086742	T	C	downstream	ENSDARG00000070239	dist=215	.	.	0	38	18	5	3.6
1	11086757	T	C	downstream	ENSDARG00000070239	dist=200	.	.	0	35	16	6	2.66667
1	11086836	T	C	downstream	ENSDARG00000070239	dist=121	.	.	0	30	17	9	1.88889
1	11086839	A	C	downstream	ENSDARG00000070239	dist=118	.	.	0	30	17	9	1.88889
1	11086858	G	A	downstream	ENSDARG00000070239	dist=99	.	.	0	31	15	13	1.15385
1	11086910	C	T	downstream	ENSDARG00000070239	dist=47	.	.	0	26	18	13	1.38462
1	11086932	A	G	downstream	ENSDARG00000070239	dist=25	.	.	0	30	16	12	1.33333
1	11086943	A	T	downstream	ENSDARG00000070239	dist=14	.	.	0	30	16	12	1.33333
1	11091658	A	G	exonic	ENSDARG00000070239	.	.	.	0	25	16	11	1.45455
1	11091892	G	A	exonic	ENSDARG00000070239	.	.	.	0	25	18	10	1.8
1	11092096	T	C	exonic	ENSDARG00000070239	.	.	.	0	34	17	15	1.13333
1	11092109	C	A	exonic	ENSDARG00000070239	.	.	.	0	38	18	15	1.2
1	11094328	C	T	exonic	ENSDARG00000070239	.	.	.	0	25	13	8	1.625
1	11097452	G	T	exonic	ENSDARG00000070239	.	.	.	0	28	17	13	1.30769
1	11099723	A	G	exonic	ENSDARG00000070239	.	.	.	0	29	16	10	1.6
1	11100186	G	C	exonic	ENSDARG00000070239	.	.	.	0	27	20	13	1.53846
1	11101962	C	A	exonic	ENSDARG00000070239	.	.	.	0	29	15	14	1.07143
1	11102207	G	A	exonic	ENSDARG00000070239	.	.	.	0	17	10	5	2
1	11102214	G	T	exonic	ENSDARG00000070239	.	.	.	0	18	12	5	2.4
1	11102470	A	T	exonic	ENSDARG00000070239	.	.	.	1	18	15	12	1.25
1	11102652	G	C	exonic	ENSDARG00000070239	.	.	.	0	27	18	10	1.8
1	11102750	T	C	exonic	ENSDARG00000070239	.	.	.	0	29	18	10	1.8
1	11102764	A	T	exonic	ENSDARG00000070239	.	.	.	0	32	19	12	1.58333
1	11102817	G	T	exonic	ENSDARG00000070239	.	.	.	0	32	15	12	1.25
1	11102918	AC	TT	exonic	ENSDARG00000070239	.	.	.	0	26	12	10	1.2
1	11102937	C	T	exonic	ENSDARG00000070239	.	.	.	0	24	14	10	1.4
1	11103158	C	A	exonic	ENSDARG00000070239	.	.	.	0	36	13	7	1.85714
1	11103163	G	A	exonic	ENSDARG00000070239	.	.	.	0	35	12	6	2
1	11103270	G	T	exonic	ENSDARG00000070239	.	.	.	0	27	14	12	1.16667
1	11103616	T	A	exonic	ENSDARG00000070239	.	.	.	0	29	15	10	1.5
1	11103667	T	C	exonic	ENSDARG00000070239	.	.	.	0	30	16	10	1.6
1	11103903	A	G	exonic	ENSDARG00000070239	.	.	.	0	30	24	16	1.5
1	11104148	G	A	exonic	ENSDARG00000070239	.	.	.	0	39	20	10	2
1	11104457	G	T	exonic	ENSDARG00000070239	.	.	.	0	31	15	12	1.25
1	11104494	C	T	exonic	ENSDARG00000070239	.	.	.	0	32	15	6	2.5
1	11104787	T	A	exonic	ENSDARG00000070239	.	.	.	0	39	NA	NA	NA
1	11104806	C	A	upstream	ENSDARG00000070239	dist=1	.	.	0	35	18	5	3.6
1	11105220	A	G	upstream	ENSDARG00000070239	dist=415	.	.	0	17	24	7	3.42857
1	11105264	G	A	upstream	ENSDARG00000070239	dist=459	.	.	0	26	22	13	1.69231
1	11105325	T	C	upstream	ENSDARG00000070239	dist=520	.	.	0	23	23	15	1.53333
1	11105399	C	T	upstream	ENSDARG00000070239	dist=594	.	.	0	22	23	12	1.91667
1	11105632	G	T	upstream	ENSDARG00000070239	dist=827	.	.	0	23	14	7	2
1	11105804	C	T	upstream	ENSDARG00000070239	dist=999	.	.	0	23	16	8	2
1	11106710	T	A	upstream	ENSDARG00000074379	dist=978	.	.	0	37	16	4	4
1	11106718	G	A	upstream	ENSDARG00000074379	dist=970	.	.	0	37	13	5	2.6
1	11106774	A	G	upstream	ENSDARG00000074379	dist=914	.	.	0	25	17	6	2.83333
1	11106784	G	A	upstream	ENSDARG00000074379	dist=904	.	.	0	24	16	7	2.28571
1	11106876	A	G	upstream	ENSDARG00000074379	dist=812	.	.	0	29	20	7	2.85714
1	11106952	T	C	upstream	ENSDARG00000074379	dist=736	.	.	0	33	20	11	1.81818
1	11106964	CG	TA	upstream	ENSDARG00000074379	dist=723	.	.	0	24	20	8	2.5
1	11106970	T	C	upstream	ENSDARG00000074379	dist=718	.	.	0	23	20	7	2.85714
1	11106974	T	C	upstream	ENSDARG00000074379	dist=714	.	.	0	23	20	7	2.85714
1	11106977	C	G	upstream	ENSDARG00000074379	dist=711	.	.	0	23	20	8	2.5
1	11107052	A	T	upstream	ENSDARG00000074379	dist=636	.	.	0	21	19	9	2.11111
1	11107230	C	T	upstream	ENSDARG00000074379	dist=458	.	.	0	27	13	10	1.3
1	11107252	T	C	upstream	ENSDARG00000074379	dist=436	.	.	0	25	12	10	1.2
1	11107339	T	C	upstream	ENSDARG00000074379	dist=349	.	.	0	14	12	6	2
1	11107449	G	T	upstream	ENSDARG00000074379	dist=239	.	.	0	8	8	2	4
1	11107476	T	C	upstream	ENSDARG00000074379	dist=212	.	.	0	14	NA	NA	NA
1	11107645	A	G	upstream	ENSDARG00000074379	dist=43	.	.	0	21	17	8	2.125
1	11107651	G	A	upstream	ENSDARG00000074379	dist=37	.	.	0	21	17	7	2.42857
1	11109582	G	A	exonic	ENSDARG00000074379	.	synonymous_SNV	ENSDARG00000074379:ENSDART00000109858:exon2:c.G27A:p.P9P	0	22	13	5	2.6
1	11111066	C	T	exonic	ENSDARG00000074379	.	synonymous_SNV	ENSDARG00000074379:ENSDART00000109858:exon6:c.C351T:p.T117T	0	20	17	9	1.88889
1	11113881	C	A	exonic	ENSDARG00000074379	.	nonsynonymous_SNV	ENSDARG00000074379:ENSDART00000109858:exon7:c.C421A:p.L141M	0	24	20	11	1.81818
1	11117493	G	T	UTR3	ENSDARG00000074379	ENSDART00000109858:c.*14G>T	.	.	0	33	14	9	1.55556
1	11117868	T	A	UTR3	ENSDARG00000074379	ENSDART00000109858:c.*389T>A	.	.	0	39	16	15	1.06667
1	11117891	C	G	UTR3	ENSDARG00000074379	ENSDART00000109858:c.*412C>G	.	.	0	38	16	14	1.14286
1	11117923	T	C	UTR3	ENSDARG00000074379	ENSDART00000109858:c.*444T>C	.	.	0	34	16	13	1.23077
1	11117925	C	A	UTR3	ENSDARG00000074379	ENSDART00000109858:c.*446C>A	.	.	0	33	16	13	1.23077
1	11117931	A	G	downstream	ENSDARG00000074379	dist=1	.	.	0	27	15	12	1.25
1	11117963	A	G	downstream	ENSDARG00000074379	dist=33	.	.	0	7	NA	NA	NA
1	11117968	T	A	downstream	ENSDARG00000074379	dist=38	.	.	0	7	NA	NA	NA
1	11118003	A	T	downstream	ENSDARG00000074379	dist=73	.	.	0	21	17	7	2.42857
1	11118007	C	A	downstream	ENSDARG00000074379	dist=77	.	.	0	21	17	8	2.125
1	11118024	C	T	downstream	ENSDARG00000074379	dist=94	.	.	0	23	15	10	1.5
1	11118038	T	A	downstream	ENSDARG00000074379	dist=108	.	.	1	23	17	10	1.7
1	11118071	AG	CA	downstream	ENSDARG00000074379	dist=141	.	.	0	23	16	11	1.45455
1	11118104	A	T	downstream	ENSDARG00000074379	dist=174	.	.	0	37	27	15	1.8
1	11118169	A	G	downstream	ENSDARG00000074379	dist=239	.	.	0	42	20	11	1.81818
1	11118212	A	C	downstream	ENSDARG00000074379	dist=282	.	.	0	43	22	14	1.57143
1	11118218	T	A	downstream	ENSDARG00000074379	dist=288	.	.	0	43	23	14	1.64286
1	11118225	C	A	downstream	ENSDARG00000074379	dist=295	.	.	0	42	25	14	1.78571
1	11118281	G	C	downstream	ENSDARG00000074379	dist=351	.	.	0	29	22	12	1.83333
1	11118289	T	C	downstream	ENSDARG00000074379	dist=359	.	.	0	29	24	12	2
1	11118313	C	T	downstream	ENSDARG00000074379	dist=383	.	.	0	28	23	12	1.91667
1	11118316	A	G	downstream	ENSDARG00000074379	dist=386	.	.	0	28	25	12	2.08333
1	11118324	T	G	downstream	ENSDARG00000074379	dist=394	.	.	0	34	25	15	1.66667
1	11118338	G	C	downstream	ENSDARG00000074379	dist=408	.	.	0	29	25	16	1.5625
1	11118389	A	C	downstream	ENSDARG00000074379	dist=459	.	.	0	20	21	12	1.75
1	11118405	G	A	downstream	ENSDARG00000074379	dist=475	.	.	0	24	23	13	1.76923
1	11118416	A	G	downstream	ENSDARG00000074379	dist=486	.	.	0	26	26	13	2
1	11118421	G	A	downstream	ENSDARG00000074379	dist=491	.	.	0	25	26	13	2
1	11118458	A	C	downstream	ENSDARG00000074379	dist=528	.	.	1	22	19	13	1.46154
1	11118492	G	A	downstream	ENSDARG00000074379	dist=562	.	.	1	11	19	8	2.375
1	11118494	T	G	downstream	ENSDARG00000074379	dist=564	.	.	1	11	18	9	2
1	11118509	C	A	downstream	ENSDARG00000074379	dist=579	.	.	0	9	18	8	2.25
1	11118565	T	C	downstream	ENSDARG00000074379	dist=635	.	.	0	8	NA	NA	NA
1	11118579	A	T	downstream	ENSDARG00000074379	dist=649	.	.	0	8	NA	NA	NA
1	11118592	G	C	downstream	ENSDARG00000074379	dist=662	.	.	0	8	NA	NA	NA
1	11118614	A	T	downstream	ENSDARG00000074379	dist=684	.	.	0	12	13	9	1.44444
1	11118638	G	A	downstream	ENSDARG00000074379	dist=708	.	.	0	13	13	10	1.3
1	11118644	A	T	downstream	ENSDARG00000074379	dist=714	.	.	0	13	12	11	1.09091
1	11118652	G	A	downstream	ENSDARG00000074379	dist=722	.	.	0	14	12	11	1.09091
1	11118727	T	A	downstream	ENSDARG00000074379	dist=797	.	.	0	10	9	7	1.28571
1	11118729	T	C	downstream	ENSDARG00000074379	dist=799	.	.	0	9	9	7	1.28571
1	11118745	CT	GG	downstream	ENSDARG00000074379	dist=815	.	.	0	8	9	6	1.5
1	11118757	TG	CA	downstream	ENSDARG00000074379	dist=827	.	.	0	8	9	3	3
1	11118766	A	G	downstream	ENSDARG00000074379	dist=836	.	.	0	7	NA	NA	NA
1	11118774	A	T	downstream	ENSDARG00000074379	dist=844	.	.	1	7	NA	NA	NA
1	11118847	T	C	downstream	ENSDARG00000074379	dist=917	.	.	0	12	NA	NA	NA
1	11118902	G	A	downstream	ENSDARG00000074379	dist=972	.	.	0	21	NA	NA	NA
1	11118904	G	C	downstream	ENSDARG00000074379	dist=974	.	.	0	21	NA	NA	NA
1	11118926	T	C	downstream	ENSDARG00000074379	dist=996	.	.	0	22	23	7	3.28571
1	11123840	G	A	downstream	ENSDARG00000062854	dist=906	.	.	0	34	17	9	1.88889
1	11123846	A	G	downstream	ENSDARG00000062854	dist=900	.	.	0	34	16	8	2
1	11123848	T	G	downstream	ENSDARG00000062854	dist=898	.	.	0	34	16	8	2
1	11123853	C	A	downstream	ENSDARG00000062854	dist=893	.	.	0	34	18	8	2.25
1	11123861	A	G	downstream	ENSDARG00000062854	dist=885	.	.	1	38	15	9	1.66667
1	11123865	A	T	downstream	ENSDARG00000062854	dist=881	.	.	0	39	15	9	1.66667
1	11123993	C	T	downstream	ENSDARG00000062854	dist=753	.	.	0	29	33	20	1.65
1	11124080	C	T	downstream	ENSDARG00000062854	dist=666	.	.	0	30	30	19	1.57895
1	11124128	A	G	downstream	ENSDARG00000062854	dist=618	.	.	0	26	20	10	2
1	11124191	A	G	downstream	ENSDARG00000062854	dist=555	.	.	0	34	22	7	3.14286
1	11125009	G	A	UTR3	ENSDARG00000062854	ENSDART00000141238:c.*93C>T	.	.	0	24	19	10	1.9
1	11125177	C	T	exonic	ENSDARG00000062854	.	synonymous_SNV	ENSDARG00000062854:ENSDART00000091205:exon41:c.G5796A:p.G1932G	0	22	14	12	1.16667
1	11125195	C	T	exonic	ENSDARG00000062854	.	synonymous_SNV	ENSDARG00000062854:ENSDART00000091205:exon41:c.G5778A:p.V1926V	0	17	14	7	2
1	11125237	G	A	exonic	ENSDARG00000062854	.	synonymous_SNV	ENSDARG00000062854:ENSDART00000091205:exon41:c.C5736T:p.C1912C	0	15	16	7	2.28571
1	11125249	A	C	exonic	ENSDARG00000062854	.	synonymous_SNV	ENSDARG00000062854:ENSDART00000091205:exon41:c.T5724G:p.G1908G	0	18	16	7	2.28571
1	11127938	G	A	exonic	ENSDARG00000062854	.	synonymous_SNV	ENSDARG00000062854:ENSDART00000091205:exon40:c.C5520T:p.D1840D	0	25	20	9	2.22222
1	11128515	C	A	exonic	ENSDARG00000062854	.	synonymous_SNV	ENSDARG00000062854:ENSDART00000091205:exon39:c.G5379T:p.S1793S	0	26	13	5	2.6
1	11132941	G	A	exonic	ENSDARG00000062854	.	synonymous_SNV	ENSDARG00000062854:ENSDART00000091205:exon36:c.C4962T:p.S1654S	0	32	15	7	2.14286
1	11139229	A	G	exonic	ENSDARG00000062854	.	synonymous_SNV	ENSDARG00000062854:ENSDART00000091205:exon34:c.T4714C:p.L1572L	0	26	14	7	2
1	11139287	T	C	exonic	ENSDARG00000062854	.	synonymous_SNV	ENSDARG00000062854:ENSDART00000091205:exon34:c.A4656G:p.E1552E	0	29	16	8	2
1	11144295	T	C	exonic	ENSDARG00000062854	.	synonymous_SNV	ENSDARG00000062854:ENSDART00000091205:exon32:c.A4347G:p.Q1449Q	0	23	9	8	1.125
1	11167887	G	T	exonic	ENSDARG00000062854	.	nonsynonymous_SNV	ENSDARG00000062854:ENSDART00000091205:exon26:c.C3778A:p.L1260M	1	25	18	11	1.63636
1	11167900	G	A	exonic	ENSDARG00000062854	.	synonymous_SNV	ENSDARG00000062854:ENSDART00000091205:exon26:c.C3765T:p.F1255F	0	30	16	10	1.6
1	11167959	A	G	exonic	ENSDARG00000062854	.	nonsynonymous_SNV	ENSDARG00000062854:ENSDART00000091205:exon26:c.T3706C:p.Y1236H	0	31	15	7	2.14286
1	11167996	C	T	exonic	ENSDARG00000062854	.	synonymous_SNV	ENSDARG00000062854:ENSDART00000091205:exon26:c.G3669A:p.P1223P	0	25	15	7	2.14286
1	11180712	C	T	exonic	ENSDARG00000062854	.	nonsynonymous_SNV	ENSDARG00000062854:ENSDART00000091205:exon24:c.G3409A:p.V1137I	0	20	18	9	2
1	11206653	C	T	exonic	ENSDARG00000062854	.	synonymous_SNV	ENSDARG00000062854:ENSDART00000091205:exon20:c.G2724A:p.L908L	0	28	19	5	3.8
1	11207300	A	G	exonic	ENSDARG00000062854	.	synonymous_SNV	ENSDARG00000062854:ENSDART00000091205:exon19:c.T2559C:p.G853G	0	27	15	9	1.66667
1	11216654	G	T	exonic	ENSDARG00000062854	.	synonymous_SNV	ENSDARG00000062854:ENSDART00000091205:exon18:c.C2454A:p.I818I	0	24	14	13	1.07692
1	11230434	T	A	exonic	ENSDARG00000062854	.	synonymous_SNV	ENSDARG00000062854:ENSDART00000091205:exon15:c.A2091T:p.G697G	0	29	16	7	2.28571
1	11230467	T	C	exonic	ENSDARG00000062854	.	synonymous_SNV	ENSDARG00000062854:ENSDART00000091205:exon15:c.A2058G:p.T686T	0	24	14	12	1.16667
1	11232624	G	A	exonic	ENSDARG00000062854	.	synonymous_SNV	ENSDARG00000062854:ENSDART00000091205:exon14:c.C1914T:p.N638N	0	29	15	10	1.5
1	11256324	T	C	exonic	ENSDARG00000062854	.	synonymous_SNV	ENSDARG00000062854:ENSDART00000091205:exon10:c.A1251G:p.L417L	0	30	20	17	1.17647
1	11271013	A	G	exonic	ENSDARG00000062854	.	nonsynonymous_SNV	ENSDARG00000062854:ENSDART00000091205:exon6:c.T656C:p.L219S	0	31	16	12	1.33333
1	11288061	G	A	exonic	ENSDARG00000062854	.	synonymous_SNV	ENSDARG00000062854:ENSDART00000091205:exon2:c.C273T:p.Y91Y	0	22	18	10	1.8
1	11380507	T	A	ncRNA_exonic	ENSDARG00000112849	.	.	.	0	20	20	7	2.85714
1	11380510	T	C	ncRNA_exonic	ENSDARG00000112849	.	.	.	0	20	22	7	3.14286
1	11380515	A	G	ncRNA_exonic	ENSDARG00000112849	.	.	.	0	19	13	7,8	1.85714
1	11380517	C	T	ncRNA_exonic	ENSDARG00000112849	.	.	.	0	19	20	7	2.85714
1	11380519	C	T	ncRNA_exonic	ENSDARG00000112849	.	.	.	0	21	20	7	2.85714
1	11380531	T	C	ncRNA_exonic	ENSDARG00000112849	.	.	.	0	25	16	12	1.33333
1	11380534	A	C	ncRNA_exonic	ENSDARG00000112849	.	.	.	0	25	16	12	1.33333
1	11380552	GT	AG	ncRNA_exonic	ENSDARG00000112849	.	.	.	0	16	18	9	2
1	11380557	G	T	ncRNA_exonic	ENSDARG00000112849	.	.	.	0	16	NA	NA	NA
1	11380559	C	A	ncRNA_exonic	ENSDARG00000112849	.	.	.	0	16	13	9	1.44444
1	11380609	C	G	ncRNA_exonic	ENSDARG00000112849	.	.	.	0	23	15	12	1.25
1	11469539	G	A	ncRNA_exonic	ENSDARG00000113410	.	.	.	0	34	NA	NA	NA
1	11469561	A	T	ncRNA_exonic	ENSDARG00000113410	.	.	.	0	28	16	4	4
1	11469624	C	T	ncRNA_exonic	ENSDARG00000113410	.	.	.	0	22	13	8	1.625
1	11469626	T	A	ncRNA_exonic	ENSDARG00000113410	.	.	.	0	22	13	7	1.85714
1	11469646	T	C	ncRNA_exonic	ENSDARG00000113410	.	.	.	0	24	12	8	1.5
1	11518579	A	G	UTR5	ENSDARG00000062854	ENSDART00000162060:c.-36T>C	.	.	0	19	22	8	2.75
1	11519898	A	G	UTR5	ENSDARG00000062854	ENSDART00000162060:c.-1355T>C	.	.	0	3	9	4	2.25
1	11519909	G	A	UTR5	ENSDARG00000062854	ENSDART00000162060:c.-1366C>T	.	.	0	3	8	4	2
1	11519928	TA	CG	UTR5	ENSDARG00000062854	ENSDART00000162060:c.-1385_-1386delinsCG	.	.	0	5	8	6	1.33333
1	11519933	G	A	UTR5	ENSDARG00000062854	ENSDART00000162060:c.-1390C>T	.	.	0	5	8	6	1.33333
1	11519940	G	A	upstream	ENSDARG00000062854	dist=6	.	.	0	7	8	7	1.14286
1	11520092	A	T	upstream	ENSDARG00000062854	dist=158	.	.	0	5	11	4	2.75
1	11520342	C	T	upstream	ENSDARG00000062854	dist=408	.	.	1	35	18	12	1.5
1	11520806	T	C	upstream	ENSDARG00000062854	dist=872	.	.	0	26	25	17	1.47059
1	11520918	A	G	upstream	ENSDARG00000062854	dist=984	.	.	0	26	22	11	2
1	11594841	G	A	downstream	ENSDARG00000092242	dist=957	.	.	0	24	21	8	2.625
1	11594864	G	A	downstream	ENSDARG00000092242	dist=934	.	.	0	25	18	10	1.8
1	11594867	C	A	downstream	ENSDARG00000092242	dist=931	.	.	0	26	17	10	1.7
1	11594978	G	A	downstream	ENSDARG00000092242	dist=820	.	.	0	30	22	13	1.69231
1	11595359	A	C	downstream	ENSDARG00000092242	dist=439	.	.	0	32	NA	NA	NA
1	11595788	C	T	downstream	ENSDARG00000092242	dist=10	.	.	0	15	16	7	2.28571
1	11595807	C	T	exonic	ENSDARG00000092242	.	synonymous_SNV	ENSDARG00000092242:ENSDART00000140725:exon1:c.G1023A:p.L341L	0	12	15	6	2.5
1	11595816	C	T	exonic	ENSDARG00000092242	.	synonymous_SNV	ENSDARG00000092242:ENSDART00000140725:exon1:c.G1014A:p.E338E	0	11	15	5	3
1	11595832	C	T	exonic	ENSDARG00000092242	.	nonsynonymous_SNV	ENSDARG00000092242:ENSDART00000140725:exon1:c.G998A:p.G333E	0	8	11	9	1.22222
1	11596182	C	A	exonic	ENSDARG00000092242	.	synonymous_SNV	ENSDARG00000092242:ENSDART00000140725:exon1:c.G648T:p.S216S	0	24	17	6	2.83333
1	11596365	G	A	exonic	ENSDARG00000092242	.	synonymous_SNV	ENSDARG00000092242:ENSDART00000140725:exon1:c.C465T:p.Y155Y	0	22	21	10	2.1
1	11596698	A	G	exonic	ENSDARG00000092242	.	synonymous_SNV	ENSDARG00000092242:ENSDART00000140725:exon1:c.T132C:p.F44F	0	34	20	12	1.66667
1	11596789	A	G	exonic	ENSDARG00000092242	.	nonsynonymous_SNV	ENSDARG00000092242:ENSDART00000140725:exon1:c.T41C:p.V14A	0	29	21	8	2.625
1	11596813	T	C	exonic	ENSDARG00000092242	.	nonsynonymous_SNV	ENSDARG00000092242:ENSDART00000140725:exon1:c.A17G:p.Q6R	0	26	21	7	3
1	11597133	A	T	upstream	ENSDARG00000092242	dist=304	.	.	0	28	16	15	1.06667
1	11597147	T	C	upstream	ENSDARG00000092242	dist=318	.	.	0	26	NA	NA	NA
1	11597208	A	T	upstream	ENSDARG00000092242	dist=379	.	.	0	34	25	8	3.125
1	11597218	C	T	upstream	ENSDARG00000092242	dist=389	.	.	0	35	25	7	3.57143
1	11597233	T	C	upstream	ENSDARG00000092242	dist=404	.	.	0	41	16	15	1.06667
1	11597593	T	C	upstream	ENSDARG00000092242	dist=764	.	.	0	26	9	8	1.125
1	11597691	A	T	upstream	ENSDARG00000092242	dist=862	.	.	0	22	10	8	1.25
1	11605094	T	A	downstream	ENSDARG00000092200	dist=916	.	.	1	4	10	9	1.11111
1	11605120	G	T	downstream	ENSDARG00000092200	dist=890	.	.	0	13	17	5	3.4
1	11605154	A	T	downstream	ENSDARG00000092200	dist=856	.	.	0	16	17	7	2.42857
1	11605223	C	T	downstream	ENSDARG00000092200	dist=787	.	.	0	21	17	10	1.7
1	11605382	A	T	downstream	ENSDARG00000092200	dist=628	.	.	0	28	15	13	1.15385
1	11606288	G	T	exonic	ENSDARG00000092200	.	nonsynonymous_SNV	ENSDARG00000092200:ENSDART00000136093:exon1:c.C616A:p.Q206K,ENSDARG00000092200:ENSDART00000158253:exon1:c.C775A:p.Q259K	1	13	17	9	1.88889
1	11606934	A	T	exonic	ENSDARG00000092200	.	synonymous_SNV	ENSDARG00000092200:ENSDART00000158253:exon1:c.T129A:p.A43A	1	27	15	10	1.5
1	11607017	C	A	exonic	ENSDARG00000092200	.	nonsynonymous_SNV	ENSDARG00000092200:ENSDART00000158253:exon1:c.G46T:p.V16L	0	40	NA	NA	NA
1	11607903	T	C	upstream	ENSDARG00000092200	dist=841	.	.	0	20	16	11	1.45455
1	11607908	A	G	upstream	ENSDARG00000092200	dist=846	.	.	0	20	16	11	1.45455
1	11616173	T	A	exonic	ENSDARG00000093636	.	synonymous_SNV	ENSDARG00000093636:ENSDART00000188891:exon1:c.A123T:p.A41A	0	37	22	15	1.46667
1	11625414	T	C	downstream	ENSDARG00000095482	dist=838	.	.	0	5	NA	NA	NA
1	11625753	G	A	downstream	ENSDARG00000095482	dist=499	.	.	0	19	18	6	3
1	11625763	T	A	downstream	ENSDARG00000095482	dist=489	.	.	0	19	18	6	3
1	11625784	G	A	downstream	ENSDARG00000095482	dist=468	.	.	0	19	17	6	2.83333
1	11625857	A	G	downstream	ENSDARG00000095482	dist=395	.	.	0	6	NA	NA	NA
1	11625880	G	A	downstream	ENSDARG00000095482	dist=372	.	.	0	4	NA	NA	NA
1	11625885	G	T	downstream	ENSDARG00000095482	dist=367	.	.	0	3	NA	NA	NA
1	11626225	C	T	downstream	ENSDARG00000095482	dist=27	.	.	0	8	8	3	2.66667
1	11626333	G	A	exonic	ENSDARG00000095482	.	synonymous_SNV	ENSDARG00000095482:ENSDART00000163312:exon1:c.C957T:p.D319D,ENSDARG00000095482:ENSDART00000134588:exon2:c.C957T:p.D319D	0	26	19	5	3.8
1	11626747	A	G	exonic	ENSDARG00000095482	.	synonymous_SNV	ENSDARG00000095482:ENSDART00000163312:exon1:c.T543C:p.R181R,ENSDARG00000095482:ENSDART00000134588:exon2:c.T543C:p.R181R	0	7	NA	NA	NA
1	11626789	T	C	exonic	ENSDARG00000095482	.	synonymous_SNV	ENSDARG00000095482:ENSDART00000163312:exon1:c.A501G:p.K167K,ENSDARG00000095482:ENSDART00000134588:exon2:c.A501G:p.K167K	0	7	NA	NA	NA
1	11626933	C	T	exonic	ENSDARG00000095482	.	synonymous_SNV	ENSDARG00000095482:ENSDART00000163312:exon1:c.G357A:p.L119L,ENSDARG00000095482:ENSDART00000134588:exon2:c.G357A:p.L119L	1	8	6	4	1.5
1	11627034	G	T	exonic	ENSDARG00000095482	.	nonsynonymous_SNV	ENSDARG00000095482:ENSDART00000163312:exon1:c.C256A:p.H86N,ENSDARG00000095482:ENSDART00000134588:exon2:c.C256A:p.H86N	1	6	NA	NA	NA
1	11627187	A	G	exonic	ENSDARG00000095482	.	synonymous_SNV	ENSDARG00000095482:ENSDART00000163312:exon1:c.T103C:p.L35L,ENSDARG00000095482:ENSDART00000134588:exon2:c.T103C:p.L35L	0	9	NA	NA	NA
1	11627315	T	C	UTR5	ENSDARG00000095482	ENSDART00000134588:c.-26A>G	.	.	0	2	NA	NA	NA
1	11627330	A	T	UTR5	ENSDARG00000095482	ENSDART00000134588:c.-41T>A	.	.	0	3	NA	NA	NA
1	11627371	G	T	UTR5	ENSDARG00000095482	ENSDART00000134588:c.-82C>A	.	.	0	3	NA	NA	NA
1	11631761	G	A	upstream	ENSDARG00000095482	dist=127	.	.	0	5	NA	NA	NA
1	11640691	C	G	downstream	ENSDARG00000094981	dist=791	.	.	0	4	6	2	3
1	11663708	T	C	exonic	ENSDARG00000037619	.	nonsynonymous_SNV	ENSDARG00000037619:ENSDART00000054787:exon2:c.T212C:p.I71T	0	30	15	7	2.14286
1	11663760	G	A	exonic	ENSDARG00000037619	.	synonymous_SNV	ENSDARG00000037619:ENSDART00000054787:exon2:c.G264A:p.E88E	0	29	15	6	2.5
1	11668274	G	T	exonic	ENSDARG00000037619	.	nonsynonymous_SNV	ENSDARG00000037619:ENSDART00000054787:exon4:c.G470T:p.W157L	0	33	13	12	1.08333
1	11668277	C	T	exonic	ENSDARG00000037619	.	nonsynonymous_SNV	ENSDARG00000037619:ENSDART00000054787:exon4:c.C473T:p.T158I	0	32	13	12	1.08333
1	11669419	G	A	downstream	ENSDARG00000037619	dist=637	.	.	0	24	16	12	1.33333
1	11669693	G	T	downstream	ENSDARG00000037619	dist=911	.	.	0	31	16	9	1.77778
1	11670488	C	A	downstream	ENSDARG00000062585	dist=391	.	.	0	36	27	10	2.7
1	11670502	TT	GA	downstream	ENSDARG00000062585	dist=376	.	.	0	34	13	10,9	1.3
1	11670520	T	A	downstream	ENSDARG00000062585	dist=359	.	.	0	36	20	15	1.33333
1	11670735	A	G	downstream	ENSDARG00000062585	dist=144	.	.	0	40	15	8	1.875
1	11670745	T	A	downstream	ENSDARG00000062585	dist=134	.	.	0	40	14	9	1.55556
1	11670795	G	A	downstream	ENSDARG00000062585	dist=84	.	.	0	40	14	10	1.4
1	11670832	T	A	downstream	ENSDARG00000062585	dist=47	.	.	0	27	16	10	1.6
1	11671144	CC	TT	exonic	ENSDARG00000062585	.	nonframeshift_substitution	ENSDARG00000062585:ENSDART00000090689:exon14:c.2266_2267delinsAA:p.G756K	0	16	NA	NA	NA
1	11671147	A	T	exonic	ENSDARG00000062585	.	nonsynonymous_SNV	ENSDARG00000062585:ENSDART00000090689:exon14:c.T2264A:p.I755N	0	18	16	4	4
1	11671248	A	G	exonic	ENSDARG00000062585	.	synonymous_SNV	ENSDARG00000062585:ENSDART00000090689:exon14:c.T2163C:p.H721H	0	18	9	3	3
1	11671557	C	A	exonic	ENSDARG00000062585	.	synonymous_SNV	ENSDARG00000062585:ENSDART00000090689:exon14:c.G1854T:p.L618L	0	18	12	9	1.33333
1	11671559	G	A	exonic	ENSDARG00000062585	.	synonymous_SNV	ENSDARG00000062585:ENSDART00000090689:exon14:c.C1852T:p.L618L	0	18	12	10	1.2
1	11671564	G	T	exonic	ENSDARG00000062585	.	nonsynonymous_SNV	ENSDARG00000062585:ENSDART00000090689:exon14:c.C1847A:p.T616K	0	18	12	10	1.2
1	11682021	G	A	exonic	ENSDARG00000062585	.	nonsynonymous_SNV	ENSDARG00000062585:ENSDART00000090689:exon9:c.C1219T:p.H407Y	0	20	18	12	1.5
1	11689306	G	A	exonic	ENSDARG00000062585	.	synonymous_SNV	ENSDARG00000062585:ENSDART00000090689:exon2:c.C12T:p.D4D	0	19	19	9	2.11111
1	11689492	G	A	UTR5	ENSDARG00000062585	ENSDART00000090689:c.-175C>T	.	.	0	20	17	13	1.30769
1	11689747	G	T	upstream	ENSDARG00000062585;ENSDARG00000074213	dist=613	.	.	0	34	22	11	2
1	11690368	G	A	exonic	ENSDARG00000074213	.	synonymous_SNV	ENSDARG00000074213:ENSDART00000111041:exon1:c.G9A:p.E3E	0	26	NA	NA	NA
1	11691909	C	A	exonic	ENSDARG00000074213	.	synonymous_SNV	ENSDARG00000074213:ENSDART00000111041:exon2:c.C249A:p.T83T	0	27	25	10	2.5
1	11692926	G	T	exonic	ENSDARG00000074213	.	synonymous_SNV	ENSDARG00000074213:ENSDART00000111041:exon4:c.G396T:p.L132L	0	28	32	9	3.55556
1	11695058	A	G	exonic	ENSDARG00000074213	.	synonymous_SNV	ENSDARG00000074213:ENSDART00000111041:exon6:c.A597G:p.K199K	0	16	NA	NA	NA
1	11697888	T	C	exonic	ENSDARG00000074213	.	synonymous_SNV	ENSDARG00000074213:ENSDART00000111041:exon11:c.T1089C:p.F363F	0	23	15	5	3
1	11708072	A	G	downstream	ENSDARG00000074213	dist=407	.	.	0	18	21	12	1.75
1	11708422	A	G	downstream	ENSDARG00000074213	dist=757	.	.	0	38	27	12	2.25
1	11710324	C	A	upstream	ENSDARG00000062606	dist=902	.	.	0	23	NA	NA	NA
1	11711208	A	T	upstream	ENSDARG00000062606	dist=18	.	.	1	24	13	10	1.3
1	11711215	C	A	upstream	ENSDARG00000062606	dist=11	.	.	0	26	14	10	1.4
1	11711293	C	T	UTR5	ENSDARG00000062606	ENSDART00000147623:c.-360C>T	.	.	0	24	20	10	2
1	11711310	G	T	UTR5	ENSDARG00000062606	ENSDART00000147623:c.-343G>T	.	.	0	25	21	10	2.1
1	11711317	C	A	UTR5	ENSDARG00000062606	ENSDART00000147623:c.-336C>A	.	.	0	25	21	10	2.1
1	11711388	G	A	UTR5	ENSDARG00000062606	ENSDART00000147623:c.-265G>A	.	.	0	19	NA	NA	NA
1	11718500	T	C	exonic	ENSDARG00000062606	.	synonymous_SNV	ENSDARG00000062606:ENSDART00000138355:exon4:c.T166C:p.L56L,ENSDARG00000062606:ENSDART00000147623:exon4:c.T166C:p.L56L	0	33	14	6	2.33333
1	11719063	T	G	exonic	ENSDARG00000062606	.	synonymous_SNV	ENSDARG00000062606:ENSDART00000147623:exon6:c.T420G:p.T140T	0	30	22	8	2.75
1	11721538	A	T	exonic	ENSDARG00000062606	.	synonymous_SNV	ENSDARG00000062606:ENSDART00000147623:exon9:c.A759T:p.A253A	0	28	15	7	2.14286
1	11735574	C	T	upstream	ENSDARG00000077198	dist=846	.	.	0	22	16	7	2.28571
1	11735747	T	A	upstream	ENSDARG00000077198	dist=673	.	.	0	44	22	10	2.2
1	11735773	G	A	upstream	ENSDARG00000077198	dist=647	.	.	0	45	16	15	1.06667
1	11735858	A	T	upstream	ENSDARG00000077198	dist=562	.	.	0	36	19	14	1.35714
1	11735932	A	G	upstream	ENSDARG00000077198	dist=488	.	.	0	28	21	10	2.1
1	11737801	G	A	downstream	ENSDARG00000077198	dist=206	.	.	0	39	20	10	2
1	11782401	G	A	UTR3	ENSDARG00000007678	ENSDART00000033361:c.*3363C>T	.	.	0	20	22	7	3.14286
1	11782423	G	T	UTR3	ENSDARG00000007678	ENSDART00000033361:c.*3341C>A	.	.	1	21	22	13	1.69231
1	11783455	A	G	UTR3	ENSDARG00000007678	ENSDART00000033361:c.*2309T>C	.	.	0	33	13	10	1.3
1	11783471	G	T	UTR3	ENSDARG00000007678	ENSDART00000033361:c.*2293C>A	.	.	0	33	11	9	1.22222
1	11783498	C	G	UTR3	ENSDARG00000007678	ENSDART00000033361:c.*2266G>C	.	.	0	34	11	7	1.57143
1	11783500	C	A	UTR3	ENSDARG00000007678	ENSDART00000033361:c.*2264G>T	.	.	0	34	13	8	1.625
1	11783795	A	T	UTR3	ENSDARG00000007678	ENSDART00000033361:c.*1969T>A	.	.	0	23	13	5	2.6
1	11783819	G	A	UTR3	ENSDARG00000007678	ENSDART00000033361:c.*1945C>T	.	.	0	20	10	4	2.5
1	11783855	G	C	UTR3	ENSDARG00000007678	ENSDART00000033361:c.*1909C>G	.	.	0	20	19	5	3.8
1	11784075	T	A	UTR3	ENSDARG00000007678	ENSDART00000033361:c.*1689A>T	.	.	0	26	17	8	2.125
1	11784112	C	G	UTR3	ENSDARG00000007678	ENSDART00000033361:c.*1652G>C	.	.	0	30	19	8	2.375
1	11784390	C	A	UTR3	ENSDARG00000007678	ENSDART00000033361:c.*1374G>T	.	.	0	26	16	14	1.14286
1	11784928	A	G	UTR3	ENSDARG00000007678	ENSDART00000033361:c.*836T>C	.	.	0	19	NA	NA	NA
1	11785026	CC	TG	UTR3	ENSDARG00000007678	ENSDART00000033361:c.*738_*737delinsCA	.	.	0	34	12	11	1.09091
1	11785247	C	T	UTR3	ENSDARG00000007678	ENSDART00000033361:c.*517G>A	.	.	0	28	17	12	1.41667
1	11785359	A	T	UTR3	ENSDARG00000007678	ENSDART00000033361:c.*405T>A	.	.	0	22	26	10	2.6
1	11785693	G	A	UTR3	ENSDARG00000007678	ENSDART00000033361:c.*71C>T	.	.	0	25	NA	NA	NA
1	11803393	G	A	exonic	ENSDARG00000007678	.	synonymous_SNV	ENSDARG00000007678:ENSDART00000033361:exon8:c.C870T:p.N290N	0	26	12	10	1.2
1	11809178	G	A	exonic	ENSDARG00000007678	.	synonymous_SNV	ENSDARG00000007678:ENSDART00000033361:exon5:c.C471T:p.T157T	0	34	13	10	1.3
1	11832106	C	T	exonic	ENSDARG00000007678	.	synonymous_SNV	ENSDARG00000007678:ENSDART00000033361:exon3:c.G225A:p.K75K	0	21	11	8	1.375
1	11850769	A	T	upstream	ENSDARG00000007678	dist=416	.	.	0	33	NA	NA	NA
1	11850822	GT	TG	upstream	ENSDARG00000007678	dist=469	.	.	0	25	20	13	1.53846
1	11853964	G	A	downstream	ENSDARG00000089930	dist=746	.	.	0	36	20	9	2.22222
1	11854035	G	A	downstream	ENSDARG00000089930	dist=675	.	.	0	34	17	13	1.30769
1	11854802	G	A	UTR3	ENSDARG00000089930	ENSDART00000163971:c.*941C>T	.	.	0	20	22	13	1.69231
1	11854826	C	A	UTR3	ENSDARG00000089930	ENSDART00000163971:c.*917G>T	.	.	0	17	23	14	1.64286
1	11855170	A	G	UTR3	ENSDARG00000089930	ENSDART00000163971:c.*573T>C	.	.	0	23	23	11	2.09091
1	11855206	C	T	UTR3	ENSDARG00000089930	ENSDART00000163971:c.*537G>A	.	.	0	31	27	15	1.8
1	11855337	A	T	UTR3	ENSDARG00000089930	ENSDART00000163971:c.*406T>A	.	.	0	23	15	14	1.07143
1	11862746	G	A	exonic	ENSDARG00000089930	.	nonsynonymous_SNV	ENSDARG00000089930:ENSDART00000123431:exon17:c.C1501T:p.P501S,ENSDARG00000089930:ENSDART00000163971:exon17:c.C1498T:p.P500S	0	22	14	7	2
1	11862749	C	T	exonic	ENSDARG00000089930	.	nonsynonymous_SNV	ENSDARG00000089930:ENSDART00000123431:exon17:c.G1498A:p.E500K,ENSDARG00000089930:ENSDART00000163971:exon17:c.G1495A:p.E499K	0	21	14	7	2
1	11863225	C	T	exonic	ENSDARG00000089930	.	nonsynonymous_SNV	ENSDARG00000089930:ENSDART00000123431:exon16:c.G1439A:p.R480K,ENSDARG00000089930:ENSDART00000163971:exon16:c.G1436A:p.R479K	0	8	NA	NA	NA
1	11864852	C	T	exonic	ENSDARG00000089930	.	synonymous_SNV	ENSDARG00000089930:ENSDART00000123431:exon15:c.G1338A:p.E446E,ENSDARG00000089930:ENSDART00000163971:exon15:c.G1335A:p.E445E	0	28	22	10	2.2
1	11865395	T	A	exonic	ENSDARG00000089930	.	nonsynonymous_SNV	ENSDARG00000089930:ENSDART00000123431:exon14:c.A1183T:p.T395S,ENSDARG00000089930:ENSDART00000163971:exon14:c.A1180T:p.T394S	0	24	17	7	2.42857
1	11878478	G	A	UTR5	ENSDARG00000089930	ENSDART00000163971:c.-54C>T;ENSDART00000123431:c.-54C>T	.	.	0	23	18	9	2
1	11879181	G	T	upstream	ENSDARG00000089930	dist=336	.	.	0	38	20	14	1.42857
1	11879363	A	C	upstream	ENSDARG00000089930	dist=518	.	.	0	27	17	7	2.42857
1	11879366	G	A	upstream	ENSDARG00000089930	dist=521	.	.	0	27	17	7	2.42857
1	11879370	A	G	upstream	ENSDARG00000089930	dist=525	.	.	0	26	18	7	2.57143
1	11879581	T	G	upstream	ENSDARG00000089930	dist=736	.	.	1	42	21	14	1.5
1	11880922	T	C	upstream	ENSDARG00000078057	dist=637	.	.	0	30	15	14	1.07143
1	11880968	C	T	upstream	ENSDARG00000078057	dist=591	.	.	0	22	20	10	2
1	11893855	G	T	exonic	ENSDARG00000078057	.	synonymous_SNV	ENSDARG00000078057:ENSDART00000166981:exon7:c.G570T:p.V190V	1	22	19	6	3.16667
1	11899775	C	T	UTR3	ENSDARG00000078057	ENSDART00000166981:c.*185C>T	.	.	0	25	15	5	3
1	11899793	T	A	UTR3	ENSDARG00000078057	ENSDART00000166981:c.*203T>A	.	.	1	33	19	8	2.375
1	11900009	T	C	UTR3	ENSDARG00000078057	ENSDART00000166981:c.*419T>C	.	.	0	20	14	6	2.33333
1	11900255	T	A	UTR3	ENSDARG00000078057	ENSDART00000166981:c.*665T>A	.	.	0	38	14	10	1.4
1	11900257	T	C	UTR3	ENSDARG00000078057	ENSDART00000166981:c.*667T>C	.	.	0	36	14	8	1.75
1	11900318	C	T	UTR3	ENSDARG00000078057	ENSDART00000166981:c.*728C>T	.	.	0	44	15	13	1.15385
1	11900632	C	T	downstream	ENSDARG00000078057	dist=212	.	.	0	32	17	6	2.83333
1	11900681	C	T	downstream	ENSDARG00000078057	dist=261	.	.	0	23	13	4	3.25
1	11900701	G	A	downstream	ENSDARG00000078057	dist=281	.	.	0	22	11	5	2.2
1	11900946	G	A	downstream	ENSDARG00000078057	dist=526	.	.	0	36	18	13	1.38462
1	11901039	G	A	downstream	ENSDARG00000078057	dist=619	.	.	1	35	10	8	1.25
1	11901086	C	T	downstream	ENSDARG00000078057	dist=666	.	.	0	39	17	13	1.30769
1	11901330	TG	AA	downstream	ENSDARG00000078057	dist=910	.	.	1	36	13	8	1.625
1	11901342	A	G	downstream	ENSDARG00000078057	dist=922	.	.	0	37	13	9	1.44444
1	11901648	A	C	downstream	ENSDARG00000070448	dist=931	.	.	0	38	23	8	2.875
1	11901687	T	A	downstream	ENSDARG00000070448	dist=892	.	.	0	34	25	11	2.27273
1	11901817	A	G	downstream	ENSDARG00000070448	dist=762	.	.	0	28	30	10	3
1	11901834	G	A	downstream	ENSDARG00000070448	dist=745	.	.	0	30	30	9	3.33333
1	11901880	T	A	downstream	ENSDARG00000070448	dist=699	.	.	0	26	27	10	2.7
1	11902409	A	G	downstream	ENSDARG00000070448	dist=170	.	.	0	29	18	16	1.125
1	11902416	T	G	downstream	ENSDARG00000070448	dist=163	.	.	1	29	19	16	1.1875
1	11902566	T	A	downstream	ENSDARG00000070448	dist=13	.	.	0	24	17	6	2.83333
1	11902633	C	T	UTR3	ENSDARG00000070448	ENSDART00000159981:c.*5181G>A;ENSDART00000066638:c.*533G>A	.	.	0	31	13	7	1.85714
1	11904614	T	C	UTR3	ENSDARG00000070448	ENSDART00000159981:c.*3200A>G	.	.	0	33	23	13	1.76923
1	11904673	T	A	UTR3	ENSDARG00000070448	ENSDART00000159981:c.*3141A>T	.	.	0	22	16	9	1.77778
1	11904689	G	A	UTR3	ENSDARG00000070448	ENSDART00000159981:c.*3125C>T	.	.	0	26	15	9	1.66667
1	11905898	C	A	UTR3	ENSDARG00000070448	ENSDART00000159981:c.*1916G>T	.	.	0	15	21	6	3.5
1	11906314	C	T	UTR3	ENSDARG00000070448	ENSDART00000159981:c.*1500G>A	.	.	1	26	15	11	1.36364
1	11906648	G	A	UTR3	ENSDARG00000070448	ENSDART00000159981:c.*1166C>T	.	.	0	27	15	11	1.36364
1	11906664	G	A	UTR3	ENSDARG00000070448	ENSDART00000159981:c.*1150C>T	.	.	0	23	12	11	1.09091
1	11906830	TG	AA	UTR3	ENSDARG00000070448	ENSDART00000159981:c.*984_*983delinsTT	.	.	0	20	NA	NA	NA
1	11907055	C	T	UTR3	ENSDARG00000070448	ENSDART00000159981:c.*759G>A	.	.	0	28	14	6	2.33333
1	11911732	C	T	exonic	ENSDARG00000070448	.	nonsynonymous_SNV	ENSDARG00000070448:ENSDART00000066638:exon15:c.G1687A:p.A563T,ENSDARG00000070448:ENSDART00000159981:exon15:c.G1687A:p.A563T	0	21	16	12	1.33333
1	11973501	A	C	upstream	ENSDARG00000070448	dist=160	.	.	0	17	18	14	1.28571
1	11973705	A	T	upstream	ENSDARG00000070448	dist=364	.	.	0	33	NA	NA	NA
1	11976440	A	G	upstream	ENSDARG00000070449	dist=986	.	.	0	25	12	9	1.33333
1	11976806	T	A	upstream	ENSDARG00000070449	dist=620	.	.	0	26	NA	NA	NA
1	11977178	G	T	upstream	ENSDARG00000070449	dist=248	.	.	0	26	18	12	1.5
1	11977482	T	A	UTR5	ENSDARG00000070449	ENSDART00000103399:c.-212T>A	.	.	0	16	15	14	1.07143
1	11977678	C	G	UTR5	ENSDARG00000070449	ENSDART00000103399:c.-16C>G	.	.	0	25	15	11	1.36364
1	11981226	C	T	exonic	ENSDARG00000070449	.	synonymous_SNV	ENSDARG00000070449:ENSDART00000103399:exon3:c.C225T:p.L75L	0	21	24	6	4
1	11995247	T	C	downstream	ENSDARG00000070449	dist=537	.	.	0	38	14	9	1.55556
1	11995509	C	T	downstream	ENSDARG00000070449	dist=799	.	.	0	27	15	4	3.75
1	11995605	T	A	downstream	ENSDARG00000070449	dist=895	.	.	0	37	19	11	1.72727
1	12009162	T	C	upstream	ENSDARG00000042988	dist=511	.	.	0	40	22	8	2.75
1	12014715	G	A	exonic	ENSDARG00000042988	.	synonymous_SNV	ENSDARG00000042988:ENSDART00000080100:exon2:c.G192A:p.P64P	0	16	20	9	2.22222
1	12015081	C	G	exonic	ENSDARG00000042988	.	synonymous_SNV	ENSDARG00000042988:ENSDART00000080100:exon2:c.C558G:p.L186L	0	35	17	5	3.4
1	12037248	C	T	exonic	ENSDARG00000042988	.	synonymous_SNV	ENSDARG00000042988:ENSDART00000080100:exon9:c.C1552T:p.L518L	0	20	14	8	1.75
1	12041999	T	A	UTR3	ENSDARG00000042988	ENSDART00000080100:c.*1135T>A	.	.	0	16	15	7	2.14286
1	12042484	C	A	UTR3	ENSDARG00000042988	ENSDART00000080100:c.*1620C>A	.	.	0	29	14	10	1.4
1	12042525	C	A	UTR3	ENSDARG00000042988	ENSDART00000080100:c.*1661C>A	.	.	0	31	15	11	1.36364
1	12042731	C	T	UTR3	ENSDARG00000042988	ENSDART00000080100:c.*1867C>T	.	.	0	23	9	6	1.5
1	12042755	G	A	UTR3	ENSDARG00000042988	ENSDART00000080100:c.*1891G>A	.	.	0	15	NA	NA	NA
1	12043182	T	C	UTR3	ENSDARG00000042988	ENSDART00000080100:c.*2318T>C	.	.	0	31	15	8	1.875
1	12043282	C	T	UTR3	ENSDARG00000042988	ENSDART00000080100:c.*2418C>T	.	.	0	27	NA	NA	NA
1	12043331	GC	AA	UTR3	ENSDARG00000042988	ENSDART00000080100:c.*2467_*2468delinsAA	.	.	0	28	14	7	2
1	12043362	A	T	UTR3	ENSDARG00000042988	ENSDART00000080100:c.*2498A>T	.	.	0	29	17	11	1.54545
1	12044548	C	T	downstream	ENSDARG00000042988	dist=158	.	.	0	24	17	16	1.0625
1	12045300	T	G	downstream	ENSDARG00000042988	dist=910	.	.	1	25	12	6	2
1	12045578	CA	TG	upstream	ENSDARG00000096506	dist=965	.	.	0	33	15	9	1.66667
1	12045682	C	A	upstream	ENSDARG00000096506	dist=862	.	.	0	28	19	10	1.9
1	12045844	G	A	upstream	ENSDARG00000096506	dist=700	.	.	0	30	NA	NA	NA
1	12045890	A	T	upstream	ENSDARG00000096506	dist=654	.	.	0	29	19	14	1.35714
1	12045907	G	T	upstream	ENSDARG00000096506	dist=637	.	.	0	35	25	9	2.77778
1	12046301	T	G	upstream	ENSDARG00000096506	dist=243	.	.	0	23	19	6	3.16667
1	12049048	A	T	upstream;downstream	ENSDARG00000070452;ENSDARG00000096506	dist=181;dist=539	.	.	0	18	12	6	2
1	12049154	G	C	upstream;downstream	ENSDARG00000070452;ENSDARG00000096506	dist=75;dist=645	.	.	0	11	15	8	1.875
1	12051747	G	T	exonic	ENSDARG00000070452	.	nonsynonymous_SNV	ENSDARG00000070452:ENSDART00000103403:exon2:c.G208T:p.V70F,ENSDARG00000070452:ENSDART00000137697:exon2:c.G208T:p.V70F	0	31	24	9	2.66667
1	12054896	C	T	exonic	ENSDARG00000070452	.	synonymous_SNV	ENSDARG00000070452:ENSDART00000103403:exon3:c.C576T:p.F192F,ENSDARG00000070452:ENSDART00000137697:exon3:c.C576T:p.F192F	0	19	11	10	1.1
1	12055037	A	G	exonic	ENSDARG00000070452	.	synonymous_SNV	ENSDARG00000070452:ENSDART00000103403:exon3:c.A717G:p.P239P,ENSDARG00000070452:ENSDART00000137697:exon3:c.A717G:p.P239P	0	27	18	7	2.57143
1	12057964	GA	TC	UTR3	ENSDARG00000070452	ENSDART00000103403:c.*48_*49delinsTC;ENSDART00000137697:c.*48_*49delinsTC	.	.	0	15	13	6	2.16667
1	12058112	G	T	UTR3	ENSDARG00000070452	ENSDART00000103403:c.*196G>T;ENSDART00000137697:c.*196G>T	.	.	1	25	24	14	1.71429
1	12058536	G	A	downstream	ENSDARG00000070452	dist=97	.	.	0	29	20	5	4
1	12059190	C	T	downstream	ENSDARG00000070452	dist=751	.	.	0	26	14	12	1.16667
1	12059341	C	T	downstream	ENSDARG00000070452	dist=902	.	.	0	42	22	10	2.2
1	12060560	G	A	downstream	ENSDARG00000070454	dist=724	.	.	0	34	26	13	2
1	12060817	T	A	downstream	ENSDARG00000070454	dist=467	.	.	0	35	19	10	1.9
1	12061290	TT	GG	UTR3	ENSDARG00000070454	ENSDART00000103406:c.*764_*763delinsCC	.	.	0	24	NA	NA	NA
1	12061661	G	A	UTR3	ENSDARG00000070454	ENSDART00000103406:c.*393C>T	.	.	0	41	17	8	2.125
1	12061685	T	C	UTR3	ENSDARG00000070454	ENSDART00000103406:c.*369A>G	.	.	0	47	20	9	2.22222
1	12061860	A	G	UTR3	ENSDARG00000070454	ENSDART00000103406:c.*194T>C	.	.	0	41	14	9	1.55556
1	12061882	C	T	UTR3	ENSDARG00000070454	ENSDART00000103406:c.*172G>A	.	.	0	37	15	5	3
1	12061891	A	T	UTR3	ENSDARG00000070454	ENSDART00000103406:c.*163T>A	.	.	0	34	14	5	2.8
1	12061911	A	T	UTR3	ENSDARG00000070454	ENSDART00000103406:c.*143T>A	.	.	0	29	15	6	2.5
1	12061962	G	A	UTR3	ENSDARG00000070454	ENSDART00000103406:c.*92C>T;ENSDART00000143628:c.*92C>T	.	.	0	32	12	5	2.4
1	12061987	A	C	UTR3	ENSDARG00000070454	ENSDART00000103406:c.*67T>G;ENSDART00000143628:c.*67T>G	.	.	0	34	10	6	1.66667
1	12062000	G	A	UTR3	ENSDARG00000070454	ENSDART00000103406:c.*54C>T;ENSDART00000143628:c.*54C>T	.	.	0	39	10	8	1.25
1	12062791	G	A	exonic	ENSDARG00000070454	.	synonymous_SNV	ENSDARG00000070454:ENSDART00000103406:exon3:c.C441T:p.N147N	0	29	22	11	2
1	12064781	T	C	UTR5	ENSDARG00000070454	ENSDART00000103406:c.-214A>G	.	.	0	5	12	6	2
1	12064938	T	C	upstream;downstream	ENSDARG00000070454;ENSDARG00000096515	dist=139;dist=218	.	.	0	13	NA	NA	NA
1	12064941	C	T	upstream;downstream	ENSDARG00000070454;ENSDARG00000096515	dist=142;dist=215	.	.	0	14	NA	NA	NA
1	12065889	C	A	UTR3	ENSDARG00000096515	ENSDART00000152392:c.*585G>T	.	.	0	35	20	13	1.53846
1	12066501	T	C	exonic	ENSDARG00000096515	.	synonymous_SNV	ENSDARG00000096515:ENSDART00000152392:exon2:c.A819G:p.R273R	0	38	30	9	3.33333
1	12066512	C	T	exonic	ENSDARG00000096515	.	nonsynonymous_SNV	ENSDARG00000096515:ENSDART00000152392:exon2:c.G808A:p.A270T	0	35	33	9	3.66667
1	12066846	G	A	exonic	ENSDARG00000096515	.	synonymous_SNV	ENSDARG00000096515:ENSDART00000152392:exon2:c.C474T:p.Y158Y	0	27	20	11	1.81818
1	12067058	C	T	exonic	ENSDARG00000096515	.	nonsynonymous_SNV	ENSDARG00000096515:ENSDART00000152392:exon2:c.G262A:p.D88N	0	24	14	6	2.33333
1	12068720	GG	TT	upstream	ENSDARG00000038114;ENSDARG00000096515	dist=79	.	.	0	16	12	4	3
1	12068767	G	A	upstream	ENSDARG00000038114;ENSDARG00000096515	dist=33	.	.	0	25	11	10	1.1
1	12068827	G	T	UTR5	ENSDARG00000038114	ENSDART00000055566:c.-585G>T	.	.	0	25	15	13	1.15385
1	12090481	A	T	exonic	ENSDARG00000038114	.	nonsynonymous_SNV	ENSDARG00000038114:ENSDART00000055566:exon8:c.A797T:p.N266I	0	27	19	10	1.9
1	12090615	C	A	exonic	ENSDARG00000038114	.	nonsynonymous_SNV	ENSDARG00000038114:ENSDART00000055566:exon8:c.C931A:p.Q311K	0	20	17	8	2.125
1	12098479	C	A	downstream	ENSDARG00000038114	dist=661	.	.	0	31	20	10	2
1	12098636	T	C	downstream	ENSDARG00000038114	dist=818	.	.	0	23	10	9	1.11111
1	12098721	A	T	downstream	ENSDARG00000038114	dist=903	.	.	0	24	18	14	1.28571
1	12098737	G	A	downstream	ENSDARG00000038114	dist=919	.	.	0	27	19	15	1.26667
1	12105303	G	T	downstream	ENSDARG00000008637	dist=598	.	.	1	27	NA	NA	NA
1	12105323	C	A	downstream	ENSDARG00000008637	dist=578	.	.	0	27	20	5	4
1	12105523	T	C	downstream	ENSDARG00000008637	dist=378	.	.	0	37	NA	NA	NA
1	12105696	T	C	downstream	ENSDARG00000008637	dist=205	.	.	0	22	13	12	1.08333
1	12106792	G	T	UTR3	ENSDARG00000008637	ENSDART00000079930:c.*1202C>A	.	.	0	38	25	9	2.77778
1	12107160	T	A	UTR3	ENSDARG00000008637	ENSDART00000079930:c.*834A>T	.	.	1	16	23	8	2.875
1	12107178	G	T	UTR3	ENSDARG00000008637	ENSDART00000079930:c.*816C>A	.	.	0	15	25	10	2.5
1	12107210	C	T	UTR3	ENSDARG00000008637	ENSDART00000079930:c.*784G>A	.	.	0	17	23	10	2.3
1	12107365	G	A	UTR3	ENSDARG00000008637	ENSDART00000079930:c.*629C>T	.	.	0	28	NA	NA	NA
1	12107534	C	T	UTR3	ENSDARG00000008637	ENSDART00000079930:c.*460G>A	.	.	0	22	27	7	3.85714
1	12107552	A	G	UTR3	ENSDARG00000008637	ENSDART00000079930:c.*442T>C	.	.	0	20	25	7	3.57143
1	12109076	G	T	exonic	ENSDARG00000008637	.	stopgain	ENSDARG00000008637:ENSDART00000079930:exon1:c.C141A:p.C47X,ENSDARG00000008637:ENSDART00000164817:exon5:c.C408A:p.C136X,ENSDARG00000008637:ENSDART00000015251:exon17:c.C2475A:p.C825X	0	25	15	10	1.5
1	12109196	G	A	exonic	ENSDARG00000008637	.	synonymous_SNV	ENSDARG00000008637:ENSDART00000079930:exon1:c.C21T:p.I7I,ENSDARG00000008637:ENSDART00000164817:exon5:c.C288T:p.I96I,ENSDARG00000008637:ENSDART00000015251:exon17:c.C2355T:p.I785I	0	27	12	8	1.5
1	12118335	C	T	exonic	ENSDARG00000008637	.	synonymous_SNV	ENSDARG00000008637:ENSDART00000015251:exon11:c.G1515A:p.A505A	0	22	17	9	1.88889
1	12124473	C	T	exonic	ENSDARG00000008637	.	nonsynonymous_SNV	ENSDARG00000008637:ENSDART00000015251:exon2:c.G178A:p.D60N	0	27	13	6	2.16667
1	12126442	C	A	exonic	ENSDARG00000008637	.	synonymous_SNV	ENSDARG00000008637:ENSDART00000015251:exon1:c.G27T:p.L9L	0	24	19	9	2.11111
1	12126532	C	T	UTR5	ENSDARG00000008637	ENSDART00000015251:c.-64G>A;ENSDART00000164817:c.-11597G>A	.	.	0	17	NA	NA	NA
1	12127236	G	T	upstream	ENSDARG00000008637	dist=611	.	.	0	45	18	14	1.28571
1	12127516	T	A	upstream	ENSDARG00000008637	dist=891	.	.	0	40	30	15	2
1	12134389	A	T	upstream	ENSDARG00000091609	dist=740	.	.	0	16	13	7	1.85714
1	12135015	G	A	upstream	ENSDARG00000091609	dist=114	.	.	0	29	17	7	2.42857
1	12135031	G	A	upstream	ENSDARG00000091609	dist=98	.	.	0	25	16	7	2.28571
1	12161044	A	C	UTR5	ENSDARG00000002634	ENSDART00000166429:c.-63T>G	.	.	0	20	14	6	2.33333
1	12161067	G	A	UTR5	ENSDARG00000002634	ENSDART00000166429:c.-86C>T	.	.	0	25	15	7	2.14286
1	12161074	G	T	UTR5	ENSDARG00000002634	ENSDART00000166429:c.-93C>A	.	.	0	23	19	7	2.71429
1	12161081	C	T	UTR5	ENSDARG00000002634	ENSDART00000166429:c.-100G>A	.	.	0	20	15	7	2.14286
1	12161108	G	C	UTR5	ENSDARG00000002634	ENSDART00000166429:c.-127C>G	.	.	0	20	16	7	2.28571
1	12176602	C	A	upstream	ENSDARG00000062467	dist=593	.	.	0	9	12	4	3
1	12176617	G	A	upstream	ENSDARG00000062467	dist=578	.	.	1	12	NA	NA	NA
1	12176831	A	T	upstream	ENSDARG00000062467	dist=364	.	.	0	29	19	14	1.35714
1	12176936	G	A	upstream	ENSDARG00000062467	dist=259	.	.	0	31	22	8	2.75
1	12177000	G	T	upstream	ENSDARG00000062467	dist=195	.	.	0	29	NA	NA	NA
1	12177083	A	G	upstream	ENSDARG00000062467	dist=112	.	.	1	22	23	8	2.875
1	12177264	A	G	UTR5	ENSDARG00000062467	ENSDART00000146842:c.-1235A>G	.	.	0	30	10	8	1.25
1	12177409	C	T	UTR5	ENSDARG00000062467	ENSDART00000146842:c.-1090C>T;ENSDART00000142081:c.-1090C>T	.	.	0	17	18	5	3.6
1	12178552	C	T	exonic	ENSDARG00000062467	.	synonymous_SNV	ENSDARG00000062467:ENSDART00000090380:exon1:c.C54T:p.D18D,ENSDARG00000062467:ENSDART00000142081:exon2:c.C54T:p.D18D,ENSDARG00000062467:ENSDART00000146842:exon2:c.C54T:p.D18D	0	25	11	4	2.75
1	12190384	C	A	exonic	ENSDARG00000062467	.	nonsynonymous_SNV	ENSDARG00000062467:ENSDART00000090380:exon16:c.C1687A:p.L563M,ENSDARG00000062467:ENSDART00000142081:exon17:c.C1687A:p.L563M	0	16	14	9	1.55556
1	12190697	C	T	UTR3	ENSDARG00000062467	ENSDART00000142081:c.*170C>T;ENSDART00000090380:c.*170C>T	.	.	0	28	12	8	1.5
1	12190814	C	T	UTR3	ENSDARG00000062467	ENSDART00000142081:c.*287C>T;ENSDART00000090380:c.*287C>T	.	.	0	24	24	12	2
1	12191033	G	A	UTR3	ENSDARG00000062467	ENSDART00000090380:c.*506G>A	.	.	0	36	15	14	1.07143
1	12191671	G	A	UTR3	ENSDARG00000062467	ENSDART00000090380:c.*1144G>A	.	.	0	21	25	12	2.08333
1	12191687	T	G	UTR3	ENSDARG00000062467	ENSDART00000090380:c.*1160T>G	.	.	0	19	21	12	1.75
1	12191766	T	A	UTR3	ENSDARG00000062467	ENSDART00000090380:c.*1239T>A	.	.	1	16	22	10	2.2
1	12191831	A	G	UTR3	ENSDARG00000062467	ENSDART00000090380:c.*1304A>G	.	.	0	25	18	17	1.05882
1	12191968	A	G	UTR3	ENSDARG00000062467	ENSDART00000090380:c.*1441A>G	.	.	0	11	12	3	4
1	12191970	G	C	UTR3	ENSDARG00000062467	ENSDART00000090380:c.*1443G>C	.	.	0	11	NA	NA	NA
1	12192015	C	T	UTR3	ENSDARG00000062467	ENSDART00000090380:c.*1488C>T	.	.	0	23	12	8	1.5
1	12192040	G	A	UTR3	ENSDARG00000062467	ENSDART00000090380:c.*1513G>A	.	.	0	21	11	7	1.57143
1	12192047	A	G	UTR3	ENSDARG00000062467	ENSDART00000090380:c.*1520A>G	.	.	0	20	12	7	1.71429
1	12193297	G	A	downstream	ENSDARG00000062467	dist=58	.	.	0	24	22	7	3.14286
1	12193970	C	A	downstream	ENSDARG00000062467	dist=731	.	.	0	36	29	17	1.70588
1	12195011	C	T	upstream	ENSDARG00000032808	dist=689	.	.	0	18	NA	NA	NA
1	12195064	A	C	upstream	ENSDARG00000032808	dist=636	.	.	0	25	20	6	3.33333
1	12195176	C	A	upstream	ENSDARG00000032808	dist=524	.	.	1	33	24	8	3
1	12195609	T	A	upstream	ENSDARG00000032808	dist=91	.	.	0	35	NA	NA	NA
1	12197144	G	A	exonic	ENSDARG00000032808	.	nonsynonymous_SNV	ENSDARG00000032808:ENSDART00000040307:exon2:c.G199A:p.A67T,ENSDARG00000032808:ENSDART00000143839:exon2:c.G289A:p.A97T	0	30	14	10	1.4
1	12201036	G	A	exonic	ENSDARG00000032808	.	nonsynonymous_SNV	ENSDARG00000032808:ENSDART00000040307:exon6:c.G608A:p.R203Q	0	16	19	10	1.9
1	12203608	T	C	exonic	ENSDARG00000032808	.	synonymous_SNV	ENSDARG00000032808:ENSDART00000040307:exon7:c.T801C:p.R267R	0	22	NA	NA	NA
1	12213157	C	T	exonic	ENSDARG00000032808	.	synonymous_SNV	ENSDARG00000032808:ENSDART00000040307:exon14:c.C2205T:p.H735H	0	32	11	7	1.57143
1	12215156	A	C	exonic	ENSDARG00000032808	.	nonsynonymous_SNV	ENSDARG00000032808:ENSDART00000040307:exon16:c.A2794C:p.K932Q	0	24	19	10	1.9
1	12228678	G	A	downstream	ENSDARG00000032808	dist=562	.	.	0	27	21	11	1.90909
1	12228810	G	C	downstream	ENSDARG00000032808	dist=694	.	.	0	32	17	11	1.54545
1	12237679	T	G	exonic	ENSDARG00000078318	.	synonymous_SNV	ENSDARG00000078318:ENSDART00000111485:exon2:c.T168G:p.A56A	0	24	19	12	1.58333
1	12258476	A	G	downstream	ENSDARG00000078318	dist=497	.	.	0	31	18	13	1.38462
1	12258881	T	C	downstream	ENSDARG00000078318	dist=902	.	.	0	31	NA	NA	NA
1	12262230	G	A	downstream	ENSDARG00000018997	dist=750	.	.	0	31	20	13	1.53846
1	12263781	G	A	UTR3	ENSDARG00000018997	ENSDART00000142122:c.*148C>T;ENSDART00000139336:c.*148C>T;ENSDART00000137463:c.*148C>T;ENSDART00000003825:c.*148C>T	.	.	0	26	13	5	2.6
1	12263919	T	C	UTR3	ENSDARG00000018997	ENSDART00000142122:c.*10A>G;ENSDART00000139336:c.*10A>G;ENSDART00000137463:c.*10A>G;ENSDART00000003825:c.*10A>G	.	.	1	28	19	10	1.9
1	12278860	G	A	upstream	ENSDARG00000018997	dist=279	.	.	0	18	21	14	1.5
1	12279116	C	A	upstream	ENSDARG00000018997	dist=535	.	.	0	32	24	7	3.42857
1	12279466	T	C	upstream	ENSDARG00000018997	dist=885	.	.	0	21	18	8	2.25
1	12294413	A	T	upstream	ENSDARG00000099771	dist=729	.	.	0	19	5	4	1.25
1	12294804	T	A	upstream	ENSDARG00000099771	dist=338	.	.	0	32	27	13	2.07692
1	12294955	A	G	upstream	ENSDARG00000099771	dist=187	.	.	0	28	19	7	2.71429
1	12295019	G	T	upstream	ENSDARG00000099771	dist=123	.	.	0	22	18	10	1.8
1	12295065	C	T	upstream	ENSDARG00000099771	dist=77	.	.	0	17	16	10	1.6
1	12295094	G	A	upstream	ENSDARG00000099771	dist=48	.	.	0	19	NA	NA	NA
1	12295098	A	C	upstream	ENSDARG00000099771	dist=44	.	.	0	18	NA	NA	NA
1	12308631	G	A	exonic	ENSDARG00000099771	.	synonymous_SNV	ENSDARG00000099771:ENSDART00000158595:exon2:c.G135A:p.P45P,ENSDARG00000099771:ENSDART00000164045:exon2:c.G183A:p.P61P,ENSDARG00000099771:ENSDART00000165733:exon3:c.G207A:p.P69P	0	22	14	6	2.33333
1	12308679	C	T	exonic	ENSDARG00000099771	.	synonymous_SNV	ENSDARG00000099771:ENSDART00000158595:exon2:c.C183T:p.D61D,ENSDARG00000099771:ENSDART00000164045:exon2:c.C231T:p.D77D,ENSDARG00000099771:ENSDART00000165733:exon3:c.C255T:p.D85D	0	22	14	8	1.75
1	12318189	G	A	exonic	ENSDARG00000099771	.	synonymous_SNV	ENSDARG00000099771:ENSDART00000158595:exon4:c.G648A:p.G216G,ENSDARG00000099771:ENSDART00000164045:exon4:c.G696A:p.G232G	0	25	15	10	1.5
1	12329559	C	T	exonic	ENSDARG00000099771	.	synonymous_SNV	ENSDARG00000099771:ENSDART00000158595:exon10:c.C1740T:p.I580I,ENSDARG00000099771:ENSDART00000164045:exon10:c.C1788T:p.I596I	0	32	14	12	1.16667
1	12333274	A	C	UTR3	ENSDARG00000099771	ENSDART00000158595:c.*20A>C	.	.	0	35	16	10	1.6
1	12333847	T	G	UTR3	ENSDARG00000099771	ENSDART00000158595:c.*593T>G	.	.	0	24	16	4	4
1	12334083	T	C	UTR3	ENSDARG00000099771	ENSDART00000158595:c.*829T>C	.	.	0	24	15	10	1.5
1	12334709	C	A	downstream	ENSDARG00000099771	dist=169	.	.	0	30	10	7	1.42857
1	12334757	G	A	downstream	ENSDARG00000099771	dist=217	.	.	0	29	16	8	2
1	12334833	G	A	upstream;downstream	ENSDARG00000045620;ENSDARG00000099771	dist=983;dist=293	.	.	0	31	22	7	3.14286
1	12334836	C	A	upstream;downstream	ENSDARG00000045620;ENSDARG00000099771	dist=980;dist=296	.	.	0	28	22	7	3.14286
1	12335266	G	A	upstream;downstream	ENSDARG00000045620;ENSDARG00000099771	dist=550;dist=726	.	.	0	29	15	14	1.07143
1	12335303	C	G	upstream;downstream	ENSDARG00000045620;ENSDARG00000099771	dist=513;dist=763	.	.	0	27	19	11	1.72727
1	12335617	A	G	upstream	ENSDARG00000045620	dist=199	.	.	0	21	17	11	1.54545
1	12335706	T	C	upstream	ENSDARG00000045620	dist=110	.	.	0	17	17	8	2.125
1	12335829	A	T	UTR5	ENSDARG00000045620	ENSDART00000067086:c.-93A>T	.	.	0	18	11	3	3.66667
1	12335927	A	G	exonic	ENSDARG00000045620	.	synonymous_SNV	ENSDARG00000045620:ENSDART00000067086:exon1:c.A6G:p.P2P	0	14	19	8	2.375
1	12338783	C	T	exonic	ENSDARG00000045620	.	synonymous_SNV	ENSDARG00000045620:ENSDART00000067086:exon2:c.C324T:p.F108F	0	19	14	4	3.5
1	12342687	A	C	exonic	ENSDARG00000045620	.	synonymous_SNV	ENSDARG00000045620:ENSDART00000067086:exon5:c.A846C:p.P282P	0	21	21	12	1.75
1	12344433	A	G	exonic	ENSDARG00000045620	.	synonymous_SNV	ENSDARG00000045620:ENSDART00000067086:exon6:c.A918G:p.E306E	0	29	19	9	2.11111
1	12347537	A	C	upstream	ENSDARG00000045618	dist=676	.	.	0	32	17	10	1.7
1	12347553	A	G	upstream	ENSDARG00000045618	dist=660	.	.	0	30	16	12	1.33333
1	12347573	G	A	upstream	ENSDARG00000045618	dist=640	.	.	0	29	16	12	1.33333
1	12354963	C	T	exonic	ENSDARG00000045618	.	synonymous_SNV	ENSDARG00000045618:ENSDART00000067082:exon3:c.C243T:p.Y81Y,ENSDARG00000045618:ENSDART00000138759:exon3:c.C243T:p.Y81Y,ENSDARG00000045618:ENSDART00000144920:exon3:c.C243T:p.Y81Y	0	20	10	9	1.11111
1	12361464	C	G	UTR3	ENSDARG00000045618	ENSDART00000067082:c.*76C>G;ENSDART00000138759:c.*76C>G	.	.	0	38	16	9	1.77778
1	12361694	C	T	UTR3	ENSDARG00000045618	ENSDART00000067082:c.*306C>T	.	.	0	28	14	6	2.33333
1	12361867	C	T	UTR3	ENSDARG00000045618	ENSDART00000067082:c.*479C>T	.	.	0	28	15	7	2.14286
1	12361976	T	A	downstream	ENSDARG00000045618	dist=46	.	.	0	33	25	13	1.92308
1	12362078	TA	GT	downstream	ENSDARG00000045618	dist=148	.	.	0	26	19	13	1.46154
1	12362195	T	G	downstream	ENSDARG00000045618	dist=265	.	.	0	28	17	11	1.54545
1	12362355	A	T	downstream	ENSDARG00000045618	dist=425	.	.	0	19	17	8	2.125
1	12362405	A	G	downstream	ENSDARG00000045618	dist=475	.	.	0	20	19	9	2.11111
1	12362447	A	T	downstream	ENSDARG00000045618	dist=517	.	.	0	26	15	10	1.5
1	12362625	G	A	downstream	ENSDARG00000045618	dist=695	.	.	0	51	21	15	1.4
1	12362799	C	A	downstream	ENSDARG00000045618	dist=869	.	.	1	18	15	7	2.14286
1	12362805	CA	TG	downstream	ENSDARG00000045618	dist=875	.	.	0	17	15	7	2.14286
1	12362872	G	A	downstream	ENSDARG00000045618	dist=942	.	.	0	22	31	10	3.1
1	12363532	A	C	downstream	ENSDARG00000057248	dist=924	.	.	0	16	26	16	1.625
1	12363551	T	C	downstream	ENSDARG00000057248	dist=905	.	.	0	17	28	13	2.15385
1	12363598	T	A	downstream	ENSDARG00000057248	dist=858	.	.	0	17	29	11	2.63636
1	12363773	C	A	downstream	ENSDARG00000057248	dist=683	.	.	0	28	16	9	1.77778
1	12363800	A	T	downstream	ENSDARG00000057248	dist=656	.	.	1	25	14	8	1.75
1	12363838	G	A	downstream	ENSDARG00000057248	dist=618	.	.	0	30	23	9	2.55556
1	12363890	A	G	downstream	ENSDARG00000057248	dist=566	.	.	0	28	16	7	2.28571
1	12364063	G	A	downstream	ENSDARG00000057248	dist=393	.	.	0	21	14	9	1.55556
1	12364066	T	C	downstream	ENSDARG00000057248	dist=390	.	.	0	22	15	10	1.5
1	12364190	A	G	downstream	ENSDARG00000057248	dist=266	.	.	0	27	19	7	2.71429
1	12364307	T	C	downstream	ENSDARG00000057248	dist=149	.	.	1	23	14	7	2
1	12364348	C	A	downstream	ENSDARG00000057248	dist=108	.	.	0	22	15	8	1.875
1	12364425	G	A	downstream	ENSDARG00000057248	dist=31	.	.	0	18	20	9	2.22222
1	12364584	C	T	UTR3	ENSDARG00000057248	ENSDART00000146067:c.*205G>A	.	.	0	34	13	10	1.3
1	12364607	A	G	UTR3	ENSDARG00000057248	ENSDART00000146067:c.*182T>C	.	.	0	31	14	13	1.07692
1	12364711	T	C	UTR3	ENSDARG00000057248	ENSDART00000146067:c.*78A>G	.	.	0	30	16	15	1.06667
1	12364819	T	C	exonic	ENSDARG00000057248	.	synonymous_SNV	ENSDARG00000057248:ENSDART00000079782:exon21:c.A2022G:p.A674A,ENSDARG00000057248:ENSDART00000146067:exon22:c.A2022G:p.A674A	0	22	17	11	1.54545
1	12365869	T	C	exonic	ENSDARG00000057248	.	synonymous_SNV	ENSDARG00000057248:ENSDART00000079782:exon19:c.A1854G:p.L618L,ENSDARG00000057248:ENSDART00000146067:exon20:c.A1854G:p.L618L	0	22	17	15	1.13333
1	12367529	G	A	exonic	ENSDARG00000057248	.	synonymous_SNV	ENSDARG00000057248:ENSDART00000079782:exon18:c.C1791T:p.F597F,ENSDARG00000057248:ENSDART00000146067:exon19:c.C1791T:p.F597F	0	17	17	6	2.83333
1	12373956	A	C	exonic	ENSDARG00000057248	.	nonsynonymous_SNV	ENSDARG00000057248:ENSDART00000079782:exon12:c.T957G:p.D319E,ENSDARG00000057248:ENSDART00000146067:exon13:c.T957G:p.D319E	0	18	12	9	1.33333
1	12392868	A	C	exonic	ENSDARG00000057248	.	synonymous_SNV	ENSDARG00000057248:ENSDART00000079782:exon2:c.T93G:p.S31S,ENSDARG00000057248:ENSDART00000134708:exon3:c.T93G:p.S31S,ENSDARG00000057248:ENSDART00000146067:exon3:c.T93G:p.S31S,ENSDARG00000057248:ENSDART00000144596:exon4:c.T93G:p.S31S	0	34	14	8	1.75
1	12393810	A	G	UTR5	ENSDARG00000057248	ENSDART00000146067:c.-758T>C	.	.	0	25	13	12	1.08333
1	12394263	T	C	UTR5	ENSDARG00000017985	ENSDART00000138622:c.-385T>C	.	.	1	23	19	9	2.11111
1	12394354	G	A	UTR5	ENSDARG00000017985	ENSDART00000139440:c.-294G>A	.	.	0	23	18	11	1.63636
1	12397542	C	T	UTR3	ENSDARG00000017985	ENSDART00000138622:c.*5C>T;ENSDART00000184296:c.*5C>T;ENSDART00000008127:c.*5C>T	.	.	0	22	18	14	1.28571
1	12397747	A	G	UTR3	ENSDARG00000017985	ENSDART00000138622:c.*210A>G;ENSDART00000184296:c.*210A>G;ENSDART00000008127:c.*210A>G	.	.	0	17	21	15	1.4
1	12398383	C	T	UTR3	ENSDARG00000017985	ENSDART00000184296:c.*846C>T	.	.	0	27	19	8	2.375
1	12398545	T	C	UTR3	ENSDARG00000017985	ENSDART00000184296:c.*1008T>C	.	.	0	25	8	5	1.6
1	12398575	A	C	UTR3	ENSDARG00000017985	ENSDART00000184296:c.*1038A>C	.	.	1	37	8	6	1.33333
1	12398666	A	T	UTR3	ENSDARG00000017985	ENSDART00000184296:c.*1129A>T	.	.	0	30	13	8	1.625
1	12398670	C	T	UTR3	ENSDARG00000017985	ENSDART00000184296:c.*1133C>T	.	.	0	31	13	8	1.625
1	12399152	G	A	UTR3	ENSDARG00000017985	ENSDART00000184296:c.*1615G>A	.	.	0	24	12	6	2
1	12399225	T	C	UTR3	ENSDARG00000017985	ENSDART00000184296:c.*1688T>C	.	.	0	26	17	8	2.125
1	12399234	T	C	UTR3	ENSDARG00000017985	ENSDART00000184296:c.*1697T>C	.	.	0	25	14	9	1.55556
1	12399303	C	A	UTR3	ENSDARG00000017985	ENSDART00000184296:c.*1766C>A	.	.	0	21	17	7	2.42857
1	12399371	C	T	UTR3	ENSDARG00000017985	ENSDART00000184296:c.*1834C>T	.	.	0	27	17	10	1.7
1	12400570	A	C	UTR3	ENSDARG00000017985	ENSDART00000184296:c.*3033A>C	.	.	0	40	22	13	1.69231
1	12400701	T	C	UTR3	ENSDARG00000017985	ENSDART00000184296:c.*3164T>C	.	.	0	17	15	10	1.5
1	12400779	T	G	UTR3	ENSDARG00000017985	ENSDART00000184296:c.*3242T>G	.	.	0	21	NA	NA	NA
1	12401156	G	A	downstream	ENSDARG00000017985	dist=373	.	.	0	25	14	11	1.27273
1	12401379	A	G	downstream	ENSDARG00000017985	dist=596	.	.	0	24	25	8	3.125
1	12401391	T	C	downstream	ENSDARG00000017985	dist=608	.	.	0	27	28	8	3.5
1	12401437	T	A	downstream	ENSDARG00000017985	dist=654	.	.	1	31	24	7	3.42857
1	12430980	C	G	upstream	ENSDARG00000113585	dist=348	.	.	0	22	11	9	1.22222
1	12431060	C	A	upstream	ENSDARG00000113585	dist=268	.	.	0	27	13	9	1.44444
1	12431119	C	A	upstream	ENSDARG00000113585	dist=209	.	.	0	34	11	7	1.57143
1	12431280	G	A	upstream	ENSDARG00000113585	dist=48	.	.	0	28	13	8	1.625
1	12431387	C	T	ncRNA_exonic	ENSDARG00000113585	.	.	.	0	25	20	8	2.5
1	12431418	C	T	ncRNA_exonic	ENSDARG00000113585	.	.	.	0	20	21	8	2.625
1	12431953	TT	GG	downstream	ENSDARG00000113585	dist=511	.	.	0	20	10	9	1.11111
1	12432047	G	A	downstream	ENSDARG00000113585	dist=605	.	.	0	20	NA	NA	NA
1	12432064	TC	AA	downstream	ENSDARG00000113585	dist=622	.	.	0	14	NA	NA	NA
1	12432074	G	A	downstream	ENSDARG00000113585	dist=632	.	.	0	15	NA	NA	NA
1	12432128	G	A	downstream	ENSDARG00000113585	dist=686	.	.	0	21	17	5	3.4
1	12432157	T	C	downstream	ENSDARG00000113585	dist=715	.	.	0	24	13	7	1.85714
1	12432176	G	A	downstream	ENSDARG00000113585	dist=734	.	.	0	27	14	6	2.33333
1	12432189	A	C	downstream	ENSDARG00000113585	dist=747	.	.	0	25	10	7	1.42857
1	12432411	T	A	downstream	ENSDARG00000113585	dist=969	.	.	0	19	7	4	1.75
1	12542614	G	A	upstream	ENSDARG00000106508	dist=745	.	.	0	35	17	11	1.54545
1	12542851	A	G	upstream	ENSDARG00000106508	dist=508	.	.	0	29	19	8	2.375
1	12542947	T	C	upstream	ENSDARG00000106508	dist=412	.	.	0	36	19	10	1.9
1	12543040	C	T	upstream	ENSDARG00000106508	dist=319	.	.	0	37	14	11	1.27273
1	12543094	C	T	upstream	ENSDARG00000106508	dist=265	.	.	0	49	13	12	1.08333
1	12543178	T	G	upstream	ENSDARG00000106508	dist=181	.	.	0	35	14	9	1.55556
1	12543193	C	T	upstream	ENSDARG00000106508	dist=166	.	.	0	34	16	11	1.45455
1	12543220	T	C	upstream	ENSDARG00000106508	dist=139	.	.	0	32	17	12	1.41667
1	12543345	A	G	upstream	ENSDARG00000106508	dist=14	.	.	0	37	NA	NA	NA
1	12543440	G	A	ncRNA_exonic	ENSDARG00000106508	.	.	.	1	35	21	16	1.3125
1	12543538	C	T	downstream	ENSDARG00000106508	dist=63	.	.	0	50	22	14	1.57143
1	12543738	C	T	downstream	ENSDARG00000106508	dist=263	.	.	0	23	21	14	1.5
1	12543787	C	T	downstream	ENSDARG00000106508	dist=312	.	.	0	30	19	13	1.46154
1	12551961	T	A	downstream	ENSDARG00000117227	dist=339	.	.	0	30	22	12	1.83333
1	12552160	T	A	downstream	ENSDARG00000117227	dist=140	.	.	0	27	NA	NA	NA
1	12552205	A	T	downstream	ENSDARG00000117227	dist=95	.	.	0	17	20	6	3.33333
1	12552581	A	T	ncRNA_exonic	ENSDARG00000117227	.	.	.	0	30	20	11	1.81818
1	12552631	T	C	ncRNA_exonic	ENSDARG00000117227	.	.	.	0	35	23	12	1.91667
1	12552653	G	A	ncRNA_exonic	ENSDARG00000117227	.	.	.	0	28	30	13	2.30769
1	12552724	GG	TT	ncRNA_exonic	ENSDARG00000117227	.	.	.	0	18	24	8	3
1	12552938	T	C	ncRNA_exonic	ENSDARG00000117227	.	.	.	0	22	20	13	1.53846
1	12553543	G	T	ncRNA_exonic	ENSDARG00000117227	.	.	.	0	15	10	3	3.33333
1	12553545	A	T	ncRNA_exonic	ENSDARG00000117227	.	.	.	0	15	10	3	3.33333
1	12553552	A	G	ncRNA_exonic	ENSDARG00000117227	.	.	.	0	15	8	5	1.6
1	12553572	C	T	ncRNA_exonic	ENSDARG00000117227	.	.	.	0	13	10	4	2.5
1	12553625	T	C	ncRNA_exonic	ENSDARG00000117227	.	.	.	0	3	NA	NA	NA
1	12553746	A	T	ncRNA_exonic	ENSDARG00000117227	.	.	.	1	28	12	5	2.4
1	12554210	G	A	ncRNA_exonic	ENSDARG00000117227	.	.	.	0	28	18	9	2
1	12680345	C	T	upstream	ENSDARG00000117227	dist=828	.	.	0	29	12	7	1.71429
1	12735009	G	T	upstream	ENSDARG00000116228	dist=911	.	.	0	3	NA	NA	NA
1	12735270	A	T	upstream	ENSDARG00000116228	dist=650	.	.	0	4	NA	NA	NA
1	12735279	G	A	upstream	ENSDARG00000116228	dist=641	.	.	0	4	NA	NA	NA
1	12735282	T	A	upstream	ENSDARG00000116228	dist=638	.	.	0	4	NA	NA	NA
1	12735290	TT	CA	upstream	ENSDARG00000116228	dist=629	.	.	0	4	NA	NA	NA
1	12735294	T	C	upstream	ENSDARG00000116228	dist=626	.	.	0	4	NA	NA	NA
1	12762754	C	A	upstream	ENSDARG00000099729	dist=707	.	.	0	45	23	13	1.76923
1	12762798	A	T	upstream	ENSDARG00000099729	dist=663	.	.	0	34	NA	NA	NA
1	12762815	AA	GC	upstream	ENSDARG00000099729	dist=645	.	.	0	24	23	9	2.55556
1	12762819	C	T	upstream	ENSDARG00000099729	dist=642	.	.	0	26	23	9	2.55556
1	12762845	C	T	upstream	ENSDARG00000099729	dist=616	.	.	0	23	28	13	2.15385
1	12762852	G	T	upstream	ENSDARG00000099729	dist=609	.	.	0	21	26	12	2.16667
1	12763053	A	T	upstream	ENSDARG00000099729	dist=408	.	.	0	34	12	8	1.5
1	12764318	C	A	exonic	ENSDARG00000099729	.	synonymous_SNV	ENSDARG00000099729:ENSDART00000180121:exon1:c.C399A:p.A133A,ENSDARG00000099729:ENSDART00000189465:exon1:c.C399A:p.A133A	0	22	14	8	1.75
1	12765416	C	T	exonic	ENSDARG00000099729	.	synonymous_SNV	ENSDARG00000099729:ENSDART00000180121:exon1:c.C1497T:p.S499S,ENSDARG00000099729:ENSDART00000189465:exon1:c.C1497T:p.S499S	0	23	27	11	2.45455
1	12765422	C	T	exonic	ENSDARG00000099729	.	synonymous_SNV	ENSDARG00000099729:ENSDART00000180121:exon1:c.C1503T:p.N501N,ENSDARG00000099729:ENSDART00000189465:exon1:c.C1503T:p.N501N	0	24	28	11	2.54545
1	12765515	A	G	exonic	ENSDARG00000099729	.	synonymous_SNV	ENSDARG00000099729:ENSDART00000180121:exon1:c.A1596G:p.L532L,ENSDARG00000099729:ENSDART00000189465:exon1:c.A1596G:p.L532L	0	20	22	7	3.14286
1	12765915	A	C	exonic	ENSDARG00000099729	.	synonymous_SNV	ENSDARG00000099729:ENSDART00000180121:exon1:c.A1996C:p.R666R,ENSDARG00000099729:ENSDART00000189465:exon1:c.A1996C:p.R666R	0	24	17	14	1.21429
1	12793066	C	T	exonic	ENSDARG00000099729	.	nonsynonymous_SNV	ENSDARG00000099729:ENSDART00000165785:exon4:c.C284T:p.A95V	0	28	11	9	1.22222
1	12793403	G	A	UTR3	ENSDARG00000099729	ENSDART00000180121:c.*46G>A;ENSDART00000162652:c.*46G>A	.	.	0	13	5	4	1.25
1	12793526	A	T	UTR3	ENSDARG00000099729	ENSDART00000162652:c.*169A>T	.	.	0	25	14	8	1.75
1	12796631	C	A	UTR3	ENSDARG00000099729	ENSDART00000165785:c.*19C>A	.	.	0	31	NA	NA	NA
1	12796975	GT	TA	UTR3	ENSDARG00000099729	ENSDART00000165785:c.*363_*364delinsTA	.	.	0	20	15	7	2.14286
1	12797078	C	T	UTR3	ENSDARG00000099729	ENSDART00000165785:c.*466C>T	.	.	0	23	12	6	2
1	12797126	A	G	UTR3	ENSDARG00000099729	ENSDART00000165785:c.*514A>G	.	.	0	24	12	7	1.71429
1	12797152	T	C	UTR3	ENSDARG00000099729	ENSDART00000165785:c.*540T>C	.	.	0	17	11	6	1.83333
1	12797597	A	C	downstream	ENSDARG00000099729	dist=187	.	.	0	22	24	8	3
1	12797601	A	G	downstream	ENSDARG00000099729	dist=191	.	.	0	22	23	8	2.875
1	12797691	GC	TT	downstream	ENSDARG00000099729	dist=281	.	.	0	7	NA	NA	NA
1	12797706	A	T	downstream	ENSDARG00000099729	dist=296	.	.	0	5	NA	NA	NA
1	12847086	A	T	upstream	ENSDARG00000105122	dist=975	.	.	0	18	24	11	2.18182
1	12930517	AA	GG	upstream	ENSDARG00000098668	dist=928	.	.	0	21	14	8	1.75
1	12930730	T	A	upstream	ENSDARG00000098668	dist=716	.	.	0	33	19	12	1.58333
1	12930761	G	A	upstream	ENSDARG00000098668	dist=685	.	.	0	34	24	9	2.66667
1	12930929	A	T	upstream	ENSDARG00000098668	dist=517	.	.	0	20	13	9	1.44444
1	12930934	A	G	upstream	ENSDARG00000098668	dist=512	.	.	0	19	12	8	1.5
1	12930941	A	T	upstream	ENSDARG00000098668	dist=505	.	.	0	19	13	8	1.625
1	12930951	A	T	upstream	ENSDARG00000098668	dist=495	.	.	0	20	14	8	1.75
1	12931162	A	G	upstream	ENSDARG00000098668	dist=284	.	.	0	28	17	9	1.88889
1	12931223	T	C	upstream	ENSDARG00000098668	dist=223	.	.	0	25	14	12	1.16667
1	12931378	C	T	upstream	ENSDARG00000098668	dist=68	.	.	0	22	12	10	1.2
1	12931674	A	C	ncRNA_exonic	ENSDARG00000098668	.	.	.	0	30	16	10	1.6
1	12936036	A	G	ncRNA_exonic	ENSDARG00000098668	.	.	.	0	29	17	8	2.125
1	12936156	G	A	ncRNA_exonic	ENSDARG00000098668	.	.	.	1	12	13	8	1.625
1	12936319	T	A	ncRNA_exonic	ENSDARG00000098668	.	.	.	0	14	7	6	1.16667
1	12936393	C	A	ncRNA_exonic	ENSDARG00000098668	.	.	.	0	3	NA	NA	NA
1	12936538	G	A	ncRNA_exonic	ENSDARG00000098668	.	.	.	0	16	12	7	1.71429
1	12936664	G	A	ncRNA_exonic	ENSDARG00000098668	.	.	.	0	19	24	14	1.71429
1	12936961	A	T	ncRNA_exonic	ENSDARG00000098668	.	.	.	0	35	26	11	2.36364
1	12936992	T	A	ncRNA_exonic	ENSDARG00000098668	.	.	.	0	32	25	9	2.77778
1	12937055	A	G	ncRNA_exonic	ENSDARG00000098668	.	.	.	0	7	NA	NA	NA
1	12937071	TC	AA	ncRNA_exonic	ENSDARG00000098668	.	.	.	0	7	NA	NA	NA
1	12937083	G	A	ncRNA_exonic	ENSDARG00000098668	.	.	.	0	7	NA	NA	NA
1	12937085	C	T	ncRNA_exonic	ENSDARG00000098668	.	.	.	0	7	NA	NA	NA
1	12937165	A	G	downstream	ENSDARG00000098668	dist=76	.	.	0	34	26	13	2
1	12937201	A	T	downstream	ENSDARG00000098668	dist=112	.	.	0	35	31	13	2.38462
1	12937223	A	C	downstream	ENSDARG00000098668	dist=134	.	.	0	30	26	13	2
1	12937226	G	A	downstream	ENSDARG00000098668	dist=137	.	.	0	30	26	12	2.16667
1	12937228	C	T	downstream	ENSDARG00000098668	dist=139	.	.	0	30	25	12	2.08333
1	12937259	T	A	downstream	ENSDARG00000098668	dist=170	.	.	0	37	26	13	2
1	12937274	A	G	downstream	ENSDARG00000098668	dist=185	.	.	0	29	NA	NA	NA
1	12937321	G	A	downstream	ENSDARG00000098668	dist=232	.	.	0	27	28	9	3.11111
1	12937425	G	T	downstream	ENSDARG00000098668	dist=336	.	.	0	17	10	5	2
1	12937432	C	T	downstream	ENSDARG00000098668	dist=343	.	.	0	17	10	5	2
1	12937436	C	T	downstream	ENSDARG00000098668	dist=347	.	.	0	17	11	5	2.2
1	12937483	T	C	downstream	ENSDARG00000098668	dist=394	.	.	0	20	11	4	2.75
1	12937493	A	G	downstream	ENSDARG00000098668	dist=404	.	.	0	20	8	7	1.14286
1	12937499	A	C	downstream	ENSDARG00000098668	dist=410	.	.	0	21	8	7	1.14286
1	12937534	A	G	downstream	ENSDARG00000098668	dist=445	.	.	0	21	12	7	1.71429
1	12937632	CA	AG	downstream	ENSDARG00000098668	dist=543	.	.	1	29	19	10	1.9
1	12937635	G	A	downstream	ENSDARG00000098668	dist=546	.	.	0	29	19	11	1.72727
1	12937654	G	A	downstream	ENSDARG00000098668	dist=565	.	.	0	38	20	10	2
1	12937705	C	A	downstream	ENSDARG00000098668	dist=616	.	.	0	40	28	9	3.11111
1	12937805	T	C	downstream	ENSDARG00000098668	dist=716	.	.	0	22	NA	NA	NA
1	12937809	AG	CC	downstream	ENSDARG00000098668	dist=720	.	.	0	21	NA	NA	NA
1	13002048	C	A	upstream	ENSDARG00000098053	dist=930	.	.	0	23	16	9,9	1.77778
1	13002370	C	A	upstream	ENSDARG00000098053	dist=608	.	.	0	20	24	13	1.84615
1	13002609	TA	CT	upstream	ENSDARG00000098053	dist=368	.	.	0	21	27	10	2.7
1	13002614	AT	TG	upstream	ENSDARG00000098053	dist=363	.	.	0	21	22	15	1.46667
1	13003085	A	G	downstream	ENSDARG00000098053	dist=18	.	.	0	23	13	8,7	1.625
1	13003315	A	G	downstream	ENSDARG00000098053	dist=248	.	.	0	28	21	7	3
1	13003387	G	A	downstream	ENSDARG00000098053	dist=320	.	.	0	36	14	5	2.8
1	13003480	G	A	downstream	ENSDARG00000098053	dist=413	.	.	0	28	11	4	2.75
1	13003542	C	T	downstream	ENSDARG00000098053	dist=475	.	.	0	29	10	8	1.25
1	13003589	A	G	downstream	ENSDARG00000098053	dist=522	.	.	0	29	11	8	1.375
1	13003611	G	T	downstream	ENSDARG00000098053	dist=544	.	.	0	28	11	8	1.375
1	13003643	T	A	downstream	ENSDARG00000098053	dist=576	.	.	0	28	9	8	1.125
1	13004007	C	T	downstream	ENSDARG00000098053	dist=940	.	.	1	26	8	7	1.14286
1	13076865	G	A	downstream	ENSDARG00000102604	dist=602	.	.	0	32	9	7	1.28571
1	13076888	C	A	downstream	ENSDARG00000102604	dist=579	.	.	1	34	11	9	1.22222
1	13076939	A	G	downstream	ENSDARG00000102604	dist=528	.	.	0	41	12	11	1.09091
1	13076950	A	G	downstream	ENSDARG00000102604	dist=517	.	.	0	38	10	9	1.11111
1	13077216	A	G	downstream	ENSDARG00000102604	dist=251	.	.	0	25	12	11	1.09091
1	13077285	C	T	downstream	ENSDARG00000102604	dist=182	.	.	0	28	17	14	1.21429
1	13077309	AC	CA	downstream	ENSDARG00000102604	dist=157	.	.	0	25	15	14	1.07143
1	13077316	A	G	downstream	ENSDARG00000102604	dist=151	.	.	0	27	16	12	1.33333
1	13077609	A	G	ncRNA_exonic	ENSDARG00000102604	.	.	.	0	18	10	9	1.11111
1	13180719	G	C	ncRNA_exonic	ENSDARG00000102604	.	.	.	0	23	16	5	3.2
1	13203975	C	G	upstream	ENSDARG00000102604	dist=64	.	.	1	17	22	13	1.69231
1	13204154	A	G	upstream	ENSDARG00000102604	dist=243	.	.	0	28	20	12	1.66667
1	13204219	T	C	upstream	ENSDARG00000102604	dist=308	.	.	0	19	22	10	2.2
1	13204591	A	C	upstream	ENSDARG00000102604	dist=680	.	.	0	31	17	10	1.7
1	13204616	T	A	upstream	ENSDARG00000102604	dist=705	.	.	0	37	22	9	2.44444
1	13204643	A	C	upstream	ENSDARG00000102604	dist=732	.	.	0	39	23	7	3.28571
1	13204646	T	A	upstream	ENSDARG00000102604	dist=735	.	.	0	40	23	7	3.28571
1	13204663	G	T	upstream	ENSDARG00000102604	dist=752	.	.	0	42	22	6	3.66667
1	13259861	C	T	downstream	ENSDARG00000089805	dist=948	.	.	0	33	10	5	2
1	13260778	C	A	downstream	ENSDARG00000089805	dist=31	.	.	0	20	23	10	2.3
1	13260793	C	T	downstream	ENSDARG00000089805	dist=16	.	.	0	20	22	10	2.2
1	13261049	T	C	UTR3	ENSDARG00000089805	ENSDART00000127838:c.*687A>G	.	.	0	27	NA	NA	NA
1	13261793	A	G	exonic	ENSDARG00000089805	.	synonymous_SNV	ENSDARG00000089805:ENSDART00000127838:exon4:c.T3351C:p.D1117D,ENSDARG00000089805:ENSDART00000193663:exon4:c.T3315C:p.D1105D	0	23	12	10	1.2
1	13262126	A	G	exonic	ENSDARG00000089805	.	synonymous_SNV	ENSDARG00000089805:ENSDART00000127838:exon4:c.T3018C:p.Y1006Y,ENSDARG00000089805:ENSDART00000193663:exon4:c.T2982C:p.Y994Y	1	20	25	9	2.77778
1	13268656	T	A	exonic	ENSDARG00000089805	.	synonymous_SNV	ENSDARG00000089805:ENSDART00000127838:exon1:c.A1995T:p.T665T,ENSDARG00000089805:ENSDART00000193663:exon1:c.A1995T:p.T665T	1	27	16	13	1.23077
1	13268713	C	A	exonic	ENSDARG00000089805	.	nonsynonymous_SNV	ENSDARG00000089805:ENSDART00000127838:exon1:c.G1938T:p.E646D,ENSDARG00000089805:ENSDART00000193663:exon1:c.G1938T:p.E646D	0	32	17	16	1.0625
1	13270578	A	G	exonic	ENSDARG00000089805	.	nonsynonymous_SNV	ENSDARG00000089805:ENSDART00000127838:exon1:c.T73C:p.Y25H,ENSDARG00000089805:ENSDART00000193663:exon1:c.T73C:p.Y25H	0	29	16	12	1.33333
1	13271348	G	A	UTR5	ENSDARG00000089805	ENSDART00000127838:c.-698C>T	.	.	1	21	23	17	1.35294
1	13271638	T	C	upstream	ENSDARG00000089805	dist=69	.	.	1	28	15	4	3.75
1	13271647	C	A	upstream	ENSDARG00000089805	dist=78	.	.	1	25	NA	NA	NA
1	13271659	GA	TT	upstream	ENSDARG00000089805	dist=90	.	.	1	19	NA	NA	NA
1	13271882	A	G	upstream	ENSDARG00000089805	dist=313	.	.	1	24	13	8	1.625
1	13271886	T	C	upstream	ENSDARG00000089805	dist=317	.	.	1	23	13	8	1.625
1	13271929	G	A	upstream	ENSDARG00000089805	dist=360	.	.	1	31	14	12	1.16667
1	13271946	C	T	upstream	ENSDARG00000089805	dist=377	.	.	0	22	11	9	1.22222
1	13271948	C	T	upstream	ENSDARG00000089805	dist=379	.	.	0	21	11	9	1.22222
1	13271954	TT	AA	upstream	ENSDARG00000089805	dist=385	.	.	0	18	16	9	1.77778
1	13272001	T	C	upstream	ENSDARG00000089805	dist=432	.	.	1	25	17	11	1.54545
1	13272005	A	G	upstream	ENSDARG00000089805	dist=436	.	.	1	25	17	11	1.54545
1	13272016	T	C	upstream	ENSDARG00000089805	dist=447	.	.	1	21	17	8	2.125
1	13272024	T	G	upstream	ENSDARG00000089805	dist=455	.	.	1	18	19	7	2.71429
1	13272030	TT	AA	upstream	ENSDARG00000089805	dist=461	.	.	1	11	NA	NA	NA
1	13272038	T	C	upstream	ENSDARG00000089805	dist=469	.	.	1	9	NA	NA	NA
1	13272048	G	T	upstream	ENSDARG00000089805	dist=479	.	.	1	8	NA	NA	NA
1	13272060	C	G	upstream	ENSDARG00000089805	dist=491	.	.	1	8	NA	NA	NA
1	13272197	GA	AC	upstream	ENSDARG00000089805	dist=628	.	.	0	20	17	9	1.88889
1	13373278	A	G	downstream	ENSDARG00000117726	dist=672	.	.	1	24	18	9	2
1	13373343	G	A	downstream	ENSDARG00000117726	dist=607	.	.	1	23	18	7	2.57143
1	13373345	G	A	downstream	ENSDARG00000117726	dist=605	.	.	1	23	18	8	2.25
1	13373485	G	T	downstream	ENSDARG00000117726	dist=465	.	.	1	33	21	10	2.1
1	13373534	C	G	downstream	ENSDARG00000117726	dist=416	.	.	1	38	20	9	2.22222
1	13373551	C	T	downstream	ENSDARG00000117726	dist=399	.	.	1	38	21	10	2.1
1	13373578	T	C	downstream	ENSDARG00000117726	dist=372	.	.	1	34	22	12	1.83333
1	13373677	G	T	downstream	ENSDARG00000117726	dist=273	.	.	0	30	15	13	1.15385
1	13373823	G	A	downstream	ENSDARG00000117726	dist=127	.	.	0	29	8	6	1.33333
1	13373829	T	A	downstream	ENSDARG00000117726	dist=121	.	.	0	31	11	6	1.83333
1	13373998	C	T	ncRNA_exonic	ENSDARG00000117726	.	.	.	0	22	17	14	1.21429
1	13374059	G	T	ncRNA_exonic	ENSDARG00000117726	.	.	.	0	22	16	13	1.23077
1	13374124	T	C	ncRNA_exonic	ENSDARG00000117726	.	.	.	0	22	19	11	1.72727
1	13374145	A	T	ncRNA_exonic	ENSDARG00000117726	.	.	.	0	26	18	11	1.63636
1	13374210	G	T	ncRNA_exonic	ENSDARG00000117726	.	.	.	0	28	19	9	2.11111
1	13374218	T	A	ncRNA_exonic	ENSDARG00000117726	.	.	.	1	31	18	9	2
1	13374226	T	C	ncRNA_exonic	ENSDARG00000117726	.	.	.	1	28	17	9	1.88889
1	13374231	T	G	ncRNA_exonic	ENSDARG00000117726	.	.	.	1	27	17	10	1.7
1	13374383	A	T	ncRNA_exonic	ENSDARG00000117726	.	.	.	0	26	NA	NA	NA
1	13493737	T	C	ncRNA_exonic	ENSDARG00000117726	.	.	.	0	27	18	8	2.25
1	13493873	C	T	ncRNA_exonic	ENSDARG00000117726	.	.	.	1	21	14	7	2
1	13596340	G	C	ncRNA_exonic	ENSDARG00000117541	.	.	.	0	20	9	8	1.125
1	13678115	A	C	ncRNA_exonic	ENSDARG00000117726	.	.	.	0	35	20	14	1.42857
1	13679171	C	A	upstream	ENSDARG00000117726	dist=958	.	.	0	21	15	13	1.15385
1	13679173	G	A	upstream	ENSDARG00000117726	dist=960	.	.	0	19	15	13	1.15385
1	13679176	G	A	upstream	ENSDARG00000117726	dist=963	.	.	0	19	14	13	1.07692
1	13782465	T	G	downstream	ENSDARG00000112668	dist=465	.	.	1	37	24	10	2.4
1	13782470	T	C	downstream	ENSDARG00000112668	dist=460	.	.	1	39	23	10	2.3
1	13782784	C	G	downstream	ENSDARG00000112668	dist=146	.	.	1	36	19	11	1.72727
1	13782967	A	G	ncRNA_exonic	ENSDARG00000112668	.	.	.	0	26	18	11	1.63636
1	13783137	T	A	upstream	ENSDARG00000112668	dist=91	.	.	0	21	18	7	2.57143
1	13783453	C	T	upstream	ENSDARG00000112668	dist=407	.	.	0	37	8	7	1.14286
1	13783744	G	T	upstream	ENSDARG00000112668	dist=698	.	.	0	32	17	15	1.13333
1	13783890	T	A	upstream	ENSDARG00000112668	dist=844	.	.	0	29	23	10	2.3
1	13783892	C	T	upstream	ENSDARG00000112668	dist=846	.	.	0	28	22	9	2.44444
1	13874858	A	G	downstream	ENSDARG00000110084	dist=947	.	.	0	35	30	10	3
1	13875506	A	G	downstream	ENSDARG00000110084	dist=299	.	.	0	29	14	13	1.07692
1	13875508	C	T	downstream	ENSDARG00000110084	dist=297	.	.	0	28	14	13	1.07692
1	13876201	C	T	upstream	ENSDARG00000110084	dist=280	.	.	1	34	18	16	1.125
1	13876532	G	T	upstream	ENSDARG00000110084	dist=611	.	.	1	39	17	7	2.42857
1	13876910	G	A	upstream	ENSDARG00000110084	dist=989	.	.	0	25	16	10	1.6
1	13930705	C	A	UTR5	ENSDARG00000078525	ENSDART00000111026:c.-17228C>A	.	.	1	13	9	8	1.125
[truncated: 1,031 more rows]

## Sheet: 2b
Chr	Coord	Ref	Alt	Func.refGene	Gene.refGene	GeneDetail.refGene	ExonicFunc.refGene	AAChange.refGene	mut.ref	mut.alt	wt.ref	wt.alt	ratio	SIFT
[truncated: 620 more rows]

[truncated: 32 more sheets: 3a, 3b, 4a, 4b, 5a, 5b, 6a, 6b, 7a, 7b, 8a, 8b, 9a, 9b, 10a, 10b, 11a, 11b, 12a, 12b …]
