# Supplementary material for: Phenotype to genotype: A new and rapid approach using whole-genome sequencing
Source: PLoS Genet. 2025 Jul 14;21(7):e1011702. doi: 10.1371/journal.pgen.1011702 (PMC12273961; doi:10.1371/journal.pgen.1011702)
Supplement: S6 File – — (XLSX) [file pgen.1011702.s014.xlsx]

## Sheet: Key
mutant	background	bulk	coverage	calculation	dataset				Columns
arches	AB	4x5	30X	SNPindex	1				RO_mut	reference allele count in mutant sample
arches	WIK	4x5	30X	SNPindex	2				AO_mut	alternative allele count in mutant sample
arches	WIK	1x28	30X	SNPindex	3				RO_wt	reference allele count in wild-type sample
arches	WIK	3x10	30X	SNPindex	4				AO_wt	alternative allele count in wild-type sample
arches	WIK	NA	30X	SNPindex	5				chr	chromosome
arches	WIK	3x10	60X	SNPindex	6				pos	coordinate
arches	WIK	3x10	15X	SNPindex	7				RO_seq	reference sequence
arches	WIK	3x10	5X	SNPindex	8				AO_seq	alternative sequence
olympic	AB	3x10	30X	SNPindex	9				delta	indel size
olympic	WIK	3x10	30X	SNPindex	10
olympic	WIK	3x10	15X	SNPindex	11
olympic	WIK	3x10	5X	SNPindex	12
teton	AB	2x15	30X	SNPindex	13
teton	WIK	2x15	30X	SNPindex	14
teton	WIK	2x15	15X	SNPindex	15
teton	WIK	2x15	5X	SNPindex	16
vns	maize		17X	SNPindex	17
zion	AB		30X	SNPindex	18

## Sheet: 1
RO_mut	AO_mut	RO_wt	AO_wt	chr	pos	RO_seq	AO_seq	delta
0	5	1	2	1	1990127	GCTATC	GT	-4
1	12	2	6	1	1992177	TTAT	TT	-2
1	14	2	13	1	1992334	GTTTTTATTAATG	GTTTTATTAATG	-1
0	15	2	7	1	1993476	TAT	TATTTAGGCAT	8
1	3	6	3	1	1994053	CTTTTTTTTTCGC	CTTTTTTTTTTCGC	1
0	10	1	8	1	1999612	ATTTTTTAAATG	ATTTTTAAATG	-1
1	9	2	6	1	2000440	CTTTTATTC	CTTTTTATTC	1
1	6	3	2	1	2006229	TGTTTGGTTTGGTTTTGTTTTA	TGTTTGGTTTTGTTTTA	-5
0	9	1	3	1	2006349	GTTTTTGTTTTGTTTTGTAA	GTTTTTTGTTTTGTTTTGTAA	1
1	2	2	4	1	2018260	CAAAAAATAGT	CAAAAATAGT	-1
1	16	1	2	1	2019198	TTTTTACTAGTAAACTACT	TT	-17
1	8	3	2	1	2019930	TAG	TG	-1
1	3	2	9	1	2021734	TCATTCATAC	TC	-8
0	6	2	2	1	2022190	AGGCGT	AAGCGGGCGT	4
0	6	2	5	1	2022274	AGTA	AGTGTA	2
0	17	1	7	1	2022615	GTTTTTTTTCGTG	GTTTTTTTTTCGTG	1
1	7	2	2	1	2022741	CAAAGGAAGAT	CAATGAAGAT	-1
1	11	2	8	1	2022757	GAAAAATG	GAAAAAATG	1
1	20	3	9	1	2022950	TAT	TT	-1
1	6	2	2	1	2031762	ATTTTTTTTTTTTTGCAA	ATTTTTTTTTTGCAA	-3
1	9	11	4	1	2033922	TTTCTTA	TTTA	-3
0	9	2	4	1	2041053	GTTTAG	GTTTTAG	1
0	13	2	5	1	2046807	CTTTTTTTAAAG	CTTTTTTTTAAAG	1
1	10	4	3	1	2050577	GTTTTTTAATTTTTTAAAG	GTTTTTTTAATTTTTTAAAG	1
0	6	6	4	1	2077176	ATTTTTAC	ATTTTAC	-1
1	9	3	5	1	2087572	AGGGAAA	AGGAAA	-1
0	10	1	5	1	2092594	ACG	ATGCG	2
1	7	1	5	1	2097569	GTATGT	GTGT	-2
1	5	2	9	1	2099907	TAT	TAAT	1
0	13	11	5	1	2102267	TAACC	TAAACC	1
1	11	4	5	1	2103875	TAAAAAATG	TAAAAAAATG	1
0	9	2	5	1	2107932	GAAAATAATAG	GAAATAATAG	-1
1	2	6	2	1	2107972	GAAAAATGACAA	GA	-10
1	13	7	5	1	2110465	CTTTTCTCA	CTTTCTCA	-1
1	8	1	5	1	2126016	GTTTTTAAG	GTTTTTTAAG	1
1	16	3	6	1	2134636	GCA	GA	-1
0	6	2	4	1	2135670	ATTCTTTTCA	ATTCTTTCTTTTCA	4
1	7	1	3	1	2142513	GTTTTATTTGA	GTTTTTATTTGA	1
1	10	2	6	1	2157397	CAAAAAAAAACATG	CAAAAAAAAAACATG	1
1	7	1	5	1	2157615	ATTTTTTGTGGC	ATTTTTTTGTGGC	1
0	10	2	10	1	2158931	GTTTTTCCG	GTTTTCCG	-1
1	4	4	3	1	2161232	TTAT	TT	-2
1	9	1	3	1	2163178	AAG	AAGCAG	3
1	17	2	5	1	2165600	CCATTCTC	CCATTCTCATTCTC	6
0	4	1	6	1	2169208	GGT	GGTATTAACGT	8
1	3	2	2	1	2169368	TTGT	TT	-2
0	7	3	5	1	2174028	TTAG	TG	-2
1	6	5	5	1	2174038	ATTTTTCCA	ATTTTTTCCA	1
1	9	1	2	1	2174411	CATCTATCTATCTA	CATCTATCTA	-4
1	10	2	2	1	2187288	CCA	CCTCA	2
0	16	2	10	1	2205865	AAAAAAGT	AAGAAAAAGT	2
1	12	2	7	1	2212783	TTAGTAGG	TTAGG	-3
0	10	1	4	1	2214157	GTGTTTGTTTGTTTGTTTGTGC	GTGTTTGTTTGTTTGTGC	-4
0	4	1	3	1	2214644	TACACACACACACACACACACT	TACACACACACT	-10
0	8	2	3	1	2215209	TAAAAAAAAAAAGACT	TAAAAAAAAAAAAGACT	1
1	11	2	9	1	2234244	TGT	TT	-1
1	15	3	8	1	2237992	CAGAA	CA	-3
1	8	2	8	1	2241146	CAAAAAAGGC	CAAAAAAAGGC	1
0	8	2	3	1	2243693	CTTTTTTTATGTC	CTTTTTTATGTC	-1
1	8	4	4	1	2244657	TAAAAAGT	TAAAAAATT	1
0	13	2	10	1	2250204	TTAATAATAATTT	TTAATAATTT	-3
1	10	1	5	1	2256146	ACT	ACCT	1
1	11	3	5	1	2257181	GAATAAAC	GCAATAAAC	1
1	3	1	9	1	2257928	CAC	CAAAC	2
0	17	2	11	1	2259658	GAAAAAACT	GAAAAAAAAA	1
0	12	2	9	1	2259709	TGCT	TT	-2
0	7	6	5	1	2269233	TCA	TCTCCA	3
0	4	8	3	1	2270285	GTGATGAT	GTGAT	-3
1	7	2	3	1	2277259	TGAA	TA	-2
1	4	1	3	1	2279294	ACTC	ACTCTC	2
1	12	1	21	1	2280177	AATTA	AATTATTA	3
0	5	1	9	1	2282792	AATTT	AT	-3
1	9	1	8	1	2283095	AAT	AACTGAT	4
1	12	7	6	1	2285042	AATT	AATATT	2
0	11	3	3	1	2289115	TAACAAACAAAG	TAAACAAAG	-3
0	5	2	4	1	2294712	CATA	CA	-2
1	4	1	6	1	2294868	ATTTTTTTTGTAG	ATTTTTTTTTGTAG	1
1	4	7	6	1	2295586	CAG	CAAAG	2
0	7	1	7	1	2295637	CTGT	CTGTGT	2
1	8	2	4	1	2298708	ACA	AA	-1
0	10	7	3	1	2299878	TT	TAAA	2
0	12	1	8	1	2300066	CTAT	CT	-2
1	8	4	4	1	2306171	ATTTTTTTCTCA	ATTTTTTTTCTCA	1
1	8	3	4	1	2312463	CTTTTTTATTGG	CTTTTTTTATTGG	1
1	16	5	6	1	2314458	CTTCTTA	CTTTCTTA	1
0	3	6	3	1	2321573	ATTTCTA	ATTTTTTA	1
1	6	6	7	1	2327315	AATATATTTTTG	AATATTTTTG	-2
0	4	1	3	1	2329869	CAAACT	CACT	-2
1	6	1	5	1	2364548	AGGTT	AGTT	-1
1	9	1	6	1	2365777	ATTTTTTATAC	ATTTTTTTATAC	1
0	7	2	3	1	2365810	ATTTTAG	ATTAG	-2
1	9	4	4	1	2366055	TTAT	TTATAT	2
0	4	3	3	1	2366172	CGTCAGTG	CG	-6
0	6	1	3	1	2369853	GTTTTTCCCA	GTTTTTTCCCA	1
0	4	2	3	1	2382564	TAAAAAGAAATG	TAAAAGAAATA	-1
1	9	2	3	1	2394496	GTTTTTTTTGTGTTTTGAC	GTTTTTTTTTGTGTTTTGAC	1
0	5	2	4	1	2399666	CTTTTTAATTG	CTTTAAATTG	-1
1	12	3	3	1	2402088	CTC	CA	-1
1	9	1	3	1	2406622	TAAACCACT	TAGAAACCACT	2
1	6	4	5	1	2417317	ATTTTAATTG	ATTTAATTG	-1
1	2	6	4	1	2419104	CAAAGAGC	CAAAAGAGC	1
0	5	3	10	1	2423429	TCG	TG	-1
1	4	2	2	1	2427351	ATTTTGGTTTGC	ATTTTTTTTTTGC	1
1	12	1	6	1	2458360	AAAATATC	AATATCAAATATC	5
0	8	1	6	1	2458381	GC	GTCT	2
1	9	3	2	1	2458767	GTTTTTTAAAG	GTTTTTTTAAAG	1
1	20	5	9	1	2460269	GAAAACT	GAAAAACT	1
1	9	4	2	1	2465789	AAGAGAGAGT	AAGAGAGT	-2
0	3	1	2	1	2466791	ATGTGTGTGTGTGTA	ATGTGTGTGTGTGTGTA	2
0	5	2	3	1	2467379	AGTGTGTGTGTGA	AGTGTGTGTGTGTGTGA	4
0	4	1	3	1	2471791	ATTTTTTTTACC	ATTTTTAAACC	-1
0	12	2	4	1	2484023	TAAAAAGC	TAAAAGC	-1
0	3	3	2	1	2484491	ATGTTTTTT	ATGTTTTTTGTTTTTT	7
1	18	7	9	1	2496474	ATGT	AT	-2
1	8	7	6	1	2496520	TAT	TT	-1
1	15	2	7	1	2514089	CTAAGCATT	CT	-7
1	7	1	10	1	2514135	GAAAAAATAATG	GAAAAAAATAATG	1
1	4	3	2	1	2516321	GAAAAAAGC	GAAAAAAAGC	1
1	5	3	2	1	2516971	TAAAAAACT	TAAAAACT	-1
1	11	1	4	1	2523529	TTC	TTGTC	2
0	4	3	2	1	2525539	TGCGCA	TA	-4
1	7	1	3	1	2526903	GAAAAAAAATCC	GAGAAAAGAAAGTCC	3
1	5	6	2	1	2527974	TAT	TTTAAAT	4
0	8	1	3	1	2547183	CAAATG	CATG	-2
1	5	1	2	1	2557329	CTTTAG	CTTTTAG	1
0	12	4	2	1	2566071	ATTTTTTAAG	ATTTTTTTAAG	1
0	13	8	7	1	2566185	TCA	TCCA	1
1	3	2	2	1	2574276	GTTCA	GTCA	-1
1	5	2	6	1	2576216	AAATGAATGA	AAATGAATGAATGA	4
1	8	4	3	1	2584397	ATGTT	AA	-3
0	4	7	3	1	2587737	GAT	GT	-1
0	3	7	3	1	2587740	TGA	TGGTCGA	4
1	12	4	8	1	2592083	AT	AGCA	2
0	7	2	2	1	2592871	TAAAAATC	TAAAAAAATC	2
0	4	3	2	1	2600420	GGGAT	GCGGAT	1
1	9	7	9	1	2605664	CAATC	CAAATC	1
0	5	1	2	1	2605738	GTAAATAAATAAATAAATAAATAAATAAG	GTAAATAAATAAATAAATAAG	-8
1	16	1	5	1	2612082	TAA	TT	-1
0	5	2	3	1	2612207	ATA	ATGAATAAGAGTA	10
1	8	1	2	1	2614205	GCA	GCAAACTCCA	7
1	15	1	7	1	2614323	TGT	TA	-1
1	9	4	11	1	2615561	ATTATTTC	ATATTTT	-1
1	12	2	8	1	2616229	ATTTTGA	ATTTGA	-1
1	14	1	7	1	2616405	AAT	AAATATAT	5
1	10	5	4	1	2618309	TAAAAAATC	TAAAAAAAATC	2
0	14	1	5	1	2619456	GTTTTGTTTATA	GTTTGTTTATA	-1
1	4	4	4	1	2622071	AGAGA	AA	-3
0	6	1	3	1	2622230	CTCCCGC	CG	-5
1	13	2	12	1	2628786	TAT	TCACAT	3
1	3	1	2	1	2629739	GACA	GT	-2
1	3	1	2	1	2629747	GGATCCGAA	GA	-7
0	3	1	2	1	2636821	CATGAATGAATGAATGAATGAA	CATGAATGAATGAATGAATGAATGAA	4
1	11	2	11	1	2651215	ATTTTTTTCATC	ATTTTTTTTCATC	1
1	2	4	2	1	2659549	GGTAAG	GG	-4
1	3	1	3	1	2673151	CTTTTTTTACA	CTTTTTTTTTACA	2
1	7	2	7	1	2679935	TTTGGAGGAT	TT	-8
1	8	1	5	1	2685635	TAAGT	TTTAAAGT	3
0	12	1	5	1	2685660	ATTTTAG	ATTTTTAG	1
1	6	1	6	1	2693618	GTTTTTTTTAAG	GTTTTTAAG	-3
1	16	1	8	1	2694096	TAAAAAAAACACATT	TAAAAAAACACTTT	-1
1	3	3	2	1	2697776	GAAAATC	GAAAAATC	1
1	5	4	3	1	2717120	TTTTAAG	TCTTTAAG	1
0	18	9	3	1	2717459	TTAC	TC	-2
1	3	1	4	1	2727877	CTTTTTTTGAG	CTTTTTTGTG	-1
0	7	2	4	1	2735916	CAAAAAAAGACC	CAAAAAAGACC	-1
0	6	7	5	1	2744900	CTTTTTATG	CTTTTATG	-1
0	3	1	3	1	2745845	GAAAAAAAAAAAAATTACTC	GAAAAAAAAAAAAAATTACTC	1
1	11	1	9	1	2747255	CTTTTTTTAGTTA	CTTTTTTAGTTA	-1
0	5	1	11	1	2747702	ATTTAC	ATTAC	-1
1	6	1	4	1	2757480	GAGGTTAATTA	GAGGTTAATTAGGTTAATTA	9
0	3	1	3	1	2761225	TGT	TAGTTAAAGGT	8
1	8	3	6	1	2766974	TAATAATAATTATAATAAC	TAC	-16
1	5	3	6	1	2767361	GTTTTTTATGA	GTTTTTTTTATGA	2
0	12	1	2	1	2772599	ATTTTTTTTAATC	ATTTTTTTTTAATC	1
0	3	1	3	1	2790997	TAAAAAAAAGGAATAAT	TAAAAAAAAAGGAATAAT	1
0	9	1	5	1	2813965	TAAAAAAAATCAAATG	TAAAAAAAAATCAAATG	1
0	9	2	8	1	2815078	TAAAAAAACTAC	TAAAAAACTAC	-1
0	13	4	2	1	2819107	TTTTTTTTATATG	TATTTTTTTATATG	1
0	14	2	8	1	2820006	ATTTGTTATTTCATCA	AA	-14
1	6	2	3	1	2828769	GACTCAGTTACACCA	GA	-13
1	8	2	5	1	2837716	ATA	ATTA	1
0	18	3	13	1	2844409	AAT	ATAT	1
0	6	1	3	1	2844499	ACA	AA	-1
1	21	1	11	1	2844741	ATTATTTAATAAA	ATTTATTTAATAAA	1
0	13	1	2	1	2845087	CCA	CTCA	1
1	12	7	2	1	2847603	ATTTTTAAAATG	ATACTTTTTTAAAATG	4
1	5	2	2	1	2854699	CAAAAAAAACTAG	CAAAAAAAAAAAAAAAACTAG	8
0	8	5	3	1	2861039	ATTTTTTTTTGCC	ATTTTTTTTTTGCC	1
0	2	3	3	1	2861520	ATTTATTTGT	ATTTATTTGTTTATTTGT	8
0	11	1	10	1	2862241	GAATT	GATT	-1
0	8	2	2	1	2869558	GCT	GCTTACT	4
1	7	2	5	1	2872875	ACA	AG	-1
1	16	3	2	1	2873971	ATTAA	ATAA	-1
1	11	9	4	1	2883618	CTTTTTGTTTTGTACTTTAAA	CTTTTGTTTTGTACTTAAA	-2
1	10	1	2	1	2897956	GTTTTTTTATTTCAG	GTTTTTTATTTCAG	-1
1	9	2	2	1	2902839	TAAAAAATG	TAAAAAAATG	1
1	7	2	2	1	2910285	CTTTTTTCTTTCTTTAA	CTTTTTTTCTTTCTTTAA	1
0	4	3	4	1	2911260	CCT	CCTTTTAGTCT	8
1	8	3	4	1	2911540	ACCCCCTTCCA	ACCCCCCGTCCA	1
0	26	1	14	1	2923884	TGT	TGGT	1
0	7	2	2	1	2924300	TTGT	TT	-2
1	10	5	5	1	2928575	ATTTTTTTTTTTTCATATTG	ATTTTTTTTTTTCATATTG	-1
1	8	4	3	1	2929097	ATTTTAATTAG	ATTTTTTAATCAG	2
1	13	6	4	1	2944005	CTTTTTTGTCTG	CTTTTTGTCTG	-1
1	5	1	8	1	2946702	CTTTTTTTTTGTTCA	CTTTTTTTTGTTCA	-1
0	4	2	8	1	2947098	ATTTATTTTTTCA	ATTTTATTTTTTCA	1
0	20	12	4	1	2954977	ATTTTTTTGTTTTGTTTCCTA	ATTTTTTGTTTTGTTTCCTA	-1
0	3	2	3	1	2956277	ATTTTTTTTTTTTTTTTTAAATGTC	ATTTTTATTTTTTTTTTAAATGTC	-1
1	8	3	4	1	2960044	GAC	GC	-1
1	4	2	2	1	2967455	ATTTTTTTTTTCAATA	ATTTTTTTTTTTCAATA	1
1	8	2	4	1	2972236	GTTTTTTTTTTTAAAG	GTTTTTTTTTTAAAG	-1
1	10	3	7	1	2974058	TTGT	TTGTGT	2
0	9	3	3	1	2976333	ATTTTTTTTTTTCTTTTTTAAAATATATTTTTTATATATATTTTATAC	ATTTTTTTTTTTTCTTTTTTAAAATATATTTTTTATATATATTTTATAC	1
1	9	4	3	1	2981477	ATTTTTTTATAAAATATC	ATTTTTTTTATAAAATATC	1
0	10	6	2	1	2983530	AAGT	AAGAGT	2
0	10	2	4	1	2990591	CAAAAAAAATGAAC	CAAAAAAAAATGAAC	1
0	10	1	9	1	3009089	AGT	AT	-1
0	12	2	3	1	3010395	AACACACAT	AACACACACACACAT	6
1	12	3	3	1	3011603	CTTTTTTTTCGG	CTTTTTTTTTCAG	1
0	5	2	4	1	3011744	GAAAAAAAAAGTC	GAAAAAAAAGTC	-1
0	17	2	3	1	3013539	AGCAAAGAAT	AGGCAAT	-3
0	9	10	3	1	3016840	ATTTTTTTTAGA	ATTTTTTTAGA	-1
1	15	6	4	1	3020256	ATTTTTTCCA	ATTTTTTTCCA	1
1	15	5	5	1	3020272	TTTATTG	TATTATTG	1
1	3	2	2	1	3024352	ACA	ATATACGCA	6
1	6	4	2	1	3026337	CTTTATTTTAATG	CTATTTTAATG	-2
1	10	4	3	1	3027497	CAAATATAATC	CATACTTT	-3
1	4	1	3	1	3033015	TAT	TATAAAATTAAAT	10
0	13	2	5	1	3033361	ATTGTTTTGTTTTGTTTTGTTTTGTTTAC	ATTGTTTTGTTTTGTTTTGTTTAC	-5
1	6	1	2	1	3038022	ACA	AA	-1
1	10	4	4	1	3038581	TTAGA	TA	-3
1	6	1	6	1	3040631	ATGCT	AT	-3
0	3	1	2	1	3048201	CAAAAAAAAAAAAAAAAAATCCAAGCAAAAT	CAAAAAAAAAAAAAATCCAAGCAAAAT	-4
1	16	7	4	1	3049151	GGAA	GA	-2
0	5	4	8	1	3050773	TAATT	TATT	-1
1	12	3	4	1	3058857	CCACGTGATATTTC	CC	-12
1	12	9	4	1	3065983	ATTTTTTTTTAAC	ATTTTTTTTAAC	-1
1	13	10	5	1	3066341	TAAAAAAGGAT	TAAAAAGGAT	-1
1	3	4	7	1	3067953	TAAAAAAATCAT	TAAAAAAAATCTT	1
0	9	2	10	1	3068073	GAAAAAAAGTAAT	GAAAAAAGTAAT	-1
1	11	3	10	1	3080168	TAT	TAAA	1
0	7	5	2	1	3081248	ATA	AA	-1
0	7	2	3	1	3088354	GCCCCCAT	GCCCCCCAT	1
0	13	1	11	1	3091378	CAT	CATACAAT	5
1	9	3	5	1	3099946	ATTTTTTTTATCA	ATTTTTTTATCA	-1
1	11	4	2	1	3108157	TAAAAAAACTAT	TAAAAAACTAT	-1
0	12	7	9	1	3110334	CTG	CTATTTG	4
1	160	1	203	1	3113037	GAAGG	GGG	-2
0	10	2	2	1	3113550	GAAAAAAAAAACAGAT	GAAAAAAAACAGAT	-2
0	7	1	5	1	3138346	ATTTTTTAAAAAA	ATTTTTTTTTTAAA	1
1	2	3	5	1	3142511	GAACAAAT	GAAT	-4
1	15	4	5	1	3143344	GAACAAACAAT	GAACAAACAAACAAT	4
1	4	2	2	1	3145710	CGTGTGTGTGTTTTC	CGTGTGTGTTTCC	-2
1	13	1	8	1	3146030	GCA	GTCA	1
1	8	1	4	1	3148274	CAGT	CAGAGT	2
1	10	5	3	1	3152212	GAAAAAAATGT	GAAAAAATGT	-1
0	9	3	6	1	3152406	TAAAATG	TAAACG	-1
1	5	4	4	1	3152443	TAAACAAAT	TAAT	-5
1	7	2	8	1	3152688	TAAGG	TGAAGG	1
0	5	1	2	1	3156050	CAAAAAAAAAAAAAAAACACCTG	CAAAAAAAAAAAAAACACCTG	-2
1	8	6	6	1	3157935	TCACACACACAT	TCACACACACACACAT	4
1	5	1	3	1	3159065	TAAAATTAAATAC	TAAAAATTAAATAT	1
1	8	8	7	1	3159183	TCG	TACA	1
1	5	3	5	1	3163565	ATC	AC	-1
0	4	4	2	1	3165856	TAAAAAAATATTAATATAAATAATC	TAAAAAAAATATTAATATAAATAATC	1
1	9	5	6	1	3169339	TT	TAA	1
1	5	5	2	1	3170243	CTTTTGA	CTTTGA	-1
0	11	2	6	1	3171737	CCCACCAAG	CCCAAG	-3
0	17	2	4	1	3178093	GTAT	GT	-2
0	9	2	4	1	3179895	CAAAAAAAAAAAAGGGGAAAAATGAG	CAAAAAAACACAGAGGAAAAATGAG	-1
1	10	4	5	1	3180619	TAAAAAATATTAATAATG	TAAAAATATTAATATG	-2
1	15	1	6	1	3183377	GTTTTTTTTTTCCAA	GTTTTTTTTTTTCCAA	1
1	5	2	4	1	3183940	ACA	ACACTCCA	5
0	3	1	2	1	3193784	CCACACACACACACACT	CCACACACACACACACACACT	4
0	8	1	6	1	3195817	ATGTTTTTTGTTT	AT	-11
0	5	2	2	1	3213800	AAAACAAACAAACT	AAAACAAACT	-4
0	4	1	2	1	3214050	GATAAAAGCCATATCTCAAAGCGCGACTCAT	GT	-29
1	10	7	6	1	3215870	ATTTTTTCA	ATTTTTTTCA	1
1	4	1	2	1	3225295	TAAAGT	TAGTTACCGTAATAAAAAGT	14
0	10	3	5	1	3228187	ATTTTGGGTTTTA	ATTTTA	-7
0	2	1	2	1	3228500	TAT	TAGTCAT	4
1	14	6	6	1	3231657	CAC	CAGAC	2
1	8	3	2	1	3235209	TAC	TAAC	1
0	7	1	2	1	3245959	AATA	AA	-2
1	12	2	6	1	3246861	TAAAAAAACTAT	TAAAAAACTAT	-1
1	5	5	4	1	3249184	CATTTTTTATTTTATTTT	CT	-16
0	14	3	7	1	3252126	AGGGGTGTTTC	AGGTGTTTC	-2
0	18	1	5	1	3256308	CGT	CGGT	1
1	14	2	12	1	3257018	GAAAAAAAATAGT	GAAAAAAATAGT	-1
1	20	1	3	1	3266338	GTTTTAATC	GTTTAATC	-1
1	4	4	2	1	3266858	AATAAGCCTA	AA	-8
0	5	2	3	1	3270982	AATA	AA	-2
0	9	1	4	1	3275162	TAT	TT	-1
1	15	2	3	1	3278705	TAATG	TATG	-1
0	17	1	4	1	3280707	GAAAAACCAT	GAAAACCAT	-1
1	3	1	3	1	3291984	TATTCATTCA	TATTCATTCATTCA	4
0	6	2	5	1	3293002	CAAAAAACT	CAAAAACT	-1
1	6	1	4	1	3304618	TTA	TTATTATA	5
1	7	4	2	1	3307266	ATA	ACTA	1
1	8	3	7	1	3309247	TAAAATAAAGAAAGAAAGAC	TTAAATAAAGAAAGAC	-4
1	7	1	9	1	3320111	CAAAACAT	CAAACAT	-1
1	3	1	11	1	3320132	TAAATG	TATG	-2
0	7	1	4	1	3327546	GAAA	GT	-2
1	15	5	4	1	3329971	CTTTTTTTTTTCTTCAG	CTGTTTTTTTCTTCAG	-1
1	16	5	3	1	3329998	ATTAA	ATAA	-1
1	11	5	4	1	3339404	TTAATGAAAAATAATGAAAAAT	TTAATGAAAAAT	-10
0	2	2	3	1	3345335	TAAAAACAAACAAGC	TAAAAAATAAACAAAC	1
0	12	1	7	1	3347767	TCCCCCCAT	TCCCCCAT	-1
0	9	2	8	1	3360497	TGT	TGAGT	2
0	8	1	6	1	3362240	CAAAAAAAAGATG	CAAAAAAAGATG	-1
1	8	1	5	1	3366840	AGGAGGCG	AG	-6
1	8	1	5	1	3372141	ATTTTTTTTAAC	ATTTTTTTAAC	-1
0	5	3	2	1	3376857	AAC	AATACAC	4
0	3	1	2	1	3382058	CATATATATATATATATAATT	CATATATATATATATAATT	-2
0	14	1	11	1	3386568	ATTTTAAG	ATTTTTAAG	1
1	11	1	6	1	3388791	TAT	TATCAT	3
0	11	1	4	1	3397371	TTATATATATATATATAC	TTATATATATATAC	-4
0	7	1	4	1	3405557	GAAAAAAAAATCT	GAAAAAAAAAAAATCT	3
1	3	8	2	1	3409389	TAAAAAAGT	TAAAAAAAGT	1
1	13	1	3	1	3414861	GAAAAAAGC	GAAAAAAAGC	1
1	10	2	3	1	3420161	GAAAAATAG	GAAAAAAATAG	2
0	5	2	2	1	3420327	CG	CAAAA	3
0	16	1	2	1	3421268	TAAAATC	TAAAAATC	1
1	5	1	2	1	3425647	CAAAAAAAAAAAAGGGAAGATT	CAAAAAAAAAAAGGGAAGATT	-1
0	7	1	7	1	3435896	TTTAC	TC	-3
1	2	3	2	1	3436651	AAGCTCA	AA	-5
1	5	1	6	1	3454413	GCCCCTTTCA	GCCCTTTCA	-1
1	9	1	12	1	3654894	TAA	TT	-1
1	6	1	2	1	3658958	TTGTTCAGATAACTTAATAGATTTGT	TG	-24
1	15	1	2	1	3662326	GTTTTTTTACA	GTTTTTTACA	-1
1	12	1	4	1	3664953	ATTTTTTTTTATACA	ATTTTTTTTTTATACA	1
0	10	1	8	1	3672424	TAAAACAG	TAAAAACAG	1
1	6	2	9	1	3672596	TT	TAA	1
0	13	2	3	1	3675700	CAAAGT	CAGT	-2
0	13	1	7	1	3676991	GTTTTTTTTGAA	GTATTTGAA	-3
1	8	1	8	1	3690155	ATTTTTTTCCA	ATTTTGTCCA	-1
0	6	1	3	1	3692128	TAAAAAATGT	TAAAAAAAATT	1
0	11	1	6	1	3697158	ATTTCTTG	ATTTTCTTG	1
1	12	6	5	1	3702090	AGTG	AG	-2
0	6	1	4	1	3702526	AAAAATG	AGAAAATT	1
0	10	1	4	1	3706356	AGCAAAGGCATATG	AG	-12
1	7	9	9	1	3719198	GTA	GTAACGTTA	6
1	8	3	2	1	3723619	TAAAAAAATAAAAACTG	TAAAAAATAAAAACTG	-1
1	7	1	8	1	3725867	ATA	ATGTA	2
1	17	2	10	1	3726345	AAATT	ACAATT	1
0	4	3	3	1	3727952	ATTTTTTTTATCA	ATTTTTTTTTTTATCA	3
1	10	5	4	1	3737332	CTTTTTTATATTTCTA	CTTTTTATATTTCTA	-1
1	12	1	3	1	3742037	CAAAAAAAAAAAGGATAGC	CAAAAAAAAAAGGATAGC	-1
0	15	2	9	1	3745249	CTA	CTTA	1
1	14	3	5	1	3748834	TAAGCA	TA	-4
0	4	1	2	1	3750446	GAAAAAAAAAAACTG	GAAAAAAAAAAAACTG	1
1	5	3	3	1	3756444	CTC	CTCCATTTC	6
1	11	13	6	1	3764815	CTTTTTTTAAATC	CTTTTTTTTAAATC	1
0	17	4	5	1	3769138	ATGTTGTTA	ATGTTA	-3
0	11	2	2	1	3781675	CCTCTCTCTCTCTCTCTCTCTA	CCTCTCTCTCTCTCTCTCTA	-2
1	2	3	2	1	3786442	AT	ACA	1
1	12	2	6	1	3799433	TAT	TTGACAGGAT	7
0	10	1	4	1	3802336	GAAACAT	GAAACATGCAAACAT	8
1	10	2	4	1	3809112	ATTGTTGTTGTTGTTGTTA	ATTGTTGTTGTTGTTA	-3
0	9	1	4	1	3810339	CTTTTTTTATTTCAG	CTTTTTTATTTCAG	-1
1	5	1	2	1	3811824	TATCATCATCATCATCATCATCA	TATCATCATCATCATCATCA	-3
0	2	4	2	1	3812352	CAAAAAACCAG	CAAAAAAAACAG	1
0	11	1	6	1	3816732	ATTTTTCA	ATTTTCA	-1
1	13	3	3	1	3823988	TGTTATTTTACG	TG	-10
1	12	4	5	1	3824015	CTTTTTTTACA	CTTTTTTACA	-1
1	7	3	6	1	3850262	GTTATTATTATTATTTTAAATATTATTAC	GTTATTATTATTTTAAATATTATTAC	-3
0	14	5	8	1	3851439	CAAAAAAAAGCAAT	CAAAAAAAGCAAT	-1
0	3	3	2	1	3868947	ATTTTTTTTTAAG	ATTTTTTTTAAG	-1
1	16	1	5	1	3879492	GAAAAAAAACCCAAACG	GAAAAAAACCCAAACG	-1
0	6	1	4	1	3879521	AGGCC	AGGCCCGGATTGGCC	10
1	13	1	12	1	3892046	TTTTTAATC	TATTTTAATC	1
0	14	3	4	1	3902262	GAG	GAAAG	2
0	11	4	3	1	3913657	ATTTTTTTTTTCAG	ATTTTTTTTTCAG	-1
1	4	3	4	1	3921692	TTC	TTCACTC	4
1	7	1	6	1	3932040	ATTAC	AAC	-2
0	7	1	3	1	3937438	GAC	GACAGCAC	5
1	10	3	10	1	3940853	AACA	AA	-2
1	15	2	2	1	3948616	TAT	TAAT	1
0	6	1	5	1	3961935	ATTTTCA	ATTTCA	-1
1	9	3	3	1	3992296	GGCTCA	GA	-4
1	3	1	9	1	3994698	TAAAAAAAATAAATGAATAT	TAAAAAAATAAATGAATAT	-1
1	17	3	3	1	4014779	GAACAT	GACAT	-1
0	4	5	3	1	4019588	TGCTTATTATAAG	TG	-11
0	12	3	3	1	4020751	ATTTTTTATTTGC	ATTTTTTTTATTTGC	2
1	11	5	8	1	4022225	AATATATTG	AATATTG	-2
0	11	1	3	1	4048334	AAGTTC	AC	-4
0	21	2	8	1	4404836	GCCAG	GCAG	-1
0	9	2	6	1	4501940	CTATGTATGTATGT	CTATGTATGT	-4
1	3	5	3	1	4505533	TAAACAAACAAACAAACAAACAAATAAT	TAAACAAACAAACAAACAAACAAACAAACAAATAAT	8
1	8	1	4	1	4505608	AT	AATA	2
1	16	3	10	1	4505988	AAAGTAAGTA	AAAGTA	-4
0	12	3	5	1	4507345	GTTTTTCCA	GTTTTCCA	-1
0	15	1	2	1	4507550	CTTTTTCTG	CTTTCCTG	-1
0	10	1	5	1	4507641	CTTTTTTTACC	CTTTTTTTTACC	1
1	6	7	4	1	4508720	AGA	AGGA	1
1	14	5	7	1	4511890	GGAACGAACG	GGAACGAACGAACG	4
1	14	1	7	1	4514936	TC	TAATTTAGCT	8
1	21	1	8	1	4524062	GATGAATGAATGAATGAA	GATGAATGAATGAA	-4
0	2	1	4	1	4526600	AAC	AACTTAGAC	6
1	9	6	2	1	4527099	TAT	TT	-1
0	8	10	5	1	4527222	ATTTTTTAC	ATTTTTTTAC	1
1	12	6	4	1	4528803	TGAGTTTTTAACTGTAG	TG	-15
1	5	6	3	1	4535132	ATTATGATTTT	AT	-9
1	2	2	4	1	4538427	ACT	ACTGTTTGTTTCT	10
0	13	1	11	1	4538939	TTCTAT	TT	-4
1	2	2	2	1	4543054	TATTTATTTTATTTATATTAG	TG	-19
1	8	4	4	1	4549210	CTTTAATTTTTATTTATTAATTATTAG	CTTTTAATTTTTATTTATTAATTATTAG	1
1	13	4	3	1	4555797	GTTTTTCCG	GTTTTTTTTCCG	3
1	10	5	3	1	4556497	TTTTTTTTGCA	TTTCTTTCTTTCTTTTTTTGCA	11
1	3	2	6	1	4556827	AGTG	AGTGTG	2
1	13	7	6	1	4561047	TAAAAAAATATTTTAG	TAAAAAATATTTTAG	-1
0	5	1	2	1	4564767	TTCT	TT	-2
1	8	4	3	1	4578504	AAAACAT	AAT	-4
0	9	2	4	1	4579246	GAAAAAAAATATTG	GAAAAAAAAATATTG	1
0	5	3	3	1	4579429	TTTTATATTTAC	TTTTAC	-6
1	10	2	3	1	4588450	ATA	ACTG	1
1	12	1	3	1	4588942	CTTTTTTTTCCTTCA	CTTTTTTTTTCCTTCA	1
0	15	3	4	1	4593595	TAAAAAAACTAAT	TAAAAAACTAAT	-1
0	10	3	6	1	4594259	TAAAAAAAATAAAATAATATAAAAATAATAAGC	TAAAAAAATAAAATAATATAAAAATAATAAGC	-1
0	18	3	3	1	4595024	GAAAAAAAAAAGAGAAATAAAAATATATT	GAAAAAAAAAGAGAAATAAAAATATATT	-1
0	12	1	5	1	4595535	AAAATAAATG	AAAATG	-4
1	16	7	8	1	4598999	CACTTA	CA	-4
0	18	4	4	1	4600801	TAAAAAAGAAAAGCAT	TAAAAAAAGAAAAGCAT	1
1	4	2	4	1	4609989	TAAAAAACAGT	TAAAAAAACAGT	1
0	16	3	4	1	4613768	GTCAGCT	GT	-5
1	10	4	3	1	4614973	CTTTTTTTTCAG	CTTTTTTTCAG	-1
1	11	3	5	1	4616373	CTTTTTTAC	CTTTTTAC	-1
0	7	2	3	1	4616421	CAT	CT	-1
0	5	2	3	1	4616687	TTACTCAGCAA	TA	-9
1	10	6	4	1	4619810	GTTTTTTTGTCA	GTTTTTTTTTTGTCA	3
0	10	3	2	1	4619882	GAAAAAAAGAAAAAGGT	GAAAAAAGAAAAAGGT	-1
0	4	4	4	1	4622654	TCA	TCCA	1
0	2	2	5	1	4625049	GAACT	GCGCAAAACT	5
0	13	2	2	1	4631455	TAT	TAAT	1
1	15	2	3	1	4632103	CAAAAAAAAGAGT	CAAAAAAAGAGT	-1
1	11	3	3	1	4632208	TCCCCCCCAAT	TCCCCCCAAT	-1
1	14	1	2	1	4632944	CTTTTTTTAGG	CTTTTTTAGG	-1
0	10	4	2	1	4634801	ATG	AG	-1
0	17	1	4	1	4639188	GAAAAATC	GAAAAAATC	1
0	7	7	3	1	4641051	ATTTTTTTATCA	ATTTTTTATCA	-1
1	9	4	2	1	4641270	CTTTTTTTTTGTCTA	CTTTTTTTTGTCTA	-1
1	6	2	4	1	4643676	CAAAACAAACAT	CAAAAACAAACAT	1
0	10	2	5	1	4648589	GAC	GT	-1
0	14	1	5	1	4650086	ATG	ACTG	1
0	4	1	2	1	4652053	TGGGGGGGGATGT	TGGGGGGGGGATGT	1
0	10	4	2	1	4658964	GTTTTTTTTTTTTATGCA	GTTTTTTTTTATGCA	-3
0	12	6	8	1	4669589	CAT	CAAT	1
0	11	5	9	1	4669599	GAAGAAAAC	GAAGAAAGAAAAC	4
1	10	6	5	1	4670735	ATTTTTTTATTAATTTG	ATTTTTTTTATTAATTTG	1
0	8	2	2	1	4671560	ATTTTTTTGCTA	ATTTTTTTTGCTA	1
1	14	3	4	1	4679874	TGGCGT	TGCCT	-1
1	10	1	7	1	4683772	GGCATCCAC	GC	-7
0	11	3	3	1	4685408	TAAAAAAAGTC	TAAAAAAAAGTC	1
1	6	2	8	1	4693178	GTTAAT	GTTAATTAAT	4
0	14	2	14	1	4704370	GAG	GATTGAAG	5
1	4	4	3	1	4714517	CAAGATTATGCAAA	CA	-12
1	5	5	5	1	4715548	ATAATTAATTAATTAATAT	ATAATTAATTAATTAATTAATAT	4
1	6	7	4	1	4715653	CAC	CAAT	1
1	7	2	3	1	4719020	TTTTTGA	TTTAATGTTGTTTTGA	9
1	11	8	6	1	4722263	CTAA	CA	-2
0	12	5	2	1	4723918	ATCTTTCATT	AT	-8
1	8	1	3	1	4726968	TAAAATG	TAAAAAAAAAG	4
1	9	1	4	1	4726977	ATG	ACTG	1
0	12	4	2	1	4738073	CTATTTATTC	CTATTC	-4
1	5	2	10	1	4741891	ATTTTCTTA	ATTTTTCTTA	1
1	5	1	3	1	4750909	AAG	AAGTGCGTTTCTCAG	12
1	10	4	5	1	4768906	TA	TCT	1
1	3	2	4	1	4769687	TATTTATTTAT	TT	-9
1	4	2	2	1	4772087	TCCCCCCAT	TCCCCCCCAT	1
1	17	4	8	1	4772863	AGA	AA	-1
1	16	1	15	1	4773557	TTGT	TTGTGT	2
0	13	3	6	1	4776100	AATATATAC	AATATAA	-2
1	4	1	2	1	4777793	TGAGAGAGAGT	TGAGAGAGT	-2
1	6	3	6	1	4779836	ACTGTTTT	AG	-6
0	21	4	5	1	4789276	TTTGTCAGGT	TT	-8
0	9	3	9	1	4790426	TTTTAAAAGTAA	TA	-10
0	3	2	2	1	4792495	TAC	TCAC	1
1	11	4	6	1	4796857	CTGT	CT	-2
0	9	1	9	1	4799939	ATTTTTTTTTTAGAA	ATTTTTTTTTTTAGAA	1
0	14	1	7	1	4801002	AGGGTTT	AGGTTT	-1
1	7	2	3	1	4803137	GGTTC	GGTTGTTC	3
1	16	3	7	1	4804397	TCTGCGGCGAC	TC	-9
0	5	3	3	1	4806768	CTTTTTTTTTTATTATAATAG	CTTTTTTTTTATTATAATAG	-1
1	11	5	8	1	4808279	ATTTAAA	ATTAAA	-1
1	3	1	3	1	4809883	TAT	TT	-1
0	9	1	4	1	4812416	GTTTCTG	GTTTTCTG	1
1	9	1	8	1	4815857	GTTTTGTGGA	GTTTTTGTGGA	1
1	8	1	4	1	4816033	ATTTATTTTCC	ATTTTATTTTCC	1
1	20	1	10	1	4823968	CTTTTTAAAATG	CTTTTTTAAAATG	1
1	12	1	2	1	4824765	TAC	TAAGGGAAC	6
0	15	3	10	1	4825045	TTAA	TA	-2
1	13	1	3	1	4826214	TAAAAAAATATTC	TAAAAATATTC	-2
1	13	3	6	1	4826371	CCAGTC	CC	-4
0	8	3	4	1	4826787	TACT	TT	-2
0	8	2	7	1	4827899	ATTTTTAAG	ATTTTTTAAG	1
0	9	3	8	1	4829601	TTTTTAG	TTGTTTTAG	2
0	8	2	6	1	4830566	ATTTTTTAG	ATTTTTAG	-1
0	11	2	7	1	4832378	TAC	TCAC	1
1	12	1	5	1	4833069	GCG	GG	-1
0	6	1	2	1	4833250	AGA	AA	-1
0	8	1	3	1	4833963	TTTATTTATTTATTTATTTATTTATATTTTATTGA	TTTACTTATTTATTTATTTATTTATTTATATTTTATTGA	4
0	12	4	9	1	4840351	TTGTGTGTGTGA	TTGTGTGTGA	-2
0	9	1	3	1	4841897	CAC	CG	-1
0	10	2	3	1	4842706	TAT	TT	-1
0	7	2	3	1	4842713	ATA	AA	-1
1	10	1	3	1	4846215	CAAATTT	CAAAATTT	1
1	15	3	7	1	4846466	GTTTTTTTTGAA	GTTTTTTTGAA	-1
1	15	3	7	1	4846483	GTTTTCCCC	GTTTTTTTCC	1
0	11	3	7	1	4854318	TCA	TA	-1
1	7	1	4	1	4855250	CAATAAATC	CAATAAATAAATC	4
0	3	2	3	1	4863244	TGTTTTACA	TA	-7
0	3	1	3	1	4863254	AGTGA	AA	-3
0	8	2	8	1	4869946	GAAAAAAAAATCAATG	GAAAAAAAATCAATG	-1
0	15	1	18	1	4871391	TAAAAAATTAATG	TAAAAAAATTAATG	1
1	5	4	7	1	4872593	AGT	AT	-1
0	15	1	2	1	4874305	ATTTTAAAA	ATTTAAAA	-1
0	8	3	3	1	4875004	GAAAAAAAAAAAATCTT	GAAAAAAAAAAAAATCTT	1
0	8	1	2	1	4878685	ACT	AT	-1
0	11	1	3	1	4880684	CAAAAAAAATCT	CAAAAAAAAATCT	1
1	9	1	4	1	4880743	CTTTTTTTTTGTATC	CTTTTTTTTGTATC	-1
1	13	2	3	1	4880766	TATTTAT	TT	-5
0	10	3	7	1	4884552	AGC	ACTCTGTGC	6
1	9	2	7	1	4884594	ATACGT	AT	-4
1	17	3	6	1	4884667	CTGT	CTGTGT	2
0	14	1	10	1	4885327	CAAAAAAGC	CAAAAAAAGC	1
1	14	2	6	1	4885382	TAAAAACCAAAG	TAAAACCAAAG	-1
0	7	2	10	1	4885619	AAAATAG	ATAAATAG	1
1	6	1	2	1	4887782	CTTTT	CA	-3
0	6	1	3	1	4888254	TGGGGTTTT	TGGGTTTT	-1
0	10	5	9	1	4888633	CCA	CAACA	2
0	6	3	12	1	4889013	TCA	TA	-1
1	15	1	5	1	4889115	TGT	TCAGT	2
0	12	2	4	1	4889342	ATTTAAA	ATTAAA	-1
0	5	1	4	1	4889814	GCCACAG	GGCTTCCACAG	4
0	14	2	5	1	4890210	CGT	CAGT	1
1	6	1	5	1	4894112	CAACG	CAAACG	1
0	15	1	3	1	4897200	GTAAAG	GG	-4
0	9	1	5	1	4897499	TTGGATGGATGGATGGATGGAT	TTGGATGGATGGATGGATGGATGGAT	4
1	11	1	9	1	4901393	ATTTTTTATAG	ATTTTTTTATAG	1
1	14	2	7	1	4903282	TATGA	TA	-3
1	18	2	5	1	4903599	CAAGCACAA	CA	-7
1	8	1	3	1	4904114	AGTTA	AGTTGTTT	3
1	6	2	10	1	4905134	TACAA	TA	-3
0	16	3	9	1	4905255	ATG	AG	-1
0	11	1	4	1	4905357	ATATTATTATTATTATAATC	ATATTATTATTATAATC	-3
0	3	2	2	1	4905661	TAAATG	TAATG	-1
1	15	4	14	1	4906027	ACA	AA	-1
0	7	2	9	1	4906448	TAAAAGT	TAAAGT	-1
0	6	1	5	1	4906869	TTTTTCTTTTTTTTTTTTTTTAATGATG	TTTTCTTTTCTTTTCTTTTTTTTTTAATGATG	4
1	14	3	9	1	4908090	CAGCTGAA	CA	-6
0	10	3	8	1	4910847	TA	TCAAC	3
0	11	1	5	1	4913228	GGTGTGTGTGGGGGGA	GGTGTGTGTGTGGGGGGA	2
1	17	1	7	1	4915240	GC	GAA	1
0	10	4	9	1	4920980	CTC	CA	-1
0	6	2	7	1	4922998	GAAAAAAAGTAT	GAAAAAAGTAT	-1
1	15	2	2	1	4924195	GACA	GA	-2
1	6	1	2	1	4925050	AAAGTA	AA	-4
0	5	1	2	1	4925073	TTTTCTTA	TTTA	-4
1	6	1	6	1	4927165	TAAGAGC	TGC	-4
0	8	1	3	1	4927670	GAAAAAAAAAATGTG	GAAAAAAAAAAAAATGTG	3
1	2	1	5	1	4930925	TTA	TCTA	1
0	17	2	5	1	4931414	CTTACAG	CATTG	-2
1	5	1	4	1	4933492	AATAATAATAATAATTATT	AT	-17
0	10	2	2	1	4933547	ATTATC	AAAATTTTATC	5
0	5	1	11	1	4933679	AAATAAATAAATAC	AAATGAATAAATAAATAC	4
1	18	3	6	1	4934082	TATGGCCA	TA	-6
0	12	2	10	1	4934808	TAAAAAAAAATTG	TAAAAAAAAAATTG	1
0	11	1	10	1	4935951	CTG	CTTG	1
0	9	3	10	1	4935997	TTTCTGCT	TT	-6
0	16	2	12	1	4936905	ATG	ATTG	1
1	9	2	2	1	4937397	ACTC	ACTCTC	2
1	3	1	5	1	4941858	GAAACCTAAAATAAACCTAAAATA	GAAACCTAAAATA	-11
0	16	4	12	1	4943830	TTAT	TA	-2
0	9	2	6	1	4943982	CTTTTTTTAATATTTC	CTTTTTTAATATTTC	-1
1	9	1	2	1	4944091	GAATAAAATC	GAAAAAAAAATC	2
0	6	1	7	1	4953545	AATACATT	AT	-6
1	2	1	2	1	4954809	TAGTGT	TG	-4
1	2	1	2	1	4954827	CGC	CACAAGC	4
0	11	2	7	1	4957733	GTAAA	GA	-3
0	8	1	7	1	4958322	ATTTTATTTTGA	ATTTATTTTGA	-1
0	10	1	5	1	4963522	TAGGAA	TA	-4
1	12	1	6	1	4975083	ATTTTTTTACA	ATTTTTTACA	-1
1	4	1	9	1	4977656	TCA	TT	-1
0	19	4	13	1	4979494	ATTTGTGGA	ATTTTGTGGA	1
0	11	4	4	1	4979973	CTTTTTTCA	CCTTTTTTTCA	2
1	7	2	3	1	4980373	ATA	AA	-1
1	13	3	12	1	4980570	AGGGGTGTA	AGGGTGTA	-1
1	16	3	6	1	4988133	TAACT	TAAACT	1
0	16	1	7	1	4997615	CACAAA	CA	-4
1	7	2	4	1	5000404	TTTTATG	TTATTTATT	2
0	11	1	5	1	5001864	GTGTTT	GT	-4
1	12	1	7	1	5002602	GCTAACAT	GCCTCAT	-1
0	17	5	8	1	5003068	TTG	TGTG	1
1	10	4	11	1	5003141	GTATGCTGTTATAGCTT	GT	-15
0	4	4	2	1	5003333	TGA	TT	-1
1	13	1	5	1	5004034	GGACTG	GG	-4
0	4	1	2	1	5012814	AAAAAAAAGAAAAAAAATTAAGGG	AAGAAAAAAAGAAAAAAAATTAAGGG	2
0	10	1	5	1	5014905	TTAT	TT	-2
1	2	5	3	1	5015284	TC	TGGA	2
1	2	2	3	1	5017059	CCT	CCACT	2
1	11	3	11	1	5020897	AATA	AA	-2
0	14	1	4	1	5025307	ATTTTTTGGTC	ATTTTTTTTGGTC	2
1	12	1	8	1	5027081	CTTTTTTAC	CTTTTTTTAC	1
1	5	3	3	1	5030571	TATCCATCCATCCATCCATCCATCCA	TATCCATCCATCCATCCATCCA	-4
0	4	3	7	1	5030814	TCATCCATCCATCA	TCATCCATCCATCCATCA	4
1	17	4	8	1	5032785	AGGGTGTTC	AGTGTTC	-2
1	19	1	6	1	5034251	TGT	TGTTTTTAGT	7
1	8	2	3	1	5035466	AAAAAAAAACAAAACAAAAGGAAGT	AAAAAAAAAGCAAAAAAAACAAAACAAAAGGAAGT	10
0	5	2	7	1	5045553	TTAACT	TT	-4
1	16	1	9	1	5045612	ATTTTTATATAAAAG	ATTTTTTATATAAAAG	1
1	8	1	4	1	5045642	AC	AAGA	2
0	10	3	7	1	5046271	TAAACAG	TAACAG	-1
0	12	1	3	1	5046873	ATTGT	AAA	-2
0	7	1	5	1	5047514	GTTCGTTCAT	GT	-8
0	12	1	13	1	5048099	ATATT	ATATTATT	3
0	9	2	3	1	5048357	TTTGTTTTC	TTTTTT	-3
0	6	5	8	1	5055567	GAAAAATATTATTTT	GAAAAAATATTATTTT	1
1	22	6	10	1	5056714	TGTGTGA	TA	-5
1	8	3	4	1	5056922	TCCACCCAG	TCACCCAG	-1
0	3	1	2	1	5057288	AAG	AGAG	1
0	3	1	2	1	5057292	AA	ATG	1
0	16	1	4	1	5057716	GGGGTGTC	GTGGGTGTC	1
1	5	4	6	1	5058201	GTTTTTATTTAC	GTTTTTTTTTTAC	1
1	12	4	6	1	5058946	GAAAATG	GAAATG	-1
0	12	2	10	1	5061726	TAAAAAATACAC	TAAAAAAATACAC	1
1	11	2	8	1	5064511	ATATTT	ATATTTATTT	4
0	17	5	10	1	5064611	ATA	AA	-1
0	9	2	9	1	5064778	GAAAAAGT	GAGT	-4
1	18	5	7	1	5069818	TTA	TGTA	1
1	12	5	5	1	5080990	CTGT	CT	-2
0	5	2	4	1	5081265	TT	TAAA	2
1	17	4	8	1	5081385	GTTTTTCA	GTTTTCA	-1
0	16	4	7	1	5087580	CTTTAAA	CTTTTAAA	1
1	14	2	5	1	5090346	TGT	TT	-1
1	18	2	10	1	5097702	ATTTTTTCTTTTGTA	ATTTTTTTCTTTTGTA	1
1	29	3	8	1	5100307	GCCTAAC	GC	-5
0	3	1	2	1	5104342	TAAAAAAAAATACAAAAAGC	TAAAAACAATACAAAAAGC	-1
1	7	2	9	1	5117878	TAAAAAAAAACGT	TAAAAAAAAAACGT	1
0	4	1	2	1	5127997	TAAAAAAGAGT	TAAAAAAAGAGT	1
0	3	1	4	1	5130300	GTTTTTCCTTA	GTTTTTTCCTTA	1
1	9	1	3	1	5148328	TAAAAAAAAATAAAATTCAC	TAAAAAAATAAAATTCAC	-2
0	10	1	9	1	5149094	TTTTATTTATTTATTTATTTATATTC	TTTTATTTATTTATTTATATTC	-4
1	3	1	4	1	5149782	TTTTATTTTTTGC	TTTTTTTGC	-4
0	5	1	5	1	5151322	ATTTTTTTATTTAATAAG	ATTTTTTTTATTTAATAAG	1
0	12	2	2	1	5151615	TGA	TGGA	1
0	9	1	7	1	5151863	TTTTTGA	TAATCTTGA	2
0	21	1	10	1	5154068	TAAAAAAAGAAATAC	TAAAAAATAAATAC	-1
1	13	3	3	1	5162676	TGGTT	TGTT	-1
0	5	1	5	1	5168665	TAAAAAAAAGGAAGAGGAGGAGGGAGAAAT	TAAAAAAAGGAAGAGGAGGAGGGAGAAAT	-1
1	16	3	6	1	5171098	GAAAAAACAATT	GAAAAAAACTATT	1
0	23	2	8	1	5171908	GTC	GC	-1
0	15	4	6	1	5174479	CTTTTTTTACA	CTTTTTTACA	-1
0	9	3	5	1	5187540	ATTTTTTTTTTTTAGC	ATTTTTTTTTTTTTAGC	1
1	13	4	2	1	5191248	GT	GAG	1
1	22	1	2	1	5191733	GAAAAAACAAGC	GAAAAAAACAAGC	1
0	11	1	2	1	5191772	GTCTAAGTT	GT	-7
1	19	2	7	1	5193332	CAGA	CA	-2
1	9	5	12	1	5196197	ATAGT	AT	-3
1	9	4	10	1	5197677	ATA	AA	-1
1	6	2	5	1	5200431	TGGCTCATTGTGAGCTGCAG	TG	-18
0	12	5	10	1	5200962	TAAAAATAG	TAAAAAATAG	1
1	14	3	2	1	5202843	TCCAGACCAGAA	TCCAGAA	-5
1	22	3	8	1	5205189	ATTCC	ATCT	-1
0	4	2	5	1	5206247	CAAAAAAAGAATATT	CAAAAAAGAATATT	-1
1	7	1	4	1	5210054	GAC	GC	-1
0	19	1	7	1	5212309	AA	ATT	1
0	2	1	3	1	5212778	TTTTTTTAAAC	TTTATTTATTTATTTTTTAAAC	11
1	14	4	6	1	5213485	CAATTA	CA	-4
0	9	1	4	1	5213845	CTTTTTTCCA	CTTTTCCCA	-1
0	18	6	9	1	5222236	ATTTTTTTATTAATTTAC	ATTTTTTATTAATTTAC	-1
0	8	5	6	1	5222558	ATTTTTTTTATAAG	ATTTTTTTTTATAAG	1
1	9	5	4	1	5224599	ATTTTTTTATTTTATTTTATTTTTATTTATCTATCTA	ATTTATTATTTTATTTTATTTTTATTTATCTATCTA	-1
1	7	7	2	1	5227603	TAC	TC	-1
1	6	5	2	1	5227657	TAAAAAAACTT	TAAAAAAAACTT	1
1	10	5	2	1	5227689	ATTTTTTATGTA	ATTTTTATGTA	-1
0	9	1	6	1	5227864	TTA	TTATCGTA	5
0	11	6	2	1	5234791	CTG	CTTTTG	3
1	6	3	2	1	5235794	ACAGATTTCTGC	AC	-10
1	9	4	2	1	5236857	TAAAAAAAAAAAAAACCTG	TAAAAAAAAAAAACCTG	-2
1	8	1	2	1	5237405	CTTTTTTATTATG	CTTTTTTTATTATG	1
0	6	3	3	1	5241715	TAAAAAAAACAAAATG	TAAAAAAAAACAAAATG	1
0	15	6	3	1	5255946	CTTAGTT	CT	-5
1	13	5	4	1	5262855	GTG	GTTC	1
0	11	4	5	1	5266158	GAAAAATG	GAAAAAATG	1
0	16	3	2	1	5268105	AAAAGT	AAAAAGAAAGT	5
0	8	5	3	1	5270379	TAAAAATTC	TAATTC	-3
1	12	1	2	1	5276915	TTCTCTCTCTTTCTTTCA	TTCTCTCTCTCTTTCTTTCA	2
1	24	4	10	1	5283547	AATA	AATATA	2
0	18	3	7	1	5284129	AAT	ATAT	1
0	2	4	2	1	5288681	AATATATAG	AATATAG	-2
0	18	4	3	1	5289599	TAAAAAAAGCC	TAAAAAAGCC	-1
1	14	6	2	1	5293169	ATTTTTTGC	ATTTTTTTGC	1
0	6	2	2	1	5294627	CAG	CTTTTTTTTTTAA	10
0	9	4	3	1	5294772	TAAAAAATG	TAAAAATG	-1
1	10	4	3	1	5295063	GTTCG	GTTTTG	1
0	13	4	2	1	5296330	AGGGGGGGAAAAAT	AGGGGGGAAAAAT	-1
0	8	3	3	1	5296569	TAACACAAAAAAAGT	TACACAAAAAAAGT	-1
0	14	2	3	1	5300414	TAAAAAAAAACTT	TAAAAAAAAAACTT	1
1	11	3	2	1	5313333	GAAAACG	GAAACG	-1
0	7	2	5	1	5317862	CAC	CAAC	1
1	9	2	11	1	5322477	ATTTTTTTTGTGC	ATTTTTTTGTGC	-1
0	7	5	5	1	5324432	TAG	TAGGCAAG	5
0	7	3	3	1	5333076	ATTTTTGTGTTTATTTATTTTAG	ATTTTTTGTGTTTATTTATTTATTTTAG	5
0	9	5	3	1	5333109	TTTTATTTATTTATTTATTTCA	TTTTATTTATTTATTTCA	-4
0	12	1	6	1	5339315	TTG	TTCTG	2
0	16	1	4	1	5340110	AGC	AC	-1
0	14	2	9	1	5340317	GTTTTTTTTGGGA	GTTTTTTTGGGA	-1
1	12	6	3	1	5342508	ATATA	AA	-3
1	8	5	4	1	5345718	TAAAAATTAC	TAAAATTAC	-1
0	6	2	2	1	5346334	CTTTTTTTTTTTTTTTTTCGGTTTATTCTTA	CTTTTTTTTTTCCGGTTTATTCTTA	-6
0	19	2	8	1	5348145	GAAAATTTG	GAAATTTG	-1
1	14	3	4	1	5348161	GAAAAAAAGAAAGAAAGAAAAACT	GAAAAAAGAAAGAAAATAT	-5
0	7	6	4	1	5348276	TTAT	TT	-2
1	2	6	2	1	5349497	TTA	TTCTAGTT	5
1	2	1	4	1	5350074	TTAATAATAATAATAATAATTAG	TTAATAATAATTAG	-9
0	6	3	2	1	5350176	TAGAA	TA	-3
0	11	4	2	1	5350613	AAATAATAATTAAAC	AAATAATTAAAC	-3
1	12	5	3	1	5351616	GAT	GCAT	1
0	8	3	6	1	5358383	GAAAAAAAATTC	GACAAACATTT	-1
1	11	6	7	1	5358431	ATTTTGC	ATTTTTGC	1
1	9	4	5	1	5359638	TTAATAATAATAATG	TTAATAATAATAATAATAATG	6
1	12	4	3	1	5360408	ATA	AA	-1
1	7	2	4	1	5366450	CTATTATTAAT	CT	-9
0	8	7	14	1	5370382	ATTTTTTTTACA	ATTTTTTTACA	-1
1	9	6	4	1	5374941	CAATT	CATT	-1
0	7	7	3	1	5377676	ATGCC	AA	-3
0	13	6	3	1	5386208	GTTTGTGA	GTTGTGA	-1
0	8	4	3	1	5391376	CTCTCAAAAT	CT	-8
1	11	3	6	1	5391899	ATTTACTT	ATTTACTTTTACTT	6
1	22	6	7	1	5394809	ATTTTTTTTAGTA	ATTTTTTTAGTA	-1
1	19	1	7	1	5400299	TAACAG	TAAACAG	1
1	10	5	2	1	5403114	AGTGTGTGTC	AGTGTC	-4
1	3	4	3	1	5404941	GAAAAAGAAGC	GAAAAAAGAAGC	1
0	7	5	5	1	5410811	ATACACT	AT	-5
1	13	3	7	1	5411696	GAAACCTACA	GA	-8
0	10	1	3	1	5411775	CATTATTATTATTATAATATTATTATTATC	CATTATTATTATAATATTATTATTATC	-3
1	3	4	3	1	5414031	ATCTGGCCTAAGT	AT	-11
0	16	4	2	1	5414204	TAACT	TACT	-1
0	10	6	3	1	5421115	ATTTTTTATAAG	ATTTTTATAAG	-1
0	8	16	6	1	5421154	TTAA	TC	-2
1	11	18	6	1	5421189	AAAAAGC	ATAAAAGC	1
1	7	3	2	1	5425083	AAAAATAAAATAAATATC	AAAAATAAATAGC	-5
1	10	1	9	1	5432290	TAAAACT	TAACT	-2
0	16	1	9	1	5438000	AGGCTG	AG	-4
1	17	7	3	1	5438440	TAAAAAACATAAAG	TAAAAAAAACATAAAG	2
1	6	4	3	1	5441121	GAAAAAAAAACGT	GAAAAAAAAAACGT	1
1	10	4	2	1	5442157	CAGAGAGGA	CAGAGAGAGGA	2
0	14	5	5	1	5444366	CATTATTATTTTAAC	CATTATTTTAAC	-3
1	7	6	4	1	5445891	TTATATATATAC	TTATAC	-6
0	8	4	4	1	5447467	GAAAAAGC	GAAAAAAGC	1
1	15	5	2	1	5447711	ATG	ATTG	1
0	12	9	4	1	5448888	TAAGAC	TAAATAC	1
0	11	2	5	1	5448974	TAAAAAAGT	TAAAAAAAGT	1
0	8	6	2	1	5450696	ATTTTTTTAAAG	ATTTTTTAAAC	-1
1	5	2	3	1	5452156	CATTTAAAACAGTAAAAATGGTATA	CA	-23
0	11	4	3	1	5452282	AATCA	AA	-3
1	12	3	9	1	5454264	TTGTGTGTGTGA	TTGTGTGTGA	-2
1	23	7	5	1	5454492	TAATT	TATT	-1
1	15	5	2	1	5455662	AGTTGTTGTTGTTTA	AGTTGTTGTTGTTGTTTA	3
0	18	6	7	1	5458200	CTTTTTTTCTGA	CTTTTTTTTCTGA	1
0	9	7	6	1	5458506	AGATG	AG	-3
1	7	3	2	1	5458565	TAATCAA	TA	-5
0	12	8	6	1	5458699	TAG	TTGGTACCAA	7
0	23	4	10	1	5458801	TAT	TT	-1
0	8	5	4	1	5460411	AATA	AA	-2
0	9	7	5	1	5460550	ATTAA	ATAA	-1
0	16	4	6	1	5461249	GTTTTTAAC	GTTTTAAC	-1
0	8	1	2	1	5461917	TACA	TA	-2
0	3	8	3	1	5469307	GAACAT	GAAACAT	1
1	9	4	6	1	5473156	TCTCCTCCTCCTG	TCTCCTCCTG	-3
0	9	5	5	1	5473417	TGT	TTAGT	2
0	15	2	5	1	5476702	ATTTTTTTTTCTTTTTTAAATATTTAC	ATTTTTTTTCTTTTTTAAATATTTAC	-1
1	14	5	5	1	5478030	GAAAAAAAACAAATG	GAAAAAAAAAACAAATG	2
0	11	1	4	1	5478902	CTGG	CTGTGG	2
0	16	1	6	1	5480508	GTTTTTTTACC	GTTTTTTTTACC	1
0	12	4	5	1	5485187	GTTTCCG	GTTCCG	-1
0	7	6	4	1	5486743	CTTTTAG	CTTAG	-2
0	9	5	4	1	5488053	TAAAAAAAAAGTAAC	TAAAAAAAAGTAAC	-1
1	10	2	4	1	5489785	AGC	AC	-1
1	13	3	7	1	5491362	CTGT	CT	-2
1	6	2	2	1	5492552	GCCAAATTT	GT	-7
0	7	1	9	1	5496984	TAAGT	TTCAAGT	2
0	5	4	2	1	5498671	CTAATT	CTAATTAATT	4
1	2	2	2	1	5503211	CAT	CAAATCCGAAGAT	10
0	7	4	2	1	5503230	GTTTTGA	GTTTTTGA	1
1	21	1	8	1	5504392	AACA	AACACA	2
0	13	7	5	1	5505560	GTG	GTCTG	2
0	17	6	4	1	5505572	CTAT	CT	-2
0	17	2	8	1	5505652	TTAAATAAATAAATAAAC	TTAAATAAATAAAC	-4
0	17	1	8	1	5507550	CTG	CTGTGTG	4
0	4	9	6	1	5510569	GAATCC	GTTTAAC	1
1	12	3	3	1	5525208	ATTTTTTTTTTGGAG	ATTTTTTTTTTTGGAG	1
1	17	4	5	1	5528136	AGTGTGTC	AGTGTGTGTC	2
1	14	12	3	1	5530668	CATA	CA	-2
1	9	4	4	1	5530944	CTTTTTAAAAG	CTTTTAAAAG	-1
0	15	3	4	1	5537969	GAAAAAATC	GAAAAAAATC	1
0	20	5	8	1	5539058	CTTGA	CTTTGA	1
1	15	10	6	1	5539334	CTGT	CT	-2
0	13	1	3	1	5540508	AAATT	AAAATAATT	4
0	11	5	6	1	5541919	ATTTTTTTATAAG	ATTTTTTATAAG	-1
1	13	2	4	1	5542180	AAATAAAAATAAATTAC	AAAAAAAAAATTAC	-3
0	10	6	5	1	5549371	TAAAAAAACTG	TAAAAAACTG	-1
0	8	11	5	1	5549506	AACAGCAGA	AA	-7
0	9	7	5	1	5549530	AAATT	ATAATT	1
1	4	4	2	1	5549641	GATAATAATTAATTATG	GATAATTAATTATG	-3
0	9	1	2	1	5551179	CTTTTTTTTTTTTTGCAG	CTTTTTTTTTTTGCAG	-2
0	5	5	2	1	5552323	ACATTTC	AC	-5
1	16	1	3	1	5553195	AAAAAAAACATG	AAAAAAACAAAAAAACATG	7
0	26	2	2	1	5553952	AAGACA	AA	-4
1	10	7	2	1	5560384	TAAGC	TAGC	-1
1	11	2	3	1	5566538	ATGTTTACATAGT	AT	-11
1	3	2	9	1	5567368	TTACAT	TT	-4
1	9	4	2	1	5567774	TGTGATCTAAAA	TA	-10
1	2	12	3	1	5577688	CTA	CA	-1
0	6	1	7	1	5579131	TCACAGGAACATGGTGCTAC	TC	-18
1	13	2	4	1	5581880	GTTAA	GTAA	-1
1	10	7	3	1	5582197	TC	TAT	1
0	11	8	8	1	5584959	ATTTATTTTATTTATATTTATG	ATTTATTTTATTTTATTTATATTTATG	5
0	6	2	4	1	5585392	GCCCGA	GCCGA	-1
0	5	5	3	1	5588874	TTTATTATTGT	TT	-9
1	12	10	7	1	5591911	ACCTA	AGCCTA	1
0	2	1	2	1	5596217	TAAATATATATAC	TAATATATATAC	-1
1	8	1	2	1	5596378	TAT	TTTTTAAT	5
0	12	5	5	1	5610645	TAAAAAAGT	TAAAAAAAGT	1
0	7	1	6	1	5611521	GTTTTTTTTTTTGGTTGTTTTTTGAGC	GTTTTTTTTTGGTTGTTTTTTGAGC	-2
0	8	3	4	1	5615885	ATA	AGTACTA	4
0	6	1	3	1	5622061	CAC	CAAC	1
1	14	6	6	1	5623860	TAAATAG	TAAATAAACAAATAG	8
0	27	5	2	1	5624377	GAAAAAATG	GAAAAAAATG	1
0	7	11	5	1	5626154	GTATTATTATTATTATTATAAATAC	GTATTATTACTATTATAAATAC	-3
0	15	2	7	1	5626639	TTTAA	TATTAA	1
0	10	3	2	1	5629316	GC	GTA	1
0	12	6	3	1	5629758	TAAAAATAATG	TAATAATA	-3
1	14	9	5	1	5629795	ATATGTT	AT	-5
0	3	7	3	1	5633567	TTAC	TTATAC	2
1	5	2	2	1	5635610	GTTTTTCA	GTTTTTTCA	1
1	10	1	4	1	5637715	AACTT	AT	-3
0	12	5	5	1	5637943	ATTTTTGC	ATTTTTTGC	1
0	5	1	2	1	5639228	TTCATCATCATCATCAT	TTCATCATCATCATCATCAT	3
1	6	4	7	1	5642181	ATTTTTTATATAATTC	ATTTTTTTATATAATTC	1
1	5	3	2	1	5642738	CAAGAC	CGAC	-2
1	11	7	4	1	5644020	TTTTATTTTAATC	TTATTTATTTTTTTATC	4
1	12	3	5	1	5650763	GTTTTTTTATTATATAAAATAATC	GTTTTTTATTATATAAAATAATC	-1
1	5	2	5	1	5655296	ATTTTTTCTTTCTTTTCCA	ATTTTTTTCTTTCTTTTCCA	1
0	3	2	2	1	5658791	GAAAAAAAATTATG	GAAAAAAATTATG	-1
0	20	6	8	1	5662237	CAAAAAATG	CAAAAAAATG	1
1	21	6	11	1	5662407	TAAAAAAATCG	TAAAAAATCG	-1
1	4	7	2	1	5672437	ATATTATTATTATTATTATTG	ATATTATTATTATTG	-6
0	10	4	4	1	5673149	TAT	TACAATTCCAT	8
0	9	6	5	1	5674414	TTTATTATTATTATTATTATTAATATC	TTTATTATTATTATTATTATTATTAATATC	3
0	9	4	4	1	5674774	ATTTTTTTTTAATCG	ATTTTTTTTTTAATCG	1
1	21	5	4	1	5675181	GCT	GT	-1
0	11	8	5	1	5675649	TAAAGT	TAAGT	-1
0	12	6	4	1	6025963	GTTTTTATTGA	GTTTTATAGA	-1
1	12	9	7	1	6026072	ATTTTTTTATTGTAA	ATTTTTTATTGTTA	-1
0	10	3	2	1	6263173	CTTATTATG	CTTATG	-3
0	13	2	5	1	6492484	CAAAAAAGGAAAT	CAAAAAAAGGAAAT	1
1	21	4	5	1	6493014	CTTTAAA	CTTAAA	-1
0	9	1	3	1	6499221	TAAAAAAATGAG	TAAAAAAAAAACGAG	3
1	13	2	4	1	6500421	TTATATATATATATAAG	TTATATATATATAAG	-2
0	9	1	4	1	6503347	CTTTTTTTTTTCAAG	CTTTTTTTTTTTCAAG	1
0	7	1	5	1	6506082	CGA	CGGA	1
0	17	2	9	1	6506334	CG	CCCTATTGT	7
1	14	2	2	1	6507428	ATTTTTTTAAG	ATTTTTTAAG	-1
1	5	6	4	1	6514574	AAAACCT	ACAAACCT	1
1	18	3	3	1	6521543	TAAAAAAATCAAT	TAAAAAATCAAT	-1
0	6	2	2	1	6524704	CGCTGCTGCTGCTT	CGCTGCTGCTGCTGCTGCTT	6
1	5	2	4	1	6526568	AAATGAATGAATGAATGAATGA	AAATGAATGAATGAATGA	-4
1	7	2	3	1	6534798	CAAAAAACT	CGAAAAGATTTATTAACAAACT	13
0	19	8	5	1	6534950	CAG	CAAA	1
0	6	1	2	1	6538480	GTTTTTTTTATTATGTTTTGTTTTTC	GTTTTTTTTTATTATGTTTTGTTTTTC	1
1	12	3	3	1	6545248	AAAGAAAAACAG	AAAAAACAG	-3
1	9	7	5	1	6549193	GTTTTTTTAAAAC	GTTTTTTTTAAAAC	1
0	6	1	2	1	6555373	TTATTTTTTGT	TT	-9
0	14	1	11	1	6564197	TGA	TTAGA	2
1	14	10	5	1	6566416	AGC	AT	-1
1	12	2	7	1	6570435	ATTTTTATAG	ATTTTATAG	-1
0	13	2	3	1	6570928	GTTTTTTTTAGA	GTTTTTTTAGA	-1
1	9	7	2	1	6578993	ATTGTTTA	ATGTTTA	-1
1	8	3	3	1	6579363	GAAAAAAATGAAC	GAAAAAAAATTAAC	1
0	7	10	6	1	6579571	CTTTAG	CTAG	-2
1	12	3	5	1	6580882	TTATATATATTTTG	TTATATATTTTG	-2
1	15	6	2	1	6586707	CGGGGGTA	CGGGGTA	-1
1	8	7	3	1	6589127	ATA	ATTA	1
0	10	7	5	1	6590168	CAAAGAAAGAT	CAAAGAT	-4
0	13	1	9	1	6592848	TAT	TAAAACAT	5
0	6	1	6	1	6593059	CGGAGGC	CAGGC	-2
1	14	1	6	1	6594345	ATA	AA	-1
1	3	1	2	1	6594379	GTTTTCA	GTTTTTTTTA	3
0	12	3	5	1	6594650	CTTTTTTTCTTTAAA	CTTTTTTCTTTAAA	-1
0	6	5	3	1	6595680	AGTGCTGATGTTGCACGG	AG	-16
0	6	7	3	1	6598447	ATGTGTGTGTGTGTGTTTGTGTC	ATGTGTGTGTGTTTGTGTC	-4
1	10	6	3	1	6598876	TCACACACCG	TCACACCG	-2
1	6	4	3	1	6598909	TAACACC	TCAGGTAAACACC	6
0	6	3	5	1	6599746	AATATATTTAA	AATATTTCA	-2
1	2	3	6	1	6604048	GAAAATTTAAATTTT	GAAAAAATTTATTTTTT	2
1	20	3	9	1	6606269	GTTAA	GTTTAA	1
0	6	4	2	1	6606413	TAAAAAAACTC	TAAAAAAAACTC	1
0	5	1	3	1	6607178	GAAAAAAAAAAACTCAAT	GAAAAAAAACACAAT	-3
0	16	1	4	1	6610776	ATTTTTTTTATTCCG	ATTTTTTTATTCCG	-1
1	15	6	2	1	6614831	ACAAAAATACACGGGC	AC	-14
0	8	5	2	1	6616190	TT	TAA	1
1	10	3	5	1	6616502	AATATATATATATTTG	AATATATATATATATTTG	2
0	15	7	6	1	6619720	TAAAAAAGT	TAAAAAAAGT	1
0	12	1	7	1	6621736	ATTTTTTTTTAATTATC	ATTTTTTTTAATTATC	-1
1	5	7	3	1	6621969	ATTTTAAC	ATTTAAC	-1
1	6	10	4	1	6622049	ATTTTATTC	ATTTAATTTTTATTC	6
0	8	3	5	1	6622192	ATTTTTTGGTTTTTAA	ATTTTTTTGGTTTTTAA	1
0	6	4	4	1	6622232	CTATTTATTTATTTG	CTATTTATTTATTTATTTG	4
0	5	2	7	1	6622336	GAATTTAATTTAC	GAATTTAATTTAATTTAT	5
0	13	2	3	1	6624473	TGC	TGGC	1
1	12	1	8	1	6625588	CTTTTTTATGTG	CTTTTTTTATGTG	1
0	6	1	5	1	6636862	ACATCGCT	AT	-6
0	5	3	4	1	6637038	ATTCCT	AT	-4
0	9	1	10	1	6637516	AACA	ATTTG	1
0	7	1	3	1	6640068	ATTTTAATTATAAATTTC	ATTTTTTATTATACATTTC	1
0	6	3	3	1	6640121	TCT	TCAATCCCT	6
0	7	2	2	1	6641486	AAAAGAAAAATAAGAC	AAAAAAAAAGAC	-4
1	12	2	6	1	6642119	TAAAAAAATAAATAAATTAC	TAAAAAAAATAAATAAATTAC	1
0	12	7	3	1	6642399	TCA	TCCA	1
0	6	4	2	1	6643836	TTTAACCTTGAT	TT	-10
0	13	1	12	1	6648345	TATGTTTTTAATGTTTTTAT	TATGTTTTTAT	-9
0	10	4	2	1	6651787	CTCAGTTAT	CT	-7
1	16	7	3	1	6651900	GCA	GACA	1
0	13	2	6	1	6653758	TAG	TAAG	1
0	12	3	2	1	6653777	CTTTTTAG	CTTTTAG	-1
0	7	1	3	1	6658891	TAAAAAAAACTG	TAAAAAAAAAACTG	2
0	6	9	4	1	6658936	ATG	ATTG	1
1	8	3	4	1	6660765	CGT	CACGGT	3
0	10	6	3	1	6660819	CAATAATAATAAC	CAATAATAATAATAAC	3
0	8	1	5	1	6661281	TAAAAAAAAAACAAGCAAT	TAAAAAAACAAGCAAT	-3
0	17	3	6	1	6662273	ATTTTTTTTTTAGATTG	ATTTTTTTTTTTTAGATTG	2
0	19	4	8	1	6664369	TATGA	TA	-3
0	11	5	3	1	6664481	ATCA	ATCTCA	2
0	9	2	2	1	6664703	CTTTTTTTACC	CTTTTTTTTTTTACC	4
0	11	1	3	1	6664979	CGTGTGTTG	CGTGTTG	-2
0	8	2	3	1	6665007	CTGT	CT	-2
1	10	6	8	1	6665320	TAAAAAAGC	TAAAAAAAGC	1
0	4	3	2	1	6665852	GTTTAAG	GTTTAATTTAAG	5
0	13	1	3	1	6667920	TGCGCGCGCT	TGCGCGCT	-2
1	9	1	3	1	6675431	ATTTTTTTACTG	ATTTTTTACTG	-1
0	19	3	6	1	6677997	CGAA	CA	-2
0	5	3	6	1	6678364	CTAC	CTATAC	2
0	11	2	8	1	6686382	CAG	CTTAG	2
0	19	4	7	1	6686656	CC	CATA	2
0	7	1	6	1	6686921	TAC	TT	-1
1	17	5	3	1	6687041	GAAAATC	GAATC	-2
1	14	2	3	1	6687359	TAAAAAAAATGC	TAAAAAAATGC	-1
0	9	5	5	1	6690275	ATG	ATCTGTG	4
0	18	3	3	1	6692070	GTTTGTTC	GTTGTTC	-1
0	13	2	6	1	6693762	CTAT	CT	-2
1	12	2	6	1	6695923	TCCCCCCCTGT	TCCCCCCTGT	-1
1	19	3	5	1	6695955	AACA	AACACA	2
0	10	1	2	1	6696307	GTTTTTTTTTCTTTCTTTTTTTTTTTATAAAAAC	GTTTTTTTTCTTTCTTTTTTCTATAAAAAC	-4
1	15	10	3	1	6698194	CTC	CC	-1
0	7	4	4	1	6702265	ATATTATTTATG	ATATTTATG	-3
1	10	3	3	1	6705456	GATTCATTCATTCATTCA	GATTCATTCATTCATTCATTCA	4
0	13	5	3	1	6707685	ATTTTTTTATAAAG	ATTTTTTTTTATAAAG	2
0	15	2	9	1	6714110	AACA	AA	-2
0	14	3	4	1	6715588	CTTTTATTG	CTTTTTATTG	1
1	14	1	4	1	6715691	TAAAAAAGGT	TAAAAAAAGGT	1
0	7	3	5	1	6715770	TGT	TT	-1
1	4	4	3	1	6715795	AAAAAACAT	AAAAGAAAAACAT	4
1	13	8	5	1	6716437	ATTTTTTTTAAC	ATTTTTTTTTAAC	1
1	12	2	5	1	6721308	GTTTTTCCCA	GTTTTCCCA	-1
0	8	2	3	1	6722524	ACTC	AC	-2
0	11	8	4	1	6726775	GAC	GAGAAC	3
0	7	3	6	1	6727473	GTGTACAC	GC	-6
0	10	8	5	1	6729491	ACT	AT	-1
1	4	4	4	1	6732222	TTTTAAAT	TT	-6
1	14	3	8	1	6739117	TAAAAAACT	TAAAAACT	-1
0	10	5	6	1	6739956	GTG	GTTG	1
0	17	1	7	1	6741699	GGTGTGTGTGC	GGTGTGTGTGTGC	2
0	8	3	4	1	6750086	GTTTGC	GTTGC	-1
0	4	1	2	1	6750601	GAAAAAAAATGT	GAAAAAAAAATGT	1
0	7	3	4	1	6750956	CC	CAA	1
1	16	4	9	1	6760005	CAAAAAATATTAATTTAATC	CAAAAAAATATTAATTTAATC	1
0	7	2	4	1	6770600	CAAAAAAAAATTAAGC	CAAAAAAAATTAAGC	-1
1	21	6	4	1	6771684	TTA	TATA	1
1	10	4	11	1	6777353	CATATATATATTA	CATATATATATATATTA	4
1	7	2	2	1	6782595	GTTTTTTTTAGA	GTTTTTTTAGA	-1
0	7	3	3	1	6782778	GAAAAAAAAAAGTATC	GAAAAAAAAAGTATC	-1
0	8	3	4	1	6782801	TAAAAATAATAAAAAGT	TAAAAAAAAATAAAAAGT	1
1	17	4	5	1	6783715	GTTTTTTTCTGG	GTTTTTTCTGG	-1
1	9	4	2	1	6786404	TTATTCTTCC	TC	-8
0	9	1	2	1	6787206	TCCCCCCCCGAA	TCCCCCCCGAA	-1
1	7	5	3	1	6787885	TAAGC	TGAGGC	1
1	4	2	2	1	6788723	GTTTTTTTAAG	GTTTTTTAAG	-1
1	6	5	3	1	6788762	TAAATC	TAATC	-1
0	2	6	2	1	6789250	TGT	TGGT	1
0	11	4	2	1	6794219	GAAAAAAATCT	GAAAAAAAATCA	1
1	9	5	4	1	6795271	AATGATGC	AATGC	-3
1	9	5	3	1	6795286	ATTTTTGGTTA	ATTTTGGTTA	-1
1	6	4	3	1	6796104	TGACCGATCA	TA	-8
1	23	6	3	1	6796610	GTTTTTTTTGATTGTC	GTTTTTTTGATTGTC	-1
1	11	6	2	1	6802577	CTTTTTTTGTCTC	CTTTTTTTTGTCTC	1
1	17	9	4	1	6804013	GAT	GT	-1
1	14	2	4	1	6804461	TAAAAAAAACATC	TCAAAAAAAACATC	1
1	8	7	3	1	6804525	TCT	TA	-1
0	15	4	9	1	6804632	CTTTTTCTA	CTTTTTTCTA	1
0	7	7	4	1	6807827	TATGA	TA	-3
0	10	4	4	1	6807872	CTTTTGA	CTTTGA	-1
1	7	3	7	1	6813123	CAAAGT	CAAAAGG	1
1	14	6	3	1	6822296	CAT	CAAT	1
0	20	2	4	1	6824532	AGGAA	AGGGAA	1
0	15	1	2	1	6824552	CCAGCATTT	CT	-7
0	14	4	3	1	6825005	TCA	TA	-1
0	4	1	5	1	6825590	TTTTTCA	TCTGTGGAAGTTTTCA	9
1	10	4	2	1	6828633	ATTTGTTA	ATTTTTGTTA	2
0	9	2	4	1	6829883	AGA	AA	-1
1	15	9	4	1	6832087	ATTCC	ATCC	-1
1	10	5	6	1	6832915	AAGTCGTGCA	AA	-8
0	2	1	4	1	6834625	TAGC	TC	-2
1	12	8	3	1	6836790	TAATG	TAATTAAAAAAACAATG	12
1	7	8	4	1	6837071	TATCT	TT	-3
1	5	1	4	1	6837300	TTAAT	TTAATAAT	3
1	7	11	5	1	6838234	ACT	AGCT	1
0	11	8	3	1	6839371	TAT	TT	-1
0	5	7	2	1	6840638	ATTCGCGTTT	AT	-8
0	15	6	9	1	6844884	GTG	GTATG	2
1	10	4	3	1	6851755	TTGTGTGTGTGTGTGTA	TTGTGTGTGTGTGTGTGTA	2
0	5	1	14	1	6851799	AAAATAAAAATTATATAC	AAATAAATAAAAATTATATAC	3
0	21	4	6	1	6853980	CAAAAAATATATAG	CAAAAAAATATATAG	1
0	8	5	2	1	6864430	GAATT	GAAATT	1
0	4	1	3	1	6865891	TAAAAAAAAAAAAAAAAAAAAAATCCTGT	TAAAAAAATAAAATAAAATCCTGT	-5
1	13	3	4	1	6868049	ATTTTTGC	ATTTTGC	-1
1	11	5	4	1	6868115	TAACAG	TCAG	-2
1	15	9	5	1	6868567	TAAAAAATACT	TAAAAAAATACT	1
1	11	4	2	1	6868590	ATA	AA	-1
0	9	3	2	1	6869612	CAATT	CTT	-2
0	7	6	2	1	6869915	CTTTTTTTACA	CTTTTTTTTACA	1
1	6	3	9	1	6869964	TAAAAAACT	TAAAAACT	-1
0	7	4	3	1	6871916	TAAAAAAAAATATTTTG	TAAAAAAAATATTTTG	-1
1	17	1	6	1	6873623	GTTTTATG	GTTTATG	-1
1	15	4	3	1	6881139	TTTCTTA	TCTTCTTA	1
0	10	1	12	1	6882822	TGT	TT	-1
1	10	5	5	1	6883131	TAAAAAAAACAAACACATG	TAAAAAAAAACAAACACATG	1
0	15	5	7	1	6884149	TTAAATAAATAAATAAATAAATG	TTAAATAAATAAATAAATAAATAAATG	4
0	18	4	8	1	6884174	AAAACAAACAAACAAACAAACAAGC	AAAACAAACAAACAAACAAGC	-4
0	16	3	4	1	6884866	AAAATAAATAAAAGAAATC	AAAATAAAAAAAATC	-4
0	13	3	2	1	6888397	CTTTTTTTTCCA	CTTTTTTTTTCCA	1
0	11	3	5	1	6894312	GAAAAAAAAATATTATAG	GAAAAAAAAAATATTATAG	1
0	6	2	3	1	6895390	ATTCTGATTCTGGATT	AT	-14
0	8	3	10	1	6898537	TCC	TT	-1
0	9	2	6	1	6899889	TAAAAAAATAATAAATG	TAAAAAAAATAAAAAATG	1
0	6	1	2	1	6900021	TAG	TACAAA	3
0	17	1	7	1	6901015	AGGGGTA	ATGGGGTA	1
0	6	2	2	1	6901840	TTTCTCACGTGACTCACGGTGCG	TG	-21
1	8	3	2	1	6903296	GGACACTATGACAC	GC	-12
0	4	2	2	1	6907805	CTATTTGATTTTATTTGATTTT	CTATTTGATTTT	-10
0	12	8	2	1	6908324	CTG	CTAATTG	4
1	3	4	3	1	6917494	GTAATTTAATTTAATG	GTAATTTAATG	-5
1	9	3	3	1	6918150	GTTTTTTTGTGGA	GTTTTTTTTTTTGTGGA	4
1	11	3	5	1	6918379	TTTCTTTG	TTTCTTCTTTG	3
0	5	6	3	1	6922947	CC	CAT	1
0	9	7	3	1	6923177	TAAAAAAATAATAATAAATAAAGG	TAAAAAATAATAATTAATAAAGG	-1
0	7	5	2	1	6946667	GAAAAAAATATC	GAAAAAAAATATT	1
0	12	2	4	1	6947901	TAAAAAAAGTAAAGT	TAAAAAAAAGTAAAGT	1
1	10	7	3	1	6949826	CAAAAATGA	CAAAAAAATA	1
0	12	9	4	1	6949839	GTGTT	GT	-3
1	11	5	7	1	6950373	GAGTTT	GT	-4
1	11	5	7	1	6950381	TT	TCAG	2
0	13	8	3	1	6950436	ATT	AA	-1
0	12	1	3	1	6952787	GAAAAAATC	GAAAAATC	-1
0	20	1	5	1	6956914	TAAAAGC	TAAGC	-2
0	8	5	2	1	6957997	CGGGGTGA	CGGGTGA	-1
1	5	3	2	1	6959503	AAATGAATGAATGAATGA	AAATGAATGA	-8
0	19	7	6	1	6960747	GTTTTTTTTCTCA	GTTTTTTTCTCA	-1
1	3	4	2	1	6962717	TTTTCCC	TATTTCCC	1
1	17	7	8	1	6966337	TCCTT	TCTT	-1
1	5	7	2	1	6967156	TCTGC	TC	-3
0	12	4	2	1	6967803	ACCAT	ACCCAT	1
1	7	7	3	1	6974045	CCACACACACAAACC	CCACACACAAACC	-2
0	9	4	3	1	6975319	TAAAAAAAAAAAAACATTG	TAAAAAAAAAAAAAAAACATTG	3
0	14	7	5	1	6977860	CTA	CTTTA	2
1	16	6	2	1	6982719	GAAAAAATG	GAAAAAAATG	1
1	10	2	4	1	6983159	ATTTTTTTTAAC	ATTTTTTTTTAAC	1
1	8	3	4	1	6991514	GAAAAAAAGAAGAATG	GAAAAAAAAGAAGAATG	1
0	14	4	3	1	6996197	GTCTCTCTG	GTCTCTG	-2
0	9	3	3	1	6996691	CAAAATAAAAATAAAAATAAAAACATG	CAAAATAAAAATAAAAACATG	-6
1	26	8	4	1	6996757	TTA	TGTA	1
1	19	2	15	1	7000375	TTTTTTTTTGTAC	TCTTTTTTTTGTAC	1
0	11	5	3	1	7001047	GCCTA	GCTT	-1
0	16	2	2	1	7006595	CGGGATG	CG	-5
0	3	3	3	1	7008068	TTAT	TT	-2
0	14	1	8	1	7012822	ATA	ATTA	1
1	18	10	6	1	7017946	CTTATTTTG	CTATTTTG	-1
0	7	3	3	1	7019042	CAAAAAAATCG	CAAAAAAAATCG	1
0	10	2	7	1	7021480	ATAATT	ATAATTAATT	4
1	10	3	6	1	7021702	ATC	AC	-1
0	9	7	5	1	7022839	TGGGGGGGTAC	TGGGGGGTAC	-1
1	7	1	9	1	7024289	TAAAATAAC	TAAATAAC	-1
0	17	4	5	1	7025476	TATCATCATCATCA	TAACATCATCA	-3
0	4	3	2	1	7025743	CGT	CGCAAGT	4
0	5	3	2	1	7025750	TCA	TCAGTAGCA	6
0	19	7	3	1	7025939	CTTTTTTTACTA	CTTTTTTTTACTA	1
1	3	1	3	1	7026726	GAAAAAAAAAGTG	GAAAAAAAAAAAGTG	2
1	15	4	5	1	7033256	ATTGC	ATTTGC	1
0	11	3	10	1	7034079	TAG	TAGAGAGCGAG	8
0	10	4	3	1	7034439	TAAAAAAGAGGAAAT	TAAAAAAAGAGGAAAT	1
0	12	9	6	1	7035167	ATTTTTTTATTTAATTG	ATTTTTTTTACTTAATTG	1
0	8	6	3	1	7036278	TAAAAATTATTAG	TG	-11
0	17	3	2	1	7041876	TAG	TGAG	1
0	11	4	3	1	7042903	TT	TAA	1
1	11	8	5	1	7043831	ATTTGA	ATTTTTTGA	3
1	25	3	8	1	7044541	CATA	CA	-2
0	7	1	2	1	7059520	AGATGGATGG	AG	-8
0	8	2	5	1	7060426	ATT	AA	-1
1	5	3	4	1	7060848	ATG	ATTG	1
0	14	4	11	1	7063110	ATTTTTTTTCAC	ATTTTTTTTTCAC	1
1	19	3	8	1	7063157	TAAAGC	TAAGC	-1
0	16	3	6	1	7064723	GAAAAAATAAATAATG	GAAAAATAAATAATG	-1
0	11	4	9	1	7067922	TCA	TCCA	1
1	6	7	2	1	7069197	GTTTTTTTTTTACATTTTAC	GTTTTTTTTTTTTACATTTTAC	2
1	19	7	3	1	7073636	GAATG	GTG	-2
0	15	7	11	1	7075841	CTA	CTTA	1
0	10	8	5	1	7076505	GAAAAAATG	GAAAAAAATG	1
0	15	2	3	1	7085814	TCCCCCCTA	TCCCCCTA	-1
0	23	2	7	1	7089232	GTTTTGA	GTTTCA	-1
1	12	8	3	1	7091317	TA	TCG	1
1	15	6	5	1	7110850	GG	GAA	1
0	6	6	2	1	7111371	ATTTTTTTAAAAAC	ATTTTTTAAAAAC	-1
1	11	4	3	1	7111465	TAAGAT	TAAGAAGAT	3
1	14	7	2	1	7111592	TTATTTAT	TT	-6
0	5	4	2	1	7123547	TATTTAATTTAATTTAATTTAATAAAA	TATTTAATTTAATTTAATAAAA	-5
1	15	1	2	1	7124312	TTTGTTGTTGTTGTTGTTGTTGTTA	TTTGTTGTTGTTGTTGTTGTTA	-3
0	12	1	3	1	7124546	ATTTTTTTTTTTATAAATTTGC	ATTTTTTTTTATAAATTTGC	-2
0	15	7	2	1	7124710	GCAC	GC	-2
0	3	3	2	1	7124871	TAAAAAAAAAAAAAAAAACTTTTTG	TAAAAAAAAAAAAAAAACTTTTTG	-1
0	7	3	4	1	7127393	TTTTAG	TATTTAA	1
0	11	3	5	1	7127657	CAAAAAAAAAATTGC	CAAAAAAAAATTGC	-1
1	6	2	9	1	7132528	CTTTGC	CTTTTGT	1
0	3	2	2	1	7133481	ATTTTGTTTATTTATTTATTTATTTA	ATTTATTTATTTACTTATTTA	-5
0	14	3	15	1	7134202	ATA	ATTA	1
1	13	1	8	1	7144573	CTTTTTTAAATTTAC	CTTTTTTTAAATTTAC	1
0	7	1	9	1	7144876	TGTGTAACC	TC	-7
1	7	9	8	1	7146304	CAAAAAATG	CAAAAATG	-1
1	9	1	3	1	7148288	CAAAAAAATAAATATC	CAAAAAATAAATATC	-1
1	7	3	3	1	7153593	CT	CGCATG	4
0	15	5	6	1	7154452	AACACACAAG	AACACACACAAG	2
0	16	1	4	1	7156650	AAAAAAAAAAAACATTT	AAACAAAACAAAAAACATTT	3
1	5	3	3	1	7160417	AAT	AATGACAT	5
0	12	4	3	1	7163092	TAT	TT	-1
1	10	1	4	1	7163823	CTTTTTTATCTTTTTTTCTTTTATCTTTTTTCTTTTTAAA	CTTTTTATCTTTTTTTCTTTTATCTTTTTTCTTTTTAAA	-1
0	13	3	14	1	7165731	GTTTTTATTTAATTTG	GTTTTTTATTTAATTTG	1
0	9	5	2	1	7167647	TAGA	TA	-2
0	23	1	4	1	7169296	ATT	AA	-1
0	11	3	3	1	7173593	TAAACAG	TAACAG	-1
0	11	1	6	1	7180735	TACTTTACACTTTACA	TACTTTACA	-7
0	7	4	2	1	7184778	GAAAAAAAAAGAGTAAAT	GAAAAAAAAAAAGAGTAAAT	2
0	17	1	5	1	7188892	TAAAAAAAAAACTG	TAAAAAAAAAAACTG	1
0	16	1	8	1	7193685	ATTTTTTATGA	ATTTTTTTATGA	1
0	10	1	5	1	7197232	AATGA	AA	-3
1	19	4	2	1	7198395	TAATAATG	TATAATG	-1
0	17	4	7	1	7203463	CTATAA	CTATATATAA	4
0	12	3	2	1	7206032	TAAAAAAAGTC	TAAAAAAGTC	-1
0	6	6	3	1	7207485	TTTTGA	TTTTCCTTTGA	5
0	12	4	6	1	7208501	TAAAAAATG	TAAAAATG	-1
1	4	2	2	1	7209407	GCTT	GA	-2
1	14	9	3	1	7213370	ATTTTTTTTATTAATTAATG	ATTTTTTTATTAATTAATG	-1
1	9	3	6	1	7216067	AGCTGCG	AG	-5
0	5	1	3	1	7216564	ATTTTTTTATAG	ATTTTTTTTATAG	1
0	9	6	3	1	7217254	TAT	TT	-1
0	12	2	12	1	7217312	TAT	TAAT	1
0	12	13	4	1	7220203	AATAGTATTA	AA	-8
1	14	5	8	1	7222733	TTGT	TT	-2
0	28	5	4	1	7223141	GTTTTTATG	GTTTTATG	-1
0	10	5	2	1	7224445	ATTTGTTA	ATTGTTA	-1
1	23	7	6	1	7225275	CAATG	CATG	-1
0	18	7	6	1	7225777	ACCAG	ACAG	-1
1	21	4	5	1	7226088	GTTTCTCA	GTTCTCA	-1
0	8	1	3	1	7228085	AGGTA	AGAACAGGGTA	6
0	2	3	3	1	7231870	CATAATAATAATAATAATAATAATAATAATAATAG	CATAATAATAATAATAATAATAATAATAATAG	-3
0	12	1	2	1	7232957	TAAAATAAC	TAAAAAAAAC	1
0	13	5	3	1	7233818	CTTTATTAAG	CTTTTATTAAG	1
0	12	2	7	1	7238787	TAAAATATG	TAAATATG	-1
1	2	2	3	1	7240700	AATTT	AT	-3
0	22	1	6	1	7244509	TACACACACT	TACACT	-4
0	18	5	8	1	7244959	GTTTATTTG	GTTTTATTTG	1
1	4	2	2	1	7248445	GAAAAAATAGG	GAAAAAAATAGG	1
0	12	4	2	1	7248581	ATA	AA	-1
0	9	2	3	1	7250742	ATTTTTTAC	ATTTTTAC	-1
1	13	1	4	1	7258093	CAACAG	CATATTTAACAG	6
0	6	8	6	1	7258771	TAAAAAAAATACATAC	TGAAGAAAAATACATAC	1
0	14	6	5	1	7258999	TCG	TG	-1
1	11	3	4	1	7262958	ATTTTTTTACA	ATTTTTTTTACA	1
1	7	3	3	1	7263686	ACCGTACTACACAGTGTC	AC	-16
0	14	6	2	1	7267616	TAAAAACAACACT	TAAAACAACACT	-1
0	19	5	2	1	7274884	TTTGTTTTGTTGTA	TTTTTGTTGTA	-3
1	2	4	2	1	7301335	TTGGTATCAGG	TG	-9
0	7	6	4	1	7303191	AGTTGCGTCGCGCCG	AG	-13
0	4	2	2	1	7311500	ATTTTTTTATTATTTTTTTTGTTATGTGTTTGG	ATTTTTTTTATTATTTTTTTTTTTTATGTGTTTGG	2
0	9	12	3	1	7312026	ATTGC	ATGC	-1
0	8	1	4	1	7315378	TACACACACACAT	TACACACACACACAT	2
0	6	1	4	1	7319481	ATTTTTTTTCCA	ATTTTTTTCCA	-1
1	14	9	4	1	7323649	GAAAAAAAAAATATTC	GAAAAAAAATATTC	-2
0	16	3	9	1	7325116	CAAAAAATG	CAAAAATG	-1
1	15	9	6	1	7325270	TGC	TC	-1
0	15	3	6	1	7337302	TGC	TTGCAGC	4
0	12	2	5	1	7337312	GAAAAAAAAATCT	GAAAAAAAACCT	-1
1	8	3	2	1	7338466	ATTTTCTTTTTATTTTCA	ATTTCTTTTTATTTTCA	-1
0	3	2	3	1	7341449	TTAAAATAAT	TTAAAATAATAAAATAAT	8
1	15	4	6	1	7343692	CTTTTAG	CTTTTTAG	1
0	4	1	6	1	7348545	CGTGTGTGTGTGTGTGTGTGTGA	CGTGTGTGTGTGTGTGTGTGA	-2
0	12	1	7	1	7350270	ATTTTTTAG	ATTTTTAG	-1
0	14	1	5	1	7351676	AA	ATT	1
0	13	5	12	1	7353199	ATA	AA	-1
0	10	6	2	1	7354789	GTTACTTACT	GTTACT	-4
0	20	1	10	1	7357601	TAAAACAG	TAAAAACAG	1
0	8	2	6	1	7357900	TGAAA	TA	-3
1	9	7	5	1	7361630	TAAAAAAAAATCT	TTAAAAAAAAAAATCT	3
1	8	2	2	1	7361989	CAATGTAAATGTAA	CAATGTAA	-6
0	10	6	5	1	7362151	ACT	AT	-1
0	14	1	3	1	7363308	GATATATATAC	GATATATATATAC	2
1	8	8	5	1	7366663	GAAAAAGT	GAAAAGT	-1
0	11	3	11	1	7378044	TACA	TA	-2
1	7	1	2	1	7381634	TCT	TT	-1
1	3	1	9	1	7384412	TTTTTTTTACTA	TTGTTTTTTTACTA	2
0	12	1	11	1	7386680	GTTAC	GTGC	-1
1	11	4	2	1	7387504	CTC	CC	-1
0	14	2	4	1	7393379	AAAATG	AGAAATG	1
1	17	3	6	1	7393432	CAG	CATTAG	3
1	16	2	6	1	7393452	CTTTGTTGTTTTA	CTGTTGTTTTA	-2
1	7	5	2	1	7395230	CCG	CTCG	1
1	13	2	13	1	7399977	TAG	TACAG	2
1	16	3	5	1	7406629	GTTTTTTTTATTATTCA	GTTTTTTTATTATTCA	-1
1	4	3	7	1	7408904	TATAAATAAATAAATAAAG	TATAAATAAATAAAG	-4
0	14	7	8	1	7409459	CATA	CA	-2
1	12	7	3	1	7411286	CTTTTTTCA	CTTTTTCA	-1
1	7	5	2	1	7416509	CATTATTATAC	CATTATAC	-3
1	8	2	4	1	7417940	TTTTTTTTTCAA	TTTTGTTTTTTTTCAA	4
0	6	1	4	1	7418560	ACA	AA	-1
1	16	4	2	1	7418964	GCT	GGTCT	2
0	11	3	2	1	7419807	TAG	TAAA	1
0	6	8	4	1	7420435	GAAAAAAAAACAGCT	GAAAAAAAACAGCT	-1
0	10	2	10	1	7424069	TAATGGATTAAACATTGGT	TT	-17
0	18	3	8	1	7426864	TAT	TT	-1
0	12	3	4	1	7427263	GAAAAAATTAATG	GAGAAATTAATG	-1
1	16	1	3	1	7428628	TAG	TATAAAG	4
0	10	2	4	1	7432811	GCCAA	GCAA	-1
1	22	7	3	1	7434130	TGGTT	TGTT	-1
1	14	7	4	1	7436433	GACCAA	GA	-4
1	11	8	3	1	7438586	CTTTAAC	CTAAC	-2
0	16	6	4	1	7438819	ATACT	AT	-3
0	12	2	4	1	7441547	AAACACACAACAG	ACAACACACAACAG	1
1	13	1	3	1	7443704	GAAAAAATC	GAAAAAAATC	1
1	10	4	4	1	7447057	GAAAAACT	GAAAAAACT	1
0	9	3	3	1	7448589	GAAAAAAAAATGC	GAAAAAAAATGC	-1
0	9	2	3	1	7448876	GCCC	GTA	-1
0	9	3	2	1	7449316	TAAAAAAAAACTC	TAAAAAAAACTC	-1
0	19	2	6	1	7451001	ACGA	AA	-2
0	14	1	5	1	7451656	AGA	ATGA	1
0	14	5	2	1	7454379	ATTTTAAAAAAGT	AT	-11
0	16	1	5	1	7454790	TAA	TT	-1
1	5	6	3	1	7454849	TAAAAAAAAATTACAT	TAAAAAAAGTTACAT	-1
0	9	3	8	1	7454865	TAAAAAATTAAC	TAAAAATTAAC	-1
1	10	1	4	1	7454910	ATGT	ATGTGT	2
0	17	1	6	1	7455138	TGAAATACAG	TG	-8
0	17	5	9	1	7457418	ATTTTTTGA	ATTTTTTTGA	1
0	12	1	2	1	7463924	TTTTATTTATTTATTTATTTATTTATATTTTTGC	TTTTATTTATTTATTTATTTATATTTTTGC	-4
0	7	2	2	1	7464056	ATTTTGA	ATTTTTGA	1
0	12	1	5	1	7470576	GAAAAAAAAAAAGTC	GAAAAAAAAAAGTC	-1
1	8	1	3	1	7474971	TGA	TGAGGCAGA	6
0	12	1	7	1	7477418	ATTTTTTTATTCA	ATTTTTTATTCA	-1
1	13	2	9	1	7481355	CTGT	CTGTGT	2
1	12	4	3	1	7486588	GTTTTTTAAAG	GTTTTTAAAG	-1
0	13	3	4	1	7486662	TAAAAAAAAAGCAT	TAAAAAAAAGCAT	-1
0	21	5	2	1	7493278	CTGG	CG	-2
0	9	5	2	1	7500409	TAAAAAACT	TAAAAACT	-1
0	12	6	8	1	7500634	CAACC	CAAACT	1
1	7	1	9	1	7500715	AGGGCT	AGGCT	-1
0	12	3	9	1	7500936	TAACAT	TAT	-3
0	16	1	3	1	7503381	GTTTTAATTTC	GTTTTTAATTTC	1
0	5	2	3	1	7511973	ATA	AA	-1
0	11	3	8	1	7515183	ATA	AA	-1
0	4	1	2	1	7515955	TAAAAAATATTATTC	TAAAAAAATATTATTC	1
1	6	8	9	1	7517104	TGGTT	TGTT	-1
0	12	10	3	1	7517288	TAAAAAAGAAATAAATC	TAAAAAAAGAAATAAATC	1
0	4	1	2	1	7524820	GTTTTTTTTTTATAGA	GTTTTTTTTTTTATAGA	1
1	7	1	6	1	7526283	GAAAAAAACTAT	GAAAAAAAAACTAT	2
1	14	5	2	1	7526997	CTTTTTATTTTTGC	CTTTTATCTATGC	-1
1	12	2	6	1	7528893	TCT	TCCT	1
0	9	3	6	1	7528985	TAAAAAAAAAAACTATAG	TAAAAAAAAACTATAG	-2
0	13	8	3	1	7539479	CAAAAAAAAGTG	CAAAAAAAGTG	-1
0	10	1	9	1	7543622	CTTTTTTTAAC	CTTTTTTTTAAC	1
0	10	5	2	1	7549696	ATTTTTGGA	ATTTTGGA	-1
1	8	6	5	1	7549880	ATTTTTTATATTATG	ATTTTTATATTATG	-1
1	8	7	7	1	7554950	AATA	AA	-2
1	13	6	3	1	7554976	TAAAAAAAACCT	TTAAAAAAAAACCT	2
1	16	9	4	1	7555717	CTTGTTGTA	CTTGTA	-3
1	10	1	6	1	7556679	AGGTT	AAATAATGGTT	6
1	10	2	6	1	7556933	CTTTTTTTTTGCG	CTTTTTTTTGCG	-1
1	11	2	2	1	7559715	CTAG	CTATAG	2
0	13	1	2	1	7564194	TGGGGGGGCTA	TGGGGGGGGCTA	1
0	21	2	9	1	7565565	CAAATG	CAATG	-1
1	11	2	4	1	7566833	TGC	TGGC	1
0	16	1	2	1	7573424	AGGGGGGGTCT	AGGGGGGTCT	-1
1	5	2	3	1	7573725	TTTTGA	TTATTTGA	2
0	18	11	4	1	7573803	ATG	AG	-1
0	7	2	3	1	7576130	CTGG	CG	-2
0	11	6	4	1	7588118	CTTTGC	CTAC	-2
1	21	1	6	1	7588178	ATGT	ATGTGT	2
1	17	3	5	1	7590369	ATTTTTTTTTGAA	ATTTTTTTTTTGAA	1
1	10	7	5	1	7592648	TAT	TT	-1
0	16	1	3	1	7596504	GTTTTTTTTTTCTAAC	GTTTTTTTTTCTAAC	-1
0	5	1	4	1	7597579	AAGGAGGAGGGAGAGGGGGGT	AAGGAGGGAGAAGGGGGT	-3
1	14	1	15	1	7599714	AATG	AG	-2
0	10	1	6	1	7600842	GTTTTTTCCTA	GTTTTTTTCCTA	1
0	11	5	2	1	7602758	ATTGA	ATGA	-1
1	11	6	4	1	7607018	GAAAAAATTG	GAAAAATTG	-1
1	15	3	3	1	7607969	ATG	ATTG	1
1	9	11	5	1	7609143	TAAAAAGT	TAAAAAAGT	1
0	12	5	3	1	7612678	TAAAAAATG	TAAAAATG	-1
0	11	3	5	1	7612695	CATG	CG	-2
0	6	2	2	1	7613045	TAAAAAAAAAAAAAAAAGTTTC	TAAAAAAAAAAAAAAAGTTTC	-1
1	6	2	3	1	7613173	GATCCA	GA	-4
1	8	1	6	1	7614882	AAATC	AATAATC	2
0	8	6	2	1	7615944	TACG	TG	-2
0	12	1	6	1	7615979	TAAAAAAACAGG	TAAAAAAAACAGG	1
0	6	2	2	1	7616651	CAAAAAAAAAAAAACCTT	CAAAAAAAAAAACCTT	-2
1	15	7	2	1	7630249	TGA	TA	-1
1	8	3	2	1	7630413	CTT	CG	-1
0	5	1	3	1	7636834	CAAAAAACAGAAG	CAAAAAAACAGAAG	1
0	15	1	5	1	7640680	GTTTTTTTTTTTGCCTG	GTTTTTTTTTTGCCTG	-1
1	19	2	2	1	7641344	GAAAAAAAGTAAAGT	GAAAAAAGTAAAGT	-1
1	5	4	3	1	7642401	TAGACACAGACACA	TAGACACA	-6
1	19	8	7	1	7644282	CTTTTTTTCAA	CTTTTTTCAA	-1
0	7	1	6	1	7645438	GGATA	GGATGATA	3
0	11	5	6	1	7645552	CTTTTTTTGTGA	CTTTTTTGTGA	-1
0	5	4	3	1	7648788	GTTTTTTTTCGC	GTTTTTTTTTCGC	1
0	16	4	5	1	7651524	TTACACCA	TA	-6
0	6	1	9	1	7652143	GCA	GCAACACA	5
1	11	2	9	1	7652160	GAAAAAATG	GAAAAATG	-1
0	4	5	4	1	7652378	GTTTTGTGA	GTTTGTGA	-1
1	7	7	5	1	7652601	TTAATAATAATAATAC	TTAATAATAC	-6
1	16	7	5	1	7654602	TCCCCCCACAG	TCCCCCACAG	-1
0	10	1	4	1	7659048	AGATTA	AA	-4
0	10	6	8	1	7662728	GAAAAAACT	GAAAAAAACT	1
0	13	1	7	1	7663394	CAAAGT	CCCTAAAGT	3
0	8	2	7	1	7666207	CAT	CAAT	1
0	13	2	4	1	7666452	ATTTTTTTATCTA	ATTTTTATCTA	-2
1	8	4	2	1	7666880	GTTTTTCCA	GTTCCA	-3
1	11	2	3	1	7667104	ATTATTTTTTTAG	ATAACTTTTTTTTTTAG	4
1	12	4	2	1	7669413	CAATG	CATG	-1
0	8	2	2	1	7685826	AGTGTGTGTGTGTGTTA	AGTGTGTGTGTGTTA	-2
1	5	4	4	1	7688530	GCAC	GC	-2
1	10	3	4	1	7688545	CAAAAAAGT	CAAAAAAAGT	1
1	7	6	5	1	7693712	CCAACTGTC	CC	-7
0	5	4	4	1	7694395	TGTTTTCAGTTTTCAG	TGTTTTCAG	-7
0	17	1	2	1	7694629	TCCCCCCTG	TCCCCCCCTG	1
0	14	4	5	1	7694678	AATTATTATTATTATTATTAATTATTATTATC	AATTATTATTATTATTATTATTAATTATTATTATC	3
1	14	2	10	1	7704932	GAT	GAAA	1
1	11	3	4	1	7705277	CAT	CAAT	1
0	11	3	2	1	7709378	ATTTTTAG	ATTTTAG	-1
1	27	12	5	1	7715142	AAAATTG	ACAAATTG	1
1	8	3	2	1	7716982	TGT	TT	-1
0	13	1	3	1	7717427	TAAAAAAAACAAATTC	TAAAAAAAAACAAATTC	1
0	3	3	4	1	7726312	TAAACAAACAAACAAACAAATAAAT	TAAACAAACAAACAAACAAACAAATAAAT	4
0	12	2	9	1	7728155	CAAAAAAATGC	CAAAAAAAATGC	1
0	11	2	8	1	7728185	ACA	AA	-1
0	9	1	3	1	7730371	ATACATTTACATTTACATTT	ATACATTTACATTT	-6
0	6	1	3	1	7733064	ATA	ATTA	1
0	12	1	3	1	7736302	GTTTTTTTTTGGGA	GTTTTTTTTGGGA	-1
0	14	3	4	1	7742513	CAT	CAAT	1
0	10	1	2	1	7745639	GAAGTG	GCAAGCA	1
0	9	1	5	1	7745658	GAAAAACT	GAAAACT	-1
0	4	2	4	1	7747793	GAAAAAAAAAATGGC	GAAAATAAAATGGC	-1
1	7	4	4	1	7752881	AAT	AATGCAT	4
0	7	7	2	1	7753746	GTTTTGTTTTATC	GTTTGTTTTATC	-1
1	9	2	3	1	7756243	GGT	GGTAGT	3
0	15	4	7	1	7757957	CTGTGTGTGC	CTGTGTGC	-2
1	11	2	2	1	7761042	TTTATTGATGCAAACCATCA	TA	-18
1	9	4	6	1	7761553	CTA	CTAGTA	3
0	10	3	4	1	7764757	TCCCAAA	TCCCCAAA	1
0	13	2	3	1	7767250	TAATT	TGAATT	1
1	4	2	3	1	7767568	TATTTAT	TT	-5
0	9	9	3	1	7768757	GTAT	GT	-2
0	4	2	3	1	7778729	TAGA	TG	-2
0	6	11	3	1	7779622	TGCA	TA	-2
1	13	2	3	1	7785142	GAAAAATATTATG	GAAAATATTATG	-1
0	2	1	3	1	7806068	CTTTTTTTCCA	CTTTTTTTTTCCA	2
0	9	1	8	1	7807619	TACA	TACACA	2
0	2	3	3	1	7809434	ATTTTAATATG	ATTTTTAATATG	1
0	19	9	8	1	7814893	TAAAGT	TAAGT	-1
0	5	2	2	1	7816394	GTAT	GT	-2
1	13	3	9	1	7824286	AAC	AACGTGAC	5
1	13	3	3	1	7835174	GACTA	GA	-3
0	17	1	9	1	7837288	AGTG	AG	-2
0	14	2	5	1	7838439	TTA	TATA	1
0	14	3	4	1	7842399	GAAAAAAAAGCT	GAAAAAAAAAGCT	1
0	17	1	10	1	7844810	CGTG	CGTGTG	2
0	14	5	2	1	7846064	ATTTTTTTTTATTATTTAAAG	ATTTCTTTTATTATTTAAAG	-1
0	26	4	7	1	7850175	GACA	GA	-2
0	4	1	3	1	7863971	GGCCA	GA	-3
0	17	11	3	1	7865437	ATG	AG	-1
0	12	7	3	1	7866362	CTTTTTTTGTAA	CTTTTTTTTTGTAA	2
1	14	2	7	1	7871171	GTTTTTTCCG	GTTTTTTTCCG	1
0	18	2	3	1	7874483	TGGGGAAAC	TGGGAAAC	-1
0	5	1	3	1	7880479	AAC	ACACACAC	5
1	14	1	8	1	7880583	CAAAGGT	CAAAAGTT	1
0	14	1	4	1	7923119	CATA	CATATA	2
1	8	1	2	1	7934749	TAAAAATG	TAAAATG	-1
1	6	4	2	1	7938600	GGTA	GGTGTA	2
1	10	3	4	1	7939012	GG	GAT	1
1	10	3	4	1	7939208	CTTTTTTTTTTTATCTGTTC	CTTTTTTTTAATCTGGTC	-2
0	11	7	5	1	7943311	CGGGGAAAC	CGGGGGAAAC	1
1	12	1	6	1	7943941	TTTATTAAG	TTTAAG	-3
1	16	6	6	1	7946350	CAT	CTTAT	2
0	10	10	4	1	7954551	TACAACAAG	TAAAAG	-3
0	9	6	2	1	7968788	CCA	CCTATTCA	5
0	20	5	3	1	7970367	TAAAAAAAGCAAAT	TAAAAAAAAGCAAAT	1
0	15	3	6	1	7971518	CAATATAC	CATATAC	-1
0	8	3	2	1	7977367	CTG	CGATG	2
0	15	3	2	1	7979534	ATTTTTTTTAGA	ATTTTTTTTTAGA	1
0	11	5	2	1	7980400	ACT	AT	-1
0	5	4	4	1	7993217	ATTAA	ATTTAA	1
0	7	4	2	1	8004504	TAAAAAAACTT	TAAAAAAAACTT	1
0	5	1	2	1	8012064	GTTTTTTTTTATACA	GTTTTTTTTTTTATACA	2
1	7	5	3	1	8018813	TAAAAAAAAAAAGGTG	TAAAAAAAAAAAAGGTG	1
0	10	5	2	1	8021976	ACA	AA	-1
0	5	2	4	1	8022091	ATAAATTTAAATTG	ATAAATTG	-6
0	14	5	3	1	8022785	CATT	CT	-2
1	10	1	3	1	8030577	TTTTATTTATTTATTTATTATTTAC	TTTTATTTATTTATTTATTTATTATTTAC	4
0	9	1	9	1	8031349	TACATAA	TA	-5
0	11	1	13	1	8035486	GTAATAATAATAATTTG	GTAATAATAATTTT	-3
0	12	2	7	1	8036263	GATCTCG	GT	-5
0	8	3	6	1	8036582	TGAGCTGAAACA	TA	-10
0	15	4	2	1	8040066	GTTTTTTAATCT	GTTTTTAATTG	-1
1	16	2	7	1	8050211	TCT	TT	-1
0	10	3	12	1	8050667	TAAAAAATC	TAAAAAAATC	1
0	13	3	3	1	8051306	TAAAAACACT	TAAAACACT	-1
0	4	3	6	1	8051856	TAAAAAATATG	TAAAAAAAAATATG	3
0	5	3	8	1	8051873	AAT	AACTCTAT	5
0	7	3	10	1	8051892	TGGAT	TGGGAT	1
1	8	7	4	1	8056841	ATTTTCTG	ATTTCTG	-1
0	9	4	5	1	8056877	CAGTAAAGACTA	CA	-10
0	13	1	4	1	8058161	TAAAAAAGT	TAAAAAGT	-1
0	11	2	6	1	8058737	ACACTC	AC	-4
0	15	6	9	1	8061536	GCCCTA	GCCCCTA	1
0	9	3	2	1	8071245	CTTTTTTTTTTTCAAA	CTTTTTTTTTTCAAA	-1
0	13	4	3	1	8075638	TCAG	TG	-2
0	13	5	2	1	8075711	ATTTTTTTATTATTATTTCA	ATTTTTTATTATTATTTCA	-1
0	16	4	4	1	8075743	ATTTAAA	ATTTTAAA	1
0	4	5	5	1	8075785	TAATTCA	TT	-5
0	15	5	7	1	8079016	CA	CGTT	2
0	4	2	2	1	8082386	TGATAGATAG	TGATAG	-4
0	3	1	5	1	8082433	CAACACTCTTAA	CA	-10
0	11	4	10	1	8085970	TAT	TAAT	1
0	9	4	8	1	8085976	AAACAAAT	AAGTAATAACAAAT	6
0	5	4	2	1	8090053	ACAGAGGCC	AC	-7
0	7	2	2	1	8090820	AACACACACACACACACAT	AACACACACACACAT	-4
1	20	1	4	1	8091349	CATA	CATATA	2
0	9	4	2	1	8091491	ATTTTTATC	ATTTTATC	-1
1	13	3	3	1	8091837	ATTTTTAG	AGTTTTTTTTAG	4
0	9	5	3	1	8092159	AGGGCT	AGACT	-1
0	23	10	4	1	8102533	ACTAGC	AC	-4
0	6	3	2	1	8102629	ATTTCTTTTGA	ATTTTAAAATGTTTCTTTTGA	10
0	5	1	4	1	8105288	TTTATTAT	TC	-6
1	11	1	2	1	8105992	GTTTTTTTTTTTGTTTGCTGA	GTTTTTTTTGTTTGTTGA	-3
0	14	4	2	1	8106232	TAAAAATC	TAAAAAATC	1
1	8	6	2	1	8107551	GCTG	GA	-2
0	3	4	2	1	8108242	CCTA	CA	-2
0	14	5	2	1	8111525	GAACC	GACC	-1
0	8	6	2	1	8111569	TAAATTT	TAATTT	-1
1	11	1	5	1	8118585	GAAATAC	GTAAATAC	1
0	9	2	3	1	8124622	TGATTGG	TG	-5
0	10	1	3	1	8126601	AGTTTTGTTTTGGA	AGTTTTGTTTTGTTTTGGA	5
0	19	1	5	1	8129466	CAAAATG	CATATG	-1
0	11	2	4	1	8131342	TCT	TT	-1
0	13	3	11	1	8131781	CTA	CA	-1
0	19	13	4	1	8132676	GAAGAGAT	GAGAGAT	-1
1	10	3	2	1	8133415	AAACAGGGCC	AC	-8
0	14	2	4	1	8136739	GTTTTTTGTTTGA	GTTTTTGTTTGA	-1
0	3	2	2	1	8138338	AACACACACACACACACACAG	AACACACACACACACAG	-4
1	14	3	2	1	8141314	TCCGA	TCGA	-1
0	8	4	2	1	8141715	CTG	CTATG	2
0	14	2	7	1	8141731	ACT	AGCT	1
0	18	4	3	1	8141794	TTAA	TA	-2
0	17	8	10	1	8142046	GAC	GAAAAGATAC	7
0	3	2	3	1	8142239	AAAGAAAAAAAAAACT	AAAAAAAAAAACT	-3
0	13	3	5	1	8142255	TCT	TGCT	1
0	2	3	3	1	8142437	TTTTTTATG	TTTTTATTTTTATG	5
0	10	7	2	1	8143182	ATTTTTTAG	ATTTTTAG	-1
0	4	5	2	1	8143362	TGAGAGAC	TGAGGT	-2
0	10	3	5	1	8143611	TAT	TT	-1
0	9	3	5	1	8143621	ATTTTTAAATC	ATTTTAAATA	-1
0	7	3	3	1	8143670	TTTTTTCA	TATTTTTCA	1
0	5	9	4	1	8143786	TCA	TCCA	1
0	18	13	6	1	8147457	TAAGC	TAGC	-1
0	20	9	10	1	8147476	CTAT	CT	-2
0	18	4	7	1	8147577	ATTTTGC	ATTTGC	-1
0	6	1	3	1	8147639	GTTTTTTTTTTTGAGTC	GTTTTTTTTTGAGTC	-2
0	11	2	4	1	8148089	TGGACGAACG	TG	-8
0	9	3	4	1	8148546	TAG	TCACTTAGAG	7
0	5	3	2	1	8148586	AAAGCGACTG	AG	-8
0	12	1	2	1	8149254	ATTATC	ATAAA	-1
0	7	3	6	1	8150745	ATACATGT	AT	-6
0	7	6	2	1	8156634	GGT	GGGAGT	3
1	25	6	3	1	8158354	ATTTAAA	ATTAAA	-1
0	6	9	5	1	8158696	ATA	AA	-1
0	9	2	2	1	8159413	CAAAAAAAAAAATGTC	CAAAAAAAAAAAAAGTC	1
0	7	2	5	1	8161625	GAAAATATTAAATAAAAC	GAAAAATATTAAATAAAAC	1
0	13	7	3	1	8163265	TTGCT	TT	-3
0	14	2	3	1	8164031	CAAAAAAAAGCT	CAAAAAAAGCT	-1
1	11	2	7	1	8164460	GAAAAAAAAAACTCAG	GAAAAAAAAAAAACTCAG	2
0	7	5	2	1	8165043	TAAAAAAAATATTG	TAAAAAAATATTG	-1
1	5	3	2	1	8166491	ATTGTTGTTGTTA	ATTGTTGTTA	-3
0	22	5	5	1	8170488	AAT	ATAT	1
0	6	6	2	1	8171145	TAAAAAAAATCAT	TAAAAAAATCAT	-1
1	8	2	2	1	8173232	CAAAAAAAAACCT	CAAAAAAACCT	-2
1	13	14	4	1	8173313	ATACTGT	AT	-5
0	23	4	4	1	8173379	GTTAC	GTTTAC	1
1	12	3	3	1	8176170	AAT	AAAGTAT	4
0	3	4	2	1	8176642	CAAGAAT	CACTTAAGAAT	4
0	8	2	3	1	8179971	ATGTGT	AT	-4
1	10	7	3	1	8181705	GAAAAAATG	GAAAAATG	-1
0	10	1	2	1	8181852	TAAAAAAATGT	TAAAAAATGT	-1
0	10	2	4	1	8182677	TAAAAAAAAAAACATG	TAAAAAAAAAAAAACATG	2
0	10	5	2	1	8186473	AAT	AGAC	1
0	18	4	4	1	8186556	CACAAAATA	CA	-7
0	20	1	9	1	8191016	ATTTTATG	ATTTATG	-1
1	8	1	9	1	8191405	TACA	TACACA	2
0	3	2	5	1	8191492	ATTTTTAATAATC	ATTAATAATC	-3
0	6	5	4	1	8191518	CTTTTGGA	CTTTGGA	-1
1	10	8	2	1	8193416	TTA	TTGCCTA	4
0	3	3	3	1	8201557	AATTATTTTTTTATTTAC	AATTATTATTTTTTAATTTAC	3
0	4	4	3	1	8202176	TTATGCTATGCTATGCTATGCT	TTATGCTATGCTATGCT	-5
0	11	1	9	1	8207376	TTTAACGCT	TT	-7
1	9	9	4	1	8210040	CTGTGTGTGTGC	CTGTGTGTGTGTGC	2
1	22	1	2	1	8212704	AAATATAC	AATAC	-3
0	8	2	3	1	8217521	GCT	GCTTATTTCT	7
0	10	2	2	1	8218145	ATTTTTAAC	ATTTTTTAAC	1
0	10	2	2	1	8222256	ATTTTTCA	ATTTTTTCA	1
0	10	6	3	1	8223838	GAG	GAAG	1
1	10	3	5	1	8225799	GTTTTTTTGTTTTCTA	GTTTTTTTTGTTTTCTA	1
1	5	2	2	1	8226914	CGTGTGTGTGTGTGC	CGTGTGTGTGTGC	-2
1	14	8	4	1	8228922	TTAG	TG	-2
0	17	6	3	1	8232360	TTAGT	TT	-3
0	13	3	2	1	8241581	TAAAAAATATATATTTTG	TAAAAAAATATATATTTTG	1
0	12	1	7	1	8243055	TAC	TACAAAC	4
1	8	5	2	1	8243479	CAT	CAAA	1
1	10	4	2	1	8243501	TAAGG	TAGG	-1
0	9	2	2	1	8246139	CAAAAATTAAC	CAAAATTAAC	-1
1	8	1	4	1	8249577	AC	AATA	2
0	13	6	5	1	8251993	CTGT	CT	-2
0	12	3	3	1	8253727	GTATATTT	GT	-6
1	7	4	3	1	8254064	CTAA	CTATAA	2
0	13	13	7	1	8255773	ATTTTTTTCATTA	ATTTTTTTTCATTA	1
1	8	3	2	1	8256311	TAAAAAAAGGC	TAAAAAAGGC	-1
0	13	3	6	1	8256543	AA	ATT	1
0	21	8	5	1	8257353	TCCATGC	TC	-5
0	21	5	3	1	8264716	TAAAAGT	TAAGT	-2
0	8	3	2	1	8265275	ATTTTTAAATTATG	ATTTTAAATTATG	-1
1	18	3	2	1	8265478	TAAATG	TAAAATG	1
1	9	2	2	1	8265974	AAT	ATTTATTTTAT	8
0	26	3	2	1	8267098	CGGCGT	CGCGT	-1
0	11	1	6	1	8267496	ATTTAAA	ATTTTAAA	1
1	10	1	4	1	8267995	AAT	AACGAT	3
0	12	3	5	1	8273224	TAT	TAAT	1
0	13	5	7	1	8279028	GAAGC	GAGC	-1
0	8	3	3	1	8281764	CAAAAAAAGACT	CAAAAAAGACT	-1
0	9	5	4	1	8283452	AATTATTAGCCCCCCTGTA	AA	-17
1	3	3	5	1	8285390	GAAAATTTC	GAATTTT	-2
0	2	5	2	1	8289145	TAAAAAAGT	TAAAAAAAGT	1
0	16	2	5	1	8289215	GAATT	GAATAATT	3
0	25	8	2	1	8293570	AGTTTG	AG	-4
1	15	4	7	1	8294403	TGT	TT	-1
1	9	3	2	1	8294751	TTCC	TC	-2
1	9	3	2	1	8294755	TTTGTAACA	TA	-7
1	9	2	2	1	8294765	ATCCTTT	AT	-5
1	14	13	4	1	8297031	TATCA	TT	-3
1	14	13	4	1	8297040	AGT	AT	-1
0	8	5	4	1	8297289	TA	TTGG	2
1	7	3	5	1	8297834	CAT	CT	-1
0	20	5	4	1	8299089	CAAAAATC	CAAAATC	-1
0	9	3	2	1	8301611	AAATAATAATAATAATAATATAG	AAATAATAATAATAATAATAATATAG	3
0	13	9	5	1	8302519	CAGA	CA	-2
0	8	4	3	1	8302569	CAGTACTA	CA	-6
0	9	4	2	1	8305496	TAT	TACAC	2
0	7	3	2	1	8305502	TAAAAATG	TAAAATG	-1
0	5	1	5	1	8313192	GAAAAAAAATTATG	GAAAAAATTTATG	-1
0	15	5	2	1	8320618	TAAAAAAAAAACCTAAT	TAAAAAAAAACCTAAT	-1
0	3	2	4	1	8328306	TGATCAA	TA	-5
0	15	3	8	1	8338141	CTAAT	CTAATAAT	3
0	16	7	3	1	8338701	TAATT	TATT	-1
0	14	3	3	1	8339342	ATTTTATTTCA	ATTTATTTCA	-1
1	10	8	5	1	8343165	ATA	ATACAGTA	5
1	11	6	4	1	8346091	CAAAAACAT	CAAAAAACAT	1
1	15	1	15	1	8347246	ATA	AA	-1
1	16	6	6	1	8347836	ATCTACGCC	AC	-7
1	3	1	2	1	8348236	TTA	TCTA	1
0	13	4	2	1	8349787	CTTTCCTCTTG	CTTCCCCTTG	-1
0	13	5	3	1	8351376	ATTTTAAATAG	ATTTTTAAATAG	1
0	16	8	5	1	8351920	AAACT	AGAACT	1
0	8	1	9	1	8357509	ATTGTTGTTGTTGTTGTTGTTA	ATTGTTGTTGTTGTTGTTGTTGTTA	3
0	7	2	3	1	8359236	GA	GTTC	2
0	10	3	2	1	8362394	GAAGAAAAGC	GAAAAAAAAGC	1
0	11	5	4	1	8365042	ATTTAAG	ATTAAG	-1
0	7	1	6	1	8365074	TTAGTTCA	TA	-6
0	9	1	5	1	8369222	ATTTTATG	ATAATG	-2
0	9	6	4	1	8369684	TAAAAAAAAGGGT	TAAAAAAAGGGT	-1
0	15	7	8	1	8372323	AGTGTGTGC	AGTGC	-4
0	7	4	4	1	8373634	GTG	GG	-1
0	11	5	8	1	8373654	AACAGA	AA	-4
0	19	8	8	1	8373871	AGAGTT	AT	-4
1	14	8	6	1	8374007	AACACACAAT	AACACAAT	-2
0	8	5	6	1	8374068	GTTTTTTTTAATG	GTTTTTTTTTTATG	1
0	17	4	5	1	8375212	ATTTTTTTATGTA	ATTTTTTATGTA	-1
0	5	5	2	1	8379565	GCCTCTCG	GCCTCCCCTCTCG	5
0	6	2	2	1	8380892	CGC	CAGAGGTTGC	7
1	6	6	4	1	8385700	AT	ACA	1
0	9	10	3	1	8385794	TAATAAAG	TAGAAAG	-1
0	12	4	3	1	8386193	CAAAAAGT	CAAAAAAGT	1
1	12	2	3	1	8392009	CTTTTTAAATG	CTTTTTTAAATG	1
0	12	3	4	1	8394725	AAAAAGC	ATAAAAGC	1
1	21	2	6	1	8400872	ACTC	AC	-2
0	20	1	4	1	8400894	ATTTTTCA	ATTTTCA	-1
0	13	2	2	1	8400919	TTATAATACTAT	TT	-10
0	14	4	2	1	8402538	ATTTTTCTG	ATTTTTTCTG	1
0	19	6	5	1	8402748	GTTTTTTTTTTCTTTTAATG	GTTTTTTTTTCTTTTAATG	-1
0	25	1	9	1	8406633	AGTG	AG	-2
0	10	5	4	1	8409444	GAA	GC	-1
0	15	9	3	1	8409551	GTTTTTTTTCTGC	GTTTTTTTCTGC	-1
1	9	2	4	1	8411663	AAATAC	ATACCATAATAC	6
1	22	1	9	1	8411709	AATA	AA	-2
0	14	9	3	1	8414517	TG	TCA	1
0	10	1	7	1	8414694	GTA	GTACTATA	5
0	2	2	2	1	8415417	ATTTTTTATGTG	ATTTTTTTTGTGTG	2
0	5	1	2	1	8415843	ATAAATATTCTGTCGT	AT	-14
0	12	5	6	1	8416705	GTTTAAG	GTTAAG	-1
0	7	6	4	1	8417390	AAGAGAGT	AAGAGT	-2
1	3	2	5	1	8417517	GTA	GTAATTTAATTAGAATTTATA	18
0	12	3	5	1	8417980	ATTGA	AAGTTTA	2
0	13	6	2	1	8418336	TAAAAAAGATT	TAAAAAGATT	-1
0	7	6	2	1	8419084	ATCAGT	AT	-4
0	19	2	4	1	8423279	GGTTCGGCG	GG	-7
0	11	3	7	1	8431160	ATTTTTTGA	ATTTTTTTGA	1
0	10	3	6	1	8445091	TAAAAAAATATTG	TAAAAAAAATATTG	1
1	11	6	2	1	8449470	TTGTATTCGAT	TT	-9
0	12	13	4	1	8451169	CAAAAAAAGTAT	CAAAAAAAAAGTAT	2
0	3	1	2	1	8457205	TGT	TGTTTTCCGT	7
0	14	9	7	1	8458832	TAAAAATAAAAGT	TAAAATAAAAGT	-1
0	11	5	6	1	8474333	GAAAAAAAATGT	GAAAAAAATGT	-1
0	7	2	2	1	8474612	GTT	GG	-1
0	13	5	3	1	8474694	ATTTTTCA	ATTTTCA	-1
1	6	3	4	1	8477873	TTTTTAG	TCTATTTTAG	3
1	14	6	2	1	8481397	ATTTTTTCCA	ATTTTTCCA	-1
0	12	3	3	1	8482060	ACCCCAGTCTCTC	AC	-11
0	12	2	3	1	8482233	TGAA	TA	-2
0	11	4	4	1	8484679	CTTCTTTCTTA	CTTCTTA	-4
0	9	2	3	1	8488909	TAAAAATG	TAAAAAATG	1
1	13	2	6	1	8489249	TTA	TATA	1
1	18	3	10	1	8489412	AGA	AGGA	1
1	10	2	5	1	8489660	GCC	GA	-1
1	8	2	3	1	8490311	CT	CAA	1
0	16	2	9	1	8490824	ATTTTTTTTTATCATTA	ATTTTTTTATCATTA	-2
0	10	2	4	1	8496612	GATTAAA	GATTAAATTAAA	5
0	12	4	2	1	8500097	TAAGT	TAAGAAGT	3
0	4	5	4	1	8503979	GAAAAAATTTAAAG	GAAAAAAAATTTAAAG	2
0	6	5	2	1	8504128	GTA	GTCAAAACTA	7
0	14	1	5	1	8507395	TTAT	TT	-2
0	26	5	9	1	8508125	ATA	ATTA	1
0	12	3	4	1	8512194	CAAAACT	CAAACT	-1
0	18	3	6	1	8515034	TAAATG	TAAAATG	1
1	9	8	3	1	8516998	ATTTTTTGTAA	ATTTTTTTGTAA	1
0	19	5	7	1	8517348	TTCT	TT	-2
0	17	3	5	1	8518559	TAT	TTAAC	2
0	20	4	8	1	8520266	ATTTATTTAG	ATTATTTAG	-1
0	10	3	4	1	8521232	CAAAGT	CAGT	-2
0	13	7	5	1	8522597	AGAGTG	AG	-4
1	11	6	2	1	8523213	TAAAAAGAATAT	TAAAAGAATAT	-1
0	16	4	4	1	8525061	CATTATTTTG	CATTATTATTTTG	3
1	20	11	3	1	8527401	TTA	TCTA	1
0	24	5	6	1	8528209	CAAAAAAGT	CAAAAAAAGT	1
0	15	5	3	1	8528854	TAA	TT	-1
1	17	1	9	1	8531602	CAC	CACAGAC	4
0	10	2	3	1	8532207	GAAAATG	GAATG	-2
0	19	5	6	1	8533976	CAT	CT	-1
0	16	1	4	1	8534297	CTTTGTGTTA	CTGTGTTA	-2
0	12	1	3	1	8534320	TGAGTCTAAGC	TA	-9
0	6	2	3	1	8538709	GTCTCATTT	GT	-7
0	8	3	5	1	8538729	ACT	ATCCT	2
0	22	14	4	1	8538771	GCCAA	GACCAA	1
0	9	2	7	1	8538898	AAATAATTT	AAATTT	-3
0	16	3	5	1	8539075	ATTTGC	ATTTTGC	1
0	19	5	5	1	8541498	CAAATATTT	CATAAATATTT	2
0	13	10	5	1	8542388	AGT	ATTGT	2
0	11	6	4	1	8542663	GTATATAAG	GTATAAG	-2
0	3	2	2	1	8542940	CAATAAAAAAAATCC	CAATAAAAATAAAAAAAATCC	6
0	2	2	2	1	8542974	AAATAATAATTATTG	AAACAATAATAATTATTG	3
0	7	1	3	1	8543138	AAAGGGGGCTTTGTGA	AA	-14
0	20	5	2	1	8544510	AGCA	AA	-2
0	10	4	2	1	8544801	TGAAG	TG	-3
0	20	3	14	1	8550623	CAATAC	CAAATAC	1
0	20	7	4	1	8551304	GTG	GTCTG	2
0	9	5	3	1	8552035	AATATATATATATATTTAC	AAAAAATATATATTGAC	-2
0	11	2	3	1	8554077	ATTTTTTTATTCTAC	ATTTTTTATTCTAC	-1
0	7	2	5	1	8554464	CACAACAAG	CACAAG	-3
0	7	5	2	1	8554478	ATGTACATACTTTT	AT	-12
0	14	2	2	1	8567503	CTATTATTATTATTATC	CTATTATTATTATTATTATC	3
1	4	6	3	1	8575016	ATTTTCTTTGTTTTTCA	ATTTCTTTGTTTTTCA	-1
1	2	2	2	1	8575236	ATTTTTTTTCATA	ATTTTTTTCATA	-1
1	4	1	6	1	8577624	ATTTTTTTCCA	ATTTTTTCCA	-1
1	4	3	3	1	8590160	ATA	ATTAATTA	5
1	3	1	4	1	8590406	ATATTATATAA	ATATATAA	-3
1	17	7	3	1	8603018	CTTCA	CTCA	-1
0	17	7	6	1	8603299	TAA	TG	-1
1	9	1	9	1	8605713	CATTATTATTATTATTG	CATTATTATTATTG	-3
1	2	3	4	1	8608688	CCT	CCTTACAAGTCAATGCT	14
0	10	5	3	1	8611586	ACTA	AA	-2
0	12	4	7	1	8614449	TAAATAAAC	TAACAAATAAAC	3
0	7	7	2	1	8614823	ATACA	ATACTACA	3
1	6	5	2	1	8614861	AATA	AA	-2
0	10	5	6	1	8615586	TAAAATC	TAAATC	-1
0	9	5	9	1	8615713	ATTCA	ATTTTA	1
1	9	2	5	1	8638919	GACTTGCTA	GA	-7
0	15	3	6	1	8639300	GTTTTTAATTG	GTTTTTTAATTG	1
0	14	1	6	1	8640817	TAAATG	TAATG	-1
0	12	4	2	1	8642087	AAC	AATGGAC	4
1	25	2	11	1	8646411	CTTTGTC	CTTGTC	-1
0	19	7	2	1	8646851	GTA	GA	-1
0	6	4	2	1	8647471	AAAATTTCA	AA	-7
0	8	8	3	1	8648020	TAG	TAAG	1
0	16	5	5	1	8648228	CAACT	CATAACT	2
0	8	2	9	1	8648490	TAAATG	TAATG	-1
1	11	6	2	1	8652071	CAAGAAAC	CAAC	-4
0	10	3	6	1	8652249	AATCA	AATCATCA	3
0	17	3	4	1	8655971	GTTTTTTTAATTTGC	GTTTTCTAATTTGC	-1
0	13	1	9	1	8656128	TCAG	TCACAG	2
0	11	9	6	1	8656708	ATTTTTTGTCA	ATTTTTTTGTCA	1
0	14	5	4	1	8657928	AT	AAAACA	4
0	15	6	9	1	8657955	AAT	AAATGTAT	5
0	9	5	2	1	8658660	ACT	AT	-1
0	10	1	2	1	8659368	TCAGTCAAAGC	TC	-9
0	14	6	6	1	8661625	ATTTTTTGTTTGTGA	ATTTTTGTTTGTGA	-1
0	13	2	7	1	8661755	TTAA	TA	-2
1	12	1	9	1	8662519	GCAACAAT	GCAAT	-3
0	10	2	5	1	8668234	ATG	ACGTG	2
0	14	2	4	1	8668485	CTTTTATG	CTTTTTATG	1
0	19	1	2	1	8668888	TAAACT	TAAAACT	1
1	3	3	5	1	8669639	CGA	CGAGGGTGA	6
0	3	2	5	1	8669645	AATGATGA	AATGA	-3
0	14	3	4	1	8669699	GCT	GT	-1
0	13	2	4	1	8669703	TAGTAT	TT	-4
0	8	8	2	1	8669757	AGA	AGTGA	2
0	15	7	3	1	8670765	ATTAA	ATAA	-1
0	18	2	4	1	8672707	TTAA	TA	-2
1	12	4	12	1	8673389	AAAGC	AGAAGC	1
0	13	4	3	1	8675935	TGT	TT	-1
0	15	5	5	1	8680014	CTGT	CT	-2
0	7	3	9	1	8681430	GGATAG	GG	-4
0	12	9	3	1	8686809	ATTCA	ATTTCA	1
0	21	3	4	1	8688159	ATTTTTCTA	ATTTTTTCTA	1
1	17	9	4	1	8690724	AACA	AA	-2
0	5	1	8	1	8690829	AATATATAG	AATATAG	-2
1	11	4	2	1	8692412	AAAGAAAAATC	AAATTTTTTTTTTAAGAAAAATC	12
0	10	1	2	1	8692478	TAAAAAAAATGC	TAAAAAAATGC	-1
0	9	5	8	1	8693355	CAATAAATAAATATAG	CAATAAATAAATAAATAAATATAG	8
0	7	3	3	1	8694183	CGGCTGTGTG	CG	-8
0	9	1	3	1	8695640	AGTGTGTGTGTGTGTGTTA	AGTGTGTGTGTGTGTTA	-2
0	12	1	4	1	8700936	CTTTTTTTTTTTGTCGA	CTTTTTTTTTTTTGTCGA	1
0	13	1	2	1	8701769	AAAAAATG	AACAAAAATG	2
0	10	3	5	1	8705514	AAAACACAG	ACAAACACAG	1
1	21	3	9	1	8706591	ATTTTTTATTTTGTGTG	ATTTATTTTGTGTG	-3
1	6	1	3	1	8706738	CAAAAAACACCT	CAAAAAAACACCT	1
0	12	2	3	1	8707385	CTTTTTTTTTCGA	CTTTTTTTCGA	-2
0	14	4	2	1	8707425	CAAAAAAAAAAAAAGCTAG	CAAAAAAAAAAGCTAG	-3
0	7	6	2	1	8709658	GAC	GC	-1
0	12	5	4	1	8712482	CTGC	CTGTGC	2
0	16	6	2	1	8714374	TCT	TT	-1
1	19	10	3	1	8714904	TAT	TCAT	1
0	10	2	6	1	8719300	AATCAAAACTA	AA	-9
0	9	2	2	1	8720966	GCCGTGA	GGTTAGATTAGA	5
0	8	1	5	1	8724679	CTAGAGAAA	CA	-7
0	8	1	5	1	8724689	ACTGA	AA	-3
0	10	1	6	1	8724725	CAAAGAAAATT	CAAAAGAAAATT	1
0	7	4	4	1	8724893	TTAAA	TGTC	-1
1	8	4	5	1	8724945	CTA	CTCCAGAATGTA	9
0	16	2	5	1	8725902	AGATATGA	AA	-6
0	19	6	2	1	8727413	ATTTTTTTAAC	ATTTTTTAAC	-1
0	10	1	3	1	8731515	TAAAAAAGAAATG	TAAAAAGAAATG	-1
0	16	2	6	1	8733731	TAT	TAAT	1
0	9	3	3	1	8737349	ATTTTTCTTGA	ATTTTCTTGA	-1
0	16	10	3	1	8738537	CCCAG	CACCAG	1
0	10	5	5	1	8742604	AGCGTC	AC	-4
0	10	3	5	1	8750901	ATTTTTTATATTTTATTAATAG	ATTTTTTTATATTTTATTAATAG	1
1	14	7	4	1	8753032	TAAATTT	TAATTT	-1
1	11	4	2	1	8753548	GCCTT	GCTT	-1
0	10	1	2	1	8753626	ATTTTTTTGGGA	ATTTTTTTTGGGA	1
0	2	4	3	1	8758084	ATA	ATTTACAGTA	7
0	9	1	4	1	8758674	ACC	AA	-1
0	27	4	5	1	8759595	GTATATATATG	GTATATATG	-2
0	8	1	5	1	8760806	CCAT	CCACAT	2
1	8	8	3	1	8764767	TCT	TT	-1
0	14	2	6	1	8767973	TTCT	TT	-2
0	9	4	4	1	8770314	CTTTTTTTTTTGTATTCA	CTTTTTTTTTTTGTATTCA	1
0	8	5	3	1	8770555	CAAAAAAAAAATCTG	CAAAAAAAAAAATCTG	1
0	13	3	3	1	8771064	AGGGGAAAA	AGGGGGAAAA	1
0	13	2	3	1	8771076	TAATAAATG	TAAATAAATT	1
0	8	1	2	1	8773767	TTTTTTTGTTTTTTTTTCAG	TTTTTTTTTTCAG	-7
0	18	7	9	1	8773851	ATTTTTTATCC	ATTTTTATCC	-1
0	18	5	5	1	8774045	TCA	TA	-1
1	9	3	2	1	8775873	TAAAAAAAAATCC	TAAAAAAATCC	-2
0	17	8	3	1	8776628	TAAGAGG	TAGAGG	-1
0	14	5	2	1	8778832	CTA	CG	-1
0	12	1	6	1	8779495	GGA	GTGA	1
0	13	10	4	1	8784704	GGA	GAGA	1
0	14	7	3	1	8789259	CTTTTTAAAG	CTTTTAAAG	-1
0	20	5	7	1	8795622	ATA	AATTA	2
1	2	4	2	1	8797184	ACAC	ATCCGT	2
0	16	7	4	1	8798109	AGT	AT	-1
0	7	2	4	1	8800212	ATTTTTTTATTGA	ATTTTTTTTTATTGA	2
1	4	4	5	1	8807029	GTTTTTTTTTCTTAAA	GTTTTTTTTTTCTTAAA	1
1	9	5	4	1	8807503	TCTTTAC	TC	-5
0	17	5	3	1	8811912	ATACTGTATATG	AC	-10
0	12	4	9	1	8812508	TAAATTAC	TAAAATTAC	1
1	7	2	6	1	8813492	GTAT	GT	-2
0	15	7	3	1	8819434	AGTCGT	AT	-4
0	6	2	3	1	8821495	ATA	ATTA	1
0	6	2	3	1	8823209	CAAAAAATAGC	CAAAAATAGC	-1
0	14	7	3	1	8825370	ATTTTTTTTTGCA	ATTTTTTTTGCA	-1
0	10	1	8	1	8829695	TGGGGGGGATGT	TGGGGGGATGT	-1
0	13	1	3	1	8847194	CTGT	CT	-2
0	4	2	3	1	8847366	AATT	AT	-2
0	12	6	2	1	8849770	TTAT	TT	-2
0	15	2	4	1	8858590	CTG	CG	-1
0	12	3	7	1	8859854	GTG	GATGATG	4
0	8	1	2	1	8860844	TAAAAAATC	TAAATC	-3
0	22	5	11	1	8862635	CTTTTCCA	CTTTCCA	-1
0	9	2	4	1	8865551	GG	GAA	1
1	9	1	4	1	8867034	GTTTCA	GTTTTCA	1
1	25	6	2	1	8867464	CTTTTTTGTGGC	CTTTTTTTGTGGC	1
0	15	3	3	1	8869334	TAAAACT	TAAACT	-1
0	23	5	2	1	8870156	CTTTTTTTAAG	CCTTTTTTTTTAAG	3
1	15	1	8	1	8873039	CATG	CG	-2
0	11	3	4	1	8873839	CTTTTTTTTCCTCG	CTTTTTTTTTTCCTCG	2
0	12	6	6	1	8875789	TAAAAAAAAACTC	TAAAAAAAACTC	-1
0	15	5	4	1	8875921	TAAATTAAAC	TAAAATAAAAC	1
0	20	8	2	1	8882187	TTTATTATG	TTTATG	-3
0	12	5	2	1	8885368	ATTAA	ATAA	-1
0	10	1	4	1	8886221	TACACACCT	TACACCT	-2
0	20	2	9	1	8887102	CAT	CAAT	1
0	22	4	5	1	8889332	TAAAAGAAGGAAT	TAAAGAAGGAAT	-1
0	24	4	7	1	8889483	TAGT	TAGAGT	2
0	20	4	8	1	8890142	AAATAATG	AAATAATAATG	3
0	12	7	3	1	8890704	ACCAT	ACAT	-1
0	15	2	5	1	8890816	TTG	TTACTG	3
0	13	2	3	1	8893341	CTTAA	CTTATTAA	3
0	16	4	2	1	8894233	CAT	CAGAT	2
0	26	6	2	1	8896507	CGA	CGGA	1
1	13	1	6	1	8898116	ATTTTTCA	ATTTTTTTCA	2
0	13	6	2	1	8898269	ATTTTTTGGTTA	ATTTTTGGTTA	-1
0	4	8	7	1	8905600	ATTTTTTAG	ATTTTTAG	-1
0	12	4	6	1	8909490	AAAGAT	AGAAGAT	1
1	8	1	2	1	8909547	TAAA	TG	-2
0	10	2	2	1	8910713	TAAAAAACG	TAAAAAAACG	1
1	15	3	13	1	8915450	GCT	GT	-1
0	10	3	7	1	8915613	ATTTTTTATTCTTG	ATTTTTATTCTTG	-1
0	9	2	6	1	8915647	TTTTTTTGTCA	TTTCTTTTATGTCA	3
0	8	1	8	1	8919904	TAATT	TAAATT	1
0	26	9	5	1	8924315	CTTTTTAAC	CTTTTTTAAC	1
1	18	15	5	1	8924832	CCTAC	CC	-3
0	9	1	7	1	8924987	ATA	ATTA	1
0	14	1	4	1	8925223	GTTATATTAC	GTAC	-6
0	20	3	6	1	8925797	ATTTTTTTTACA	ATTTTTTTACA	-1
1	5	9	5	1	8928837	CTAAT	CTAATAAT	3
0	21	3	11	1	8929365	CTA	CA	-1
0	21	1	5	1	8929858	CGTT	CT	-2
0	21	11	3	1	8932346	AAATAATTT	AAATTT	-3
1	5	3	4	1	8932442	GTTTTTTTAGA	GTTTTTTTTAGA	1
0	21	4	7	1	8933395	CTTTGA	CTTTTGA	1
0	11	5	2	1	8934911	AATTAAAATA	AA	-8
0	13	4	2	1	8936396	CTTTTTCCA	CTTTTCCA	-1
1	4	6	2	1	8936687	GTTCC	GTCC	-1
1	21	4	10	1	8937703	GAG	GCAG	1
0	13	5	4	1	8941087	ATC	AC	-1
1	8	5	3	1	8941126	CAAAAAAAACACT	CAAAAAAAAAAACACT	3
0	8	1	5	1	8941616	CAAAAGGAAAAT	CAAAAAGGAAAAT	1
0	13	10	4	1	8942553	CATT	CT	-2
1	26	5	3	1	8943318	GTAG	GTATAG	2
0	15	4	2	1	8943478	TAAAATAC	TAAAAAATAC	2
0	11	2	2	1	8947109	TCCCCCACAAT	TCCCCACAAT	-1
0	13	2	7	1	8948372	ATT	AA	-1
0	20	5	2	1	8949606	TAGA	TA	-2
0	11	3	5	1	8949991	TGGGGAAAT	TGGGAAAT	-1
1	3	3	4	1	8953750	TTAATATGTAATATGT	TTAATATGT	-7
1	16	9	4	1	8953888	TAAAAAAAAAATAGTT	TAAAAAAATAGTT	-3
0	11	4	5	1	8957794	TTC	TATC	1
1	18	8	7	1	8959274	CAAGT	CGT	-2
0	5	3	2	1	8960188	ATGTGTGTGTGC	ATGTGTGTGTGTGC	2
0	7	2	9	1	8964327	GA	GGTTG	3
0	12	2	4	1	8966732	TATAAATAATG	TATAATG	-4
1	13	1	6	1	8968465	TAAAAAAAAACTG	TAAAAAAAACTG	-1
0	9	3	3	1	8973626	ATTTTTTTGTTTTGTTTTTAC	ATTTTTTGTTTTGTTTTTAC	-1
0	16	2	5	1	8973880	CTTTTCA	CTTTTTCA	1
0	5	2	2	1	8974582	TAAAAAATTC	TAAAAAAATTC	1
0	16	10	5	1	8981123	TAATCATAA	TA	-7
0	17	7	5	1	8982239	CAGC	CAGAGC	2
0	26	4	4	1	8988779	CAAAATATG	CAAAAATATG	1
1	20	3	11	1	8989663	CTTTTTTTTTAGTTGTG	CTTTTTTTTAGTTGTG	-1
1	15	6	3	1	8990857	ATA	ATACTGTA	5
0	13	7	6	1	8994911	TAT	TT	-1
1	9	4	4	1	8995172	TTA	TCTGTA	3
0	8	11	5	1	8997194	ATA	AA	-1
0	8	1	2	1	9001382	ATTTTAAAA	ATTTTTAAAA	1
0	13	4	2	1	9002295	ATTTTTTTTGTGA	ATTTTTTTGTGA	-1
0	13	4	2	1	9003123	TTTTATTTTTTATCC	TTTTTTTATCC	-4
0	4	4	3	1	9003702	ATACTGT	AT	-5
0	7	2	5	1	9009922	TC	TAA	1
0	9	1	7	1	9010500	CAAAATG	CAAAAATG	1
1	8	2	8	1	9011657	CTTTTAC	CTTTAC	-1
0	4	4	2	1	9014541	ATTTTTTTATAC	ATTTTTTTTTATAC	2
0	12	5	3	1	9017355	TGA	TA	-1
1	6	4	2	1	9018256	AGTGTGTTG	AGTGTTG	-2
0	19	5	2	1	9018623	GAAAATTC	GAAAAATTC	1
0	10	4	3	1	9020209	CTA	CTTA	1
0	8	2	2	1	9022893	GGGGAAA	GCGGGAAA	1
1	14	8	3	1	9037993	TAG	TAGCCTAAGTGAG	10
0	18	2	5	1	9043016	TAT	TACTACAT	5
1	2	4	3	1	9044379	TAG	TAGAAG	3
0	8	1	4	1	9046274	CTGATGAA	CTGAA	-3
0	9	4	3	1	9047834	GTTTTTTTTTTTAACTC	GTTTTTTTTTTAACTC	-1
1	10	1	8	1	9049382	AAAAACCAT	AAT	-6
0	13	2	5	1	9050867	TAAAATTTC	TAAATTTC	-1
0	12	1	4	1	9058561	CTTTTTTTCATG	CTTTTTTTTCATG	1
0	17	6	2	1	9060707	TGT	TT	-1
0	12	1	4	1	9064665	TGGAGGAAC	TAGGAGGAAC	1
0	13	4	2	1	9065183	TAATAACTTGA	TA	-9
0	12	7	5	1	9065812	AGCATG	AG	-4
1	12	2	3	1	9066132	GAT	GGTTTGAAATAAAAT	12
0	13	6	4	1	9068916	GAATT	GAAATT	1
0	6	3	5	1	9069414	CTCCAGAGAA	CA	-8
1	14	4	3	1	9072693	AAAAAA	AGAAAAA	1
0	11	3	5	1	9073781	CTGT	CT	-2
1	10	1	3	1	9073802	CGGTTG	CA	-4
0	5	8	3	1	9073961	CAAAAAACG	CAAAAAAACG	1
0	9	12	4	1	9081200	CAACG	CATGAGCAAAACG	8
0	13	2	2	1	9083126	AGA	AA	-1
0	15	9	8	1	9085783	TAT	TT	-1
0	13	2	7	1	9085979	CTGT	CTGTGT	2
0	12	15	6	1	9088527	ATGTT	AT	-3
0	16	11	5	1	9089013	CAAAAAAAGAAATC	CAAAAAAGAAATC	-1
0	20	13	5	1	9089110	GTTTTGTTTTTTTGTAA	GTTTTTTGTAA	-6
0	20	9	10	1	9089365	TCCAA	TCAA	-1
0	9	8	5	1	9093472	GAG	GAAAA	2
1	20	3	5	1	9094662	ACTTCTGC	AC	-6
1	18	3	8	1	9097787	CT	CAC	1
0	22	13	6	1	9098594	ATTAATAGT	AT	-7
0	9	1	5	1	9099804	TAGCTGACA	TA	-7
0	4	3	2	1	9100669	GTG	GG	-1
0	9	1	2	1	9102755	AA	ACTT	2
0	2	1	2	1	9102859	TCAGGTCAG	TT	-7
0	12	4	2	1	9106565	GTTTTTCA	GTTTTTTCA	1
0	26	3	2	1	9106708	GAAAAAAAGAGAC	GAAAAAAGAGAC	-1
0	16	7	5	1	9120987	TTAT	TT	-2
0	11	6	5	1	9121256	TAC	TAAC	1
0	17	12	6	1	9121740	GAT	GAAT	1
0	14	1	18	1	9126767	CTCATA	CA	-4
0	7	6	3	1	9129473	CAAATAAATTC	CAAAAAAAATTC	1
0	14	6	4	1	9132739	ATAAAAATTATGA	AA	-11
1	23	4	8	1	9136585	TAG	TAAAG	2
0	12	7	3	1	9147739	TAAAAAAATCAT	TAAAAAAAATTAT	1
0	13	5	4	1	9148363	GAG	GGAAAG	3
0	17	3	3	1	9148394	CAAAGAAAGT	CAAAGT	-4
0	9	2	2	1	9151232	ATTTTATTC	ATTTAATC	-1
1	17	4	6	1	9155887	GTTAA	GAA	-2
0	13	2	6	1	9157881	TTAT	TT	-2
0	10	2	4	1	9159236	TTTTTTTTTTTTTTTTTAAATAAGA	TGTTTTTTATTTTTTTTTAAATAAGA	1
1	11	3	13	1	9159586	ACTG	ACTCTG	2
0	7	7	2	1	9159721	TTG	TTCTG	2
0	14	4	2	1	9160191	ATTTAG	ATTAG	-1
0	12	2	3	1	9160589	GTTTATTTTGG	GTTTTTTTTTGG	1
0	12	6	3	1	9160749	CTTTTTCTA	CTTTCTA	-2
0	18	7	4	1	9163943	TACCA	TA	-3
0	15	7	3	1	9164801	CACAACAT	CACAT	-3
0	14	7	3	1	9164812	GAAAT	GC	-3
0	9	1	5	1	9166325	GGTACCAATCTG	GG	-10
0	10	3	5	1	9168033	ACCCCCTG	ACCCCCCTG	1
0	15	2	5	1	9177209	TAC	TCAC	1
0	9	3	2	1	9179148	ATTTAAA	ATTAAA	-1
0	10	2	2	1	9179673	ACTAACC	AC	-5
0	25	3	11	1	9180695	GGT	GCGT	1
0	11	4	3	1	9185706	TTTAC	TTTAACTTAC	5
0	11	7	3	1	9186833	ATA	AA	-1
0	18	6	3	1	9187548	TGA	TA	-1
0	11	1	6	1	9193357	CAAAAAACT	CAAAAAAACT	1
1	10	2	5	1	9193501	CAAAAAAAAGAAAGCT	CAAAAAAAAAAGAAAGCT	2
0	10	1	10	1	9193922	GTTTTTTAC	GTTTTTTTAC	1
0	13	2	2	1	9198485	ATTTTTTAC	ATTTTTAC	-1
0	9	2	2	1	9198586	ACCCCCAG	ACCCCAG	-1
1	13	7	6	1	9198666	CTAT	CT	-2
0	10	5	2	1	9198808	TTAT	TT	-2
0	15	8	2	1	9199999	TAAAAAAAAGCT	TAAAAAAAGCT	-1
0	8	5	9	1	9202631	GTTTTTTTGTGA	GTTTTTTTTGTGA	1
0	11	4	2	1	9206117	AAAGT	ACACATAAGT	5
0	12	11	3	1	9206259	TAAAAAACATAAACT	TAAAAAAACATAAACT	1
1	5	2	3	1	9210518	CCACACACACACACACAT	CCACACACACACAT	-4
0	18	2	3	1	9214919	TTAT	TT	-2
0	10	8	4	1	9218636	GAGTTAAA	GA	-6
[truncated: 1,881 more rows]

## Sheet: 2
RO_mut	AO_mut	RO_wt	AO_wt	chr	pos	RO_seq	AO_seq	delta
1	16	1	18	1	5253129	GTCATTCATTCATTCATTCATA	GTCATTCATTCATTCATTCATTCATA	4
0	6	1	2	1	5260076	CTCCTT	CT	-4
0	30	1	34	1	5263962	CAAAAAAAAAAAGAGAGCT	CAAAAAAAAAAGAGAGCT	-1
1	21	1	25	1	5272216	GTTGC	GTTGCAACTCATTGC	10
1	25	3	19	1	5291912	TAAAAAATG	TAAAAAAATG	1
1	34	4	29	1	5300414	TAAAAAAAAACTT	TAAAAAAAAAACTT	1
0	23	1	24	1	5313073	CAAAAAAAATGAT	CAAAAAAAAATGAT	1
0	21	1	25	1	5319279	TAAAAATATG	TAAAATATG	-1
1	14	1	22	1	5330521	AATATATATATATATATTA	AATATATATATATATATATTA	2
0	12	1	15	1	5340550	GTTTTTTTTTTTTTTTTTGTACAC	GTTTTTTTTTTTTTTGTACAC	-3
1	2	5	2	1	5341491	TAACAT	TCAACAC	1
0	19	1	16	1	5344685	GAT	GATAAACTAT	7
0	18	1	26	1	5348276	TTAT	TT	-2
0	26	1	30	1	5348429	AATATATATATTTTTATTG	AATATATATATATTTTTATTG	2
1	7	4	14	1	5350176	TAGAA	TA	-3
1	22	2	25	1	5354195	ATC	ATCACTTATTC	8
0	23	1	19	1	5359661	AATGATGATGATGATGATGATGA	AATGATGATGATGATGATGA	-3
0	3	1	2	1	5364342	TAAAATGGTGTT	TAAATGGTGTT	-1
0	18	3	30	1	5391899	ATTTACTT	ATTTACTTTTACTT	6
0	17	2	2	1	5392797	GAAAAAAAAGGT	GAAAAAAAGGT	-1
1	13	2	19	1	5394768	CCGTGAC	CCGTGACGTGAC	5
1	10	2	3	1	5397181	ATTTTTTTCCCCA	ATTTTTCCCCCA	-1
0	13	1	16	1	5425880	TTGT	TT	-2
1	13	1	29	1	5429266	TAAAAAAACTG	TAAAAAACTG	-1
1	12	1	9	1	5441121	GAAAAAAAAACGT	GAAAAAAAAAACGT	1
0	32	2	27	1	5445226	GTTGA	GTTGAAGATTTGA	8
0	13	1	18	1	5456630	TATTAT	TC	-4
1	19	1	19	1	5462021	GTTTTTTTTTTTACG	GTTTTTTTTTTACG	-1
0	7	1	16	1	5464827	AACACACACACACACACACACACACACACACACACACAT	AACACACACACACAAACACAT	-18
0	22	3	29	1	5471689	ATTATAC	ATTTATAC	1
0	20	1	26	1	5474369	ATTTTTTAATTC	ATTTTTTTAATTC	1
0	23	1	19	1	5480217	GTTTTTTTTTTTTTCCAG	GTTTTTTTTCCAG	-5
0	25	2	31	1	5480705	TATCAA	TA	-4
0	26	1	26	1	5485138	GGT	GACTGGGCCTGT	9
0	27	3	27	1	5485437	TTA	TTACTA	3
1	25	1	23	1	5491284	TAAAAAAAAACTG	TAAAAAACACTG	-1
1	26	2	24	1	5492523	TTA	TTAACTA	4
0	34	1	18	1	5505652	TTAAATAAATAAATAAAC	TTAAATAAATAAAC	-4
0	28	2	29	1	5506203	CGA	CAAGA	2
0	28	1	23	1	5507572	ATA	ATTA	1
1	8	4	13	1	5513194	ATTTTTTTTTTTTTTTATGTTAGGTG	ATTTTTTTTTTTTTTTTATGTTAGGTG	1
0	25	1	20	1	5524473	CCA	CCATCTGCAGACA	10
0	29	1	28	1	5529848	GAAAAAAAGCAG	GAAAAAAAAGCAG	1
0	11	2	7	1	5539248	CTAAGG	CG	-4
0	11	1	7	1	5539255	GATTCGAA	GA	-6
0	11	1	7	1	5539267	ACA	AAGTCA	3
1	6	5	5	1	5551297	AACCGA	AA	-4
0	20	2	26	1	5555594	TAT	TTTAAAAT	5
0	14	1	10	1	5559365	GTTTTTTTTTTAACG	GTTTTTTTTTAACG	-1
0	26	4	15	1	5583816	CTG	CAAATC	3
1	18	4	16	1	5590547	TCG	TCGTAACG	5
1	37	1	42	1	5593275	ATA	ATTA	1
1	25	3	18	1	5596378	TAT	TTTTTAAT	5
0	18	1	18	1	5597460	AAAAAATATATATATATATC	AATATATATATATC	-6
0	22	1	13	1	5620614	TTAATTAGGCAGGTTAGGGT	TT	-18
0	31	1	32	1	5620758	CAGAAGAAA	CA	-7
1	20	3	15	1	5625774	AAC	AACGGCCGTTAAATTAC	14
1	26	1	32	1	5626248	TAACAAT	TAACAACAAT	3
1	14	3	22	1	5626356	AAT	AGTAGTAA	5
1	27	1	18	1	5628118	TTGATGATGATGATGATGATGAT	TTGTTGATGATGATGATGAT	-3
0	4	1	8	1	5630089	AAT	AATGAT	3
1	20	1	16	1	5632894	GTAATAATAATAATAATAATAATAATAATAAAAAC	GTAATAATAATAATAATAATAATAATAATAATAAAAAC	3
0	16	1	21	1	5635797	TTA	TATA	1
1	10	2	9	1	5641765	AACACACACACACACACACACACACAT	AACACACACACACACACACAT	-6
0	3	1	8	1	5647586	CTCCATCCATCCATCCAT	CTCCATCCATCCATCCATCCAT	4
0	37	2	31	1	5649970	TAAAAAATC	TAAAAAAATC	1
0	25	1	34	1	5660180	GAT	GATCAAT	4
0	29	2	17	1	5662130	TCA	TCAAATTGACACCA	11
0	16	2	11	1	5665383	AGTGTGTGTGTGTGTGC	AGTGTGTGTGTGTGTGTGC	2
1	24	1	31	1	5674774	ATTTTTTTTTAATCG	ATTTTTTTTTTAATCG	1
1	4	1	3	1	5826947	CATATATATATATATATATATATATATATATATTC	CATATATATATATATATATATATATATATATTC	-2
0	23	24	11	1	6492139	CGA	CA	-1
1	18	9	5	1	6495999	CGTGTGTTA	CGTGTTA	-2
1	23	9	6	1	6502857	TTCAACA	TA	-5
1	26	16	17	1	6507428	ATTTTTTTAAG	ATTTTTTAAG	-1
0	9	4	9	1	6531657	ACCACAT	ACACAG	-1
0	8	1	7	1	6536736	GTTTTTTTTTTTTTGTTTCCTTATTTTAC	GTTTTTTTTTTTGTTTCCTTATTTTAC	-2
0	5	1	29	1	6546867	TAAAAATATC	TAAAAAATATC	1
1	22	22	8	1	6553040	AGTA	ACC	-1
0	26	1	24	1	6555950	ATTTAAA	ATTTTAAA	1
1	5	1	3	1	6583750	CAACCAAACCAAACCAAACCAACCAAT	CAACCAAACCAAACCAAACCAAACCAACCAAT	5
1	12	16	10	1	6590926	CTTGC	CTGC	-1
1	17	15	8	1	6591988	TGA	TGAGCTTGGA	7
1	16	6	4	1	6609427	TAAATATATATATAAATAAAAATG	TATATATATATAAATAAAAATG	-2
1	16	11	8	1	6620080	TGCGCGCGCA	TGCGCGCA	-2
1	16	16	14	1	6621969	ATTTTAAC	ATTTAAC	-1
0	13	13	10	1	6622336	GAATTTAATTTAC	GAATTTAATTTAATTTAT	5
1	14	8	6	1	6626502	CACCAACCAACCAT	CACCAACCAACCAACCAT	4
1	31	2	19	1	6648878	GACA	GACACA	2
0	29	2	20	1	6650731	GACA	GA	-2
0	27	1	32	1	6662540	AGGGGAC	AGGGGGAC	1
0	33	1	25	1	6671387	TAA	TT	-1
0	17	8	7	1	6673115	CTTTTTTTTTTTTTTTTTATTCAACA	CTTTTTTTTTTTTATTCAACA	-5
0	14	10	15	1	6675301	CTTTTTTTAAG	CTTTTTTTTAAG	1
0	13	7	8	1	6675413	TGTCG	TG	-3
0	16	7	14	1	6676951	GCG	GG	-1
1	20	13	10	1	6681788	TTATATATTTTTTTTATG	TTATATATATATTTTTTATG	2
1	25	11	14	1	6689302	GTTATTATTATTATTATTATTATTAG	GTTATTATTATTATTATTATTATTATTAG	3
1	16	2	11	1	6689357	GTATTATTATTATTATTATTATTATTATTATTATTATTAAATATTTAG	GTATTATTATTATTATTATTATTATTATTAATAAATATTTAG	-6
0	6	1	5	1	6698843	AGGCGCA	ATGGCCCA	1
1	6	1	10	1	6699423	CCAG	CCACAG	2
1	13	1	9	1	6699852	AAAACCG	ACG	-4
0	24	8	21	1	6701701	CTTTTTTTGGGC	CTTTTTTGGGC	-1
1	24	15	14	1	6704525	AGAAGAAGAAGA	AA	-10
1	39	7	18	1	6704643	TTTTTCA	TGTTTTCA	1
0	24	7	9	1	6705456	GATTCATTCATTCATTCA	GATTCATTCATTCATTCATTCA	4
1	30	9	15	1	6706860	TTG	TTATG	2
0	13	7	7	1	6716574	TAAGAAT	TAAGAAGAAT	3
0	16	7	8	1	6716584	GAAACT	GAAAACT	1
0	19	9	15	1	6718846	ACTC	AC	-2
0	5	1	5	1	6718944	CACCAACCAACCAACCAG	CACCAACCAACCAACCAACCAG	4
1	8	5	12	1	6722156	ATTAA	ATAA	-1
1	6	5	13	1	6722183	CTTTTTTAG	CTTTTTTTTAG	2
1	7	9	15	1	6722203	ATCA	AA	-2
0	25	5	25	1	6724191	CTC	CATC	1
1	4	4	2	1	6728879	TCCCCCACAAG	TCCCCACAAG	-1
0	8	7	3	1	6728920	TAG	TAAG	1
0	29	4	15	1	6729302	TTTATATTTAATTG	TTATTTAATTG	-3
1	25	20	9	1	6729491	ACT	AT	-1
0	27	7	16	1	6733320	CATTATTATTATTATTATTTATTTAC	CATTATTATTATTATTATTATTTATTTAC	3
1	11	1	3	1	6736903	TCTAACC	TC	-5
1	19	8	7	1	6739117	TAAAAAACT	TAAAAACT	-1
0	34	1	6	1	6742704	TTAT	TT	-2
0	29	2	24	1	6756960	TGT	TT	-1
0	7	1	9	1	6759433	GAATAAATAAATAAAC	GAACAAATAAATAAATAAATAAAC	8
0	15	7	9	1	6762664	GAAAAAAATAAATAAAAGGG	GAAAAAAAATAAATAAAAGGG	1
0	12	7	6	1	6762684	GTAATAATAATAATAATTC	GTAATAATAATAATAATAATTC	3
1	10	6	12	1	6769604	TCAC	TC	-2
0	14	1	27	1	6782778	GAAAAAAAAAAGTATC	GAAAAAAAAAGTATC	-1
1	15	1	8	1	6783673	GAG	GAGCAGGGAAG	8
0	16	3	9	1	6787206	TCCCCCCCCGAA	TCCCCCCCGAA	-1
1	24	3	18	1	6789435	CTTTTTTTTCCG	CTTTTTTTCCG	-1
1	22	2	21	1	6795009	CTGT	CTGTGT	2
1	15	3	3	1	6811767	AAATGAATGAATGAATGA	AAATGAATGAATGAATGAATGA	4
1	38	7	14	1	6813123	CAAAGT	CAAAAGG	1
0	4	5	4	1	6829122	TGTATAG	TG	-5
1	19	2	17	1	6829679	GCCGT	GCCGGT	1
0	12	2	9	1	6839200	TT	TAA	1
1	12	3	13	1	6850105	CTTTTTTTTTTCACA	CTTTTTTTCACA	-3
1	8	6	5	1	6851799	AAAATAAAAATTATATAC	AAATAAATAAAAATTATATAC	3
0	6	5	5	1	6851825	TAAAAAAATATAC	TAAAAAATATAC	-1
0	8	1	16	1	6869014	ATTATTTATTTATTTTATTTTATTATTAATTATTAC	ATTATTTATTTATTTATTTTATTTTATTATTAATTATTAC	4
1	8	1	2	1	6874454	TGGTAGGTAGGTAG	TGGTAGGTAG	-4
1	23	6	12	1	6877423	ATTATTTATTTATTTATTTATTTATTTATTTATTTATTTATTTGTTTGTTTG	ATTTATTTATTTATTTATTTATTTATTTATTTATTTATTTACTTGTTTGTTTG	1
1	24	1	32	1	6882822	TGT	TT	-1
0	9	1	11	1	6883659	ATTTTTTTTATTATTAATATC	ATTTTTTTTTATTATTAATATC	1
1	27	3	17	1	6886603	TGT	TATTTAGT	5
1	16	2	15	1	6892863	TACTTTACT	TT	-7
1	15	3	15	1	6892872	TTTGA	TCTTGA	1
1	10	2	9	1	6898575	CAAAAAAAAAAAAAAAAACATTAATAAATGT	CAAAAAAAAAAAAAAACATTAATAAATGT	-2
0	16	2	21	1	6905846	AA	ACGCAGCGGATGC	11
0	3	1	2	1	6908050	AGT	AACTGT	3
1	24	8	19	1	6937971	TAG	TAAAA	2
1	6	4	3	1	6948611	CATCCATCTA	CA	-8
1	4	1	3	1	6948723	CCCATCCATCCATCATCTGACCCACCCATC	CC	-28
1	26	7	25	1	6950153	TTATTTTTACTATTAT	TA	-14
1	30	10	9	1	6950373	GAGTTT	GT	-4
1	40	15	22	1	6965436	GTTTTTTTCATTAACTAACG	GTTTTTTTTCATTAACG	-3
1	35	5	18	1	6969665	ATTTTATATTTTC	ATTTATATTTTC	-1
1	11	7	10	1	6983064	GAGCAA	GA	-4
0	15	1	9	1	6985906	TAAAAAAAAAAAAAATGAGTAAGC	TAAAAAAAAAAAAATGAGTAAGC	-1
1	22	9	11	1	6990602	CAC	CATAC	2
1	14	5	11	1	6997685	ATC	ATCTACCAATGGGAATTC	15
0	11	5	11	1	6998328	AAGA	AA	-2
0	17	1	11	1	7004807	GTTCAGCAGGTAAGCAC	GC	-15
1	23	12	12	1	7006492	GTTAC	GTATTTG	2
1	8	14	8	1	7007716	ATATATGT	AT	-6
0	31	1	21	1	7012822	ATA	ATTA	1
1	29	14	21	1	7017946	CTTATTTTG	CTATTTTG	-1
0	15	1	10	1	7021037	AATTAAATTAATTA	AA	-12
1	18	1	19	1	7022760	GAAAAAAAAAAAAGGAATTAAATG	GAAAAAAAAAAAGGAATTAAATG	-1
1	11	13	13	1	7024987	TGA	TA	-1
0	24	4	28	1	7025581	GGT	GGTAGTGT	5
0	27	1	31	1	7033256	ATTGC	ATTTGC	1
1	11	1	9	1	7035312	ATTTTTTTGTTTTTATTTAATTAC	ATTTTTTTTGTTTTTATTTAATTAC	1
1	32	2	18	1	7047094	GGT	GGTCTGCAATGT	9
0	28	1	17	1	7055219	CT	CAC	1
1	36	1	20	1	7063579	GTTATC	GTTATTATT	3
0	22	1	22	1	7073305	TAATT	TATT	-1
0	18	8	15	1	7075410	AGTGCTG	AG	-5
0	17	5	22	1	7075445	TAAAAAAAGAGT	TAAAAGAGT	-3
1	18	7	14	1	7076505	GAAAAAATG	GAAAAAAATG	1
0	9	1	9	1	7085663	TTTTAAA	TAA	-4
1	25	6	20	1	7085814	TCCCCCCTA	TCCCCCTA	-1
1	20	8	17	1	7086022	CTGGAG	CG	-4
1	24	1	28	1	7093994	GTTTTTTTTCCCTCTCCG	GTTTTTTTTTCCCTCTCCG	1
1	7	1	8	1	7096848	ATA	ATATTCTGAATTTTA	12
0	22	1	14	1	7104554	AAATAAATTATG	AATAACAATAATAAATTATG	8
1	30	7	24	1	7106134	CATTTG	CG	-4
0	21	1	13	1	7108251	ATTTTTTGC	ATTTTTGC	-1
1	22	1	18	1	7111465	TAAGAT	TAAGAAGAT	3
1	23	5	16	1	7124693	CTG	CTATG	2
1	7	1	5	1	7124871	TAAAAAAAAAAAAAAAAACTTTTTG	TAAAAAAAAAAAAAAAACTTTTTG	-1
0	7	4	11	1	7129597	GTATTATTATTATTAATATTATTATTATTTATATATTTATTTATTTATTTTATTTTATTTTTTTCTG	GTATTATTATTATTATTATTAATATTATTATCATTTATATATTTATTTATTTATTTTTTTTCTG	-3
0	12	2	13	1	7131692	TTTTTTCTTCTTCTTTTCTTTTTTTTTTCTTTTTTTTGGCCCA	TTCTTCTTCTTCTTCTTTTCTTTTTTTTTCTTTTTTTTGGCCCA	1
1	30	7	9	1	7140154	ATTTTTTTTTAGA	ATTTTTTTTAGA	-1
0	14	5	18	1	7150947	ATTTTTTTTTCAA	ATTTTTTTTCAA	-1
0	30	1	24	1	7160417	AAT	AATGACAT	5
0	20	1	11	1	7162392	ACT	AT	-1
1	16	7	19	1	7166500	GTTTTAAAG	GTTTCAAG	-1
1	28	5	11	1	7167141	AAC	AACGAC	3
0	14	1	9	1	7167267	AATTAATTAATTCATTCATTCA	AA	-20
1	26	6	17	1	7169341	ACCCTCCCTA	ACATCCCTA	-1
1	9	8	10	1	7170737	GAC	GAACCCGGAGGAAAC	12
1	23	6	23	1	7171381	TGGGCT	TGGCT	-1
1	35	1	34	1	7173303	TAT	TCAT	1
0	15	1	8	1	7192664	TTAATAATAATAATAATAATAATAATAATAATAATAG	TTAATAATAATAATAATAATAATAATAG	-9
0	14	5	10	1	7206032	TAAAAAAAGTC	TAAAAAAGTC	-1
1	2	5	3	1	7206085	ACG	AAGGTCGCTGGTTCGAGCCTCG	19
1	17	11	14	1	7208501	TAAAAAATG	TAAAAATG	-1
1	26	6	20	1	7210184	ATTTTTTTACA	ATTTTTTACA	-1
1	13	6	19	1	7220060	GG	GTT	1
0	9	10	8	1	7220311	CTATTTTATTTTATTTTATTTGTTTTTATTATAATTG	CTATTTTATTTTATTTGTTTTTATTATAATTG	-5
0	26	4	13	1	7223026	ATTTTTTTATTTTATTAATTTATTTTGTTTTATTTTATTTTTCTG	ATTTTTTATTTTATTAATTTATTTTGTTTTATTTTATTTTTCTG	-1
1	21	3	10	1	7223951	CAAAAAAATTG	CAAAAAATAG	-1
0	17	9	15	1	7226088	GTTTCTCA	GTTCTCA	-1
0	19	1	6	1	7234201	CTTTTTTTTTTTGTGGA	CTTTTTTTTTTGTGGA	-1
1	24	11	30	1	7235087	ATA	ATTA	1
1	13	7	8	1	7250824	TGTTATCCTGC	TC	-9
1	17	8	7	1	7257834	GG	GTAT	2
1	15	5	7	1	7258498	ATTAATTAGT	AT	-8
1	18	7	18	1	7258771	TAAAAAAAATACATAC	TGAAGAAAAATACATAC	1
1	22	7	21	1	7258792	TAAAAAAATCC	TAAAAAAAATCC	1
0	3	3	4	1	7260964	TTTATTTTTATTTTTATTTTTTTTTGTATATC	TTTTTTATTTTTTTATTTTTTTGCATATC	-3
0	7	5	7	1	7261017	AAACTCTGACAGTA	AA	-12
1	15	5	12	1	7261058	GAAAAAAATAAATGC	GAAAAAAAATAAATGC	1
0	33	1	36	1	7262958	ATTTTTTTACA	ATTTTTTTTACA	1
0	2	1	4	1	7265395	TCACACACACACACACACACACACACACACACACACACACACACAT	TCACACACACACACACACACACACACACAT	-16
1	25	7	13	1	7284177	ACCTT	ACCAAGGCCTT	6
0	8	2	16	1	7304950	GTC	GTCCAATC	5
1	28	6	16	1	7310336	AACCAACAGA	AA	-8
0	23	1	23	1	7321614	ATTAA	ATTTAA	1
1	4	1	4	1	7336432	ATGTGTGTGTGTGTGTGTGTGTGTGTGTGA	ATGTGTGTGTGTGTGTGTGTGTGA	-6
0	24	1	16	1	7342668	ATTTAAA	ATTTTAAA	1
1	22	1	18	1	7342854	GTTGG	GTGG	-1
0	32	2	26	1	7350761	GAG	GG	-1
0	25	3	15	1	7354789	GTTACTTACT	GTTACT	-4
1	12	10	12	1	7357601	TAAAACAG	TAAAAACAG	1
1	5	2	9	1	7358241	ATTTAAA	ATTAAA	-1
1	4	2	6	1	7358252	ATTTAAA	ATTAAA	-1
1	9	2	8	1	7368760	TTTCTTTTTTTAATG	TTTCTTTTTTTTAATG	1
1	27	7	18	1	7375430	GAAAAGAAACAT	GAAAAAAGAAACAT	2
0	2	2	2	1	7375780	TT	TAAAATGC	6
1	28	12	14	1	7402057	CTTTTTTGA	CTTTTTGA	-1
1	16	22	7	1	7408904	TATAAATAAATAAATAAAG	TATAAATAAATAAAG	-4
0	23	1	10	1	7418964	GCT	GGTCT	2
1	31	19	10	1	7420732	ACA	AA	-1
1	13	8	9	1	7424866	GCCCCCCCTTTG	GCCCCCCTTTG	-1
1	10	20	6	1	7438819	ATACT	AT	-3
1	16	3	17	1	7474971	TGA	TGAGGCAGA	6
0	25	14	4	1	7486588	GTTTTTTAAAG	GTTTTTAAAG	-1
1	24	20	10	1	7519417	TCCCCCCAAT	TCCCCCAAT	-1
1	5	5	6	1	7544815	AAGCTT	AT	-4
0	30	1	30	1	7571875	AGTC	AGTGTC	2
1	17	16	7	1	7573685	GAAAAAAATGAAAAATG	GAAAAAACGAAAAATG	-1
0	35	1	26	1	7577664	CATT	CT	-2
0	24	1	35	1	7580556	ATC	ATCTTCTTTC	7
1	19	13	16	1	7581137	CTTTTAAAA	CTTTAAAA	-1
0	19	16	8	1	7583577	AAAAATG	AGAAAATT	1
0	22	1	21	1	7588178	ATGT	ATGTGT	2
0	26	11	22	1	7592101	TAAAAAAAGACAC	TAAAAAAGACAC	-1
0	27	11	15	1	7599888	GAAAAAAATATG	GAAAAAATATG	-1
0	13	7	14	1	7600275	TAT	TAGTACAT	5
0	13	5	8	1	7603521	GCCCAAA	GACCAAAA	1
1	32	12	9	1	7609027	ATTAC	ATAC	-1
0	29	1	29	1	7618781	GTTTTTTTCCTG	GTTTTTTCCTG	-1
1	23	17	10	1	7620601	TAAGGT	TT	-4
1	23	18	10	1	7620613	TTCT	TT	-2
0	13	5	8	1	7626516	GACACAGCA	GA	-7
0	32	12	17	1	7630413	CTT	CG	-1
1	31	2	20	1	7630436	CAAAACT	CAAATAAAACT	4
1	35	4	13	1	7637385	AGTT	AT	-2
0	7	1	18	1	7638518	TTTGGAA	TA	-5
0	11	13	5	1	7639678	AGCCAGCATG	AG	-8
0	26	9	19	1	7640594	TAAAAATG	TAAAAAATG	1
0	7	12	7	1	7640760	TAAAAAATG	TAAAAAAATG	1
1	3	11	3	1	7640993	AATTACA	AA	-5
1	12	10	10	1	7641344	GAAAAAAAGTAAAGT	GAAAAAAGTAAAGT	-1
0	16	7	4	1	7643394	TAAAGGAAAAC	TAAAAGGAAAAC	1
0	17	7	4	1	7643406	TG	TAA	1
0	14	9	8	1	7644236	AATATATATATATATATATAG	AATATATATAAAG	-8
0	23	13	11	1	7648788	GTTTTTTTTCGC	GTTTTTTTTTCGC	1
0	17	12	5	1	7652143	GCA	GCAACACA	5
0	20	13	15	1	7652304	CATA	CA	-2
0	18	12	18	1	7652601	TTAATAATAATAATAC	TTAATAATAC	-6
0	21	1	11	1	7655476	CTTTAG	CTTGTTTAG	3
1	3	2	3	1	7670039	TTTATTG	TTATTTTTATTATTG	8
0	22	8	25	1	7682964	ATTTTTATG	ATTTTTTATG	1
0	15	13	18	1	7685343	GAAAAAAACAGC	GAAAAAAAAACAGC	2
0	12	7	10	1	7687176	CAAAAAAGGGAC	CAAAAAAAGGCAC	1
1	17	10	13	1	7688289	CCCACCCCAG	CCAACCACCCCAG	3
0	21	10	23	1	7694678	AATTATTATTATTATTATTAATTATTATTATC	AATTATTATTATTATTATTATTAATTATTATTATC	3
0	25	7	9	1	7696520	CAAAAACACACT	CAAAAAAACACACT	2
0	21	1	9	1	7700360	AATTT	AATTATTT	3
1	7	7	13	1	7700994	AAGTTAATA	AA	-7
0	23	12	9	1	7716982	TGT	TT	-1
1	22	1	3	1	7718996	CAT	CT	-1
0	15	3	9	1	7725949	CCACACACACACACACACACT	CCACACACACACACACACT	-2
0	23	20	7	1	7729485	AAAAAAATAAGT	AATAAAAATTAAGT	2
0	10	6	13	1	7729575	CA	CTATAC	4
1	9	1	17	1	7736302	GTTTTTTTTTGGGA	GTTTTTTTTGGGA	-1
0	13	1	10	1	7739838	CAAGAT	CAAAGAT	1
1	23	15	7	1	7743458	CTTTTTTATTTTAAAAAAAC	CTTTTTTTATTTTAAAAAAAC	1
0	21	8	9	1	7743546	ATTTTTTTATTTAAAG	ATTTTTTATTTAAAG	-1
0	12	2	7	1	7747793	GAAAAAAAAAATGGC	GAAAATAAAATGGC	-1
1	13	15	14	1	7750760	ACCCCAAAA	ACCCAAAA	-1
0	26	6	15	1	7751449	CGA	CGGA	1
0	23	3	10	1	7754567	CTTTTTTTTTTTGAGTTTGTA	CTTTTTTTTGAGTTTTTA	-3
0	13	13	8	1	7756640	CTTTTTTTTTTACCA	CTTTTTTTACCA	-3
0	10	13	12	1	7761042	TTTATTGATGCAAACCATCA	TA	-18
0	23	8	8	1	7766203	CTTGTTGTGA	CTGTTGTTGTGA	2
0	6	1	2	1	7771128	AGTGTGTGTGTGTGTGTGTGTGTGTGTGTGTA	AGTGTGTGTGTGTGTGTGTGTGTGTA	-6
0	9	1	7	1	7777520	TAG	TAGCATTTCAG	8
0	12	8	5	1	7777990	TG	TTATTCCTCAAT	10
1	5	2	4	1	7788660	CCAAGTCAAGTCAAGTC	CCAAGTCAAGTC	-5
0	5	4	6	1	7788854	CCAAGTCAAGTCAAGTC	CCAAGTCAAGTCAAGTCAAGTC	5
0	24	6	9	1	7791448	AAATAATAATAATAATAATAAATAC	AAATAATAATAATAATAAATAC	-3
1	24	7	26	1	7793514	TTAT	TC	-2
0	18	9	26	1	7797260	TGA	TA	-1
1	27	1	31	1	7798242	AATA	AATATA	2
0	20	4	13	1	7804775	GAAAAAAAATCAT	GAAAAAAAAATCAT	1
1	17	3	15	1	7807619	TACA	TACACA	2
0	22	17	9	1	7811803	ATTTCTTTTATC	ATTTTTTTTTTATA	2
0	40	8	23	1	7814090	GAAAAAAATCT	GAAAAAATCT	-1
0	32	12	11	1	7814893	TAAAGT	TAAGT	-1
0	19	10	11	1	7816394	GTAT	GT	-2
0	4	1	3	1	7817362	CTTTT	CAA	-2
0	17	10	16	1	7828230	GCA	GA	-1
0	29	16	13	1	7829261	ATTTAC	ATTTTAC	1
0	29	6	7	1	7839446	GAAAAAATATAG	GAAAAAAAAATATAG	3
0	16	1	15	1	7840032	TAAAAAAAAATAGTC	TAAAAAAAAAAATAGTC	2
0	28	18	12	1	7862364	AATATATATATATATAG	AAAATATATATATAG	-2
0	18	11	21	1	7862920	CTTTTATTAATC	CTTTATTAATC	-1
0	21	13	14	1	7864992	ATTTTTTGTTTGTTTTTGGTAA	ATTTTTTTGTTTGTTTTTGGTAA	1
0	6	14	6	1	7865153	CAC	CAAC	1
0	6	14	5	1	7865156	ATTTTTTTTTGTAAA	ATTTTTTTGTAAA	-2
0	11	6	9	1	7865910	TAAAAAAAGTT	TAAAAAAAAGTT	1
0	14	11	10	1	7866261	GTTTTGGTA	GTTTTTGGTA	1
0	28	4	14	1	7866436	ACATTTT	AA	-5
0	15	13	9	1	7867774	GCGTCCCA	GA	-6
0	15	8	8	1	7868366	GATGGTGCTTTATCCAC	GT	-15
0	28	6	12	1	7868407	CAC	CATAC	2
0	20	11	11	1	7868702	ACT	ACTTCCT	4
0	37	6	17	1	7868936	ATTATAA	ATATAA	-1
0	36	7	20	1	7868947	TGT	TT	-1
0	38	9	21	1	7868961	ACT	AT	-1
0	14	10	7	1	7869781	ATTGCAATGCATTATC	AC	-14
0	19	10	16	1	7870083	AGTACATAGTGCG	AG	-11
0	21	8	24	1	7870250	GACTTAA	GA	-5
0	23	10	13	1	7880937	GTTTTAG	GTTTTTAG	1
0	23	16	16	1	7885518	GTC	GTTC	1
0	2	2	2	1	7906942	ATTTTTCCCCC	ATTTTTTTCCCC	1
0	8	10	4	1	7916139	CAATG	CCATAATG	3
0	9	17	6	1	7916205	CTTATAA	CTATAA	-1
0	7	10	5	1	7917636	TAGAAGAT	TAGAT	-3
1	8	8	5	1	7917652	GGTT	GT	-2
1	5	10	3	1	7917713	TTGGT	TTGGTGGT	3
0	4	8	3	1	7917735	CTTATTTAAG	CTTAAG	-4
0	11	1	9	1	7918673	ATA	AA	-1
0	21	6	14	1	7929204	TAAAAAAAAGAATC	TAAAAAAAAAGAATC	1
0	37	1	19	1	7939567	TAACAAT	TACAAT	-1
0	21	1	19	1	7942609	ACCCCCTG	ACCCCCCTG	1
0	26	1	11	1	7948749	ATCTTT	AT	-4
0	24	7	10	1	7949735	GCTAAAC	GC	-5
0	28	12	16	1	7950082	CTGT	CT	-2
0	14	5	10	1	7950998	ACT	AT	-1
0	27	9	17	1	7953777	ATAATT	AT	-4
0	26	7	10	1	7953834	CAG	CATAATGCATATAGTAG	14
0	15	7	8	1	7962355	GCT	GT	-1
0	19	5	8	1	7962624	TAAAGC	TAAAAGC	1
0	20	8	25	1	7968788	CCA	CCTATTCA	5
0	12	9	9	1	7973455	TAAAAAAAGGGGC	TAAAAAAAAGGGGC	1
1	10	20	11	1	7979058	ACGCAGTGGC	AC	-8
1	16	11	4	1	7979534	ATTTTTTTTAGA	ATTTTTTTTTAGA	1
0	19	7	3	1	7979694	AAATTTTTCA	AA	-8
0	15	8	6	1	7980400	ACT	AT	-1
0	5	1	4	1	7992440	TTTTTTTCTTTTGA	TTAATTATTATTTCTTTTGA	6
0	16	13	9	1	7993217	ATTAA	ATTTAA	1
0	20	9	10	1	7996389	ATTTTGTGGC	ATTTGTGGC	-1
1	2	5	3	1	7997016	TAT	TATATATGGACTTCAT	13
0	15	5	8	1	7999213	ACCCCTA	ACCCCCTA	1
0	17	9	11	1	8004504	TAAAAAAACTT	TAAAAAAAACTT	1
1	16	9	8	1	8007839	CTGT	CT	-2
0	15	7	5	1	8007881	TGCACTGCTATGGATTTTTGGG	TG	-20
0	9	6	4	1	8008285	CGGAATGAACCGCCGACTT	CT	-17
0	26	9	7	1	8011633	GAAAAAAAAAATGATAT	GAAAAAAAAATGATGT	-1
0	18	13	12	1	8011977	TAAAAAAAATGC	TAAAAAAAAATGC	1
0	12	9	5	1	8012064	GTTTTTTTTTATACA	GTTTTTTTTTTTATACA	2
1	21	1	22	1	8015170	GAG	GTAG	1
1	10	11	10	1	8018813	TAAAAAAAAAAAGGTG	TAAAAAAAAAAAAGGTG	1
0	15	1	20	1	8022122	TAAATTT	TAATTT	-1
0	14	1	5	1	8027389	GTTTCAATCAATCAATCAATCAATCAAT	GTTTCAATCAATCAATCAATCAAT	-4
0	22	12	18	1	8039890	AACACACAAACACACG	AACACAAACACACG	-2
1	14	1	4	1	8045954	ATTAA	ATAA	-1
0	22	4	22	1	8057398	AAGAAAGCCAGTGGCGACA	AA	-17
1	12	1	13	1	8066374	GAC	GAAA	1
1	28	1	29	1	8072736	AT	AATA	2
1	17	20	13	1	8075493	AAATATAATTT	AAATAAATATAATATTTTAATATAATTT	17
0	20	5	14	1	8083138	ATTTTTGTGC	ATTTTTTGTGC	1
0	2	5	2	1	8085742	ATA	AATTACTA	5
0	7	1	10	1	8085832	TCATTAACTAAC	TCATTAACTAACATTAACTAAC	10
0	21	9	16	1	8090109	TAAAGGAC	TCAAAGGAG	1
0	3	9	3	1	8093642	GAACAT	GCATAAACAT	4
0	4	10	3	1	8093648	AAACAT	AAAATAACAT	4
0	32	2	23	1	8097289	AAG	AAGATAG	4
0	9	6	8	1	8100047	ACTCTCTCTCTCTCTCTCTCTCA	ACTCTCTCTCTCTCTCA	-6
0	36	12	17	1	8102060	GCTGTTT	GT	-5
0	31	8	16	1	8102533	ACTAGC	AC	-4
0	29	8	11	1	8102629	ATTTCTTTTGA	ATTTTAAAATGTTTCTTTTGA	10
0	28	8	14	1	8103491	TCA	TT	-1
0	33	8	16	1	8103738	ATTTTTTTACTC	ATTTTTTTTACTT	1
0	35	10	12	1	8103774	TA	TCC	1
0	27	12	15	1	8103986	CCAG	CCACAG	2
0	29	2	17	1	8107461	GTTTTTTTTTTTTTTTTTTTGTTCTGAGC	GTTTCTTTTTTGTTCTGAGC	-9
0	22	8	23	1	8107701	ATTTTTAG	ATTTTAG	-1
0	28	11	14	1	8108242	CCTA	CA	-2
0	15	5	4	1	8108419	TCACACACACACACACT	TCACACACACACT	-4
0	27	9	6	1	8108652	CAAGT	CTTCGCCCTAAGT	8
1	25	10	17	1	8108837	TTTTCCTG	TTTTACATTTCCTG	6
0	7	5	5	1	8109670	AA	AGAGGCGCTGC	9
0	30	7	23	1	8111326	TTAAAATAAAATAG	TTAAAATAG	-5
0	29	11	22	1	8112333	CTTTTTTTGTCG	CTTTTTTGTCG	-1
0	4	2	5	1	8114887	CAGTATATAAGTATATAT	CAGTATATAT	-8
0	29	11	17	1	8118394	ATGCTGGCTTGCTGGCTT	ATGCTGGCTT	-8
0	6	4	5	1	8120922	TACACACACACACACACACAAACACACACACACG	TACACACACACACACACAAACACACACACACG	-2
0	25	12	17	1	8122110	ATTTTTTTTATGC	ATTTTTTTTTATGC	1
0	22	14	14	1	8123762	CAAAAAATC	CAAAAATC	-1
0	25	6	16	1	8123841	TAC	TC	-1
0	8	3	4	1	8123894	AAAGT	AAAAAAAATAACATACTCAAGT	17
0	28	12	18	1	8126929	ATTTTTTTTTACA	ATTTTTTTCACA	-1
0	19	12	17	1	8129251	GAAACT	GAAAACT	1
0	26	12	19	1	8131648	GGTTA	GGTTGTTA	3
0	30	10	24	1	8133579	TAAAAAAACTAT	TAAAAAAAACTAT	1
0	9	8	8	1	8137117	TTATATATATATATATAC	TTATATATATATATAC	-2
0	8	5	5	1	8138338	AACACACACACACACACACAG	AACACACACACACACAG	-4
1	18	8	5	1	8138607	AGA	AGATTTCTTTGA	9
0	30	10	16	1	8142255	TCT	TGCT	1
0	17	12	14	1	8143362	TGAGAGAC	TGAGGT	-2
0	6	4	2	1	8143477	TCCTCTA	TCACCA	-1
0	24	8	7	1	8143611	TAT	TT	-1
0	31	8	9	1	8143621	ATTTTTAAATC	ATTTTAAATA	-1
0	32	11	8	1	8143670	TTTTTTCA	TATTTTTCA	1
0	26	15	6	1	8143701	CTTAA	CTCA	-1
0	22	7	17	1	8155025	CCCCAT	CTGCTCAT	2
0	26	16	11	1	8155122	GAAAAAAAATACC	GAAAAAAATACC	-1
0	25	11	8	1	8155153	AGTT	AGTGTT	2
0	34	9	19	1	8158177	CTTTATG	CTTTTATG	1
0	36	6	16	1	8158354	ATTTAAA	ATTAAA	-1
0	25	10	17	1	8158547	TTG	TTAGAAATG	6
0	44	8	21	1	8158696	ATA	AA	-1
0	21	4	9	1	8158812	ATGTGTGGGGGGTGTA	ATGTGGGGGGTGTA	-2
0	33	1	41	1	8160804	ATTTTTTCA	ATTTTTTTAA	1
0	10	12	6	1	8163462	GAAAAAAAAAAAGTAAATGT	GAAAAAAAAAAGTAAATGT	-1
0	23	7	22	1	8164031	CAAAAAAAAGCT	CAAAAAAAGCT	-1
0	25	1	21	1	8177506	AACA	AACACA	2
0	8	7	5	1	8179863	CAT	CATTGTGTTATGCACTAT	15
0	31	9	14	1	8183174	CGGCT	CGGGCT	1
0	12	7	14	1	8186473	AAT	AGAC	1
0	21	5	21	1	8186556	CACAAAATA	CA	-7
0	19	1	27	1	8196669	TGA	TCAGA	2
0	8	4	3	1	8200859	AGTA	AA	-2
0	8	4	3	1	8200865	GGA	GAAGA	2
0	8	3	6	1	8200895	ATA	ATTA	1
0	8	3	6	1	8200906	CGGGAAC	CGGAAC	-1
0	14	5	9	1	8201983	GTCACAAGTGCTCCAATACTCACACACATGCATTT	GT	-33
0	18	3	18	1	8211871	TATTTATAA	TA	-7
1	7	5	5	1	8213035	ACTCA	AA	-3
0	18	1	18	1	8217521	GCT	GCTTATTTCT	7
0	9	10	6	1	8250663	ATGTGTGTGTGTGC	ATGTGTGTGTGTGTGC	2
0	17	21	6	1	8251808	GTG	GG	-1
1	14	3	6	1	8276855	CACCCACCTA	CA	-8
0	19	20	7	1	8280851	GATA	GA	-2
1	14	11	7	1	8281764	CAAAAAAAGACT	CAAAAAAGACT	-1
0	15	1	31	1	8284442	AGA	AGTGA	2
1	7	1	6	1	8289796	CTTTTTTCTTTGTGA	CTTTTTCTTTGTGA	-1
0	24	14	11	1	8298633	GAGATA	GA	-4
0	21	1	20	1	8300126	GGT	GTGT	1
0	22	1	13	1	8305502	TAAAAATG	TAAAATG	-1
1	20	18	15	1	8323587	GTTCC	GTTTCC	1
1	24	15	9	1	8326550	CTTTTTTGC	CTTTTTGC	-1
1	24	16	5	1	8327012	TAAAAAAAATATATATAAATAG	TAAAAAAATATATATAAATAG	-1
0	18	8	9	1	8330680	GAAAAAAAAAAAAAGTGAAC	GAAAAAAAAAAAGTGAAC	-2
1	12	16	11	1	8334770	ACCCCCTTA	ACCTTA	-3
1	20	11	10	1	8337191	GTTTTTTTTTTTTTCAGC	GTTTTTTTTTTTTCAGC	-1
1	40	21	10	1	8338374	TCT	TT	-1
0	22	12	6	1	8339877	AGT	AGTTTTTGT	6
0	19	7	3	1	8339995	TCTGACTGACTGAC	TCTGACTGACTGACTGAC	4
1	28	12	9	1	8342123	GTTTTATC	GTTTTTATC	1
1	9	15	6	1	8344147	ATTGG	ATCG	-1
1	22	23	11	1	8344979	GTT	GC	-1
1	29	18	9	1	8345703	TTAAATAAATATTC	TTAAATAAATAAATATTC	4
1	27	14	5	1	8351376	ATTTTAAATAG	ATTTTTAAATAG	1
1	30	19	9	1	8351620	ATTTTTTAC	ATTTTTTTAC	1
1	15	15	8	1	8353026	GAAAAATAAAACATT	GAAAATAAACCATT	-1
1	27	16	10	1	8354265	TGGGTTGA	TGTTTGG	-1
1	5	6	9	1	8356317	TTGTGTGTGTGTGTGTGTC	TTGTGTGTGTGTGTGTC	-2
1	19	14	14	1	8358728	GTA	GTTA	1
1	12	11	7	1	8364956	TTTTTTTTAATATTTTTTATTCTG	TATATATTTTTTATATTTTTTTATTCTG	4
1	22	13	7	1	8369684	TAAAAAAAAGGGT	TAAAAAAAGGGT	-1
0	20	16	8	1	8371925	TAAAAAAAAAAAATATCC	TAAAAAAAATAATATCC	-1
1	17	15	10	1	8372167	ATTTTAAATTTTTTG	ATTTTTAATTTTTTTG	1
1	6	15	5	1	8382127	TTTCA	TTTTTTTGTTCA	7
1	5	12	6	1	8382195	CAATC	CACCTCTCCAGAAAACTAATAATC	19
1	20	10	10	1	8383851	TAGT	TAGAGT	2
1	22	9	10	1	8383957	GTTTTTAAG	GTTTTACG	-1
1	17	13	5	1	8384044	TAG	TAATAAAG	5
1	13	6	4	1	8385182	AGGGGGGGTGTTGA	AGGGGGGTGTTGA	-1
1	14	19	6	1	8385384	CCT	CCGCC	2
0	15	17	6	1	8385389	GAAGGTCACTGAG	GG	-11
0	25	11	10	1	8385488	CCAGAGAACACAGAGAACAC	CCAGAGAACAC	-9
1	20	14	4	1	8385794	TAATAAAG	TAGAAAG	-1
1	18	15	6	1	8386053	ATCAGTCAGT	ATCAGT	-4
0	33	9	6	1	8386193	CAAAAAGT	CAAAAAAGT	1
1	18	22	11	1	8393377	CTTTTTTTTTTTATTAAAC	CTTTTTTTTTTATTAAAC	-1
1	25	18	9	1	8394725	AAAAAGC	ATAAAAGC	1
0	13	13	9	1	8395185	GTTTTTTTTTTTTTTTAGGAA	GATTTTTTTTTTTTTTTTAGGAA	2
0	21	12	13	1	8397592	GAAAAACAAAAACTG	GAAAACAAACATGG	-1
0	22	13	10	1	8400581	GGT	GAGT	1
1	15	16	13	1	8402375	TCTTCTCCATTAAAAAGC	TC	-16
0	13	12	9	1	8402968	CTTTTTGC	CTTTTGC	-1
1	20	17	13	1	8405316	ATTTTTTTACTC	ATTTTTTATTT	-1
1	29	13	7	1	8406673	CTAT	CT	-2
0	20	20	12	1	8411954	TAATC	TAAATG	1
1	7	13	5	1	8413421	TTA	TTTAAACTACCTGGCCTG	15
0	25	11	12	1	8415604	GAAAAAAAGGGAGGGAAT	GAAAAAAGGGAGGGAAT	-1
1	18	18	16	1	8416785	TTG	TTTTGTC	4
1	12	16	8	1	8417475	GAAAAAAAAACAGT	GAAAAAACTCT	-3
1	25	11	5	1	8417829	CTTTTTTTTACA	CTTTTTTTACA	-1
1	18	16	5	1	8417846	CAC	CATCCATAAA	7
1	24	13	6	1	8417980	ATTGA	AAGTTTA	2
1	20	20	11	1	8423599	TGC	TGCTCGC	4
0	18	15	6	1	8429031	ATTTCTCA	ATTTTTCTCA	2
1	21	13	10	1	8430663	ATTTTTTTAAG	ATTTTTTAAG	-1
1	37	19	16	1	8433731	CTTTTTTTGAA	CTTTTTTGAA	-1
1	24	15	6	1	8441071	CAT	CTTAT	2
1	22	16	13	1	8445378	TAACACT	TAAAAACT	1
0	13	18	8	1	8449133	GAAAAAACG	GAAAAAAACG	1
0	26	21	11	1	8450779	CTTTTTTTATGTTAG	CTTTTTTATGTTAG	-1
1	12	4	3	1	8451008	ATGTGTGTGTGTGTGTGTGGGTGTA	ATGTGTGTGTGTGTGTGGGTGTA	-2
0	24	20	17	1	8453371	TCT	TT	-1
1	15	24	6	1	8455053	TAAAGT	TGTTACAAAGT	5
1	27	23	7	1	8455086	ACT	AT	-1
1	16	23	6	1	8455172	GTTTATTC	GTTTTTTTTA	2
1	19	9	8	1	8455394	CATG	CG	-2
1	18	17	14	1	8457805	TAAAAAAGT	TAAAGT	-3
0	21	20	14	1	8459644	GTTTTTTTTCTCTCA	GATTTTTTTTTCTCTCA	2
0	9	13	6	1	8461971	AT	ACC	1
1	18	17	11	1	8462273	TAAGAGT	TAGAAT	-1
1	10	12	8	1	8463333	CTTGC	CATTTCAGTGTTGC	9
1	19	18	9	1	8463615	TGT	TCGT	1
1	9	21	8	1	8464583	TCCTT	TCCCTT	1
1	15	16	6	1	8464646	CGTT	CGTGTT	2
1	18	10	5	1	8464691	TAAAAAAAAACAGAAAAAAGATAT	TAAAAAAAAAACAGAAAAAAAGATAT	2
1	28	19	10	1	8466912	GAATT	GCATTT	1
0	19	17	9	1	8469434	GAGCTGTGTATAA	GA	-11
0	23	21	10	1	8472753	AACA	AACACA	2
0	24	18	9	1	8474333	GAAAAAAAATGT	GAAAAAAATGT	-1
1	14	6	4	1	8474612	GTT	GG	-1
0	26	14	12	1	8476766	ATTTTTTTAGA	ATTTTTTTTAGA	1
0	13	13	6	1	8478356	AAAGAAGAAGAGC	AAAGAAGAGC	-3
1	21	18	12	1	8479235	ATTGACAGT	AT	-7
1	27	16	14	1	8479281	CTTTTAAAG	CTTTAAAG	-1
0	20	10	8	1	8492480	ATATTTATTTATTTATTTATTTAATTTAAAATAAATG	ATATTTATTTATTTAATTTAAAATAAATG	-8
0	16	9	7	1	8500097	TAAGT	TAAGAAGT	3
0	27	13	13	1	8501978	ATTTTTATTATTATTC	ATTTATTATTATTC	-2
1	31	19	16	1	8502040	TAATAC	TATAC	-1
0	28	24	8	1	8504128	GTA	GTCAAAACTA	7
1	14	22	14	1	8506830	TAAA	TCG	-1
0	8	4	10	1	8508699	CTTTTTTTTGGA	CTTTTTTGGA	-2
0	13	5	9	1	8509842	AACGTTCC	AC	-6
0	31	4	22	1	8510360	ATTTTTCA	ATTTTTTCA	1
0	38	11	25	1	8510962	ATTTAAA	ATTTTAAA	1
0	34	9	10	1	8511093	CAATT	CAAATA	1
0	35	8	13	1	8511507	CTTTTTTTTTTAGAA	CTTTTTTTAGAA	-3
0	30	9	19	1	8512194	CAAAACT	CAAACT	-1
0	7	12	6	1	8512335	TAACAAACATTTAATAATGTAT	TT	-20
0	7	13	6	1	8512358	TCATAAAACAAAAGCA	TA	-14
0	8	7	4	1	8513780	TGTGAATTAAC	TC	-9
0	39	9	19	1	8514272	ATTTTTTTTGCG	ATTTTTTTTTGCG	1
0	16	12	16	1	8514765	AAATTTTGACTGTTT	AT	-13
0	16	10	16	1	8514780	TAAAACCT	TT	-6
0	26	12	11	1	8514921	CAAACACCT	CAGCACAGACATGTAAACACCT	13
0	38	14	16	1	8515034	TAAATG	TAAAATG	1
0	32	5	15	1	8515458	CTTTTTTTGTATTTTTTTCA	CATTTTTTTGTATTTTTTTCA	1
0	20	14	19	1	8517348	TTCT	TT	-2
0	6	7	8	1	8517446	CATATATATATATATATATATATAC	CATATATATATATATATAC	-6
0	10	14	9	1	8517685	GTA	GAGATTT	4
0	25	10	15	1	8518070	ACCCGT	ACTCCTGT	2
0	29	9	6	1	8518529	TAAGT	TAAATGAAGT	5
0	30	7	14	1	8518559	TAT	TTAAC	2
0	29	9	24	1	8518817	CTTTTCA	CTTTCA	-1
0	10	10	17	1	8519504	AGTATAAAAGTGTATAAAAGTA	AGTATAAAAGTA	-10
0	14	13	17	1	8519680	GTTTTTGTTTAA	GTTTTGTTTAA	-1
0	27	10	13	1	8520297	ACAGC	AC	-3
0	12	12	7	1	8520431	GAAAA	GCG	-2
0	14	10	12	1	8521039	AAACA	AC	-3
0	16	7	11	1	8521232	CAAAGT	CAGT	-2
0	15	13	16	1	8522249	CAAAAAAATGAT	CAAAAAATGAA	-1
0	23	10	8	1	8522597	AGAGTG	AG	-4
0	20	10	4	1	8523301	TGCCCATGCCCAG	TG	-11
0	22	10	14	1	8523771	GAAAAAAAATGC	GAAAAAAAAATGC	1
0	32	11	19	1	8523783	AGA	AATGA	2
0	25	16	10	1	8523953	GAAATG	GAAAATG	1
0	39	4	22	1	8528156	AGGGAC	AGGAC	-1
0	34	9	22	1	8528209	CAAAAAAGT	CAAAAAAAGT	1
0	18	9	8	1	8529693	CATATATATAAG	CATATATATATAAG	2
0	9	2	6	1	8531230	CTTTTTTTTTTTTTTTTTAGATGAA	CTTTTTTTTTTATATGAA	-7
1	24	9	20	1	8531602	CAC	CACAGAC	4
0	17	1	6	1	8532340	CAGTTTTTCTTTCTTTTTTTTTTTTTTTTTACTTAAATCTG	CGTTTTTTTCTTTTTTACTTAAATCTG	-14
0	14	8	5	1	8532517	AAAATAAAAAAAAATTTTATTC	ATATATAAAAAAAATTTTTTATTC	2
0	5	3	2	1	8532754	CCCCCCCCCCCCCCCCCAAAAAAAAG	CTTTAGATAGGCCTGTGCCCCAAAAAAA	2
1	13	5	9	1	8532875	AAAATCTA	AA	-6
0	18	3	13	1	8533252	CTAT	CT	-2
0	18	9	20	1	8533976	CAT	CT	-1
0	21	12	8	1	8534297	CTTTGTGTTA	CTGTGTTA	-2
0	19	10	9	1	8534320	TGAGTCTAAGC	TA	-9
0	26	14	11	1	8537657	TATAT	TATAATAT	3
0	16	10	18	1	8538147	CATG	CATATG	2
0	20	14	22	1	8538709	GTCTCATTT	GT	-7
0	25	16	25	1	8538729	ACT	ATCCT	2
0	16	12	11	1	8538787	TTAAACG	TCAAAACG	1
0	30	8	14	1	8538898	AAATAATTT	AAATTT	-3
0	28	8	22	1	8539075	ATTTGC	ATTTTGC	1
0	38	6	15	1	8539141	ACA	AGCA	1
0	28	14	22	1	8539957	GAAACT	GAAAAACT	2
0	23	14	30	1	8540218	TAG	TG	-1
0	18	6	14	1	8540710	GTTGTTTTTTATTC	GTTTTGTTTTTTATTC	2
0	25	6	22	1	8541211	CAAACAG	CAATAACCAG	3
0	29	10	15	1	8541498	CAAATATTT	CATAAATATTT	2
0	24	9	14	1	8541538	CTTTTTTTCCTG	CTTTTTTCCTG	-1
0	24	11	13	1	8542088	AAAAAAGTTTGGTA	AAAATTTTAAAAAGCATTTGGTA	9
0	7	9	5	1	8542199	GCGCAACTTTCA	GA	-10
0	7	9	5	1	8542216	AATTGAAAAG	ACATG	-5
0	39	22	22	1	8542388	AGT	ATTGT	2
0	30	9	21	1	8542438	CTTTAGCACTTT	CT	-10
0	22	8	16	1	8542647	AAATAG	ACAATTAATGTTAAG	9
0	33	9	23	1	8542663	GTATATAAG	GTATAAG	-2
0	15	15	9	1	8542897	CTTAGTAT	CT	-6
0	17	14	15	1	8542919	GTAAGCT	GT	-5
0	21	16	15	1	8542940	CAATAAAAAAAATCC	CAATAAAAATAAAAAAAATCC	6
1	17	12	13	1	8542974	AAATAATAATTATTG	AAACAATAATAATTATTG	3
0	26	6	15	1	8543138	AAAGGGGGCTTTGTGA	AA	-14
0	29	13	24	1	8543878	ATTTTTAATTG	ATTTAATTG	-2
0	25	16	25	1	8543907	AAATAATGA	AA	-7
1	37	8	14	1	8544377	CAAAAAATAAATG	CAAAAAAATAAATG	1
0	37	8	15	1	8544391	ATA	ATTA	1
0	20	11	15	1	8544510	AGCA	AA	-2
0	21	9	9	1	8544716	ACAAACGG	AG	-6
0	13	2	7	1	8545111	ATC	AAGTC	2
0	21	9	11	1	8549539	AAAATAAATAAATAAATAAATAAATG	AAAATAAATAAATAAATAAATG	-4
0	28	12	18	1	8550656	AGA	ATTTTTGA	5
0	31	12	22	1	8550680	AC	AGTT	2
0	29	5	18	1	8551304	GTG	GTCTG	2
0	22	8	8	1	8552035	AATATATATATATATTTAC	AAAAAATATATATTGAC	-2
0	4	8	5	1	8553813	AAAGT	ATAAAA	1
0	4	8	5	1	8553824	TTTGG	TG	-3
0	31	12	16	1	8554077	ATTTTTTTATTCTAC	ATTTTTTATTCTAC	-1
0	18	7	10	1	8554276	CAAAATAAAAATAAAAATAAAAATGTTG	CAAAAAAAAATTTAAAATGTTG	-6
0	29	17	19	1	8556494	CATATATATATAG	CATATATATAG	-2
0	28	13	20	1	8556906	CAAATTT	CAATTT	-1
0	11	11	15	1	8558162	TAT	TAAA	1
0	11	10	15	1	8558167	TATAGA	TA	-4
0	31	10	16	1	8562291	TTAA	TG	-2
0	12	9	5	1	8563337	GTAGTTTTACAAACTTTACATTT	GT	-21
0	21	8	12	1	8563397	CAAAAAAAAAGCT	CAAAAAAAAGCT	-1
0	14	3	8	1	8563484	TAAAAAAAAAAAAGCCC	TAAAAAAAAAAGCCC	-2
0	16	6	5	1	8563531	CAAAATAC	CAAAAATAC	1
0	30	8	15	1	8565622	ATC	ATTC	1
0	16	9	6	1	8566558	TGT	TGATGGT	4
0	27	17	17	1	8567127	CTAG	CTATAG	2
0	35	15	18	1	8567227	GTTTTTTTTTTCTGTA	GTTTTTTTTTCTGTA	-1
0	34	12	32	1	8567503	CTATTATTATTATTATC	CTATTATTATTATTATTATC	3
0	30	10	13	1	8568135	TAGAA	TA	-3
1	24	15	19	1	8568231	AAATGAATGAATGAATGAATGAATGA	AAATGAATGAATGAATGA	-8
1	9	2	4	1	8571851	CTTTTTTTTTACC	CTTTTTTTTTTACC	1
1	10	3	3	1	8572051	GCG	GCACACG	4
0	5	17	6	1	8572579	AAT	AAAAGAT	4
0	6	10	9	1	8573368	CAAAAAAAGCAAG	CAAAAAAGCAAG	-1
0	3	12	10	1	8573835	AAATAAAC	AAAGAAGAAAA	3
0	31	4	24	1	8574455	TGGGTGTGTC	TGGTGTGTC	-1
0	8	2	16	1	8574503	TAAAAAAAAAAAAAACATTTG	TAAAAAAAAAAAACATTTG	-2
0	27	12	23	1	8574982	CAACAAT	CAAAACAAT	2
0	36	13	25	1	8575098	AGGGGAT	AGGGGGAT	1
0	11	5	20	1	8575236	ATTTTTTTTCATA	ATTTTTTCATA	-2
0	10	13	18	1	8576779	GTTAA	GTCTTAA	2
0	26	12	31	1	8577020	CTTTTTTTTGCTG	CTTTTTTTGCTG	-1
0	27	14	39	1	8577624	ATTTTTTTCCA	ATTTTTTCCA	-1
0	12	9	9	1	8586206	ACACATGC	AC	-6
0	8	9	17	1	8587042	GTTGC	GTGC	-1
0	14	3	10	1	8587196	ATTTGA	ATTTGTGTTTGA	6
0	5	6	10	1	8587579	CTTTTGTA	CTTTGTA	-1
0	4	5	3	1	8587781	CCTTTG	CG	-4
0	9	2	7	1	8588148	GTTTTTTTTTTTTTATGTTTTTACTAC	GTTTTTTTTTTTATGTTTTTACTAC	-2
0	10	9	13	1	8588614	CTTTGTAGTTTTTT	CT	-12
0	16	13	16	1	8589093	GTTTTTTAATG	GTTTTTAATG	-1
0	9	12	13	1	8589166	AGGGCGT	AGGTGT	-1
0	13	11	12	1	8589760	TAT	TTAAAT	3
0	5	8	7	1	8590092	TAAAAAAAAGAATAAAACC	TAAAAAAAGAATAAAACC	-1
1	8	7	8	1	8590160	ATA	ATTAATTA	5
0	6	12	16	1	8590257	TTTATTATTATTAATTAAAC	TTTATTATTATTATTAATTAAAC	3
0	10	16	12	1	8590349	AGTGCACTGAATGA	AA	-12
0	4	13	4	1	8590477	TGA	TGATGTGTTTAAGA	11
0	23	9	24	1	8591758	ATC	ATTC	1
0	19	11	9	1	8599749	AATTATTTAATTTATTTATTT	AT	-19
0	19	10	9	1	8599771	TTTAATAAAT	TT	-8
1	23	16	7	1	8602802	AGCG	AA	-2
1	33	22	7	1	8603299	TAA	TG	-1
0	30	12	14	1	8604908	AGA	AA	-1
1	17	13	14	1	8605422	TA	TGAC	2
0	18	13	14	1	8605428	AATTG	AG	-3
0	23	13	23	1	8606852	GTTTTTTTGGGTC	GTTTTTTGGGTC	-1
0	22	14	14	1	8608023	ATG	ATTT	1
0	31	13	17	1	8608801	CTTTTTTTTTACTATTTTAA	CTTTTTTTTACTATTTTAA	-1
0	23	10	18	1	8612831	TAAAAAATG	TAGAAATG	-1
1	16	12	11	1	8614449	TAAATAAAC	TAACAAATAAAC	3
0	18	15	10	1	8614823	ATACA	ATACTACA	3
1	21	22	10	1	8615515	GTTTTCTTG	GTTTTTCTTG	1
1	13	21	9	1	8615586	TAAAATC	TAAATC	-1
0	18	9	9	1	8618722	TAT	TT	-1
0	16	5	11	1	8618786	CTTTATATAATATAC	CTTATAAAATTTAC	-1
0	17	8	6	1	8624961	CACTTA	CA	-4
0	5	7	13	1	8625817	ATTTTTATTCA	ATTTGTTCA	-2
1	7	7	3	1	8626237	GAAAAATAATG	GAAAAAATAATG	1
0	19	18	10	1	8635565	CTAC	CC	-2
0	7	12	8	1	8635675	TCTTTTCT	TT	-6
0	8	17	10	1	8635713	TTTGATA	TCTTGACTA	2
0	16	11	7	1	8636081	GACAAAAGT	GAAAAGT	-2
0	12	14	10	1	8636783	TAT	TT	-1
0	13	11	10	1	8636798	AGTT	AT	-2
0	12	13	6	1	8636879	ATA	AG	-1
0	28	15	15	1	8637564	ATATA	ATATTATA	3
0	55	11	29	1	8637745	TAG	TACAG	2
0	28	11	17	1	8637865	AAATAC	AACTAATAC	3
0	25	16	11	1	8638286	TAAAAAAAAAAAAGTTT	TAAAAAAAAAAGTTT	-2
0	17	12	16	1	8638760	ATCTGT	AT	-4
0	19	11	14	1	8641221	ATTTTTTTTTATTCAC	ATTTTTTTTATTCAC	-1
0	22	14	15	1	8645098	TAT	TAAA	1
1	19	13	8	1	8645343	CTTTTTTTATTTTATTTGGTTTGA	CTTTTTTTTATTTTATTTGGTTTGA	1
0	19	6	10	1	8645367	CAAAAAAAAAATCACAAATG	CAAAAAATCACAACTG	-4
1	24	6	13	1	8645432	CAAAATC	CAAATC	-1
0	28	11	14	1	8645709	ATTTTTTTTTAGC	AGTTTTTTTTTATAGC	3
1	32	13	11	1	8646338	ACT	ATCT	1
0	33	9	12	1	8647899	CAAAGC	CTGAAAGC	2
0	26	10	9	1	8647915	TAAAAAAAATGT	TTAAAAAAGAATGT	2
0	12	8	10	1	8648648	TTTGAT	TTGGATTGAT	4
1	30	19	21	1	8652249	AATCA	AATCATCA	3
1	8	13	18	1	8652370	CAC	CACTTGGAAATAC	10
0	18	14	13	1	8653911	GAATG	GAAGGCTTTTTAAATG	11
0	10	12	7	1	8654927	GAATC	GACCGTTTCCACAGGTGACTCAACAACTGTGTAATC	31
0	27	15	13	1	8655124	TAG	TG	-1
0	29	11	12	1	8656698	TATACA	TA	-4
0	23	13	13	1	8658724	TTAA	TTATAA	2
0	14	8	12	1	8659674	TAAACCACC	TG	-7
0	41	13	18	1	8660283	TATACACA	TA	-6
1	19	3	8	1	8660391	GTTTTTTTTTTTTTTTTTTTTTGTGTCTTGAGTGA	GTTTTTTTTTTTGTGTGTCTTGAGTGA	-8
0	16	9	11	1	8661056	TAACG	TACCACAACG	5
0	16	13	12	1	8661649	AAAACGAACTGTATA	AA	-13
0	28	16	16	1	8661755	TTAA	TA	-2
0	33	20	16	1	8661907	TAT	TAAT	1
0	28	17	28	1	8661997	ACT	AA	-1
0	29	12	19	1	8662105	ATTTTTGTA	ATTTTTTGTA	1
0	29	13	18	1	8662164	CAATG	CAAATG	1
0	29	11	19	1	8665537	TAAAAAAAAGTT	TAAAAAAGGTG	-1
0	23	6	7	1	8668485	CTTTTATG	CTTTTTATG	1
0	15	8	25	1	8669402	TTACAGT	TT	-5
0	22	9	13	1	8672541	GAACTGCACA	GA	-8
1	22	13	6	1	8675935	TGT	TT	-1
0	20	8	15	1	8676412	TCAACTAAAAAAA	TA	-11
0	20	9	15	1	8676426	TA	TCT	1
0	13	7	10	1	8677254	TTTCA	TATTCA	1
0	18	11	15	1	8684306	TC	TTAA	2
0	8	24	8	1	8686223	CAT	CT	-1
0	18	11	14	1	8688299	GGT	GTACAGT	4
0	21	7	18	1	8689446	AGTGTGTGTGTGTGTGTTA	AGTGTGTGTGTGTGTTA	-2
0	12	4	8	1	8693743	CC	CTCTGCATTGA	9
0	11	10	6	1	8693894	CTGT	CTGTGT	2
1	32	7	16	1	8699296	AACA	AACACA	2
0	18	10	9	1	8703482	AATATATATATATATTTC	AATATATATATATATATATTTC	4
0	29	7	11	1	8703787	ATTTTTAAAAA	ATTTTTTTAAAA	1
0	14	6	10	1	8705209	GGAGAGAGAGAGAGAAAGT	GGAGAGAGAGAGAAAGT	-2
0	22	4	13	1	8706125	TAAAAAAAAAAAAAGTGGAT	TAAAAAAAAAAAGTGGAT	-2
0	19	9	10	1	8706533	TTGTGTGTGTGTGTGTGTGTA	TTGTGTGTGTGTGTA	-6
0	22	15	16	1	8709335	AGTT	AGTGTT	2
0	23	7	15	1	8710149	AGGGAAGT	AGGGGAAGT	1
0	8	5	9	1	8713172	CTTTTTTTCGC	CTTTTTTTTTTTCGC	4
0	25	5	13	1	8715265	CAAAAAAATATC	CAAAAAATATC	-1
0	9	5	8	1	8717639	TAAAAAAAAAAAGCAGAT	TAAAAAAAAAAGCAGAT	-1
0	15	4	7	1	8720966	GCCGTGA	GGTTAGATTAGA	5
0	17	13	19	1	8727609	CTGTTT	CTGTTTGTTT	4
0	14	5	7	1	8728766	CTTTTTTTTTTTAAGG	CTTTTTTTTTTTTTTAAGG	3
0	25	1	22	1	8731515	TAAAAAAGAAATG	TAAAAAGAAATG	-1
1	14	3	4	1	8732171	ATATATATATTG	AG	-10
1	16	8	8	1	8732329	ATTAA	ATTTAA	1
0	11	17	16	1	8732748	ATTTTTTTACA	ATTTTTTACA	-1
0	25	11	14	1	8736274	ACCCAAA	ACCCCAAA	1
0	19	1	24	1	8741954	GAAAAACAAAATT	GAAAACAAAATT	-1
0	22	1	17	1	8750007	GAAAAAAAAAATTACAT	GAAAAAAAAATTACAT	-1
0	27	6	17	1	8750901	ATTTTTTATATTTTATTAATAG	ATTTTTTTATATTTTATTAATAG	1
0	26	12	12	1	8758122	AGA	AGGC	1
0	31	1	24	1	8765647	GAAAAAAAAGGAAACT	GAAAAAAAAAGGAAACT	1
1	21	2	17	1	8770000	CAAACACT	CAACACT	-1
1	26	16	6	1	8771076	TAATAAATG	TAAATAAATT	1
0	18	5	10	1	8773600	CTTTTTTTTAAG	CTTTTTTTTTTTAAG	3
0	22	13	7	1	8773767	TTTTTTTGTTTTTTTTTCAG	TTTTTTTTTTCAG	-7
0	30	8	13	1	8773851	ATTTTTTATCC	ATTTTTATCC	-1
0	20	1	30	1	8784459	GAAAAAAAAAAAAGTTT	GAAAAAAAAAAAGTTT	-1
1	19	5	7	1	8790082	CTGTGTGTGTGTGTGTGTC	CTGTGTGTGTGTGTGTGTGTC	2
0	27	11	11	1	8800212	ATTTTTTTATTGA	ATTTTTTTTTATTGA	2
0	16	9	5	1	8804050	ATC	ACAGTAGGTTGTC	10
1	12	1	10	1	8812326	CAAAAGC	CAAAAATC	1
0	26	14	24	1	8815081	CGGGGAT	CGGGAT	-1
0	23	7	11	1	8816027	GCTTT	GT	-3
0	15	12	22	1	8823209	CAAAAAATAGC	CAAAAATAGC	-1
0	12	15	14	1	8823285	CAAAAAAAAATAAAAGTG	CAAAAAATAAAAGTG	-3
0	15	15	7	1	8823325	TAAAAAAATAGTT	TAAAAAATAGCC	-1
1	11	7	9	1	8823377	AAAATAAATAAG	AAAATAAG	-4
0	10	5	3	1	8826417	ACCCCCCTCACA	ACCCCCTCACA	-1
0	16	12	11	1	8830550	CTC	CTTTTT	3
1	21	19	19	1	8840970	ATTTTTTCTAG	ATTTTCTAG	-2
0	16	8	12	1	8842254	ATTTTTATTATTTAATTAG	ATCATATTTTATTTATTATTTAATTAG	8
0	14	10	7	1	8842514	ATTTCA	ATTCA	-1
0	24	9	8	1	8842754	CATCCCCATA	CA	-8
0	23	5	15	1	8843456	CAAGAT	CAAAGAT	1
0	9	1	11	1	8854684	GAAAAAAAAAAAGAGGT	GAAAAAAAAAAAAGAGGT	1
1	23	7	16	1	8857059	CAAAAAAAAATAAAATCTT	CAAAAAAAATAAAATCTT	-1
1	14	9	14	1	8858997	GAAAAAAAAATGC	GAAAAAATGC	-3
0	23	26	9	1	8860844	TAAAAAATC	TAAATC	-3
0	15	9	23	1	8867489	AGGAGC	AGAGC	-1
0	22	10	27	1	8867508	GTA	GCTA	1
0	26	9	27	1	8867551	ATTTAATATTG	ATTAATATTG	-1
1	28	19	18	1	8867656	ATA	ATAAAACATTA	8
1	26	13	20	1	8869202	ATGGT	ATGGTGGT	3
0	24	5	18	1	8869334	TAAAACT	TAAACT	-1
1	9	7	10	1	8875726	CTTTTTTTTTTTTTTCAAATATTTTC	CTTTTTTTTTTTTTTTCAAATATTTTC	1
1	34	3	26	1	8876270	GATTTA	GATTTATTTA	4
1	18	5	9	1	8948892	GTTTTTTTTTTAATAAAAG	GTTTTTTTTTTTAATAAAAG	1
1	26	3	10	1	8959187	GAC	GACAGAAAATATTAC	12
0	17	7	10	1	8960022	TA	TCC	1
0	18	8	10	1	8960024	TGATGAC	TC	-5
1	23	14	14	1	8960188	ATGTGTGTGTGC	ATGTGTGTGTGTGC	2
0	22	8	17	1	8982239	CAGC	CAGAGC	2
0	12	1	12	1	8982301	TAAAAAAAAGCAC	TATAAAAAAAGCAC	1
0	9	12	6	1	8982366	AGAAGAATTGGC	AC	-10
0	9	13	6	1	8982378	TTGGAATTGGC	TC	-9
0	9	13	6	1	8982389	TTG	TTAAAACTG	6
0	23	10	12	1	8982436	ATTATTAAA	ATAATAAA	-1
0	9	6	4	1	8982729	TGT	TGGT	1
1	23	8	26	1	8988779	CAAAATATG	CAAAAATATG	1
0	23	7	14	1	8990181	GTCAA	GA	-3
1	16	8	5	1	8990300	CTG	CGTTG	2
0	18	8	9	1	8990639	CTTTTTTTTTTTTTTATAAGTG	CTTTTTTTTTTTATAAGTG	-3
0	23	8	15	1	8995172	TTA	TCTGTA	3
0	7	4	4	1	8996227	AAAATATATATATATATTT	AATATATATATATATATATATATATAT	8
0	30	15	22	1	8997667	GAAAGT	GAAAAGT	1
0	18	7	19	1	9001382	ATTTTAAAA	ATTTTTAAAA	1
0	10	3	3	1	9005587	GTTTATTC	GTTC	-4
0	16	5	20	1	9005970	CTTTTTTCTTTAA	CTTTTTCTTTAA	-1
0	23	13	7	1	9008511	GTAATTAATTAATTAATTAATTA	GTAATTAATTAATTAATTA	-4
0	8	1	13	1	9014266	AGTTG	AGTTGTTG	3
0	30	1	25	1	9014634	ACA	AA	-1
1	21	10	9	1	9015542	TTTAA	TAAATTATTAA	6
1	24	10	15	1	9015589	ATA	AA	-1
1	14	6	12	1	9015758	GTG	GA	-1
1	14	7	12	1	9015761	TGA	TAAAGA	3
0	24	2	22	1	9015974	TGT	TGTTTTAAAGT	8
0	8	3	8	1	9019721	AGT	AGTGTGTGTGT	8
1	21	5	23	1	9028279	TT	TAA	1
0	28	11	11	1	9028691	TAAAATTTATT	TAAAAAAATGTATT	3
1	15	23	8	1	9037636	TGT	TT	-1
0	16	21	7	1	9037696	ATTTTTTCTAC	ATTTTTTTCTAC	1
1	11	15	5	1	9037949	CTTTTGC	CTTTGC	-1
1	21	2	25	1	9037993	TAG	TAGCCTAAGTGAG	10
1	31	10	10	1	9043366	ATTTAAA	ATTTTTAA	1
1	14	15	10	1	9043931	ATTTAC	ATTAC	-1
0	25	9	13	1	9054498	ATGTTATTG	ACC	-6
0	32	1	21	1	9061090	TAACC	TAAACC	1
0	17	15	10	1	9065183	TAATAACTTGA	TA	-9
1	25	10	15	1	9065812	AGCATG	AG	-4
0	12	15	5	1	9067077	AGG	AT	-1
0	16	2	13	1	9067095	TTTCTG	TTGTGATTCTG	5
1	24	16	15	1	9068916	GAATT	GAAATT	1
0	25	8	15	1	9083126	AGA	AA	-1
1	14	2	17	1	9085479	TTGTGTGTGTGTC	TTGTGTGTGTC	-2
1	11	8	15	1	9085783	TAT	TT	-1
1	35	9	15	1	9085979	CTGT	CTGTGT	2
1	22	10	17	1	9092800	ACCAAGC	ACCAAGCCAAGC	5
0	36	1	30	1	9114479	TGGAC	TAAGGAC	2
0	17	5	12	1	9123489	GTTAAG	GTTAATTAAG	4
0	21	11	9	1	9123730	AAAAAAATG	AAATTGAAGAAAAAAAG	8
0	25	12	15	1	9123944	CTTTTGTGTC	CTTGTGTC	-2
0	13	7	10	1	9124096	CTTTTTTGA	CTTTTTTTGA	1
0	14	2	23	1	9125434	TATTCA	TATTCATTCA	4
0	21	9	12	1	9127123	ATTGACAGTTATGGT	AT	-13
0	20	9	13	1	9127737	TAAAAAACT	TAAAAAAACT	1
0	21	10	15	1	9128634	GAAAAAAAACACAAACATT	GAAAAAACACAAACATT	-2
0	15	8	19	1	9128852	ATTTTTTTTCTAC	ATTTTTTTCTAC	-1
0	30	12	17	1	9132739	ATAAAAATTATGA	AA	-11
0	20	9	5	1	9132877	AGGCTTAATGGCTTAATG	AGGCTTAATG	-8
0	13	8	5	1	9132917	TAT	TT	-1
1	29	6	19	1	9136585	TAG	TAAAG	2
0	39	17	13	1	9136777	AAG	ACAG	1
0	25	12	18	1	9137053	CTTTTTAAATATC	CTTTTTTAAATATC	1
0	21	13	12	1	9137105	TAAAGAGAT	TATAGAT	-2
0	18	8	23	1	9144532	ATGT	AT	-2
0	18	5	14	1	9144631	TTGCCAAGAGG	TG	-9
0	18	8	3	1	9144758	CAAATTG	CAAAAATA	1
0	14	17	9	1	9146029	CACATGA	CA	-5
1	31	1	12	1	9148106	TAC	TACTGCAC	5
0	27	14	23	1	9152779	AAT	ACAT	1
0	22	12	21	1	9152787	TAAAGAAT	TAAAAGAAT	1
0	15	6	18	1	9153022	CTTTCCC	CTTTTCCC	1
0	6	3	5	1	9153239	CAT	CTTTCCGTTTAAT	10
0	29	16	11	1	9154358	TAGTAAGTAA	TAGTAA	-4
0	19	7	14	1	9154886	CTTTTTTCCCCCC	CTTTTTTTTCCCCC	1
0	21	15	27	1	9155332	CAATG	CG	-3
0	25	12	13	1	9155656	TCA	TTATTCATACA	8
0	16	9	8	1	9156129	CTTATTAC	CATTAC	-2
0	14	2	9	1	9157489	TTTTATTTTATTTTATTTTTTTTTTTACACTGT	TTTTTTATTTTAT	-20
0	21	15	22	1	9160266	GAG	GAAG	1
0	21	13	19	1	9160275	GAAGT	GCAAAT	1
0	23	8	10	1	9164812	GAAAT	GC	-3
1	5	10	6	1	9178353	GTTCATGTTTTTGAT	GT	-13
0	30	9	17	1	9180695	GGT	GCGT	1
1	21	1	22	1	9189785	TTGTTGT	TT	-5
1	16	8	14	1	9189920	AACTGACTGACTGACTGACTGACTGA	AACTGACTGACTGACTGACTGA	-4
0	12	14	14	1	9192267	TAGGTCTGAAA	TA	-9
0	18	3	13	1	9193340	ACA	ACCA	1
0	19	5	14	1	9193357	CAAAAAACT	CAAAAAAACT	1
1	17	10	8	1	9195026	CTTTTTATATAG	CTTTTTTATATAG	1
0	9	2	7	1	9202303	TCA	TTTACA	3
0	21	3	10	1	9209777	TGAGAGAGAT	TGAGAGAT	-2
1	8	5	7	1	9210518	CCACACACACACACACAT	CCACACACACACAT	-4
0	35	1	28	1	9217238	TAAAGT	TAAAAGT	1
0	26	15	6	1	9218995	ATA	AA	-1
0	22	4	15	1	9220150	TAAAAATG	TAAAATG	-1
0	19	15	5	1	9220203	GTTTTTAC	GTTTTTTAC	1
0	15	1	3	1	9221414	CTTTTTTTTTAAC	CTTTTTTTTTTAAC	1
0	31	14	11	1	9224055	ATCT	AT	-2
0	27	16	12	1	9224105	TAAAAAAAAGCT	TAAAAAAGCT	-2
1	18	1	26	1	9229612	TGAG	TGAGAG	2
0	33	8	27	1	9238564	GAAAAAAGT	GAAAAAAAGT	1
0	16	16	12	1	9241410	CTTATTAG	CTTAG	-3
1	13	10	11	1	9241460	AATA	AA	-2
1	13	9	11	1	9241468	ATA	ACATTA	3
0	23	8	12	1	9241911	CAAAACAAAAAAATCC	CAAACAAAAAAATCC	-1
1	13	10	9	1	9242021	TCTGT	TCTGCTGT	3
1	10	8	5	1	9243333	CTGATGGGAAACCCTGGAAGACTTTGAAGCAT	CT	-30
1	27	12	14	1	9243429	GTA	GTTA	1
1	28	19	16	1	9243448	ATC	ATTTC	2
1	12	8	6	1	9243486	CTGATAAAAATGCATACAATTCTGTTTT	CT	-26
0	16	1	15	1	9248815	GACA	GA	-2
0	34	12	23	1	9249249	AGA	AA	-1
0	10	3	7	1	9249949	GGTGTGTGTGTGTGTA	GGTGTGTGTGTA	-4
1	25	10	25	1	9250690	TTTCC	TTTCACAGTAATTCC	10
0	18	8	10	1	9251635	GTTTTTTTTTCTTTCAA	GTTTTTTTTTTCTTTCAA	1
0	20	5	23	1	9252458	ATTTTATG	ATTTATG	-1
0	22	15	15	1	9260518	TCTGGAGC	TC	-6
0	19	5	22	1	9260942	CATA	CA	-2
0	17	14	9	1	9261043	TAAAAAGAGT	TAAAAAAAAAAAAGT	5
0	8	12	9	1	9264397	TA	TTAC	2
0	37	10	23	1	9267319	AATA	AA	-2
1	25	18	11	1	9271536	AATA	AA	-2
0	26	6	14	1	9284760	TAATAGTAA	TA	-7
0	14	14	7	1	9285269	CATATATATAAATG	CATAAATG	-6
0	22	6	13	1	9285428	GAAAAAAAATAAGGAAT	GAAAAAAATAAGGAAT	-1
1	16	15	10	1	9286481	TGC	TCGC	1
1	30	14	15	1	9287918	CATA	CA	-2
0	18	12	18	1	9288980	TTTTTTCCTTTG	TCTTTTTCCTTTG	1
0	12	17	17	1	9290685	CTTACTCGATTTTA	CA	-12
0	26	12	12	1	9294933	GG	GAA	1
0	33	11	10	1	9294983	ATAGCT	AT	-4
0	25	11	16	1	9296202	GTTTTTTTGTAC	GTTTTTTGTAC	-1
0	22	15	25	1	9296396	ACTCA	ACTCCTCA	3
1	31	27	13	1	9296580	AATA	AA	-2
0	14	6	10	1	9298418	AAGGGG	AG	-4
0	18	20	12	1	9299439	CAAAAAAGT	CAAAAAAAGT	1
0	24	11	7	1	9299671	TAT	TAAT	1
0	24	11	7	1	9299674	AGC	ATGC	1
0	18	7	19	1	9304245	ATTTTTTTTGAG	ATTTTTTTGAG	-1
0	16	4	12	1	9304260	GAAAAAAAGTC	GAAAAAAGTC	-1
0	3	6	9	1	9304559	AAAAAAAATTAAAAAAAATAAATTAAAATAAATAAAAAAAGTGG	AAAATGTAATAAATTAAAATAAATAAAAAAAGTGG	-9
0	25	7	20	1	9304884	CAACAAAT	CACCAAT	-1
0	18	6	12	1	9304971	TTTAAG	TG	-4
0	20	11	11	1	9305594	TAAAAAAAATCC	TAAAAAAATCC	-1
1	13	12	13	1	9306021	ATAGC	ATTTGATTTGTT	7
1	19	17	11	1	9307070	TTC	TTCAGTC	4
0	5	14	4	1	9307096	GTC	GTTC	1
0	12	14	8	1	9307111	TAATG	TGAATT	1
0	25	9	10	1	9308191	TTTCAAAT	TT	-6
0	30	11	17	1	9308550	ATGTGTTCT	AT	-7
0	9	1	2	1	9309024	TCACACACACACACACACACACAAACACG	TCACACACACACACACACACAAACACT	-2
0	14	11	6	1	9309848	AATATATATATATATATTA	AATATATATATATATATATTA	2
0	30	7	21	1	9310194	AAGA	AAGAGA	2
0	19	13	13	1	9311286	TTC	TTTTTTTTACTTAGATGCTGTC	19
0	19	16	19	1	9311743	GAAAAAAAACTG	GAAAAAAACTG	-1
0	21	10	20	1	9317149	TAAAAATAATAAAATATTTTAAG	TAATATAATAAAATATTTTAAG	-1
0	18	5	6	1	9318167	GAAAAAAAAAAAAAACACTAATTC	GAAAAAAAAAAACACTAATTC	-3
0	14	9	5	1	9320034	AAAGAAGAAAAAAAAATGT	AAAGAAAAAAAAATGT	-3
0	4	7	5	1	9320128	ATGTGTGTGTGTGTGTGTA	ATGTGTGTGTGTGTGTA	-2
0	21	7	13	1	9322685	TCA	TTAGGGATGATAACA	12
0	16	15	9	1	9326292	AAAAATATTTAATTT	AAATGAAACTATTTAATTT	4
0	26	7	16	1	9326912	GTTTTTTGTTATC	GTTTTTTTGTTATC	1
0	13	10	12	1	9330892	AGT	AATGTCTCTGTCAATGT	14
0	28	28	12	1	9332720	ACCTA	AGCCTA	1
1	31	9	16	1	9336068	AGA	AGCGA	2
0	19	11	13	1	9336979	TCCCCCGT	TCCCCGC	-1
0	21	9	13	1	9338067	AGA	AA	-1
0	21	9	13	1	9338072	ATTTAATC	AAATC	-3
0	19	8	9	1	9338937	AC	AACT	2
0	12	3	7	1	9341561	CTTTTTTTTTTTTTAAAAAAAC	CTTTTTTTTTTAAAAAAAC	-3
0	23	7	26	1	9342208	AT	AAGA	2
0	30	16	26	1	9342234	ATA	AATAGTA	4
0	35	17	21	1	9342868	TCCACT	TCT	-3
0	34	11	22	1	9344701	GTTTTGTTTTAC	GTTTTTGTTTTAC	1
0	20	12	7	1	9344908	GTTTTAAAG	GTTTAAAG	-1
0	24	7	15	1	9346014	TAAAA	TTTC	-1
0	7	7	8	1	9346295	ATTTTTTTTTTTTTTTTTCACAG	ATTTTTTTTTTTTTTCACAG	-3
1	8	9	6	1	9346566	AGGGGGGTC	AGGGGGGGTC	1
0	20	5	2	1	9347350	GTTTAC	GTTGTTCTTTTAC	7
0	21	12	11	1	9347671	AACA	AACACA	2
0	14	15	10	1	9347734	AAATTTTTTTTTTTAGC	AAGAATTTTTTTTAGC	-1
0	16	7	14	1	9348476	AAGAGAGAGAGGGT	AAGAGAGAGGGT	-2
0	11	10	5	1	9348642	CATA	CA	-2
0	17	13	8	1	9349921	ATATTAACT	AT	-7
0	27	14	8	1	9350021	TAT	TAATAAT	4
0	25	10	22	1	9350480	AGGGGGGGAAGT	AGGGGGGAAGT	-1
0	17	6	23	1	9350914	AGC	AGGC	1
0	17	7	23	1	9350946	TTAT	TA	-2
0	31	7	20	1	9351215	CAA	CG	-1
0	11	11	6	1	9354654	CTTATTTA	CC	-6
0	11	13	6	1	9354669	ATTCTTA	AA	-5
0	11	13	6	1	9354687	ATG	AG	-1
0	19	8	5	1	9358960	TT	TAACAAC	5
1	19	8	6	1	9361332	TAAGAAAGT	TAAGT	-4
0	15	24	6	1	9361561	TAC	TCAC	1
0	15	20	6	1	9361571	TTAAATAAATATATTTATG	TTAAATATATTTATG	-4
0	31	8	18	1	9361727	TCA	TCCGCA	3
1	28	20	12	1	9361796	GGAGTTG	GG	-5
1	30	20	14	1	9361822	TAAAAACT	TAAAACT	-1
0	13	16	5	1	9362747	ACTCC	AC	-3
1	18	16	13	1	9364816	TCC	TA	-1
0	18	9	12	1	9366969	TAAATTT	TAAATTCACAAATTT	8
0	19	9	14	1	9367842	GTTTTGA	GTTTTTGA	1
0	24	15	12	1	9378399	ATTTTAAC	ATTTTTTAAC	2
0	28	9	13	1	9378423	ATG	ATTG	1
0	21	7	14	1	9378594	GAG	GAAG	1
0	22	7	10	1	9378601	CAAAAAAACAAGT	CAAAAAACAAGT	-1
0	22	5	8	1	9380249	TAAAAAAATATG	TAAAAAATATG	-1
1	16	18	10	1	9380557	CTTTTTTTATATTTCG	CTTTTTTATATTTCG	-1
0	16	6	8	1	9382928	ACAAGATAAATGCGAAAGTGCGAAAATTC	AC	-27
0	17	6	6	1	9384086	CTTTTTTTTTTTTTTTTAAAGAG	CTTTTTTTTTAAAGAG	-7
0	16	9	8	1	9384853	CTTTTTTTTTTGTATAA	CTTTTTTGTATAA	-4
1	28	23	7	1	9385086	TTAT	TT	-2
1	28	23	7	1	9385091	ACA	AA	-1
0	26	8	9	1	9386588	AAG	AACTAG	3
1	18	21	12	1	9387806	GTTTTTTTGTAA	GTTTTTTTTATAA	1
1	18	19	8	1	9387834	TAAAAAAAACTAAATT	TAAAAAAACTAAGTT	-1
0	22	4	6	1	9390790	GAAAAAAAAAATTAAATAAAATGTAAAAAAAAAATAAAATAAAAAAATCAAGAG	GAAAAAAAAATTAAATAAAATGTAAAAAAAAAATAAAATAAAAAAATCAAGAG	-1
0	21	7	10	1	9391167	ATTAA	AATTTAA	2
0	22	4	7	1	9391808	GTAATAATAATAATAATAAAATATAATAATTAAAG	GTAATAATAATAATAAAATATAATAATTAAAG	-3
0	26	8	23	1	9395941	TAT	TT	-1
0	37	5	17	1	9396920	AGGGGGGGGCTA	AGGGGGGGCTA	-1
0	18	12	6	1	9397660	GAG	GAAAAAAAAAAAG	10
0	21	12	16	1	9398094	TATGATGA	TATGA	-3
0	34	11	15	1	9400199	CAT	CCTAT	2
0	17	8	12	1	9403178	TTAAA	TC	-3
0	15	8	7	1	9406967	TCA	TTGCTGGAAACCA	10
0	17	19	19	1	9407190	CTGT	CTGTGT	2
0	27	8	13	1	9410561	CTGAAAAATC	CAAGTTTTGTAAAAATC	7
1	25	13	12	1	9411158	AGGGGGTC	AGGGGTC	-1
0	19	11	6	1	9411356	ATA	ATCTA	2
0	24	5	10	1	9412612	TAAAAAAAAAGATTT	TAAAAAAAGATTT	-2
1	17	16	11	1	9412994	TAAAAAAAGCAT	TAAAAAAGCAT	-1
1	7	6	4	1	9413371	AGTGTGTGTGTGTGTC	AGTGTGTGTGTGTGTGTGTGTGTGTC	10
0	24	12	18	1	9414585	TAG	TAAG	1
0	13	5	8	1	9415198	ATTTTTTGGGC	AATTTTGGGC	-1
1	8	2	6	1	9415797	CTAT	CT	-2
1	16	7	8	1	9416126	TAACT	TAAACT	1
1	13	11	7	1	9418868	CTTTTTTTTTAAC	CTTTTTTTTTTTAAC	2
0	13	7	8	1	9419351	TAAAAAAAAAAAGTTG	TAAAAAAAAAGTTG	-2
0	24	9	19	1	9423044	CTGA	CTGTGA	2
0	26	6	6	1	9423201	TAT	TAGCAT	3
0	20	5	14	1	9424804	TTTTTCTTTTCG	TTCATTTTCTTTTCG	3
0	34	14	21	1	9425110	CAATTAA	CA	-5
0	22	11	11	1	9427381	CAAAAAATAAATAAATAACAAACAAG	CAAAAAAATAAATAAATAACAAACAAG	1
0	21	12	20	1	9428020	ACCGGTGC	AC	-6
1	19	9	11	1	9431949	GTCATTCATTCATTCATT	GTCAATCATT	-8
0	33	12	21	1	9435327	GCAT	GT	-2
0	18	16	12	1	9436295	GCATGAC	GC	-5
0	30	4	12	1	9436911	GGTGAGCTTTACA	GA	-11
1	18	16	12	1	9438111	TTC	TGTC	1
0	19	11	14	1	9438965	GTTTTCCA	GTTTCCA	-1
1	19	21	8	1	9439792	GCCCAATCCCAATCCCAATT	GCCCAATCCCAACT	-6
1	26	26	11	1	9440244	GAATGAATAA	GA	-8
0	23	9	12	1	9440313	GAAAAAAAATTTG	GAAAAAAATTTG	-1
0	12	10	9	1	9440411	GTTTTTTTAGCGTT	GTTTTTTTTAGCT	-1
1	17	14	9	1	9441932	ATGA	AG	-2
0	8	7	8	1	9443201	TTG	TATGTG	3
1	17	9	4	1	9445012	ACT	AAAGACATCGCT	9
0	17	13	4	1	9445017	CAC	CATAAACTGCAAC	10
0	26	7	7	1	9450555	TAAAAAAAAAAAGTTC	TAAATAAAAAAGTTC	-1
0	29	10	10	1	9461144	GAAAAAACCACT	GAAAAACCACT	-1
0	19	3	7	1	9462670	GAAAAAAAAAACTAAAACAAATG	GAAAAAAAAACTAAAACAAATG	-1
0	23	13	9	1	9463699	AGTGTGTGTGGTC	AGTGTGTGGTC	-2
0	31	15	20	1	9464118	TAT	TT	-1
1	15	6	19	1	9465269	CTTTTTTTTTTAACA	CTTTTTTTTTTTAACA	1
0	26	6	18	1	9465293	TTTTCTCTA	TGTTTCACTA	1
0	30	6	12	1	9465391	AATATATATATTTTTAATTTTG	AATATATATATATTTTTAATTTTG	2
1	20	16	5	1	9468296	ATTTTTTTCCTTG	ATTTTTTCCTTG	-1
1	10	14	5	1	9470074	TGAAGAAGT	TGAAGT	-3
0	18	19	13	1	9470510	CTTTTTTCA	CTTTTTTTCA	1
0	19	16	16	1	9470617	AATA	AA	-2
0	18	13	17	1	9470626	ATTTTTATATAAATTG	ATTCATATAAATTG	-2
0	16	9	13	1	9470643	ATACTACTACTACTACTACTACT	ATACTACTACTACTACTACT	-3
0	21	17	5	1	9471174	TAAAAAATAGT	TAAAAATAGT	-1
1	12	6	14	1	9471613	ATAGT	ATAGTAGT	3
1	7	12	5	1	9472293	ACCCTTG	ACCCCTTG	1
1	10	9	9	1	9474801	ATCTA	AA	-3
0	25	11	23	1	9474894	ATCTT	AT	-3
0	27	13	18	1	9475124	ATTTTTAC	ATTTTTTAC	1
0	34	15	17	1	9475163	AATTATTG	AATTATTATTG	3
0	36	19	19	1	9475197	TCT	TA	-1
0	21	3	11	1	9475919	CAAAAAAAAAAAAAAAAAGTCTC	CAAAAAAAAAAAAGTCTC	-5
0	11	8	7	1	9476286	AATT	AT	-2
0	10	7	7	1	9476292	AGA	AC	-1
0	21	14	11	1	9477435	ATTTTTTTTATGA	ATTTTTTTATGA	-1
1	7	1	2	1	9496084	AGGGGTGGA	AAGGGGGTGGA	2
1	22	10	14	1	9515721	TAAAAAAAACTC	TAAAAAAACTC	-1
1	12	5	7	1	9519043	TAAAAAAAAAAAAAAAAAACCTTAACAACT	TAATAAAAAAAAAACCTTAACAACT	-5
0	3	6	5	1	9534134	GCTCTCCCC	GC	-7
0	35	9	19	1	9545577	CAT	CAAT	1
0	9	2	9	1	9546514	TAAAAAAAAAAAAAACTCAAACCAT	TAAAAAAAAAACTCAAACCAT	-4
0	19	1	9	1	9547739	CAAAAAAAAAACACACAAAAGAAT	CAAAAAAAAACACACACAAAAGAAT	1
0	32	1	25	1	9547951	ATTAA	ATTTAA	1
0	20	10	5	1	9558614	TACAG	TG	-3
0	28	8	11	1	9558706	CAT	CAAGTGAT	5
0	19	12	10	1	9558976	TAACC	TAAACC	1
0	13	6	10	1	9559023	AAACTTTGA	AA	-7
0	15	12	15	1	9559466	TAC	TG	-1
0	19	7	15	1	9560234	TGGGGCA	TAGGGGCA	1
1	24	10	20	1	9561385	GTTTTTGTTTGTA	GTTTTTTGTTTGTA	1
0	28	10	21	1	9561418	TAT	TAAT	1
0	11	11	5	1	9561551	ATTGTGATTTAATAAATCAGTATGCCTTCAACA	AA	-31
0	11	12	5	1	9561587	TTTTTTTGTTTGA	TTTCTTTTTTGTTTGA	3
0	30	10	17	1	9561782	AATA	AA	-2
0	29	9	21	1	9562039	GAAAAAAATCT	GAAAAAATCT	-1
0	28	8	16	1	9562233	CAATTCAAATTCAA	CAATTCAA	-6
0	21	10	11	1	9563214	TGGGGGAGAT	TGGGGGGAGAT	1
0	16	16	14	1	9564733	TTG	TCTG	1
0	21	1	29	1	9573703	TAAAAAAACATG	TAAAAAAAACATG	1
0	7	2	12	1	9579245	CCGTGTGTGTGTGTGTGTGTGC	CCGTGTGTGTGTGTGTGTGC	-2
0	23	11	6	1	9579602	ATTTTTTTTTCAG	ATTTTTTTTCAG	-1
0	37	11	21	1	9583615	CTTAA	CTAA	-1
0	26	1	26	1	9586607	TTCT	TT	-2
0	23	12	20	1	9597001	CTACAGT	CT	-5
0	27	13	19	1	9603155	CTTTTTGTA	CTTTTTTGTA	1
0	16	11	9	1	9615809	TT	TAAAAA	4
1	22	2	19	1	9616579	CAC	CACATAC	4
0	2	1	6	1	9616770	CTGTGTGTGTGTGTGTGGC	CTGTGTGTGTGTGTGTGTGGC	2
0	27	1	12	1	9619193	ATTTTTTCTCA	ATTTTTTTCTCA	1
0	32	12	21	1	9622416	TGCGTCACCA	TA	-8
0	21	6	13	1	9623582	TGT	TGGT	1
0	25	4	12	1	9623682	TAATAGA	TA	-5
0	29	9	16	1	9624711	ATTATTTTTATTTTTATTAG	ATTATTTTTATTAG	-6
0	20	9	8	1	9629852	GAAGAAGGT	GAAAGAAGGT	1
0	33	1	25	1	9636154	ACTC	ACTCTC	2
0	22	6	15	1	9639660	ATTTTTTTTTTTTTATACCTC	ATTTTTTTTTATACCTC	-4
0	35	11	23	1	9656105	GTTTCA	GTTCA	-1
0	36	11	21	1	9656116	TAG	TAAGAG	3
0	32	11	19	1	9657954	ATTTTTAG	ATTTTAG	-1
0	28	5	19	1	9664505	CAAAAAACG	CAAAAACG	-1
0	8	12	8	1	9664830	CAACACT	CACACT	-1
0	15	8	16	1	9678241	AACACACACACACACACACG	AACACACACACAAG	-6
0	31	11	20	1	9681507	CTA	CATA	1
0	15	5	13	1	9687954	CTTTTTATC	CTTTTTTTATC	2
0	27	9	26	1	9688372	TAA	TC	-1
0	27	11	17	1	9689396	ACCTCA	ACCCTTA	1
0	13	7	6	1	9690925	ATTTTTTTTTTTGCA	ATTTTGTTTTTGCA	-1
1	39	11	8	1	9691219	TAAAAAAAAACAGT	TAAAAAAAACAGT	-1
0	32	6	20	1	9692371	TAC	TC	-1
0	26	9	14	1	9692769	GCA	GCCCAGACA	6
0	16	8	10	1	9693002	TAAAAAACAAATT	TGAAAAAACAAATT	1
0	12	7	9	1	9693040	CTGATAG	CC	-5
0	12	7	9	1	9693048	CGA	CA	-1
0	21	9	15	1	9694036	AATATATATATATAAC	AATATATATATAAC	-2
0	40	14	23	1	9694284	GAAGTAA	GA	-5
0	33	11	17	1	9694428	CGTGTGTGTGTTTGTTTTGTC	CGTGTGTGTTTGTTTTGTC	-2
0	33	16	12	1	9694548	AC	AGT	1
0	25	9	19	1	9694677	TTACTACT	TTACT	-3
0	22	9	18	1	9694919	ATTCC	ATTATAAACTTCC	8
0	26	10	12	1	9695516	ACT	AT	-1
0	19	17	17	1	9696615	AGGGGGCT	AGGGGGGCT	1
0	22	8	13	1	9697993	GCTGGAAC	GC	-6
0	21	8	13	1	9698005	GGGGCT	GGAGGGCT	2
0	17	12	8	1	9698108	TAAGG	TAAAAGG	2
0	37	5	16	1	9698209	ATTTTTAATTG	ATTTTTTATTTG	1
0	30	6	23	1	9699742	TAAAAAAAATCAT	TAAAAAAATCAT	-1
0	40	14	29	1	9700431	AGA	AA	-1
0	35	10	19	1	9703006	TTAT	TT	-2
0	29	11	12	1	9704241	ATTGTACTTT	AT	-8
0	22	12	13	1	9704362	CTTTTTTTTCTGA	CTTTTTTTCTGA	-1
1	33	10	25	1	9704454	ATTTTTAG	ATTTTTTAG	1
0	27	6	21	1	9705503	CAAATAAATAAATAAATAAATAAATAACAC	CAAATAAATAAATAAATAAATAACAC	-4
0	24	11	18	1	9706394	CTAAATAAATAAATAAATG	CTAAATAAATAAATAAATAAATG	4
0	6	10	3	1	9714069	ACT	ATAAGCT	4
0	7	6	5	1	9714140	CAAAGAGAT	CTTACAGAGAT	2
0	18	7	3	1	9714413	CAAAATTTC	CAAATTTC	-1
0	10	8	6	1	9714473	ACTACG	AT	-4
0	31	2	14	1	9714821	CAAAAACAT	CAAAAAACAT	1
0	29	6	15	1	9714888	ATTCC	ATCC	-1
0	16	5	14	1	9714993	ACCCAAA	ACCAAA	-1
0	19	8	15	1	9717054	GTTTTTAATAAAAAAAATATAAATG	GTTTTTTAATAAAACAAATATAAATG	1
1	22	11	17	1	9720199	ATA	AA	-1
0	8	9	3	1	9721626	TAAAATG	TTTATTGCAGGAGCAAAAATG	14
1	18	12	13	1	9722427	TAAAAAAAAATTG	TAAAAAAAAAATTG	1
0	10	7	9	1	9722683	ATACAGT	AT	-5
0	10	3	9	1	9722696	AAATGTGTACTGTATTA	AA	-15
0	30	5	10	1	9722817	ATG	ACTG	1
0	13	12	8	1	9723421	CACACACACACGGA	CA	-12
0	17	10	11	1	9723827	GAT	GT	-1
0	17	11	12	1	9723832	AGCTCA	AA	-4
0	19	11	15	1	9723842	CAGA	CA	-2
1	6	9	13	1	9725375	ATTTTTTTTTTACAG	ATTTTTTTTTTTACAG	1
0	14	19	12	1	9725466	GTTGA	GTTTGA	1
0	21	8	19	1	9727236	CAAAAAAAAAAGCAT	CAAAAAAAAAGCAT	-1
0	10	12	7	1	9728035	TAAAAAAAAAAAAGCT	TAAAAAAAAAAAAAAAAGCT	4
0	11	9	9	1	9729524	ATTTAAAAAAATCC	ATTAAAAAAATCC	-1
0	20	10	12	1	9733494	TGGGGCGA	TGGGGGTGA	1
0	15	5	13	1	9735943	ATTTTTTTTGAA	ATTTTTTTAA	-2
0	37	8	15	1	9736483	TAAAACAT	TAAAAACAT	1
0	20	6	13	1	9737423	TGGGGGGGGAAAAAGAGAGAAAA	TGGGGGGAAAAAAGAGAGAAAA	-1
1	16	9	4	1	9740870	TAAAAAAAAAGAGAAGATC	TAAAAAAAAAAGAGAAGATC	1
0	28	10	15	1	9743020	CAAAATAAC	CAAAAACAAC	1
0	26	11	27	1	9744239	TTTAAAGC	TC	-6
0	30	11	25	1	9744271	ATTTTGGC	ATTTTTTGGC	2
0	13	8	3	1	9744615	TAC	TGAA	1
0	13	8	3	1	9744619	AAAAACG	ATTATTGAAAAAG	6
0	22	6	11	1	9744677	ACTATC	AC	-4
0	27	5	12	1	9747770	GTTTTTTCCA	GTTTTTTTCCA	1
0	13	6	9	1	9749675	GAAAAAAAAAGAAGAAGAAGAGAAAAAGGGAC	GAAAAAAAAGAAGAAGAAGAGAAAAAGGGAC	-1
0	25	13	12	1	9750356	CTTTTTTTAATTTTGTTTTTAAG	CTAAAATTTTGTTTTTAAG	-4
1	12	7	6	1	9750590	TTCTG	TTCTTTTCTTTTCTTTTCTTTTG	18
0	38	11	20	1	9751668	GAAAATTTG	GAAAAATTTG	1
0	33	7	19	1	9751683	CAAAAAAAAAAAAAAAAATTCTTTC	CAAAAAACAAATTCTTTC	-7
0	19	20	9	1	9752691	TAAACG	TAAAACA	1
0	16	8	11	1	9752771	GAAAAAATAAATAAATAAAAATCAC	GAAAAAAATAAAAATAAAAATCAC	-1
0	22	9	15	1	9753008	ATTTTTTCTCA	ATTTTTCTCA	-1
0	31	10	16	1	9754092	ATTTTTTTTTAATAATTAAATG	ATTTTTTTAATAATTAAATG	-2
0	34	13	16	1	9754114	TTAAT	TTAATAAT	3
0	25	7	12	1	9754393	ATA	AA	-1
1	22	3	10	1	9754425	CTTTTTTTTTTATCTTTATAG	CTTTTTTTTTATCTTTATAG	-1
0	34	7	21	1	9754708	TAAAAACAT	TATAAAAAAAACAT	5
0	28	10	22	1	9754914	TAAATAAATAAAAAACT	TAAAAAAATAAATAAAAAACT	4
1	16	9	9	1	9755021	ATA	ATACAGTA	5
0	26	16	15	1	9756783	AAAAAGT	ATAAAAGT	1
0	20	9	6	1	9758243	TTGAA	TTGATGAA	3
0	16	13	10	1	9758495	CAT	CTAATTCTTCACTTTAAT	15
0	23	10	10	1	9759042	ACACGCACGCACGC	ACACGCACGC	-4
0	23	6	19	1	9763103	TAAAATAG	TAAAAATAG	1
0	7	7	9	1	9772724	ATTTTTTTTTTTAAATC	ATTTTTTTTTTAAATC	-1
0	9	8	7	1	9773074	GAAAAAACACACACAT	GAAAAAAACATACACAT	1
0	8	7	3	1	9773614	CTTTTTAATTTG	CTTTTTTATTTTG	1
0	7	5	13	1	9773976	ATTTAC	ATACATTTTTAC	6
0	5	6	9	1	9774002	TT	TAAA	2
0	29	9	11	1	9777306	TAAAAACG	TAAAATG	-1
0	30	5	17	1	9777846	ATTTTTTAATG	ATTTTTTTAATG	1
0	20	12	10	1	9780582	AGA	AA	-1
0	15	7	6	1	9780618	ATTTTTTCA	ATTTTTTTCA	1
0	14	8	14	1	9781685	GTAAATAAATATG	GTAAATATG	-4
0	24	13	11	1	9782229	AGGGGGGGTTC	AGGGGGGTTC	-1
0	24	5	19	1	9782435	TATAAA	TA	-4
0	23	8	15	1	9782974	CAAAAAAAAAATGAATG	CAAAAATAAATGAATG	-1
1	9	5	5	1	9785089	TAAAAAAAAAAAAAAAATCCATTAT	TAAAAAAAAAAAAAAAAATCCATTAT	1
0	12	6	13	1	9790555	GCCTCGAGTCAGTCTTGAGTC	GC	-19
0	25	11	25	1	9790606	CATA	CA	-2
0	30	12	23	1	9790664	TAAAAAAACTC	TAAAAAACTC	-1
0	23	2	12	1	9791137	TGGTA	TGTA	-1
1	31	6	14	1	9791376	CCACACACACACAG	CCACACACAG	-4
1	30	9	10	1	9791677	CTTTTTTTTTTTACCA	CTTTTTTTTTTACCA	-1
1	29	11	12	1	9791729	ACTC	AC	-2
0	24	11	13	1	9792250	AGGCTGGCTT	AGGCTT	-4
0	34	3	27	1	9792669	CTTTTTTTTTTACATA	CTTTTTTTTACATA	-2
0	22	7	23	1	9792752	CTTTTTTTATAC	CCTTTTTATAC	-1
0	23	11	12	1	9794210	AGC	ACTTTATATGTGC	10
0	10	2	8	1	9794523	ATTTTTTTAAAAAAGT	ATTTTTTTAAAAAGT	-1
0	21	8	7	1	9794610	TAAAAAGC	TAAAAAAGC	1
0	16	11	19	1	9794829	CAAAAGT	CAAAAAGT	1
0	12	10	3	1	9795592	CTA	CATA	1
0	16	6	4	1	9795916	TATAAATGATGTTTTATTTTGA	TA	-20
0	14	8	10	1	9796072	AGAAATCAGGTG	ACCC	-8
0	18	7	10	1	9796149	GCCGTTCGCATATC	GG	-12
0	20	10	10	1	9796448	GAACC	GAAACC	1
0	15	13	7	1	9798327	ATTTTTTAAATAATG	ATTTTTTTTAATAACA	1
0	27	13	16	1	9798350	TGGGGTTTT	TGGGTTTT	-1
0	18	8	15	1	9798433	TAAAAAACTGT	TAAAAAAACT	-1
0	24	7	24	1	9798480	CAAAAACG	CAAAATG	-1
0	28	5	10	1	9799693	CTTACAAACGCTTTT	CT	-13
1	33	10	8	1	9799791	TAATAG	TATAG	-1
0	33	11	12	1	9800677	GTTTTGGTTTTTGTTGTTGGC	GTTTGGTTTTTGTTGTTGGC	-1
0	20	8	24	1	9802918	TCAGAATTCAG	TG	-9
1	39	15	17	1	9803472	GTTATAA	GTTTATAA	1
0	28	5	11	1	9803738	CTATAT	CT	-4
0	18	12	9	1	9804837	GTTTTTTTTTTTTATCATTTG	GTTTTTTTTTATCATTTG	-3
0	21	13	24	1	9805838	CTG	CAAGGTG	4
0	21	11	15	1	9805913	CTTTTTTTATATTTTGC	CTTTTTTATATTTTCC	-1
0	30	7	12	1	9806225	GAAAAAAAGAGAAAGT	GAAAAAAGAGAAAGT	-1
0	13	7	9	1	9806439	TAAAAAATAAAAAAAATCACAG	TAAAAAAATCACAG	-8
0	29	10	14	1	9807042	ATACT	AT	-3
0	18	4	20	1	9807908	CTTTCCC	CTTCCC	-1
0	19	16	14	1	9808082	TAT	TATCAATGATGTCAT	12
0	21	15	19	1	9809492	TATA	TGACC	1
0	17	10	10	1	9810037	TTA	TGTGTG	3
0	17	10	9	1	9810041	CTGA	CA	-2
0	28	5	13	1	9810610	CAAAAAAAGGGGT	CAAAAAAGGGGT	-1
0	20	14	14	1	9811656	GT	GCC	1
0	27	11	11	1	9812399	TCA	TA	-1
0	30	3	19	1	9812666	AAA	AGCT	1
0	32	13	18	1	9813026	GTTCACAGTAT	GT	-9
0	13	6	7	1	9816639	CTTTTTTTTTTTTTTTTTTTAATATGAGTTATC	CTTTTTTTTTAATATGAGTTATC	-10
0	21	18	16	1	9817165	CGT	CATGT	2
0	24	10	24	1	9817262	TAACAAT	TACAAT	-1
0	24	8	23	1	9817272	TAAGCAAAATAA	TA	-10
1	26	14	15	1	9820284	GAAAATAC	GAAATAC	-1
0	17	13	13	1	9821961	CAAAAAAAAAAATCAAAGT	CAAAAAACAATTCAAAGT	-1
0	19	12	16	1	9825522	TTTTATTTATTTATTTATTTAAAAAG	TTTTATTTATTTATTTAAAAAG	-4
0	35	8	7	1	9826062	TCCACAA	TCACAA	-1
0	5	13	5	1	9826510	CAAGT	CGT	-2
0	13	6	6	1	9826804	GTTGG	GTGG	-1
0	13	6	6	1	9826822	TTTAC	TAATTGTTAC	5
0	17	7	10	1	9826874	GTTAA	GTTTAA	1
0	24	13	16	1	9829738	TAAATTT	TAAACAAAATTT	5
1	38	12	18	1	9831084	AGA	AA	-1
0	21	16	20	1	9833275	CTGTT	CT	-3
0	7	10	9	1	9835117	CATC	CATATC	2
0	21	6	15	1	9835947	CTTTCG	CTTTTCG	1
0	25	12	21	1	9836076	AAGA	AA	-2
0	17	10	7	1	9840756	TAAAAAAAAAAAAAGCTC	TAAAAAAAAAAAAGCTC	-1
0	28	12	14	1	9842211	TTAC	TTATAC	2
0	22	4	7	1	9843491	CTTTTTTTTTTTTTTTTAACAAG	CTTTTTTTTTTGTTTTAACAAT	-1
0	13	11	11	1	9843973	ATTAA	ATAA	-1
0	29	9	28	1	9844237	ATGA	ATGTGA	2
0	16	12	18	1	9844401	AAT	AAGACTATAC	7
0	18	12	17	1	9844814	GAAAAAAAAGGAGC	GAAAAAAAGGAGC	-1
0	25	16	22	1	9845175	TAGG	TAGAGG	2
0	29	11	23	1	9846195	GAAAAAAAATTC	GAAAAAAATTC	-1
0	24	6	12	1	9847062	TTTATAG	TG	-5
0	28	12	10	1	9847351	TCA	TCAAAACA	5
0	29	6	22	1	9848915	AAAAAATAATTC	ATAAAAATAATTC	1
0	17	13	12	1	9849617	TAACAATTTAAT	TAACAATTTAAAACAATTTAAT	10
0	16	12	9	1	9849780	TAC	TAGAGGAC	5
0	16	12	9	1	9849823	CAGAAT	CT	-4
0	20	10	12	1	9849913	CAATATT	CATTAATATT	3
0	40	13	14	1	9854213	TAT	TAAT	1
0	26	16	16	1	9854834	TGT	TT	-1
0	16	14	8	1	9854936	AATATATATAG	AATATATAG	-2
0	39	10	12	1	9855115	TTGT	TG	-2
0	10	8	15	1	9855543	ACA	AA	-1
0	33	9	15	1	9856989	CAAAAAAAGTT	CAAAAAAGTT	-1
0	41	10	10	1	9857129	CAC	CAAC	1
0	21	14	24	1	9857746	GAAAAAAAATAATTAG	GAAAAAAATAATTAG	-1
0	26	9	6	1	9857838	AGGAA	AGAA	-1
0	13	7	20	1	9859585	CTA	CTACATA	4
0	26	16	23	1	9863069	GTTTTTTGTCTTC	GTTTTTGTCTTC	-1
0	15	4	10	1	9864596	CAAAAAAAAAAACTG	CAAAAAAAAACTG	-2
0	20	7	12	1	9864839	CAT	CAAAT	2
0	22	12	4	1	9865238	TCCAAT	TT	-4
0	28	11	8	1	9865275	ATTTTATATAC	ATTTTTATATAC	1
0	35	15	26	1	9866618	CTTGTA	CTTTGTA	1
0	14	9	5	1	9868167	TAAAAAATTG	TAAAAAAATTT	1
0	6	3	4	1	9868545	GTTTTTTTTTTACATTTAC	GTTTTTTTTTTTTTTTTACATTTAC	6
0	29	9	7	1	9869074	ATTTTTTATTGA	ATTTTTATTGA	-1
0	23	10	24	1	9869309	TTA	TTAACTA	4
0	29	10	18	1	9869476	AAAAGT	AAAATATTTTTAAAGG	10
0	17	7	5	1	9869952	TTTGA	TCCAAAAACTGTTAA	10
0	11	4	13	1	9870416	CTATATTACATATTACAGCTATATT	CT	-23
0	18	8	21	1	9870461	AAAACAGGA	AA	-7
0	14	9	9	1	9870607	CTA	CTTTA	2
0	28	9	9	1	9873103	CAAAAAAAAAATTTTAAATG	CAACAATTTTTAAAAAATG	-1
0	25	8	8	1	9873456	TAACAACAT	TAACAT	-3
0	10	4	3	1	9874570	ATGTGTGTGTGTGTA	ATGTGTGTA	-6
0	25	11	10	1	9874701	AAATAAATGAATAAATGA	AAATAAATGA	-8
0	14	6	6	1	9875325	CTGCTTTTAATAAAAGTATACAAAACCTTGA	CA	-29
0	14	9	6	1	9875356	ATGGTTCGCT	AT	-8
0	29	11	12	1	9878504	GAAAAAAAAGCAG	GAAAAAAAGCAG	-1
0	34	6	14	1	9878527	GAAAAAAAAAATCAACAAAG	GAAAAAAAAATCAACAAAG	-1
0	5	6	5	1	9889762	GGGGTGC	GGGTTTCCTCCGGGTGC	10
0	20	7	15	1	9892390	GCG	GCCG	1
1	24	11	15	1	9894484	TAAAAACT	TAAAAAACT	1
1	21	11	9	1	9896400	CAG	CAAG	1
0	16	6	14	1	9896582	GCTGT	GACTGACGT	4
0	7	8	3	1	9896694	CT	CCAA	2
0	7	8	3	1	9896700	TAGTTTATAG	TG	-8
1	6	5	5	1	9897137	AGGGGGGCT	AGGGGCT	-2
0	28	8	16	1	9897191	TATGT	TTAATAGT	3
0	26	21	12	1	9898731	TGT	TGTGTGCGT	6
0	20	10	10	1	9899703	TCT	TGTGATTGGCT	8
0	26	12	15	1	9899819	TTTTTTTTTATGC	TATTTTTTTTATGC	1
1	13	9	4	1	9906857	TAAAAAAAATTC	TAAAAAAAAATTC	1
0	21	9	9	1	9911626	AAAATTAATTC	AAATTC	-5
0	19	10	9	1	9911641	ATTTTCTTG	ATTTCTTG	-1
0	18	17	9	1	9911867	TTTGTC	TGTTGTC	1
0	13	10	5	1	9911921	TTGTCCAT	TC	-6
0	32	6	10	1	9912025	AAATTA	AA	-4
0	18	7	11	1	9912137	ACTTTGCTACTCTCC	AC	-13
0	14	5	9	1	9914242	ACA	AACGTGCGCA	7
0	25	5	11	1	9915629	ATTAAGT	AT	-5
0	30	11	20	1	9917013	TCCCAAT	TCCAAT	-1
0	7	1	6	1	9917546	GTTTTTTTTTAAATAAC	GTTTTTTTTAAATAAC	-1
0	15	2	14	1	9917891	TTTTTTTTTCCTCTA	TCTCTA	-9
0	26	5	15	1	9917921	CTTTTTGTC	CTTTTTTGTC	1
1	22	13	15	1	9920951	AGTG	AG	-2
0	18	9	12	1	9923342	AAACACAAACAACAAG	AAAG	-12
0	19	13	11	1	9925968	TAATT	TAAACT	1
1	30	13	18	1	9926932	AAG	AATAG	2
0	32	5	4	1	9927075	CTTTTTTTCTTTAG	CTTTTTTCTTTAG	-1
0	27	7	17	1	9927801	GTTATATAA	GTTTATATAA	1
0	19	11	7	1	9928911	AGTT	AA	-2
0	5	6	9	1	9932546	CTTTTTTTTGGTGA	CTTTTTTTGGTGA	-1
0	14	10	8	1	9932996	GAGTTTTTTAGAGCATATTTAGA	GTC	-20
0	20	8	9	1	9935556	GTTTTTTTTTTAAAC	GTTTTTTTAAAAC	-2
1	16	11	9	1	9940907	ACTTC	AC	-3
0	15	6	9	1	9940922	TGT	TAGT	1
0	5	6	5	1	9941054	CGA	CGCAATTGAAGA	9
0	11	11	11	1	9941240	GATAA	GATAATAA	3
0	27	10	22	1	9941342	ATTTAG	ATTTTAG	1
0	24	6	7	1	9941484	TAAAAAAATATTTG	TAAAAAAAATATTTG	1
0	18	7	16	1	9941649	ATTTTTTCTGG	ATTTTTCTGG	-1
0	15	6	16	1	9941662	GGTTTT	GC	-4
0	16	6	7	1	9942031	CCAA	CACGC	1
0	25	10	15	1	9942268	CAAAAAAGGGAT	CAAAAAGGGAT	-1
0	27	13	9	1	9942288	GAAAAAAATTC	GAAAAAATCC	-1
0	21	12	8	1	9942323	CACTGTTAAACCTTGAAAA	CA	-17
0	22	8	14	1	9942588	CATG	CATATG	2
0	28	8	16	1	9942656	CATA	CATATA	2
0	5	19	10	1	9942968	CAT	CACTAT	3
0	22	9	9	1	9943521	ATGT	AT	-2
0	8	13	9	1	9943733	GACA	GA	-2
0	16	12	16	1	9943803	TGTACTTTAACATTGCAAAAGT	TT	-20
0	18	11	15	1	9943952	TAAAAAAACATC	TAAAAAACATC	-1
0	30	7	11	1	9944384	TAAATTAAATTTAATATTAAG	TAAAATTTAATTTAATATTAAG	1
0	25	7	11	1	9944481	TAAAAAAAAAATACATG	TAAAAAAAAATACAGG	-1
0	42	10	24	1	9944524	CAATAC	CAAATAC	1
0	34	4	31	1	9945826	ATA	ATGTA	2
0	19	13	24	1	9946052	TTCT	TT	-2
0	17	11	13	1	9946376	GTTTTTTCTGA	GTTTTTTTTCTGA	2
0	15	8	12	1	9946947	ACTA	ACTCTT	2
0	25	5	12	1	9947167	GTTTATAC	GGCAATTTATAC	4
0	20	15	20	1	9947673	TAT	TAAAT	2
0	33	14	20	1	9947866	CAG	CCTAG	2
0	30	8	20	1	9947905	TTAAATAAATG	TTAAATAAATAAATG	4
0	33	8	12	1	9948549	TTCT	TT	-2
0	8	7	5	1	9949369	TGG	TA	-1
0	8	7	5	1	9949374	GGT	GTATGT	3
0	7	12	7	1	9949489	AAAGAAAAAATAT	AGACTTTCTCCAGAAGAAAAAATAT	12
0	12	9	7	1	9949901	TACAAT	TT	-4
0	29	6	16	1	9950899	GTTAA	GTTTAA	1
0	32	9	20	1	9951130	ATA	ACAGTGTA	5
1	17	11	16	1	9951959	CTG	CTGTTTG	4
0	11	10	11	1	9952057	CTTTTTTCA	CTTTTTTTCA	1
0	19	8	13	1	9952832	AA	AGT	1
0	8	7	6	1	9953063	CCA	CCTTTCA	4
0	9	6	20	1	9953971	CAAAAAAAAAAAAGACAGCT	CAAAAAAAGACAGCT	-5
1	31	10	20	1	9954171	ATTTTTTTACA	ATTTTTTTTTACA	2
0	35	17	11	1	9954307	ATTTTTTCA	ATTTTTTTCA	1
1	12	19	9	1	9955563	TAAAAACCAT	TAAACCCAT	-1
0	16	11	4	1	9956098	TAAAAAAAAAATGTC	TAAAAAAAAAAATGTC	1
1	20	15	15	1	9957198	CAT	CATAAT	3
0	11	9	15	1	9957233	GTTAGTTTTATG	GTAGTGATTTTTATC	3
0	9	6	6	1	9960277	CAAAAAAAAAAAAAGCTC	CAAAAAAAAAAGCTC	-3
0	25	9	11	1	9963049	GGGGCGT	GAGGGCGT	1
0	23	7	17	1	9963245	GAACT	GAAACT	1
0	30	5	22	1	9964054	GTA	GTTA	1
0	29	9	9	1	9964748	TAAAAAAACACAAGT	TAAAAAAAAACACAAGT	2
0	32	7	7	1	9965337	TTA	TTGTGAATA	6
0	21	16	15	1	9965840	AGT	AT	-1
0	19	8	21	1	9966362	GAC	GCAC	1
0	28	6	16	1	9966441	ATTCTTTTTCA	ATCCTTTTCA	-1
0	19	10	18	1	9966845	CTTTTTTTAAG	CTTTTTTTTATG	1
0	22	8	9	1	9968781	GTTGG	GTTGCTGCCATGTGATTGG	14
0	27	10	14	1	9969681	CCAATTATTA	CA	-8
0	28	13	15	1	9969698	TAAGT	TT	-3
0	27	11	12	1	9970259	CAGGA	CA	-3
0	16	7	10	1	9970477	AACCCCTTTGA	AA	-9
0	28	11	10	1	9970625	AAATAATAATAATAATATTATAC	AAATAATACTAATATTATAC	-3
0	30	11	10	1	9970658	ATTAA	ATAA	-1
0	33	11	8	1	9970709	AAG	AACAG	2
0	13	1	7	1	9991549	CTTTTTTTTTTTACCTTTTTTATAA	CTTTTTTTTTTTTACCTTTTTTATAA	1
0	8	10	6	1	9997310	AGGGGGGCT	AGGGGGGGCT	1
0	26	13	21	1	10001582	TAAAAAAAAGTC	TAAAAAAGTC	-2
0	7	8	4	1	10001791	AAATATT	AATAATATT	2
0	5	9	3	1	10001804	GAAATTT	GATAT	-2
0	18	7	21	1	10003029	ATTTTTTTAAATAG	ATTTTTTGAATAG	-1
0	21	11	14	1	10003221	TAAAAAAAGGT	TAAAAAAGGT	-1
0	18	4	14	1	10005295	GGGCT	GCCCAATAGAAACTGGCT	13
0	7	14	6	1	10005504	AATATATATAAAC	AATATATATATAAAC	2
0	14	7	16	1	10005648	TACACACACAG	TACACACACACAG	2
0	19	10	14	1	10005762	ATTTCCA	ATTTTCCA	1
0	25	4	17	1	10006497	ACA	ACTCA	2
1	11	14	5	1	10007219	TTTTTTTCA	TATATATTTTTTA	4
0	7	13	11	1	10009456	GTAAG	GTAATAAG	3
1	17	17	7	1	10009965	CTTTTTTTTGTTGTTTTGTAGC	CTTTTTTTGTTGTTTTGTAGC	-1
0	22	13	6	1	10011018	TAACT	TACT	-1
0	26	11	9	1	10011042	CAAAAAAAGTC	CAAAAAAGTC	-1
1	27	8	19	1	10011289	GTTTTCCCTCA	GTTTTTCCCTCA	1
0	26	10	6	1	10011473	AACA	AA	-2
0	27	8	12	1	10011736	GTATATATATATATAAAAC	GTATATAAAAC	-8
0	5	11	5	1	10011815	TTA	TTAGATGTA	6
0	25	11	14	1	10013555	AA	AGT	1
0	10	10	12	1	10015961	GTATATACA	GTATAAA	-2
0	29	7	18	1	10016913	GTTTTTATAC	GTTTTATAC	-1
0	35	8	9	1	10017390	CTTTTAATTTG	CTTTTTAATTTA	1
0	8	4	7	1	10018662	AACACACACACACACACACAAT	AACACACACACACACACACACAAT	2
0	39	16	28	1	10019677	AATG	AATATG	2
0	14	7	12	1	10021779	GTTTTTTATTTAC	GTTTTTTTATGTAC	1
0	16	8	20	1	10025012	CTTTTTTTTTAGG	CTTTTTTTTAGG	-1
0	35	6	14	1	10025746	ATAACAACG	AG	-7
0	24	9	13	1	10025961	TGGTA	TGTA	-1
0	9	7	18	1	10028506	GTCTAGTTAATCTAGTTAAG	GTCTAGTTAAG	-9
1	24	8	21	1	10029010	ATTTATTTTAAAAG	ATTATTTTAAAAG	-1
1	16	10	13	1	10029084	CTAGTAGC	CTAGTAGTAGC	3
0	6	9	5	1	10029108	GTAGCCGCACATTTCAGAGTGTGCTTTTT	GT	-27
0	21	7	13	1	10029627	GATA	GATATA	2
1	18	11	5	1	10029792	ATTTTTTTATATTGTTTATTG	ATTTTTTTTATATTGTTTATTG	1
0	30	10	10	1	10030198	CAAAAAAAAAAAGTTT	CAAAAAAAAAGTTT	-2
0	21	15	10	1	10031471	TAAAAAAAAGCAAGC	TAAAAAAAGCAAGT	-1
0	15	10	11	1	10033245	TAAAAA	TG	-4
0	13	6	6	1	10033491	TGGAT	TGGGGAG	2
0	26	5	18	1	10033631	TCCACAT	TGCCACAT	1
1	15	4	9	1	10034265	ATATATATATATATATATATATATATATATATA	AA	-31
0	31	6	8	1	10034471	TAAAAAAAAAAACACTACC	TAAAAAAAAAACACTACC	-1
0	18	10	12	1	10034887	AAC	AATAATAT	5
0	16	10	7	1	10035142	CTATAGTTTAT	CT	-9
0	23	7	13	1	10036274	GTA	GCGATA	3
0	20	7	21	1	10040280	GAAAAAAACATC	GAAAAAACATC	-1
0	25	17	22	1	10047162	ATTTTTTGA	ATTTTTGA	-1
1	26	22	10	1	10047264	CATA	CA	-2
0	42	14	16	1	10047965	TAAGC	TAAAGC	1
1	7	8	5	1	10048620	GTACTACT	GTACT	-3
0	25	8	13	1	10049231	ATTTTTTTTTTATCTAG	ATTTTTTTTATCTAG	-2
0	21	5	11	1	10049308	AAAAAAACAAAAAACAAAAACTAAAGG	AAAAAACAAAAAACAAAAACACAAAAACTAAAGG	7
0	12	12	8	1	10050702	CCACCTGGTAAACTGTC	CC	-15
0	19	10	7	1	10052273	GAACG	GTTTAACG	3
1	20	1	5	1	10052939	GACTTTAAACA	GA	-9
0	17	6	6	1	10053047	GGA	GAAAATAGA	6
0	25	7	16	1	10053065	GTTTTTTTATCTA	GTTTTGTATCTA	-1
0	14	8	9	1	10053942	ATTTTTTTAAAG	ATTTTTTTTAAAG	1
0	25	12	21	1	10055321	GG	GAAT	2
0	20	8	7	1	10055991	TGCGCCCACAGAG	TG	-11
0	27	14	6	1	10056208	TTCC	TC	-2
0	13	9	14	1	10059251	ATTTTTTTTAAATAAAG	ATTTTTGAGAATAAAG	-1
0	17	6	16	1	10069929	ATA	ACTAGTA	4
0	32	11	14	1	10072664	GTTTCTTTA	GTTCTTTA	-1
0	13	8	9	1	10073847	ACTGAGCACTCACTGG	AG	-14
1	19	11	14	1	10073988	GTAT	GT	-2
0	20	8	14	1	10074031	GCAGTGAC	GC	-6
0	24	11	21	1	10074117	GAAAAAATG	GAAAAATG	-1
0	33	11	18	1	10075836	GAAAAAGT	GAAAAAAGT	1
1	21	21	7	1	10076391	ACGCAGTGTT	AT	-8
1	21	19	7	1	10076401	TCTCAGTAAT	TT	-8
0	20	4	10	1	10076673	ATTTTTTTAAATG	ATTTTTTTTAAATG	1
0	50	16	12	1	10077585	TAT	TT	-1
0	15	7	10	1	10078401	TTG	TTATTTTATCTTTGCCAAGATA	19
0	18	8	14	1	10081200	TCAAGCAGT	TT	-7
0	17	10	13	1	10081209	GTAGAA	GA	-4
0	12	14	7	1	10082872	ACCAA	ACAAGCAAA	4
0	10	5	5	1	10083071	CTTTTTTTTTTCCTTTTTGTTTTTTGCTTTTTTTGTTATA	CTTTTTTTTTTTTCCTTTTTGTTTTTTGCTTTTTTTGTTATA	2
0	29	6	14	1	10084024	ATTTTTTGTAG	ATTTTTGTAG	-1
0	18	10	26	1	10086190	GTTTTTTTTTTTGCCTG	GTTTTTTTTTTTTGCCTG	1
0	14	5	13	1	10087853	CTATTTATTTATTTATTTATTC	CTATTTATTTATTTATTTATTTATTC	4
0	29	14	16	1	10089178	ATTTTTTTCAA	ATTTTTTCAA	-1
0	34	5	18	1	10089819	ATTTAAA	ATTTTAAA	1
0	27	4	20	1	10090258	AATATATATATTA	AATATATATTA	-2
0	20	7	12	1	10090444	TAAAATC	TAAAAATC	1
0	20	7	14	1	10090896	CTTTTTTAAAAAG	CAG	-10
0	14	6	8	1	10091294	TACGCACACACT	TT	-10
0	20	9	7	1	10091347	CAGGAGGAC	CAGGAC	-3
0	31	12	12	1	10091538	ATTTTTTCCGAGACACA	AC	-15
0	31	9	13	1	10091723	ATTTTTGGTC	ACTTTTTAGTC	1
1	29	17	23	1	10093700	AAG	AAATTAA	4
0	31	17	24	1	10093713	AGGGGGTTA	AGGGGGGCTA	1
0	32	16	25	1	10093738	CTAT	CT	-2
0	32	7	19	1	10093794	CTCTATGCCAAA	CA	-10
0	28	10	17	1	10093866	ATA	AA	-1
0	15	4	9	1	10093988	TAAGT	TAAAAGT	2
0	21	6	22	1	10094054	ATTTTTTTGCA	ATTTTTTGCA	-1
0	2	15	9	1	10094903	CTGG	CTGTGG	2
0	35	10	21	1	10096629	ATACTGC	ATACTGTACTGC	5
0	33	8	25	1	10096714	GTTTTTTTAAATG	GTTTTTTAAATG	-1
0	38	8	25	1	10096763	AA	ATT	1
0	24	8	20	1	10097499	CGTGTGTGTGTGTGTGTTTC	CGTGTGTGTGTTTG	-6
0	26	10	17	1	10097565	TGGAC	TATAAGGAT	4
0	23	7	10	1	10098266	TGAGGGAGGGAGGGAGGGT	TGAGGGAGGGAGGGT	-4
0	19	3	10	1	10098586	AACACACACACACACAAG	AACACACACACACAAG	-2
0	29	5	19	1	10098901	TAAACT	TAAAACT	1
0	31	7	10	1	10099883	AAACACC	ATAACACC	1
1	11	5	12	1	10099955	GCACACACACACACACACCAA	GCACACACACACACACACACCAA	2
0	30	7	28	1	10100839	TAAAATATG	TAAAAATATG	1
0	19	15	10	1	10102123	TCCAA	TCTA	-1
0	9	24	8	1	10108888	GTC	GTGTATATC	6
0	24	7	17	1	10113019	ATTTTTTTTGCA	ATTTTTTTGCA	-1
0	12	11	20	1	10116262	GAATT	GCATTGATAACTTAATT	12
0	17	12	21	1	10116309	TTA	TATA	1
0	20	4	8	1	10117278	CCTG	CA	-2
1	20	19	12	1	10117823	ATTTTTTTCAG	ATTTTTTCAG	-1
1	16	17	13	1	10117872	TAAAAAAAATACAATT	TAAAAAAAAAAATACAATT	3
0	16	5	7	1	10118400	CTTTTTTTTTTCGTTCTTTCTG	CTTTTTTTTTCGTTCTTTCTG	-1
0	10	8	9	1	10119258	GAAAAAAAATCT	GAAAAAAAAATCT	1
0	31	7	28	1	10123852	TCCGG	TCGG	-1
0	31	8	23	1	10123890	ACT	AT	-1
0	19	12	8	1	10125095	TAATATT	TAATAAATATT	4
0	16	5	12	1	10126801	CTAACTT	CT	-5
1	30	7	22	1	10127083	GAAAAAGAACC	GAAAAAAGAACC	1
0	19	7	14	1	10127370	CTAACGTT	CT	-6
1	14	25	9	1	10127746	CTA	CTAACTTA	5
0	20	11	16	1	10127977	TCGTATTGATGTC	TTCGCGC	-6
0	20	10	23	1	10128091	TTC	TTGTC	2
1	14	12	10	1	10129024	CTTGG	CTGATAGG	3
0	20	3	6	1	10129308	TTGTGTGTGTGTGTGTGTGTGTGTGTTTA	TTGTGTTTGTGTGTGTTTA	-10
1	16	15	9	1	10129370	ATATAGTATATTGCC	AC	-13
0	17	6	22	1	10129614	CTTCA	CTTTCA	1
0	22	13	17	1	10129900	CAAGT	CAAAAGT	2
1	34	20	17	1	10130176	TTTTATG	TTG	-4
0	29	12	12	1	10131412	TGA	TAGA	1
0	24	14	16	1	10131645	ATTTTTTATAC	ATTTTTTTATAC	1
0	20	15	10	1	10131689	TATAATATG	TATATG	-3
0	31	15	21	1	10133049	TCA	TA	-1
0	20	3	12	1	10134141	TGGAC	TGGGAC	1
1	19	14	13	1	10134226	CAAAAAAAATTATC	CAAAAAAAAATTATC	1
0	28	9	13	1	10135296	ACTTCAGC	AC	-6
0	21	16	18	1	10135786	CAAAAAAGT	CAGAAAGT	-1
0	18	9	16	1	10135896	TAAACAT	TAACAT	-1
0	22	9	15	1	10135963	TAAAAAATTC	TAAAAAAATTC	1
0	28	14	22	1	10136658	GA	GTC	1
0	21	3	5	1	10136799	TTTTTTTATCTTC	TTTTGTTTTTAATCTTC	4
1	23	13	10	1	10137468	TTTGTTGTTGTTGA	TTTGTTGTTGTTGTTGA	3
0	14	10	13	1	10137736	AAT	ACAT	1
0	15	11	5	1	10137746	CAAAAACAAGAAT	CAAAACAAGAAT	-1
0	24	8	8	1	10137820	CTTTTTTTCTTCA	CTTTTTTCTTCA	-1
0	22	12	18	1	10138018	CTA	CAGTA	2
0	19	11	4	1	10139521	CCA	CCTCA	2
0	9	7	6	1	10139597	CTTTAAATCAAACATT	CT	-14
0	14	4	2	1	10139773	GCT	GACT	1
0	29	12	10	1	10141419	CTA	CATTA	2
0	20	3	23	1	10142049	CTTAA	CTTTTAA	2
0	3	5	2	1	10144154	GCA	GCGTTGACA	6
0	11	5	8	1	10144517	GGTTGCAGTGAG	GCGTG	-7
0	22	11	18	1	10145702	CCACACACACACACG	CCACACACACACT	-2
0	31	4	18	1	10146750	TTTTATAAGT	TT	-8
0	17	11	6	1	10146878	CTA	CTGGTCTCACAATTTCAGTTCGGTTA	23
0	21	11	16	1	10147381	CTG	CTGGTCAAATG	8
0	37	8	19	1	10147898	CTA	CTGTA	2
0	25	8	16	1	10148116	ATTTTGA	ATTTTTGA	1
0	17	8	15	1	10149854	AAGGA	AAGGAGGA	3
0	19	5	7	1	10150670	AATAATATAATAAAAATAAG	AATAATATAATATAATAAAAATAAG	5
0	22	7	10	1	10151661	GCA	GCTTTGACA	6
0	21	9	19	1	10153820	TAAAAAAATATATC	TAAAAAAAATATATC	1
0	26	6	20	1	10155677	ACAATTTC	AC	-6
0	16	18	6	1	10157819	CTA	CA	-1
0	18	13	12	1	10158179	GAT	GAAT	1
0	17	12	10	1	10158872	TTTTTTTTTGTGC	TTGTTTTTTATGTGT	2
0	5	3	4	1	10159616	TCATTTATACGTTTGTTTTTTCATTAGC	TC	-26
0	15	7	13	1	10160228	CTTTTTTTCCCA	CTTTCTTCCCA	-1
1	32	17	8	1	10162865	GAATT	GAAAAT	1
0	24	12	14	1	10165797	CCTTCTTTA	CCTTTA	-3
0	24	10	12	1	10167655	CTTTAATTG	CTG	-6
1	30	22	8	1	10170504	CTTTTCA	CTCTTTTTCA	3
0	27	9	17	1	10171558	AATTAAATT	AT	-7
1	17	13	5	1	10171726	GTTTTTTGGC	GTTTTTTTGGC	1
0	22	14	23	1	10172332	AAAAAATTAG	ACAAAAATTAG	1
1	29	15	13	1	10172425	GTTTTTTTGGGA	GTTTTTTTTTGGGA	2
0	31	13	10	1	10172557	GAAAAAATTTTTT	GAAAAAAATTTATT	1
0	31	7	17	1	10173571	GAAAAATAATTTTC	GAATTTTC	-6
0	21	8	5	1	10173859	ATTTTTTGTCTG	ATTTTTGTCTG	-1
1	18	15	8	1	10178474	CAAAAAAAAAATCAAACAAAG	CAAAAAAAAATCAAACAAAG	-1
0	18	8	14	1	10178648	TAAAAAATTTG	TAAAAAAATTTG	1
0	24	7	14	1	10178789	TCAA	TA	-2
0	25	13	19	1	10179070	CAATC	CAAATC	1
0	13	4	7	1	10179734	GTG	GTTG	1
0	17	9	10	1	10181263	CTATATATATG	CTATATATG	-2
0	10	7	13	1	10181326	CTTTTTTGTGGTTGA	CTTTTTTTGTGGTTGA	1
0	14	4	16	1	10181859	TCCAATCAGA	TCCAATCAGCCAATCAGA	8
0	26	5	6	1	10182059	TAAAAAAAATAAGAC	TAAAAAAAAAGAAGAC	1
0	23	19	8	1	10183358	CTA	CTACAGTA	5
0	23	9	21	1	10184820	CTTCTA	CTTTCTA	1
0	5	7	9	1	10186794	AGT	ATGT	1
0	3	8	6	1	10187253	AGT	AT	-1
0	3	9	6	1	10187262	TAT	TAAAAAT	4
0	20	8	14	1	10188045	GG	GAA	1
0	19	4	13	1	10190661	GAAGCTTCTTTTTA	GAAAGTTTA	-5
0	21	6	18	1	10191578	ATTTTTTTTGAG	ATTTTTTTGAG	-1
0	19	12	16	1	10192285	AAATT	AGAATT	1
0	34	4	16	1	10195804	AACA	AACACA	2
0	23	6	14	1	10196113	TAAAAAAAATGC	TAAAAAAAAAAGC	1
0	25	14	9	1	10196522	CAAAACACAG	CAAACACAG	-1
0	20	7	17	1	10197245	CTC	CTGTGTC	4
0	24	9	22	1	10198420	ATA	AGTGTTA	4
1	23	13	10	1	10199039	CTGAAGT	CT	-5
1	16	14	4	1	10199289	TAAAAAAGATC	TAAAAAAAGATC	1
1	8	16	4	1	10200035	CA	CTGAAT	4
1	28	6	20	1	10200396	CTTTTTTCTTCTA	CTTTTTTTCTTCTA	1
0	27	13	14	1	10200568	CAAAAAATG	CAAAAAAATG	1
0	30	6	19	1	10200911	ATACAGT	AT	-5
0	34	6	16	1	10200946	TAGTGT	TT	-4
0	13	10	11	1	10201173	ACCCATCTTGCAGTATACATATAAGT	AT	-24
0	17	12	15	1	10201345	ATTTTTTTTAAG	ATTAATGGGCTTTTTTTTATG	9
0	26	8	8	1	10202206	TA	TGT	1
0	10	5	17	1	10202490	TAAGAGAAAT	TAGATGGGAAAT	2
0	11	5	2	1	10202688	CAT	CT	-1
0	10	4	2	1	10202712	ATTTTTTAG	ATTTTTTTAG	1
0	7	7	4	1	10202777	TACCA	TA	-3
0	24	13	13	1	10202933	GCCTA	GTTTTAAACAAA	7
0	27	6	18	1	10203989	CTTTTTTTAATTTGC	CTTTTTAATTTGC	-2
0	17	6	12	1	10204019	CTGTGTGTGTGTGTTTTTTTTA	CTGTGTGTGTGTTTTTTTTA	-2
0	28	9	12	1	10204377	CGGTA	CGTA	-1
0	31	9	13	1	10206311	AGGTT	AGCTGGTT	3
1	22	6	14	1	10209249	ACGG	AT	-2
1	16	1	14	1	10210238	GTTTTTTTTTTTTTTACAG	GTTTTTTTTTTTTTACAG	-1
1	22	19	10	1	10216134	TAAACCG	TAACCG	-1
0	22	7	21	1	10218256	GAT	GTAT	1
1	21	11	10	1	10226690	TA	TCC	1
0	6	10	5	1	10227642	TAAGCCAG	TG	-6
1	13	11	12	1	10229303	GGCT	GT	-2
0	13	11	12	1	10229323	GCA	GCCA	1
1	24	10	12	1	10229416	CAAAAAATC	CAAAAAAATC	1
1	12	2	5	1	10231295	GGATGGATAG	GG	-8
0	15	4	10	1	10231789	CTTTTTTTTTCTTTAG	CTTTTTTTTCTTTAG	-1
1	9	4	9	1	10232121	CTTTTTTTTTTTTGAC	CTTTTTTTTTTTTTTTGAC	3
0	18	7	10	1	10232597	TGGTGACGCG	TG	-8
0	20	17	10	1	10235561	ATTAA	ATAA	-1
0	20	5	8	1	10240820	CTTTTTTTTATAG	CTTTTCTATAG	-2
0	32	8	12	1	10241722	CGA	CTGA	1
0	23	6	14	1	10241943	TAACAAG	TAACAACAAG	3
0	30	6	23	1	10242287	CAAA	CC	-2
0	17	12	13	1	10243186	GTTTTTAAC	GTTTTAAC	-1
1	19	13	10	1	10243839	GTTAC	GTTTAAAATCATACAGATTAC	16
1	20	3	9	1	10247597	TAAAAAACACAT	TAAAAACACAT	-1
0	22	8	14	1	10250510	TCAACAACAACAACAACAAG	TCAACAACAACAAG	-6
1	22	21	7	1	10251118	CACAACACTA	CA	-8
0	21	9	8	1	10254142	ATTAA	ATTTAA	1
0	24	8	11	1	10254187	CTGT	CTGTGT	2
0	20	12	15	1	10254537	CTTTATTTTATTTTTTAGC	CTTTATTTTATTTTATTTTTTAGC	5
0	28	9	12	1	10255041	GTTTTTTTCCA	GTTTTTTTTTCCA	2
0	16	12	9	1	10255090	TC	TGAGA	3
0	20	6	16	1	10255263	GAAAAAAAATGG	GAAAAAAAAATGG	1
0	24	8	16	1	10255598	TTTTTTTTGAA	TATCTTTTTAAA	1
0	25	8	17	1	10255621	GTTTTTTGC	GTTTTTGT	-1
0	15	9	12	1	10255959	CAGGGGGAGA	CA	-8
0	7	5	4	1	10256106	ATTTTTTCTTTTGGA	ATTTTTTTCTTCTGGA	1
0	8	5	8	1	10256322	TACACACACACACCA	TACACACACCA	-4
1	22	6	9	1	10257218	GTTGA	GTTTGA	1
0	15	10	13	1	10257328	TAAATAAATC	TAAAATAAATC	1
1	29	18	7	1	10259052	CAAATATAAAAG	CATAAAAG	-4
1	18	5	8	1	10259528	TCCTCCCCCTTCCTTA	TCCTTACCTA	-6
1	20	20	12	1	10260216	GCT	GTGCCCCT	5
0	18	1	15	1	10263639	CAAAAAAAAGGAC	CAAAAAAAGGAC	-1
1	23	7	10	1	10263740	CAATC	CATC	-1
0	19	6	16	1	10267118	TAAATAATTC	TAAAATAATTC	1
0	30	2	23	1	10267334	CAAAAAAATTC	CAAGAAATTC	-1
0	2	12	15	1	10268477	TGA	TAAGA	2
1	24	16	7	1	10269096	CTG	CATG	1
0	23	5	12	1	10270677	ATC	AGTC	1
0	18	19	6	1	10274193	CTGGT	CT	-3
0	30	4	24	1	10279241	ATTTTTAC	ATTTTTTAC	1
0	22	10	10	1	10284995	ATTTTTATTAG	ATTTTTTATTAG	1
0	23	13	11	1	10288120	ACA	ACTTCA	3
0	31	5	15	1	10288884	TAAAAAAATTG	TAAAAAAAATTG	1
0	23	13	16	1	10290438	GAAAAAAAATAAACAG	GAAAAAAATAAACAG	-1
0	27	11	18	1	10292063	ACTC	AC	-2
1	24	5	12	1	10295849	TCGCCACAGCGGAA	TA	-12
0	23	9	18	1	10296236	CTTTTTTTTGTAG	CTTTTTTTTTGTAG	1
1	8	14	4	1	10300383	CATA	CA	-2
1	21	5	15	1	10301325	CACAAAA	CACAAAACAAAA	5
0	27	11	17	1	10302719	ATTTTTTTAATC	ATTTTTTTTAATC	1
0	22	8	10	1	10303044	GTTTTTTTATTTATAC	GTTTTTTATTTATAC	-1
0	25	9	14	1	10304651	TGA	TAAGA	2
0	22	2	19	1	10305417	CAT	CATTAT	3
0	38	15	18	1	10306875	CTTTTTTTATGTTTAG	CATTTTTTTATGTTTAG	1
0	27	10	16	1	10307318	GTTTTTTTAATTC	GTTTTTTAATTC	-1
0	24	10	11	1	10307765	TAAAAAAGATAT	TGAAACAAGATAT	1
0	15	6	21	1	10307906	ATTTTTTAC	ATTTTTAC	-1
0	9	5	11	1	10307975	TTTCC	TTCAACTCATTTTCATTCATTAA	18
0	17	4	13	1	10308203	AGC	AGGC	1
0	30	9	9	1	10310557	TAAAAATAAGAAT	TAAAAAATAAGAAT	1
0	38	10	16	1	10310592	ATTTTAAAA	ATTAAAAA	-1
0	40	8	21	1	10310647	ATTTTTTAAAG	ATTTTTAAAG	-1
0	26	12	12	1	10311037	CTTTTTTTCTGTA	CTTTTTTTTCTGTA	1
0	25	11	11	1	10311190	CT	CATTCCGC	6
0	20	7	9	1	10312992	CTTTTTTAATTTAAATTTTAAATG	CTTTTTTTAATTTAAATTTTAAATG	1
0	20	8	17	1	10315482	ATTTGA	ATTTTGA	1
0	13	7	14	1	10316649	GTTTTTTTTTTTCTTCCCCCA	GTTTTTTTTTTCTTCCCCCA	-1
0	34	7	19	1	10317367	ATTTCCTTTG	ATTTTCCTTTG	1
0	24	5	11	1	10318893	TTATATATATATAAG	TTATATATATAAG	-2
0	27	9	11	1	10323326	TAAAATC	TAAATC	-1
1	6	5	5	1	10323402	ATTTTTTTTTTCTTCTTTTTTAAATA	ATTTTTTTTTTTTCTTCTTTTTTAAATA	2
1	35	14	6	1	10325697	CAGA	CA	-2
1	24	21	7	1	10326312	ATTTTTTAAAG	ATTTTTAAAG	-1
1	18	11	22	1	10327240	TAAA	TCT	-1
0	15	2	21	1	10328162	TAAAAAAAATATTTAC	TAAAAAAAAATATTTAC	1
0	30	1	22	1	10328745	TTA	TTTCTGTA	5
0	23	11	4	1	10332458	CGGTGTGCTTTGG	CG	-11
1	35	12	16	1	10335237	ATTTTTTTGGC	ATTTTTTGGC	-1
1	34	19	15	1	10335278	CGT	CATGC	2
1	16	15	6	1	10335777	ACACTC	AC	-4
0	28	13	17	1	10335876	GAAGT	GAATAATAAGT	6
0	20	9	16	1	10337021	GA	GTT	1
0	25	1	20	1	10337355	CAAAAAAAAAGTT	CAAAAAAAAGTT	-1
0	23	14	9	1	10338943	AAAATTTA	AA	-6
0	23	24	13	1	10339188	TAAAATC	TAAATC	-1
1	20	11	11	1	10339353	ATC	ATTAGCCCTC	7
1	12	14	7	1	10340670	TTTGA	TTCGACTCAGTTAGTTGA	13
1	14	12	12	1	10342350	AA	ATTTCTTTCTTT	10
0	19	15	19	1	10343765	TATAAATAAAATAG	TATAAAATAG	-4
1	27	21	6	1	10344386	CTTTTTTGTTAG	CTTTTTGTTAA	-1
0	2	11	10	1	10345068	ATTTTTTTTCTCTTTCA	ATTTTTTTTTTCCCTTTCA	2
0	14	8	21	1	10346004	CTTTTTTTTTTTGTTTATCTC	CTTTTTTTTGTTTATCTC	-3
0	11	3	24	1	10351534	GTA	GTAACGTTA	6
0	11	11	15	1	10351589	GAAAACAG	GAAAAACAG	1
0	14	12	5	1	10352225	GGGCTG	GG	-4
1	29	9	10	1	10355675	CAAAAAAAAGCT	CAAAAAAAAAAGCT	2
0	30	9	16	1	10359513	GAAAAGC	GAAAGC	-1
0	16	11	13	1	10361236	GTCAA	GA	-3
1	8	3	6	1	10361614	CTTTTTTTTTTTTTTTTTTTAGAAAAAA	CTTTTTTTTTTTTTTTTAGAAAAAA	-3
1	21	10	4	1	10364885	TCTGGTAAAC	TCTGGTAAACTGGTAAAC	8
1	23	7	12	1	10367253	CTC	CTCATTC	4
1	28	21	11	1	10370995	CAG	CAAT	1
0	38	15	5	1	10371831	TAAAAAAGAACC	TAAAAAAAGAACC	1
0	15	8	4	1	10378366	GAGTCAGTCA	GAGTCA	-4
1	29	4	24	1	10379446	AAC	AAACAG	3
0	30	6	16	1	10379838	TTTTTATG	TATTTTATG	1
1	29	12	16	1	10380248	TGA	TAGA	1
1	13	1	16	1	10380347	AGGGGTTA	ATAAATAGATTGTTAGGTTGGGGTTA	18
1	19	15	7	1	10383078	GCT	GCATACATCGGCAGACT	14
0	14	11	5	1	10383956	CAGA	CA	-2
0	9	7	8	1	10385388	CTAGTGGTACGTGGGCTTCCTTCTAGTGGTACGCGG	CA	-34
1	27	13	11	1	10385843	TACT	TT	-2
0	13	3	8	1	10386263	CAAAAAAAAACTC	CAGAAAAATCTC	-1
0	24	16	7	1	10386391	AATATATATATATAAATAAATAG	AATATATATATAAATGAATGG	-2
0	28	17	11	1	10386415	ATTTTTTTTTCTTTTTTGCA	ATTCTTTTTCTTTTTTGCA	-1
0	31	12	12	1	10387292	GTTTTTTAAATAATAC	GTTTTTTTAAATAATGC	1
0	30	14	9	1	10387339	TAAATATAATC	TTTAATAAAAATATAATC	7
0	28	14	11	1	10387365	TTC	TCTC	1
0	5	11	3	1	10387498	CTTTTTTTCTGA	CTTTTTTCTGA	-1
0	10	10	6	1	10387604	TAACG	TATG	-1
0	19	7	11	1	10387651	CCACACACACACACT	CCACACACACACT	-2
1	16	14	12	1	10388711	TA	TCGT	2
1	16	13	12	1	10388715	ATT	AA	-1
0	12	9	12	1	10389125	GAAAAAATAAACGGGGCGA	GAAAAAAATAAACAGGGGGCAA	3
0	15	9	19	1	10389259	ATTTTTCTG	ATGGTCACAGTTTTTTTCTG	11
0	7	10	3	1	10389435	TAT	TAAT	1
0	7	10	3	1	10389449	AAAGC	AGTAGGC	2
0	18	8	9	1	10389500	CAATAG	CAG	-3
0	25	10	12	1	10389709	TTTAA	TA	-3
0	24	13	13	1	10391407	ATACAGT	AT	-5
0	18	9	4	1	10392056	TAAAAGAAATAAG	TAAAAGAAAAAAGAAATAAG	7
0	7	2	5	1	10392798	GACACACACACACACACACACACACAG	GACATACACACACACACAG	-8
0	22	14	8	1	10393564	GAG	GCCGGAAAG	6
0	17	10	17	1	10394001	GAAGT	GAGT	-1
0	19	6	10	1	10394191	TAAAAAAAAAAACAGT	TAAAAAAAACAGT	-3
0	27	8	22	1	10394293	AGT	ATTGT	2
0	21	5	8	1	10395165	TAAATAATG	TAAAAAAATG	1
0	24	20	15	1	10395302	TAAAACAG	TAAACAG	-1
0	13	18	9	1	10395346	CCTCTCTG	CCTCTCTCTG	2
0	19	6	5	1	10395949	GTTTTATTTAC	GTTTTTTTTTAC	1
0	28	16	11	1	10396526	ATTTTTTAATTG	ATTTTTTTTAATTG	2
0	23	11	8	1	10396579	GTTTTTTTTTTATTATTTAGATC	GTTTTTTTATTGTTTAGATC	-3
0	16	9	9	1	10398358	ATGTGTGTGTTGC	ATGTGTGTGTGTTGC	2
0	19	8	11	1	10398553	ATTTTTTTCTGTC	ATTTTTTTTCTGTC	1
0	24	9	19	1	10399246	ATTTTTATAAAC	ATTTTATAAAC	-1
0	38	10	29	1	10399992	AATAATATAATAC	AATAATATAATATAATAC	5
0	18	11	18	1	10400278	ATATTATATTTTTTTATAATTATAC	ATATATTTTTTTATAATTATAC	-3
0	29	6	14	1	10400682	TAAAAAAAATCT	TAAAAAAATCT	-1
1	32	8	10	1	10401478	GTA	GTTT	1
0	19	13	14	1	10402348	GAAAAAAGC	GAAAAAAAAGC	2
0	18	9	18	1	10402467	GAATG	GAGG	-1
0	20	13	7	1	10404603	TAC	TG	-1
0	24	12	15	1	10405356	ACT	ACCT	1
0	28	5	28	1	10405556	TTCAACTAT	TT	-7
1	4	4	8	1	10408126	ATCAATCAATCAATCAATCAATCAATCAATCAATCAATCAATCAATCAGT	AT	-48
0	21	8	10	1	10408347	AGTGTGTGTGTGGTC	AGTGTGTGTGGTC	-2
0	28	11	5	1	10408726	GAAAACT	GTCAATCAATAGCCAAAACT	13
0	25	9	12	1	10408773	TA	TGC	1
1	26	16	12	1	10411212	TAAAAGAATGT	TT	-9
1	20	19	14	1	10411326	ATGTT	AC	-3
1	17	20	6	1	10411753	TCAC	TC	-2
0	33	13	23	1	10418807	AAG	AAATAG	3
0	30	11	21	1	10418826	AACTACTA	AACTG	-3
0	19	6	20	1	10419049	GTA	GTTA	1
0	15	7	18	1	10419250	GTA	GA	-1
1	20	17	7	1	10419918	TAGA	TA	-2
0	24	1	10	1	10422255	GTTTTTAAAAA	GTTTTTTAAAAA	1
1	38	9	14	1	10424144	ATTTTTAAAG	ATTTTTTAAAG	1
1	17	10	8	1	10424226	TAT	TAAT	1
0	17	7	8	1	10424241	TTAATAG	TG	-5
1	33	9	18	1	10427297	ATTTTTTTTTCCTTGA	ATTTTTTTTTTCCTTGA	1
0	18	1	13	1	10430202	AATA	AA	-2
0	21	2	16	1	10431189	GCTC	GC	-2
0	29	2	9	1	10432125	TAA	TT	-1
0	18	8	18	1	10435554	CTTTCTG	CTTTTCTG	1
1	22	2	13	1	10438957	ACC	AA	-1
1	23	16	10	1	10439658	AATGTAAACA	AA	-8
0	24	21	10	1	10440602	TAT	TAAAATAACATAATAATAAT	17
1	27	18	13	1	10440614	ATAACGGT	AT	-6
0	28	8	17	1	10440722	CAAAAAAAACATACG	CAAAAAAACATACG	-1
0	17	6	14	1	10445887	CAT	CAAT	1
0	27	1	31	1	10446625	ATTCTG	ATG	-3
0	44	15	23	1	10449330	CAAAAAAAATTAATG	CAAAAAAATAAATG	-1
0	22	10	6	1	10453701	CGA	CGGA	1
0	24	7	11	1	10456054	TTCACTCACT	TTCACT	-4
1	17	14	8	1	10457809	TATAA	TA	-3
0	29	17	15	1	10467110	CTTTTTTTAATC	CTTTTTTTTAATC	1
1	22	13	12	1	10469482	TATAATAATATTT	TATAATATTT	-3
0	24	9	6	1	10471364	GTTTTTTTTGCG	GTTTTTTTTTGCA	1
1	25	15	7	1	10472043	GAGAATTTTAA	GA	-9
0	25	22	10	1	10472199	CAAAGTA	CAAAGTAAAGTA	5
0	15	7	17	1	10472277	CAG	CAGTAGTAATTCCAGTAG	15
0	26	8	23	1	10472444	ACT	AT	-1
0	12	10	10	1	10472486	AAATTCTTTCCAACAGTTATTC	AT	-20
0	18	15	17	1	10472547	AATCA	AA	-3
0	15	16	12	1	10472556	ATA	ATTA	1
1	19	1	18	1	10475512	ATA	ATTA	1
1	15	4	10	1	10475586	TAAAAAAAAACGAGAG	TAAAAAAAAAAACGAGAG	2
0	12	8	11	1	10488087	TTTAG	TTTCTTGTCGGCTTAG	11
0	18	9	12	1	10488261	GTTTATTTATTTATTTATTTATTATTATTTGTTAA	GTTTATTTATTTATTATTATTTGTTAA	-8
0	30	8	29	1	10488365	TAA	TC	-1
0	13	12	7	1	10488431	GTCATCTGTAATGGCAAAGAAACTTTCTTGCAGGACATT	GT	-37
0	11	1	9	1	10489110	TAAAAAAAAAAACCTAAATAAATAAATAAATG	TAAAAAAAATACCTAAATAAATAAATAAATG	-1
0	31	10	16	1	10491815	GAAAAAAAAGATC	GAAAAAAAGATC	-1
1	19	3	19	1	10495085	TAACC	TACC	-1
0	27	15	17	1	10496815	TAAAAAAAATCAT	TAAAAAAATCAT	-1
1	17	8	10	1	10498024	AA	AGT	1
0	24	4	7	1	10500216	CTTTTTTTTCAG	CTTTTTTTCAG	-1
1	27	18	9	1	10502930	CAATT	CATT	-1
1	20	2	14	1	10513396	CTTTTTTTTTTTAATGC	CTTTTTTTTTTAATGC	-1
0	9	13	11	1	10515275	GTTAATATTTGTTGCCCT	GT	-16
1	26	1	34	1	10516296	GAAAAAAAATATC	GAAAAAAAAATATC	1
1	11	15	8	1	10517129	TCTGTAT	TCTGTACTGTAT	5
1	22	7	24	1	10520976	CTTTTTTGTGGTA	CTTTTTGTGGTA	-1
0	14	8	5	1	10524073	ACCCCTTCCCCTTG	ACCCCTTG	-6
1	24	13	5	1	10526669	ATACAGT	AT	-5
0	18	2	10	1	10527378	ACAAACGGACC	AC	-9
1	2	5	2	1	10540431	GAC	GC	-1
0	9	4	12	1	10553743	TTTTTTACTTTTTTTTGT	TT	-16
1	20	23	7	1	10554421	GACA	GA	-2
1	20	26	7	1	10554426	TAAA	TG	-2
1	22	17	12	1	10556367	CAAGAAGC	CAAGAAGAAGC	3
1	12	12	14	1	10556787	ATTTTTTTTCCA	ATTTTTTTTTCCT	1
0	6	4	4	1	10557460	TAAAAAAAAAAAAAAACGCAT	TCAAAAAAAAAAAAAAAAAACGCAT	4
1	23	19	7	1	10558257	AATATATATTTC	AATTTATGCC	-2
1	8	8	8	1	10559778	ATC	AAAGTTTG	5
1	8	8	8	1	10559782	TTAAT	TT	-3
1	10	6	8	1	10559804	CTTATC	CTATTTACTTC	5
1	36	22	9	1	10561249	TTATATAG	TTATAG	-2
0	32	17	9	1	10561600	CTA	CTTA	1
0	7	5	4	1	10562138	TGCACTCACTGCACTTCAGCG	TG	-19
1	26	11	15	1	10568102	AAAGT	AT	-3
0	22	8	14	1	10568202	CTTTTTTATCTTTTTATATTTTTG	CTTTTTTTATCTTTTTATATTTTTG	1
1	9	6	2	1	10569920	CTA	CTCTCTGCCATA	9
0	2	4	5	1	10571641	AAATTTCTA	ATAAA	-4
1	15	8	8	1	10577955	GAAAAAAAAAAAAGATGC	GAAAAAAAAAAAAAGATGC	1
0	23	14	18	1	10582618	ACTGGA	ACTGGCTGGA	4
1	28	17	17	1	10582634	CTAT	CTATAT	2
0	14	5	6	1	10586092	GTGGTATTTTAACAGTTTCAGCTAGATTT	GG	-27
0	24	8	14	1	10587983	GTTTATTTATTTATTTC	GTTTATTTATTTC	-4
0	38	12	13	1	10588053	ATA	AA	-1
0	18	8	17	1	10591471	GAAAAAAGT	GAAAAAGT	-1
0	24	15	6	1	10598971	ACTTAGGC	AC	-6
1	20	11	17	1	10603578	CAG	CAGAGGAG	5
0	19	6	10	1	10606738	CATG	CATATC	2
0	20	6	12	1	10607275	ACC	AT	-1
1	27	9	7	1	10607378	GACAACAAAACT	GACAAAACT	-3
1	24	16	13	1	10611467	TAAAAAGGGAT	TAAAAGGGAT	-1
0	30	7	21	1	10614139	TAT	TAAT	1
0	28	6	19	1	10614152	GATTATAA	GA	-6
1	24	12	6	1	10614767	TAAAAATC	TAAAATC	-1
1	14	1	5	1	10615557	ATGTGTGTGTGTGTGTGTGTGTGTGA	ATGTGTGTGTATGTGA	-10
0	30	12	12	1	10615831	AATATATATAC	AATATATATATAC	2
0	14	15	5	1	10616730	TCCAG	TCCCAG	1
0	29	13	11	1	10618164	CTAT	CT	-2
1	24	24	12	1	10618607	CTAGGAT	CT	-5
1	18	13	10	1	10622987	CACTC	CTAAACTTT	4
1	22	7	21	1	10626639	TTCTTGTCTTGTCTTGT	TTCTTGTCTTGT	-5
1	16	6	26	1	10626884	AACTTGACTTGA	AACTTGACTTGACTTGA	5
0	27	10	12	1	10631873	TAAAATAC	TAAAAAAAC	1
0	23	18	6	1	10633591	TAACT	TACC	-1
1	19	15	4	1	10634422	GTAT	GT	-2
1	17	7	7	1	10634684	CATAATGACTA	CA	-9
1	16	20	7	1	10634843	CTTTAAA	CTAAA	-2
0	16	13	8	1	10634914	TCT	TT	-1
1	6	14	5	1	10635153	TGTGT	TACTGGGGTCACGGT	10
1	11	18	9	1	10635908	ACGC	AC	-2
1	24	20	8	1	10636971	TAAACT	TGAAAGCACATTTTCCAAAT	14
1	23	14	9	1	10637648	GATATATATATTG	GATATATATTG	-2
1	17	13	10	1	10638816	TCATGT	TCATGCATGC	4
0	27	19	10	1	10640312	ATTTTTTAC	ATTTTTAC	-1
0	14	18	9	1	10641237	CTTGTC	CTTTTGTC	2
0	4	1	12	1	10646769	ATTTTTTTTTTTCGCTTTTA	ATTTTTTTTTTCGCTTTTA	-1
0	30	4	27	1	10662123	ATA	ATGTA	2
1	15	15	13	1	10664899	GTTTTTTGGTGGTA	GTTTTTGGTGGTA	-1
0	19	17	14	1	10667000	ATTGC	ACTTGC	1
[truncated: 10,615 more rows]

## Sheet: 3
RO_mut	AO_mut	RO_wt	AO_wt	chr	pos	RO_seq	AO_seq	delta
0	27	1	26	1	4895491	TAT	TAAT	1
1	4	1	2	1	4899718	ATAGATTAGATT	ATAGATT	-5
1	17	16	18	1	4903599	CAAGCACAA	CA	-7
1	2	1	2	1	4904403	ACCCCCCAAAACAG	ACCCCCAAAATAG	-1
0	15	1	18	1	4913228	GGTGTGTGTGGGGGGA	GGTGTGTGTGTGGGGGGA	2
0	7	4	3	1	4916179	GCACACACACACACACACACAT	GCAT	-18
1	8	2	3	1	4920803	TTATATATATATATATATATTTTTAAG	TTATATATATATATATATATATTTTTAAG	2
1	21	12	9	1	4965753	CAAAAAAGT	CAAAAAAAGT	1
1	25	1	28	1	4986630	CTTTTTTTTTGCA	CTTTTTTTTTTGCA	1
1	23	18	7	1	4986985	TAATT	TATT	-1
1	26	1	25	1	4993988	GAAAAAAGT	GAAAAAGT	-1
0	27	1	25	1	5004878	TCA	TA	-1
1	20	8	19	1	5006723	TAC	TACTGGGTGGAGCAAC	13
1	8	2	5	1	5012814	AAAAAAAAGAAAAAAAATTAAGGG	AAGAAAAAAAGAAAAAAAATTAAGGG	2
0	13	1	16	1	5018098	CAAAAGTAAAGTA	CAAAAGTAAAGTAAAAGTAAAGTA	11
1	29	1	35	1	5034251	TGT	TGTTTTTAGT	7
0	16	1	15	1	5048003	CATTAATTAATTAATTAAT	CATTTAT	-12
0	13	2	20	1	5049512	GTAGTAGTAGTAGTAAT	GT	-15
1	3	5	3	1	5051698	GTG	GGTCTG	3
0	21	1	20	1	5063375	TAAAAAAATACT	TAAAAAATACT	-1
0	17	1	20	1	5067883	ATTTTTTTTCTTCTGG	ATTTTTTTTTCTTCTGG	1
1	14	1	13	1	5078709	AACACACACACACT	AACACACACACACACT	2
0	21	1	11	1	5090779	ATA	AA	-1
0	21	3	27	1	5101898	GCCCTTT	GCCCCTTT	1
1	9	2	14	1	5102263	AGT	AGTCGAATTCGT	9
0	26	1	26	1	5104469	CAAATTTTTTTGCA	CAAATTTTTTGCA	-1
1	17	2	22	1	5108523	ACA	ACAAGTTGCA	7
0	16	1	19	1	5118724	CGGAA	CGAA	-1
0	15	1	17	1	5123860	GTTTTTTTTTCTTCTGG	GTTTTTTTCTTCTGG	-2
1	25	1	25	1	5130300	GTTTTTCCTTA	GTTTTTTCCTTA	1
1	10	1	18	1	5134032	AGT	AATGT	2
1	6	1	9	1	5134156	CAAAAAAACACACAT	CAAAAAAAAAAACATACAT	4
1	3	2	5	1	5134186	GTA	GTAATAAGTAGCTAAAATA	16
0	5	2	9	1	5147909	GTTTTTTTTTCTCTCA	GTTTTTTTTTTCTCTCA	1
0	4	1	2	1	5156877	CCA	CCACGCGAAGGCA	10
0	9	1	8	1	5166231	CAAAAATAAAAGC	CAAAATAAAAGC	-1
0	9	4	11	1	5178263	ATTTTGGGA	ATTTTTGGGA	1
0	17	1	20	1	5191027	ATTTCTA	ATTTTGTA	1
0	14	1	6	1	5207625	CTTTTTTTTTTTTGTTTAAAAC	CTTTTTTTTTGTTTGTTTAAAAC	1
1	20	1	27	1	5211567	TAAAAAAAATCT	TAAAAAAAAATCT	1
0	26	1	36	1	5222236	ATTTTTTTATTAATTTAC	ATTTTTTATTAATTTAC	-1
1	12	4	15	1	5239348	TATTCATTCA	TATTCATTCATTCATTCA	8
0	3	2	5	1	5260076	CTCCTT	CT	-4
1	15	3	9	1	5261287	TTGTGTGTGTGTGTGTGTGC	TTGTGTGTGTGTGTGTGC	-2
0	37	1	44	1	5262636	CAAAAAAACGT	CAAAAAAAACGT	1
1	20	1	20	1	5295160	TCT	TCTTTTGCT	6
0	8	1	13	1	5295872	TTG	TTCTG	2
1	17	1	21	1	5296451	ATAGTAGTAGTAGT	ATAGTAGTAGT	-3
1	23	1	16	1	5300012	ATGT	ATCCTTTGAGAAAAACTTTGAAAGT	21
0	11	1	19	1	5306113	GTATATATATATATATATATATATATATATATATC	GTATATATATATATATATATATC	-12
1	43	3	27	1	5319609	GTTAACT	GTTAACTTAACT	5
1	18	2	22	1	5330521	AATATATATATATATATTA	AATATATATATATATATATTA	2
0	23	4	24	1	5346215	TTTACCT	TT	-5
0	12	1	18	1	5350307	AAATAATAATAATAATAAAATAC	AATAATAATAATAATAATAATAATAAAATAC	8
0	11	1	10	1	5350750	GAAAAAAAAAATATAATGAT	GAAAAAAAATTATAATGAT	-1
0	8	1	17	1	5360862	CAATAATAATAATAATAATAATAATTC	CAATAATAATAATAATAATTC	-6
1	28	1	37	1	5363055	TAAATAAATAAATAC	TAAAAAATAAAAAAATAAATAAATAC	11
1	19	1	33	1	5367587	CAAAAAAAAACAAGT	CAAAAAAAAAACAAGT	1
1	2	2	6	1	5370648	ATTTAAATA	AATTTTTTTAAAATTTTA	9
1	14	1	5	1	5392797	GAAAAAAAAGGT	GAAAAAAAGGT	-1
0	34	1	24	1	5394099	CTTTTAC	CTTTTTAC	1
0	22	1	32	1	5395930	CCTTCTTG	CCTTG	-3
1	32	2	39	1	5398664	CATA	CA	-2
1	8	4	8	1	5400804	AGA	AA	-1
0	33	1	25	1	5403327	GTTTTTGA	GTTTTTTGA	1
0	22	1	26	1	5415637	GAATAAATG	GAATAAATAAATG	4
0	15	1	15	1	5431724	ATTTTGA	ATTTGG	-1
0	17	1	21	1	5432297	TAT	TT	-1
0	40	1	28	1	5433693	CCG	CACG	1
0	45	2	38	1	5439497	GTTTTTTAATC	GTTTTTTTAATC	1
0	16	1	15	1	5443878	AATTATTATTATTATTATTATTATTATTATAATAAATG	AATTATTATTATTATTATTATTATTATTATTATTATTATTATTATAAATG	12
1	38	1	40	1	5444080	AATTATTATTATAAA	AATTATTATAAA	-3
0	26	4	19	1	5445226	GTTGA	GTTGAAGATTTGA	8
0	16	7	22	1	5446770	ACAGAGC	ACAGAGCAGAGC	5
0	10	1	17	1	5448812	ATTTTTTAAAAG	ATTTTTAAAAG	-1
0	22	1	32	1	5448836	TTACTCG	TG	-5
0	27	1	22	1	5451286	TTTTCA	TTCATTTCA	3
0	14	1	15	1	5459861	ATTTTTTAG	ATTTTTTTAG	1
0	25	1	33	1	5460925	TAAAAAAAAAATCTAAAATC	TAAAAAAAAATCTAAAATC	-1
0	30	1	25	1	5467080	GTTTTTTTTAAAAAG	GTTTTTTTTTTAAAAAG	2
0	38	1	28	1	5471689	ATTATAC	ATTTATAC	1
0	21	1	16	1	5476150	GGTGTGTGTGA	GGTGTGTGA	-2
0	21	1	26	1	5480217	GTTTTTTTTTTTTTCCAG	GTTTTTTTTCCAG	-5
0	26	1	31	1	5480508	GTTTTTTTACC	GTTTTTTTTACC	1
1	24	1	22	1	5480551	TTTCA	TA	-3
1	22	2	28	1	5480705	TATCAA	TA	-4
0	24	1	17	1	5485138	GGT	GACTGGGCCTGT	9
0	24	1	26	1	5488473	AATATATATATTTTTAAAA	AATATATATTTTTAAAA	-2
0	37	1	32	1	5491362	CTGT	CT	-2
1	21	2	27	1	5492523	TTA	TTAACTA	4
1	8	6	7	1	5495846	GTTTTTTTTTTTTTAATATAGA	GTTTTTTTTTTTTAATATAGA	-1
0	27	2	30	1	5498883	TATTAT	TT	-4
0	25	1	17	1	5500163	GTGT	GTCTGT	2
0	37	1	40	1	5501920	TAT	TTAAT	2
0	18	1	33	1	5507550	CTG	CTGTGTG	4
1	9	1	16	1	5509007	GTTTTTTTTTTTTTTAAAGG	GTTTTTTTTTTTTTAAAGG	-1
0	20	1	25	1	5511781	TAAAAAAAAACAAAAGTT	TAAAAAAAACTAAAGTT	-1
0	36	1	30	1	5529848	GAAAAAAAGCAG	GAAAAAAAAGCAG	1
0	36	1	23	1	5534870	TAAAAAAAAAAGCGT	TAAAAAAAAAGCGT	-1
0	34	1	32	1	5539334	CTGT	CT	-2
1	4	1	7	1	5543815	AACACACACACACACACACACACACACAAAG	AACACAGACACACACACACACAAAG	-6
0	11	1	12	1	5551179	CTTTTTTTTTTTTTGCAG	CTTTTTTTTTTTGCAG	-2
0	19	1	28	1	5555205	TGA	TA	-1
1	12	2	17	1	5572231	TAT	TCAATATCAAT	8
0	5	1	2	1	5579852	GTA	GTAGGCCTA	6
0	27	1	31	1	5588896	CTTTTTTTTTTACATA	CTTTTTTTTTACATA	-1
1	28	1	27	1	5588934	CTG	CATTG	2
0	24	4	29	1	5589728	AAT	AATGTAGCTAT	8
0	3	3	4	1	5596224	ATA	ATTA	1
0	19	1	32	1	5600431	CAAAAAAAGTAC	CAAAAAAAAGTAC	1
0	12	1	30	1	5601592	TAT	TT	-1
0	37	1	26	1	5610645	TAAAAAAGT	TAAAAAAAGT	1
0	26	2	35	1	5612189	GCTATACTATAC	GCTATAC	-5
0	22	1	27	1	5624539	TTA	TAATTTGTA	6
0	22	1	27	1	5624543	AAATT	AATAATT	2
0	29	1	23	1	5624993	CAAAAAAAAAAACAGT	CAAAAAAAAAACAGT	-1
1	22	3	13	1	5626356	AAT	AGTAGTAA	5
1	28	4	28	1	5639228	TTCATCATCATCATCAT	TTCATCATCATCATCATCAT	3
0	24	1	25	1	5642181	ATTTTTTATATAATTC	ATTTTTTTATATAATTC	1
0	42	1	44	1	5642546	TAT	TG	-1
0	10	1	4	1	5647586	CTCCATCCATCCATCCAT	CTCCATCCATCCATCCATCCAT	4
0	12	1	17	1	5648541	TACACACACACACAT	TACACACACACACACACAT	4
0	15	4	10	1	5652111	AAAAAAAAATACT	AATAAAAATAAAAAAAATAAAAT	10
0	17	1	24	1	5658519	AACACACACACACAT	AACACACACACACACAT	2
0	21	2	28	1	5660180	GAT	GATCAAT	4
0	31	1	26	1	5674250	ATTTTTATTATTAG	ATTTTATTATTAG	-1
0	23	1	22	1	5674414	TTTATTATTATTATTATTATTAATATC	TTTATTATTATTATTATTATTATTAATATC	3
1	13	3	15	1	5744787	CTATATATATATATATATATATG	CTATATATATATATATATATG	-2
0	20	1	25	1	5863123	ATTTTTTTTATTTTATTTATTCAC	ATTTTTTTTTATTTTATTTATTCAC	1
0	14	2	18	1	5871549	ATA	ATTATTATTT	7
0	14	3	22	1	6018945	TGT	TGTGGCGT	5
1	27	1	34	1	6158893	CTTTTTTTTTTCCTAA	CTTTTTTTTTTTCCTAA	1
1	20	25	10	1	6492139	CGA	CA	-1
1	20	11	6	1	6495999	CGTGTGTTA	CGTGTTA	-2
1	19	1	6	1	6497382	AATTCATTCATTCATTCATTCATTCATTCATTCATTCATTCA	AATTCATTCATTCATTCATTCATTCATTCATTCATTCATTCATTCA	4
1	30	22	7	1	6504261	GAAAAAAAGCT	GAAAAAAAAGCT	1
0	9	1	2	1	6507890	CTTTTTTTTTTTTTTTTTTTTTACATTTCTAAG	CTTTTTTTTCTTTTTTTTTTTACATTTCTAAG	-1
1	27	20	8	1	6510090	AAAAAACCG	ATAAAAACCG	1
1	17	33	12	1	6515713	CAATC	CAAATT	1
0	16	21	7	1	6521543	TAAAAAAATCAAT	TAAAAAATCAAT	-1
1	24	2	20	1	6526568	AAATGAATGAATGAATGAATGA	AAATGAATGAATGAATGA	-4
1	20	4	8	1	6531657	ACCACAT	ACACAG	-1
1	7	4	3	1	6544034	AATTATTTC	AATTTC	-3
1	20	23	8	1	6545248	AAAGAAAAACAG	AAAAAACAG	-3
0	3	1	18	1	6546867	TAAAAATATC	TAAAAAATATC	1
0	30	1	35	1	6548856	TAT	TAAT	1
1	26	19	10	1	6549193	GTTTTTTTAAAAC	GTTTTTTTTAAAAC	1
1	5	7	4	1	6555080	GTTCTTTTTTTGTTCTTTTGTTCTTTCTTTG	GTTTTTTTGTTCTTTTGTTCTTTCTTTG	-3
1	16	5	5	1	6557504	AGTTTT	AT	-4
1	27	26	15	1	6567230	AACT	AT	-2
0	23	2	20	1	6572752	TA	TGC	1
1	23	4	20	1	6572755	CTAGGTGC	CC	-6
1	12	7	22	1	6574532	TGT	TGTTGATATTTGGT	11
1	18	16	9	1	6592684	TTCT	TT	-2
0	16	16	8	1	6595453	TT	TCTGCTGA	6
1	14	20	9	1	6598876	TCACACACCG	TCACACCG	-2
1	17	16	9	1	6598909	TAACACC	TCAGGTAAACACC	6
1	15	17	7	1	6606750	ATTTTTTGTTGC	ATTTTTGTTGC	-1
0	16	19	8	1	6610803	CAGCTAGCTC	CAGCTC	-4
0	14	1	14	1	6615330	TGA	TTAAATTAGA	7
1	16	17	6	1	6620080	TGCGCGCGCA	TGCGCGCA	-2
1	15	19	5	1	6622336	GAATTTAATTTAC	GAATTTAATTTAATTTAT	5
0	11	8	3	1	6626502	CACCAACCAACCAT	CACCAACCAACCAACCAT	4
0	35	1	46	1	6633641	TAATT	TAAAATT	2
0	31	1	30	1	6633983	TGC	TACAAGC	4
0	21	1	29	1	6640714	TGA	TGTACGA	4
0	31	20	8	1	6642119	TAAAAAAATAAATAAATTAC	TAAAAAAAATAAATAAATTAC	1
0	5	1	18	1	6645870	TAAAAAAATCT	TAAAAAAAATCT	1
1	33	1	26	1	6648878	GACA	GACACA	2
1	23	3	30	1	6650731	GACA	GA	-2
1	6	5	4	1	6659892	GCGATCCGATCC	GCGATCC	-5
1	25	1	13	1	6666506	ATTTTTTTATTGTGTA	ATTTTTTTTATTGTGTA	1
1	23	1	19	1	6668528	TAAAACAAT	TAAAAAACAAT	2
0	37	1	27	1	6671387	TAA	TT	-1
0	20	10	7	1	6673115	CTTTTTTTTTTTTTTTTTATTCAACA	CTTTTTTTTTTTTATTCAACA	-5
1	12	15	4	1	6692070	GTTTGTTC	GTTGTTC	-1
1	27	1	38	1	6695453	TTGT	TTGTGT	2
0	10	3	12	1	6699423	CCAG	CCACAG	2
1	3	2	9	1	6706032	GATCCATCCATCCATCCATCCATCCA	GATCCATCCACCCATCCATCCA	-4
1	7	1	9	1	6710137	TCATCCATCCATCCATCC	TCATCCATCCATCCATCCATCC	4
0	30	1	34	1	6715770	TGT	TT	-1
1	5	8	4	1	6719166	GAAAAAAAAACAACAACAGC	GAAAAAAAACAACAACAGC	-1
0	18	10	11	1	6724688	AGTGTGTGTGTGTGTGTGTGTGTGTA	AGTGTGTTTGTGTGTGTGTGTA	-4
1	5	8	2	1	6728920	TAG	TAAG	1
1	24	16	6	1	6729491	ACT	AT	-1
1	17	29	8	1	6730676	GAAATAAAAACAT	GAATAAAAACAT	-1
1	30	23	8	1	6734585	CTTTTTTATAC	CTTTTTTTTATAC	2
1	20	15	4	1	6749131	TAAAAATAAACT	TAAAATAAACT	-1
1	20	12	6	1	6754864	TCT	TT	-1
0	22	1	18	1	6758743	GTTTTTTGA	GCTTTTTTGA	1
1	3	5	2	1	6761260	AGTGTTTGTGTTTGTTC	AGTGTTTGTTC	-6
0	19	1	18	1	6762684	GTAATAATAATAATAATTC	GTAATAATAATAATAATAATTC	3
1	16	19	5	1	6764360	ATTTTGTA	AA	-6
1	17	8	7	1	6777353	CATATATATATTA	CATATATATATATATTA	4
1	16	14	6	1	6788762	TAAATC	TAATC	-1
1	15	23	6	1	6789250	TGT	TGGT	1
1	11	1	32	1	6795009	CTGT	CTGTGT	2
1	8	21	8	1	6795993	CGA	CA	-1
1	15	14	12	1	6796104	TGACCGATCA	TA	-8
1	6	1	20	1	6798643	CTTTTTTTTCTCTGG	CTTTTTTTCTCTGG	-1
0	5	1	7	1	6801527	AAGAAGT	ACTCAGTAAAGT	5
0	22	1	25	1	6806295	TAT	TCAT	1
1	14	2	11	1	6811767	AAATGAATGAATGAATGA	AAATGAATGAATGAATGAATGA	4
0	5	1	23	1	6839200	TT	TAA	1
1	23	17	7	1	6839570	TGTGAT	TT	-4
0	27	1	25	1	6841052	TAAAACCT	TAAAAACCT	1
0	19	1	18	1	6846955	CTGA	CTGTGA	2
1	11	12	5	1	6847592	GGTGGTTTCACCCAGAG	GG	-15
1	21	15	6	1	6862362	TAAAAAAAAGTG	TAAAAAAAAAGTG	1
1	19	22	8	1	6869851	ATTTTTTTCTGTG	AATTTTTTTTCTGTG	2
1	22	23	8	1	6869915	CTTTTTTTACA	CTTTTTTTTACA	1
1	32	23	7	1	6871916	TAAAAAAAAATATTTTG	TAAAAAAAATATTTTG	-1
1	4	1	5	1	6874314	AGGTCGGTTG	AGGTCGGTTGGTCGGTTG	8
0	24	3	29	1	6874692	ATA	ATAGATTA	5
0	23	2	25	1	6879223	TATTGATTGA	TATTGATTGATTGATTGATTGA	12
0	30	1	33	1	6888397	CTTTTTTTTCCA	CTTTTTTTTTCCA	1
1	23	14	5	1	6899889	TAAAAAAATAATAAATG	TAAAAAAAATAAAAAATG	1
0	17	1	24	1	6915494	TTTTTTAATTAATC	TATTAATC	-6
1	20	5	29	1	6915886	CAT	CATTGAT	4
0	22	13	6	1	6967156	TCTGC	TC	-3
0	28	5	31	1	6968185	AAT	AATGAT	3
1	12	19	5	1	6974045	CCACACACACAAACC	CCACACACAAACC	-2
1	32	7	36	1	6976509	CCA	CCATCA	3
0	23	20	8	1	6977860	CTA	CTTTA	2
0	17	17	10	1	6983097	ATTTTTTTTCTTCTAG	ATTTTTTTTTCTTCTAG	1
0	18	1	29	1	6986505	GAAAAAAAAATCACAT	GAAAAAAAAAATCACAT	1
1	13	16	9	1	6990575	ATTTTTTTTTTTTTTCATCAA	ATTTTTTTTTTTTCATTAA	-2
1	40	1	12	1	6994243	TAAAAAAAAAAAAACTTTAAAAAATAAACAAATTAAC	TAAAAAAAAACTTTAAAAAATAAACAAATTAAC	-4
0	12	1	10	1	6994641	ATTTTTTTGTTTTAATG	ATTTTTTTTGTTTTAATG	1
1	8	8	8	1	6995609	TGCA	TTT	-1
0	25	23	10	1	6996003	TTTGA	TA	-3
1	35	4	16	1	6997685	ATC	ATCTACCAATGGGAATTC	15
1	24	17	6	1	7009796	AACAGTTCCGTTGAGCATA	AA	-17
1	24	1	24	1	7020964	GAATGAATGAATAAATAA	GA	-16
0	11	1	10	1	7021118	TAAATAC	TAAAAAATAC	3
1	39	1	32	1	7022760	GAAAAAAAAAAAAGGAATTAAATG	GAAAAAAAAAAAGGAATTAAATG	-1
1	25	3	24	1	7025581	GGT	GGTAGTGT	5
0	18	12	9	1	7043697	ACA	AT	-1
0	27	1	32	1	7055219	CT	CAC	1
0	5	1	2	1	7061716	TGTTGGTTGGTTGGTTGGTTGGT	TGTTCGTTGGTTGGTTGGT	-4
1	25	28	9	1	7070668	CTGCACGT	CT	-6
1	37	1	42	1	7073305	TAATT	TATT	-1
0	27	1	14	1	7076505	GAAAAAATG	GAAAAAAATG	1
1	20	23	7	1	7085211	ACTTTG	AG	-4
0	30	1	31	1	7085368	TTA	TTACTA	3
1	26	19	8	1	7088648	CTGT	CT	-2
0	17	1	19	1	7088714	GTTTTTTGC	GTTTTTTTGC	1
1	27	26	8	1	7089345	CTTTTTTTAAG	CTTTTTTTTTAAG	2
0	22	1	25	1	7097244	CTTTTTTTTCTCTCA	CTTTTTTTTTCTCTCA	1
0	7	2	5	1	7111363	TAT	TATGCTTTACCAT	10
0	10	2	16	1	7120756	ATGT	ATGTCTATTCAGT	9
1	22	18	7	1	7124710	GCAC	GC	-2
1	18	19	8	1	7127657	CAAAAAAAAAATTGC	CAAAAAAAAATTGC	-1
0	15	1	16	1	7131103	AG	ATTTATTATT	8
0	22	21	9	1	7139768	AACCACAGGCA	AA	-9
0	11	5	7	1	7144822	GTTTTTTTTTTTTTTTTCAAAAC	GTTTTTTTTTTTTTCAAAAC	-3
0	22	15	9	1	7144876	TGTGTAACC	TC	-7
0	20	1	23	1	7150316	TTAATAATAATAATAATAATAAAAATAC	TTAATAATAATAATAATAATAATAAAAATAC	3
1	20	6	15	1	7152795	TTACGTGGCCGGAGGTACGTACGGC	TC	-23
1	12	1	14	1	7153180	CG	CAA	1
0	22	1	38	1	7154452	AACACACAAG	AACACACACAAG	2
0	16	1	37	1	7155038	ATAGCGTGT	AT	-7
0	34	2	35	1	7160417	AAT	AATGACAT	5
0	10	1	10	1	7163307	GTTTTTTTTTTGTTTAGA	GTTTTTTTTGTTTAGA	-2
0	2	1	16	1	7169109	CTTTATTTATTTATTTATTTATTTTACC	CTTTATTTATTTATTTATTTTACC	-4
1	29	1	47	1	7173303	TAT	TCAT	1
0	14	1	22	1	7183552	CAACT	CTTATAACT	4
1	26	1	30	1	7186470	GTTTTTTTTTTCCCTA	GTTTTTTTTTCCCTA	-1
1	23	1	40	1	7188892	TAAAAAAAAAACTG	TAAAAAAAAAAACTG	1
1	31	33	10	1	7198395	TAATAATG	TATAATG	-1
1	30	21	6	1	7199438	TAAAAAAACTG	TAAAAAAAACTG	1
0	23	1	32	1	7200241	GATGGATAAA	GATGGATAAATGGATAAA	8
0	6	2	19	1	7205239	GGT	GGTCTGTGGCGT	9
0	26	1	28	1	7208501	TAAAAAATG	TAAAAATG	-1
1	13	16	9	1	7213370	ATTTTTTTTATTAATTAATG	ATTTTTTTATTAATTAATG	-1
1	19	26	13	1	7213710	CTGTGTGTGTC	CTGTGTGTGTGTC	2
0	25	28	8	1	7218758	TAAAAAAACTT	TAAAAAACTT	-1
0	21	14	8	1	7229418	AGTAAACACCAGG	AG	-11
0	41	1	26	1	7230867	CTTTTTTGA	CTTTTTTTGA	1
1	23	17	8	1	7231870	CATAATAATAATAATAATAATAATAATAATAATAG	CATAATAATAATAATAATAATAATAATAATAG	-3
1	17	30	9	1	7235155	GAGAA	GA	-3
0	18	1	26	1	7247905	GTTAA	GTAA	-1
1	18	14	6	1	7248667	GAA	GC	-1
1	22	17	13	1	7256424	GG	GCAA	2
1	44	1	38	1	7262958	ATTTTTTTACA	ATTTTTTTTACA	1
1	25	1	26	1	7273887	GAAAAAAAAAATCACAT	GAAAAAAAAATCACAT	-1
0	40	1	26	1	7294815	GTTTTTTTTTCTGA	GTTTTTTTTCTGA	-1
1	14	23	9	1	7297108	CTTTTTTTGTGTTTATC	CTTTTTTTTTTTTGTTTATC	3
0	21	15	10	1	7303191	AGTTGCGTCGCGCCG	AG	-13
1	7	2	15	1	7304950	GTC	GTCCAATC	5
1	8	18	5	1	7309798	TTA	TCATA	2
1	18	1	20	1	7321084	GTA	GTAGTTTTATAGGCATA	14
0	10	6	5	1	7348545	CGTGTGTGTGTGTGTGTGTGTGA	CGTGTGTGTGTGTGTGTGTGA	-2
0	36	3	31	1	7350761	GAG	GG	-1
1	22	28	12	1	7357601	TAAAACAG	TAAAAACAG	1
0	35	1	27	1	7360835	TAAAAAAAAAGTAAAC	TAAAAAAAAGTAAAC	-1
1	20	15	7	1	7361989	CAATGTAAATGTAA	CAATGTAA	-6
1	21	22	6	1	7363308	GATATATATAC	GATATATATATAC	2
1	15	23	8	1	7367637	ATGG	ATGTGG	2
1	22	24	7	1	7379504	TTGGTGCCAGAT	TT	-10
0	16	19	5	1	7379817	TC	TAA	1
1	20	30	9	1	7396035	ATTTTTTAC	ATTTTTTTAC	1
1	23	24	10	1	7401201	AAATGA	AA	-4
0	14	17	6	1	7406629	GTTTTTTTTATTATTCA	GTTTTTTTATTATTCA	-1
1	18	20	5	1	7411286	CTTTTTTCA	CTTTTTCA	-1
0	7	1	5	1	7414512	ATA	ATGTTTTATTATTATTATTATTA	20
1	7	1	10	1	7416750	CAAGG	CAGG	-1
0	19	26	10	1	7424069	TAATGGATTAAACATTGGT	TT	-17
1	33	14	6	1	7435369	CTA	CA	-1
0	26	30	11	1	7436634	GATAGAAA	GA	-6
1	43	25	8	1	7453655	TTAT	TT	-2
1	17	21	7	1	7467908	GAATAATAATC	GAATGTTTTGGCTGCTTTTTCAATAATAATC	20
0	25	21	6	1	7468453	TGT	TAGGT	2
0	20	9	4	1	7470540	GACTTCACAAT	GT	-9
0	6	1	8	1	7470576	GAAAAAAAAAAAGTC	GAAAAAAAAAAGTC	-1
0	28	1	30	1	7482183	AATGTA	AA	-4
0	23	18	9	1	7486588	GTTTTTTAAAG	GTTTTTAAAG	-1
0	19	1	17	1	7496962	CCACACACACACACACACAT	CCACACACACACACACAT	-2
0	22	1	21	1	7500715	AGGGCT	AGGCT	-1
0	11	1	2	1	7511189	TAAAAAAAAAAAAAAAAAACTAATCCAAATG	TAAAAAAAAAAAACTAATCCAAATG	-6
0	6	3	4	1	7513650	CGTGTGACGTCATG	CG	-12
1	19	14	6	1	7517104	TGGTT	TGTT	-1
1	31	18	12	1	7520831	TTA	TATA	1
0	34	14	5	1	7525778	ATTTTTATG	ATTTTATG	-1
1	22	25	8	1	7528985	TAAAAAAAAAAACTATAG	TAAAAAAAAACTATAG	-2
1	20	23	14	1	7538539	TAAAAAAAATAAATGC	TAAAAAAATAAATGC	-1
0	23	1	42	1	7541813	ATTTAAG	ATTTTTTAAG	3
1	43	24	16	1	7545718	TTG	TTATG	2
1	34	24	7	1	7546800	GAAAAAAAAATGATT	GAAAAAAAATGCTT	-1
1	31	13	6	1	7555057	GAG	GTTGCTCAG	6
1	12	15	5	1	7556933	CTTTTTTTTTGCG	CTTTTTTTTGCG	-1
1	30	21	8	1	7561366	ATTTTTTTTCTTAATTTTCC	ATTTTTTTTTCGTAATTTTCC	1
1	37	23	6	1	7564794	CTA	CTTA	1
1	19	9	11	1	7573424	AGGGGGGGTCT	AGGGGGGTCT	-1
1	22	18	9	1	7588118	CTTTGC	CTAC	-2
1	15	15	5	1	7591172	GTTTTTTTTTCTAG	GTTTTTTTTTTCTAG	1
0	38	20	7	1	7594773	TAAAAATATG	TAAAATATG	-1
0	18	1	25	1	7618781	GTTTTTTTCCTG	GTTTTTTCCTG	-1
0	26	30	9	1	7618966	CTTTTTTGGTGA	CTTTTTTTTGGTGA	2
1	28	11	8	1	7627283	CAATT	CG	-3
1	17	1	24	1	7630929	CTAAT	CTAATAAT	3
0	30	1	24	1	7638518	TTTGGAA	TA	-5
1	27	27	9	1	7643394	TAAAGGAAAAC	TAAAAGGAAAAC	1
0	32	1	35	1	7649588	TAAAAAATG	TAAAAAAATG	1
1	27	15	5	1	7650581	TG	TAA	1
1	21	26	9	1	7666880	GTTTTTCCA	GTTCCA	-3
1	34	29	17	1	7668982	CAAAAAAAGTAAC	CAAAAAAGTAAC	-1
1	19	25	9	1	7674513	CCAG	CG	-2
0	21	1	32	1	7675733	CGT	CGTTGT	3
1	25	3	17	1	7687793	ACG	ACGAATGCACGGGCATCG	15
1	20	13	10	1	7688289	CCCACCCCAG	CCAACCACCCCAG	3
1	16	24	7	1	7691185	CAT	CAAT	1
1	27	16	7	1	7692161	GGGCGACACTGTG	GG	-11
0	26	23	11	1	7699812	AATA	AA	-2
1	6	3	13	1	7714429	ATTTTTTTCAA	ATTTTTTCAA	-1
1	13	3	16	1	7714512	GAATTA	GA	-4
1	26	28	9	1	7719098	ATTTTTTGC	ATTTTTTTGC	1
1	33	22	16	1	7727365	TAAAAATATTG	TAAAAAATATTG	1
0	28	3	14	1	7730371	ATACATTTACATTTACATTT	ATACATTTACATTT	-6
1	30	33	12	1	7738571	CAATTTTTTA	CA	-8
0	39	23	12	1	7743458	CTTTTTTATTTTAAAAAAAC	CTTTTTTTATTTTAAAAAAAC	1
1	5	10	3	1	7745977	TCCTCA	TCCCTCA	1
0	24	16	10	1	7747793	GAAAAAAAAAATGGC	GAAAATAAAATGGC	-1
1	36	24	8	1	7756640	CTTTTTTTTTTACCA	CTTTTTTTACCA	-3
0	15	14	5	1	7758864	TAAATC	TAAAATC	1
0	18	26	8	1	7766203	CTTGTTGTGA	CTGTTGTTGTGA	2
1	17	13	4	1	7767150	ATA	ATTA	1
0	27	28	8	1	7769187	AATG	AATATG	2
0	24	1	33	1	7771370	TAATT	TATT	-1
1	23	2	35	1	7773536	ATAGT	ATAGTAGT	3
1	18	27	9	1	7775506	GTGAGGGGGGTGAATTGTT	GT	-17
1	18	17	5	1	7775921	ATTGCAATCAGTTGCAATCAGA	ATTGCAATCAGA	-10
1	35	24	8	1	7776015	AGGGGCT	AGGGCT	-1
0	5	6	8	1	7788854	CCAAGTCAAGTCAAGTC	CCAAGTCAAGTCAAGTCAAGTC	5
1	22	22	8	1	7791744	CTTTTTTTTACTC	CTTTTTTTACTC	-1
1	35	22	9	1	7797260	TGA	TA	-1
1	9	1	18	1	7803893	GTGTG	GTGTTGTG	3
0	17	1	22	1	7807619	TACA	TACACA	2
0	30	34	14	1	7811803	ATTTCTTTTATC	ATTTTTTTTTTATA	2
0	3	1	18	1	7816591	TAAAAAAAACATG	TTATAATAAAATAAAAAAAAAACATG	13
0	2	2	20	1	7823149	ATTTTTTCCCA	ATTTTTTTCCCA	1
1	25	24	8	1	7829261	ATTTAC	ATTTTAC	1
1	18	16	9	1	7830578	AGT	AT	-1
1	23	16	6	1	7835174	GACTA	GA	-3
0	21	1	19	1	7838092	AAACTGGTA	AA	-7
0	26	1	26	1	7848484	TCACACACAT	TCACACACACAT	2
1	19	18	6	1	7860556	AGT	ATTTTGT	4
1	18	17	7	1	7862151	TAAAAAAAAAAAGAGTAAAAGT	TAAAAAAAAAAAAAAGAGTAAAAAT	3
0	19	17	7	1	7862364	AATATATATATATATAG	AAAATATATATATAG	-2
1	34	26	8	1	7863943	GAAAAAAAAACATTG	GAAAAAAAAGATTG	-1
1	17	25	7	1	7866362	CTTTTTTTGTAA	CTTTTTTTTTGTAA	2
0	20	13	7	1	7866436	ACATTTT	AA	-5
1	27	15	8	1	7866482	TAT	TT	-1
1	34	33	10	1	7867200	AGTG	AG	-2
1	24	27	8	1	7898487	ATTTTTTATAATC	ATTTTTTTATAATC	1
1	30	31	8	1	7901021	TGGGTC	TGGGGTC	1
1	8	7	3	1	7930685	CTA	CTTTTATA	5
1	8	5	3	1	7930746	GACACACACACACACACACACG	GACACACACACACACG	-6
1	7	5	5	1	7932857	ATTTTTTCTGTTA	ATTTTTTTCTGTTA	1
1	16	10	4	1	7934749	TAAAAATG	TAAAATG	-1
0	16	2	6	1	7934841	ACC	ATTA	1
0	29	22	9	1	7944757	CATG	CG	-2
1	21	1	10	1	7948749	ATCTTT	AT	-4
1	27	25	10	1	7961920	CTTTTTTGTGTA	CTTTTTTTGTGTA	1
1	20	23	8	1	7962624	TAAAGC	TAAAAGC	1
0	23	15	6	1	7973487	GTTTTTTTTGTGTGTGTGGTTA	GTTTTTTTTTGTGTGTGTGGTTA	1
1	20	24	9	1	7979694	AAATTTTTCA	AA	-8
0	18	1	3	1	7986205	ACT	AT	-1
0	8	1	12	1	8002204	CCATCATCATCATCATCATCATCATCATCATCATCATCATT	CCATCATCATCATCATCATCATCATCATCATCATT	-6
1	21	10	4	1	8012064	GTTTTTTTTTATACA	GTTTTTTTTTTTATACA	2
0	25	2	30	1	8014761	ATG	ATTG	1
0	25	1	34	1	8021976	ACA	AA	-1
0	42	1	38	1	8032556	TATAAG	TATAAATAAG	4
0	37	1	35	1	8035913	TAAAAAGT	TAAAAAAGT	1
0	34	32	11	1	8036582	TGAGCTGAAACA	TA	-10
0	20	9	5	1	8039794	ACTCTCTCTCTCTCTTTCA	ACTCTCTCTCTCTCTCTTTCA	2
0	23	19	9	1	8039890	AACACACAAACACACG	AACACAAACACACG	-2
1	21	1	22	1	8044974	ATG	AG	-1
1	30	22	6	1	8051978	ATTTTTCTG	ATTTTTTCTG	1
0	19	1	14	1	8056677	AATTGA	AATTGATTGA	4
1	26	2	11	1	8065295	CAAAAAAAAAAATCTG	CAAAAAAAAATCTG	-2
1	3	1	3	1	8066485	AGA	ACTCTACATGTTATGATCCGGAGGA	22
0	3	1	4	1	8066490	AAACT	AAATAACT	3
1	34	20	10	1	8079677	ATTTTTTAG	ATTTTTTTTAG	2
1	21	16	6	1	8083138	ATTTTTGTGC	ATTTTTTGTGC	1
1	19	20	7	1	8083420	CAACAAACACT	CAGCACT	-4
1	16	5	19	1	8085832	TCATTAACTAAC	TCATTAACTAACATTAACTAAC	10
0	21	3	28	1	8088875	TACA	TA	-2
0	15	19	6	1	8091837	ATTTTTAG	AGTTTTTTTTAG	4
1	22	1	33	1	8097138	ATTTTTTTTTTTGAC	ATTTTTTTTTTGAC	-1
0	17	15	5	1	8100047	ACTCTCTCTCTCTCTCTCTCTCA	ACTCTCTCTCTCTCTCA	-6
0	15	14	8	1	8103491	TCA	TT	-1
0	19	17	6	1	8103513	ACTCC	AC	-3
0	13	9	3	1	8105992	GTTTTTTTTTTTGTTTGCTGA	GTTTTTTTTGTTTGTTGA	-3
1	21	21	8	1	8106189	TAGA	TA	-2
1	18	15	7	1	8107551	GCTG	GA	-2
0	41	20	8	1	8112887	GAAGT	GAGT	-1
0	27	29	12	1	8113087	CG	CATA	2
1	28	20	9	1	8118585	GAAATAC	GTAAATAC	1
0	21	20	6	1	8119000	CTCATACGAATTCATACGAATT	CTCATACGAATT	-10
1	34	10	4	1	8119978	TTTTATTTTTTAAAG	TATTTTTTTTTTAAAG	1
1	33	28	8	1	8123762	CAAAAAATC	CAAAAATC	-1
1	18	21	11	1	8124622	TGATTGG	TG	-5
1	24	26	8	1	8129251	GAAACT	GAAAACT	1
1	38	26	11	1	8132676	GAAGAGAT	GAGAGAT	-1
0	15	22	8	1	8138779	GCATGTTCATGTTG	GCATGTTG	-6
1	17	23	6	1	8140985	AAT	AATCCAAACGAT	9
1	15	22	6	1	8141314	TCCGA	TCGA	-1
0	23	3	28	1	8142622	AAT	AATCTTAT	5
0	31	29	8	1	8143178	CCAG	CCACAG	2
0	27	28	8	1	8143182	ATTTTTTAG	ATTTTTAG	-1
0	21	26	7	1	8143611	TAT	TT	-1
0	24	26	10	1	8143621	ATTTTTAAATC	ATTTTAAATA	-1
0	14	1	7	1	8147982	ATA	AA	-1
0	15	27	13	1	8155025	CCCCAT	CTGCTCAT	2
1	16	24	12	1	8155116	ATTTAC	ATTAC	-1
1	15	22	11	1	8155122	GAAAAAAAATACC	GAAAAAAATACC	-1
1	19	23	10	1	8155153	AGTT	AGTGTT	2
0	19	11	6	1	8155696	CAACACTGA	CA	-7
0	24	22	12	1	8158177	CTTTATG	CTTTTATG	1
0	3	1	4	1	8158917	ATTCA	ATTTCA	1
0	23	27	12	1	8163265	TTGCT	TT	-3
0	4	1	14	1	8175455	GTGTAT	GT	-4
0	32	24	11	1	8181352	CTAAT	CT	-3
0	35	24	9	1	8181852	TAAAAAAATGT	TAAAAAATGT	-1
1	24	32	12	1	8186556	CACAAAATA	CA	-7
0	12	1	25	1	8190139	AACA	AACACA	2
0	5	21	9	1	8200895	ATA	ATTA	1
0	5	20	9	1	8200906	CGGGAAC	CGGAAC	-1
0	21	3	22	1	8217521	GCT	GCTTATTTCT	7
1	12	14	5	1	8219883	ATTTTTTGGTTTC	ATTTTTGGTTTC	-1
1	21	22	6	1	8223838	GAG	GAAG	1
0	12	20	7	1	8226754	ATCACAAGT	AT	-7
0	18	1	16	1	8233362	ACGC	AC	-2
0	13	2	7	1	8238805	CAGTGAGTGAGTGAGTGAGTGAGTGA	CAGTGAGTGAGTGAGTGAGTGAGTGAGTGAGTGA	8
0	23	1	35	1	8241497	TAAAAAACAAAGAAT	TAAAAAAACAAAGAAT	1
0	27	29	11	1	8241581	TAAAAAATATATATTTTG	TAAAAAAATATATATTTTG	1
0	35	25	7	1	8243501	TAAGG	TAGG	-1
0	29	27	7	1	8243513	CTAA	CTATAA	2
0	28	27	8	1	8251808	GTG	GG	-1
1	23	12	7	1	8258753	GTTTTATAG	GTTTTATTTTATAG	5
1	23	17	8	1	8262443	GAAGT	GAAAGT	1
1	24	21	12	1	8263579	CGAGTCCTGGCTG	CG	-11
1	28	5	24	1	8267892	TTA	TTATAAATA	6
1	24	1	7	1	8268224	CGGGGGAAAC	CGGGGGGAAAC	1
1	30	19	10	1	8271625	CTTTTGC	CTTTGC	-1
1	11	4	8	1	8276855	CACCCACCTA	CA	-8
0	31	16	9	1	8278868	ATTGTGC	ATGTGC	-1
1	14	10	6	1	8279028	GAAGC	GAGC	-1
1	18	14	7	1	8283452	AATTATTAGCCCCCCTGTA	AA	-17
1	27	21	9	1	8287799	TGGTGA	TTGA	-2
1	15	11	6	1	8291273	CTGTGTGTGTGTC	CTGTGTGTGTGTGTGTC	4
0	6	1	8	1	8292056	TTCCATCCAT	TTCCATCCATCCAT	4
1	31	17	6	1	8293570	AGTTTG	AG	-4
1	22	26	7	1	8298633	GAGATA	GA	-4
0	29	17	8	1	8306777	TAAAAAAAAAATTGC	TAAAAAAAAATTGC	-1
0	9	8	20	1	8310296	AAT	AATCTGCTTCATTAGAT	14
0	28	17	6	1	8313031	TAC	TAAA	1
0	26	1	36	1	8313192	GAAAAAAAATTATG	GAAAAAATTTATG	-1
1	13	7	3	1	8319473	CTTCTTTCTTTCTTTCTTTCTTTCTA	CTTCTTTCTTTCTTTCTA	-8
0	21	2	3	1	8321136	CTTTTTTCTAG	CTTTTTCTAG	-1
0	27	21	7	1	8330769	CAAAAAAAAAGTT	CAAAAAAAAAAGTT	1
1	30	28	8	1	8338141	CTAAT	CTAATAAT	3
1	28	21	10	1	8338254	TAAACAG	TAAAACAG	1
1	32	24	11	1	8339379	TTC	TTATC	2
1	24	20	8	1	8342123	GTTTTATC	GTTTTTATC	1
0	27	12	7	1	8342665	GTTTTTTTTTTTTTATGTTCTTGTTGG	GTTTTTTTTTTTATGTTCTTGTTGG	-2
1	34	22	7	1	8345943	CAAATAAATATAAG	CAAATATCAG	-4
1	20	24	8	1	8347246	ATA	AA	-1
0	16	14	7	1	8347836	ATCTACGCC	AC	-7
1	19	17	11	1	8347879	AGGTT	AGTT	-1
1	22	17	12	1	8350861	CACAAAA	CA	-5
1	11	20	6	1	8351758	TAT	TTAAGAAAT	6
0	20	15	6	1	8353026	GAAAAATAAAACATT	GAAAATAAACCATT	-1
1	19	12	5	1	8358997	TAA	TC	-1
1	27	22	12	1	8361022	CCGAATA	CA	-5
1	23	22	7	1	8364956	TTTTTTTTAATATTTTTTATTCTG	TATATATTTTTTATATTTTTTTATTCTG	4
0	26	27	9	1	8365042	ATTTAAG	ATTAAG	-1
0	33	23	8	1	8365074	TTAGTTCA	TA	-6
1	19	16	5	1	8377890	TAT	TAAT	1
1	19	11	10	1	8379154	CTTTTTTTTTTTTCCTTCCCA	CTTTTTTTTCCTTCCCA	-4
0	22	12	8	1	8379565	GCCTCTCG	GCCTCCCCTCTCG	5
1	27	32	11	1	8380454	TAA	TC	-1
0	23	11	5	1	8381538	ATG	AACTG	2
1	17	18	10	1	8383851	TAGT	TAGAGT	2
0	18	18	15	1	8384044	TAG	TAATAAAG	5
1	30	27	10	1	8385794	TAATAAAG	TAGAAAG	-1
1	19	28	7	1	8388364	TATTTAA	TA	-5
1	19	14	6	1	8390826	GCTTTCTTTTTCTTTCTTTTTCTTTCTTTTTATTG	GCTTTCTTTTTATTG	-20
1	26	27	7	1	8394945	GTTTTTAC	GTTTTTTAT	1
1	27	16	9	1	8404292	TAAATTATT	TAATTATT	-1
1	22	19	5	1	8404524	TAAAAATG	TAAAAAATG	1
1	24	18	5	1	8406633	AGTG	AG	-2
0	23	29	9	1	8406673	CTAT	CT	-2
1	37	18	13	1	8407616	CTTCG	CTTTCG	1
0	34	23	11	1	8409122	TAA	TT	-1
1	25	21	7	1	8409551	GTTTTTTTTCTGC	GTTTTTTTCTGC	-1
0	23	29	10	1	8411589	GTTTTTTTTATGC	GTTTTTTTTTATGC	1
1	25	43	13	1	8411709	AATA	AA	-2
1	26	21	10	1	8411930	GAA	GG	-1
1	22	22	10	1	8411954	TAATC	TAAATG	1
1	17	18	5	1	8413855	CGAA	CA	-2
1	33	25	19	1	8414411	GTTTTGTA	GTTTTTTTTA	2
0	51	38	13	1	8415693	TGT	TT	-1
0	31	17	8	1	8415771	CAATAAATAATATTAATG	CAATAAATAAATAATATTAATG	4
0	28	19	5	1	8416300	CAT	CAAT	1
1	20	30	9	1	8416785	TTG	TTTTGTC	4
1	24	24	14	1	8417705	GAAAAAAATATG	GAGAAAATATG	-1
1	27	20	8	1	8429031	ATTTCTCA	ATTTTTCTCA	2
0	31	28	10	1	8430663	ATTTTTTTAAG	ATTTTTTAAG	-1
0	28	32	18	1	8431160	ATTTTTTGA	ATTTTTTTGA	1
1	31	24	8	1	8441096	ATTGC	AGTTGC	1
1	34	23	13	1	8445378	TAACACT	TAAAAACT	1
1	29	13	6	1	8446934	AAACATTTTC	AC	-8
0	26	18	10	1	8449133	GAAAAAACG	GAAAAAAACG	1
1	19	25	9	1	8449310	GCT	GGAGACCT	5
0	26	29	15	1	8450078	TTG	TTGTTTATG	6
1	7	23	7	1	8450312	TAATC	TACAAACTGGAGTATGATGGCAATC	20
0	14	17	9	1	8451803	ATTGCAGAGATGT	AT	-11
1	28	29	10	1	8452827	TTTATTTTTTTAC	TTTTTTTTAC	-3
0	24	23	6	1	8453371	TCT	TT	-1
0	36	33	10	1	8455764	TAAAAAAATCT	TAAAAAAAATCT	1
0	20	19	7	1	8458832	TAAAAATAAAAGT	TAAAATAAAAGT	-1
0	32	26	11	1	8460495	GCCAT	GCGT	-1
1	19	22	7	1	8460630	CAAAAATC	CAAAATT	-1
0	17	23	8	1	8461377	TCCCCCAAT	TCCCCAAT	-1
1	18	22	10	1	8461707	ATTGT	AA	-3
1	28	23	7	1	8462554	CTTTTTTTATTTTAATTAAC	CTTTTCATTTTAATTAAC	-2
0	24	27	9	1	8463333	CTTGC	CATTTCAGTGTTGC	9
1	31	29	10	1	8466912	GAATT	GCATTT	1
1	29	25	9	1	8468657	CTTTTTTTATTAAG	CTTTTTTATTAAG	-1
1	18	15	7	1	8468906	TAATG	TATAATTG	3
1	19	13	7	1	8468912	ATTTAG	ATTAG	-1
1	25	24	7	1	8472327	CTTTTTTTTGTAA	CTTTTTTTGTAA	-1
1	35	14	11	1	8472753	AACA	AACACA	2
0	33	25	9	1	8479281	CTTTTAAAG	CTTTAAAG	-1
1	15	15	4	1	8480445	GTTTTTTTTATTCTTATG	GTTTTTTTATTCTTATG	-1
1	28	32	10	1	8482233	TGAA	TA	-2
1	16	22	9	1	8482806	GGT	GGTAATTTCAGT	9
1	12	17	7	1	8485760	GTTTTTTTTTTATAAATTTC	GTTTTTTTTTTTTTATAAATTTC	3
0	44	17	8	1	8485951	TAAAAAAAGGT	TAAAAAAGGT	-1
1	23	28	8	1	8489412	AGA	AGGA	1
1	16	27	7	1	8489474	TGGGAC	TGAAC	-1
1	17	26	7	1	8489481	GG	GAA	1
0	21	26	7	1	8489751	AATTTTTTTT	AT	-8
0	20	26	7	1	8489762	TAAACAT	TAAAAAAAAAAACAT	8
1	15	21	9	1	8494245	ATTTTTTTGTGGGA	ATTTTTTGTGGTA	-1
1	20	14	10	1	8496612	GATTAAA	GATTAAATTAAA	5
1	24	22	13	1	8501029	TG	TAA	1
0	29	26	12	1	8501978	ATTTTTATTATTATTC	ATTTATTATTATTC	-2
0	38	26	12	1	8502040	TAATAC	TATAC	-1
0	13	11	4	1	8503979	GAAAAAATTTAAAG	GAAAAAAAATTTAAAG	2
1	19	25	9	1	8505615	CAAAAAACACT	CAAAAACACT	-1
1	27	23	8	1	8507693	TTTTGTTGTTTTTTTTAC	TTATTTTTTTTTTTTTTTAC	2
0	25	19	12	1	8508242	GTAATAATAATAATAATAAATATTATTATTATG	GTAATAATAATAATAAATATTATTATTATG	-3
1	21	22	6	1	8508699	CTTTTTTTTGGA	CTTTTTTGGA	-2
0	20	30	8	1	8509842	AACGTTCC	AC	-6
0	20	31	8	1	8509851	TAC	TGTAAAGCATAAC	10
0	35	24	8	1	8512194	CAAAACT	CAAACT	-1
1	12	18	18	1	8513780	TGTGAATTAAC	TC	-9
1	28	20	7	1	8514272	ATTTTTTTTGCG	ATTTTTTTTTGCG	1
1	14	19	9	1	8514921	CAAACACCT	CAGCACAGACATGTAAACACCT	13
1	36	15	7	1	8520266	ATTTATTTAG	ATTATTTAG	-1
1	34	13	5	1	8520297	ACAGC	AC	-3
0	22	21	9	1	8521232	CAAAGT	CAGT	-2
1	36	20	13	1	8523771	GAAAAAAAATGC	GAAAAAAAAATGC	1
1	37	26	14	1	8523783	AGA	AATGA	2
1	30	26	16	1	8525643	CATTATTATTATTATTATTTTATG	CATTATTATTATTATTATTATTTTATG	3
1	29	15	10	1	8528209	CAAAAAAGT	CAAAAAAAGT	1
0	24	15	11	1	8528226	TTGTCCCTAGTCGCT	TT	-13
1	30	18	17	1	8528597	CCAG	CG	-2
0	10	15	8	1	8531022	GAACAAAT	GAAAGACATCTTTCAAAAACAAAT	16
0	8	1	3	1	8532754	CCCCCCCCCCCCCCCCCAAAAAAAAG	CTTTAGATAGGCCTGTGCCCCAAAAAAA	2
0	26	10	3	1	8532875	AAAATCTA	AA	-6
1	23	15	5	1	8534297	CTTTGTGTTA	CTGTGTTA	-2
1	21	36	10	1	8539141	ACA	AGCA	1
1	17	19	6	1	8541498	CAAATATTT	CATAAATATTT	2
1	23	26	8	1	8541538	CTTTTTTTCCTG	CTTTTTTCCTG	-1
1	30	18	7	1	8542285	AAAAACAAACAAACAAACAT	AAAAGAAACAT	-9
1	36	23	10	1	8542663	GTATATAAG	GTATAAG	-2
1	17	13	4	1	8542974	AAATAATAATTATTG	AAACAATAATAATTATTG	3
1	18	23	21	1	8543878	ATTTTTAATTG	ATTTAATTG	-2
1	26	18	5	1	8544801	TGAAG	TG	-3
0	26	29	10	1	8554411	ATTTTTTTACA	ATTTTTTTTACA	1
0	25	31	9	1	8554507	TAAAAAAAAATGAC	TAAAAAAAATGAC	-1
1	28	25	8	1	8563531	CAAAATAC	CAAAAATAC	1
1	21	19	8	1	8564321	AGC	AAAGTTTGTGC	8
1	21	18	9	1	8564324	ATTTTTCA	ATTTTCA	-1
0	11	18	8	1	8566558	TGT	TGATGGT	4
1	30	25	15	1	8567127	CTAG	CTATAG	2
1	29	21	11	1	8568135	TAGAA	TA	-3
0	4	14	7	1	8572868	CTTAAGT	CT	-5
1	13	26	13	1	8574196	CTTTTTTTTCCTCCA	CGTTTTTTTCCCTCCA	1
0	20	14	23	1	8574455	TGGGTGTGTC	TGGTGTGTC	-1
0	26	15	31	1	8575098	AGGGGAT	AGGGGGAT	1
1	7	22	15	1	8575236	ATTTTTTTTCATA	ATTTTTTCATA	-2
1	24	26	24	1	8577020	CTTTTTTTTGCTG	CTTTTTTTGCTG	-1
0	13	26	10	1	8587042	GTTGC	GTGC	-1
1	16	20	21	1	8587196	ATTTGA	ATTTGTGTTTGA	6
1	7	19	18	1	8587579	CTTTTGTA	CTTTGTA	-1
0	4	17	7	1	8587781	CCTTTG	CG	-4
1	13	16	11	1	8587967	CTTTTTCTG	CTTTCTT	-2
0	5	5	20	1	8588148	GTTTTTTTTTTTTTATGTTTTTACTAC	GTTTTTTTTTTTATGTTTTTACTAC	-2
1	3	2	7	1	8588308	TGTGTGTGTGTGTGTGTGTGTGTGTGTGTGCG	TG	-30
0	18	25	8	1	8599749	AATTATTTAATTTATTTATTT	AT	-19
0	18	24	8	1	8599771	TTTAATAAAT	TT	-8
0	25	37	10	1	8604908	AGA	AA	-1
1	25	28	14	1	8611935	CAAAAAAACATC	CAAAAAAAACATC	1
1	11	23	6	1	8614823	ATACA	ATACTACA	3
0	23	16	5	1	8615983	TTC	TTTGTC	3
0	35	25	7	1	8618351	TAT	TG	-1
1	13	35	10	1	8635933	TTCAA	TA	-3
1	17	22	6	1	8636081	GACA	GA	-2
1	22	30	9	1	8645098	TAT	TAAA	1
1	27	28	8	1	8645133	ATA	AA	-1
0	19	20	5	1	8645709	ATTTTTTTTTAGC	AGTTTTTTTTTATAGC	3
0	30	24	15	1	8646851	GTA	GA	-1
1	21	25	17	1	8648450	ATTTTATG	ATTTTTACG	1
1	16	20	10	1	8648490	TAAATG	TAATG	-1
1	24	20	7	1	8650644	AAC	AAGAC	2
1	24	20	9	1	8650699	AAAATAG	AGAAATAG	1
0	45	27	15	1	8652071	CAAGAAAC	CAAC	-4
1	13	23	13	1	8653832	GCAC	GC	-2
0	23	19	8	1	8653911	GAATG	GAAGGCTTTTTAAATG	11
0	23	27	8	1	8653991	GAAAAAAAAATACTAG	GAAAAAAAAAATACTAG	1
1	35	17	10	1	8655971	GTTTTTTTAATTTGC	GTTTTCTAATTTGC	-1
0	32	16	9	1	8656698	TATACA	TA	-4
0	34	18	11	1	8656708	ATTTTTTGTCA	ATTTTTTTGTCA	1
1	24	24	13	1	8657376	AGT	AT	-1
1	19	20	10	1	8658620	CTA	CTCCATTA	5
1	18	18	8	1	8658636	GAAAAAAATAAACG	GAAAAAATAAACG	-1
1	24	16	10	1	8658660	ACT	AT	-1
0	27	18	5	1	8658724	TTAA	TTATAA	2
0	15	1	6	1	8660391	GTTTTTTTTTTTTTTTTTTTTTGTGTCTTGAGTGA	GTTTTTTTTTTTGTGTGTCTTGAGTGA	-8
1	26	24	7	1	8661997	ACT	AA	-1
1	29	20	7	1	8662105	ATTTTTGTA	ATTTTTTGTA	1
0	25	13	11	1	8662182	ATTGG	ATTTGG	1
1	25	23	8	1	8668485	CTTTTATG	CTTTTTATG	1
1	25	13	7	1	8669402	TTACAGT	TT	-5
1	24	25	12	1	8669757	AGA	AGTGA	2
1	13	14	5	1	8671431	GCTTTC	GCTTTCTTTC	4
1	19	23	9	1	8673389	AAAGC	AGAAGC	1
1	30	24	9	1	8674677	CATTTCAATCATTTAATTCAA	CA	-19
1	32	20	9	1	8675935	TGT	TT	-1
1	29	13	5	1	8676484	ATTTTTTTAAG	ATTTTTTAAG	-1
1	11	8	5	1	8677254	TTTCA	TATTCA	1
1	32	16	6	1	8679126	CTTTTTAAAAA	CATTTTTTTTAAA	2
0	21	21	10	1	8680014	CTGT	CT	-2
0	28	34	12	1	8681430	GGATAG	GG	-4
0	34	32	9	1	8684711	TCT	TCAAACT	4
0	26	29	8	1	8686602	ACGATACC	AC	-6
0	31	17	13	1	8687900	CTA	CTTT	1
0	9	12	10	1	8694183	CGGCTGTGTG	CG	-8
1	24	21	10	1	8699296	AACA	AACACA	2
0	27	17	7	1	8701769	AAAAAATG	AACAAAAATG	2
1	24	18	7	1	8702788	TTGT	TTGTGT	2
0	20	25	8	1	8705209	GGAGAGAGAGAGAGAAAGT	GGAGAGAGAGAGAAAGT	-2
1	28	17	5	1	8705422	CTATTATTATTATTATTTTAC	CTATTATTATTTTAC	-6
1	19	25	15	1	8706591	ATTTTTTATTTTGTGTG	ATTTATTTTGTGTG	-3
1	20	17	6	1	8707385	CTTTTTTTTTCGA	CTTTTTTTCGA	-2
0	16	8	7	1	8707425	CAAAAAAAAAAAAAGCTAG	CAAAAAAAAAAGCTAG	-3
0	32	25	7	1	8709335	AGTT	AGTGTT	2
0	8	2	3	1	8711321	AACACACACACACACACACACACACACACACACAACAG	AACACACACACACACACACAACGG	-14
0	8	6	4	1	8711601	TACACACACACACACACAT	TACACACACACACACACACAT	2
0	34	26	11	1	8715265	CAAAAAAATATC	CAAAAAATATC	-1
0	24	12	6	1	8717639	TAAAAAAAAAAAGCAGAT	TAAAAAAAAAAGCAGAT	-1
1	15	19	14	1	8724679	CTAGAGAAA	CA	-7
1	15	19	14	1	8724689	ACTGA	AA	-3
1	19	20	12	1	8724725	CAAAGAAAATT	CAAAAGAAAATT	1
0	32	16	11	1	8725902	AGATATGA	AA	-6
0	20	19	8	1	8728468	CCAA	CCACAG	2
0	27	21	11	1	8732748	ATTTTTTTACA	ATTTTTTACA	-1
0	11	9	5	1	8735620	CAACAG	CAAACAG	1
0	29	22	10	1	8737349	ATTTTTCTTGA	ATTTTCTTGA	-1
0	17	1	34	1	8738216	TAG	TGTGATAAG	6
0	34	23	6	1	8738537	CCCAG	CACCAG	1
1	15	23	9	1	8740795	TCA	TT	-1
0	26	23	13	1	8753032	TAAATTT	TAATTT	-1
1	12	1	3	1	8753796	TTAAGA	TA	-4
0	12	1	3	1	8753802	TGTTGGCTCA	TA	-8
1	23	24	9	1	8754064	TAG	TAATACTCAC	7
1	32	28	9	1	8754092	CTTTGA	CTTTTGA	1
0	28	24	9	1	8754173	TGAT	TT	-2
0	24	16	10	1	8755089	TACCCCA	TA	-5
0	25	1	31	1	8758674	ACC	AA	-1
0	23	25	13	1	8760198	GTTTAAG	GTTTTAAG	1
0	24	22	8	1	8760645	AGGGGTC	AGGGGGTC	1
0	27	19	7	1	8764767	TCT	TT	-1
0	23	1	30	1	8765647	GAAAAAAAAGGAAACT	GAAAAAAAAAGGAAACT	1
1	11	2	11	1	8769789	CATA	CG	-2
0	18	25	9	1	8771064	AGGGGAAAA	AGGGGGAAAA	1
1	18	28	9	1	8771076	TAATAAATG	TAAATAAATT	1
0	19	21	7	1	8773767	TTTTTTTGTTTTTTTTTCAG	TTTTTTTTTTCAG	-7
0	31	18	8	1	8773851	ATTTTTTATCC	ATTTTTATCC	-1
0	34	22	9	1	8774045	TCA	TA	-1
1	38	25	13	1	8775873	TAAAAAAAAATCC	TAAAAAAATCC	-2
1	28	3	4	1	8777014	CATAGATAGATAGATAGATAGATAGATAGA	CATAGATAGATAGATAGATAGA	-8
0	23	25	9	1	8778832	CTA	CG	-1
0	23	1	19	1	8785030	ATA	AA	-1
0	23	1	19	1	8785033	TAT	TAAAAAA	4
1	32	3	26	1	8785066	TAAAAAAACATT	TAAAAAACATT	-1
0	28	3	39	1	8785640	CATA	CA	-2
0	26	3	27	1	8785738	GAAA	GG	-2
0	4	2	10	1	8786249	GTTTTTTTTTTTTTTTGATCA	GTTTTTTTTTTTTTTTTTGATCA	2
0	21	26	8	1	8789259	CTTTTTAAAG	CTTTTAAAG	-1
0	10	1	4	1	8790032	TTGTGTGTGTGTGTGTGTGTGTGTGTC	TTGTGTGTGGGTGTGTGTGTGTC	-4
1	20	3	4	1	8790082	CTGTGTGTGTGTGTGTGTC	CTGTGTGTGTGTGTGTGTGTC	2
0	26	2	22	1	8790262	ATGT	ATGTGT	2
1	14	18	6	1	8792252	GTTTTTTTGCA	GTTTTTTGCA	-1
1	27	30	10	1	8794199	CAG	CAAAAAACACCAAG	11
0	31	28	9	1	8800350	CCT	CGCT	1
0	22	24	8	1	8804498	AATA	AA	-2
1	20	1	13	1	8807029	GTTTTTTTTTCTTAAA	GTTTTTTTTTTCTTAAA	1
0	21	24	11	1	8807808	GTTTTTATTAAAAC	GTTTTATTAAAAC	-1
0	34	1	8	1	8812326	CAAAAGC	CAAAAATC	1
0	25	21	6	1	8815081	CGGGGAT	CGGGAT	-1
0	21	6	6	1	8819128	GGC	GGGTATTTTGAGC	10
0	36	22	10	1	8819765	CAC	CAAG	1
0	21	1	18	1	8820457	CTTTTTTTTTTTTGGTAGG	CTTTTTTTTTTTGGTAGG	-1
0	14	11	6	1	8823175	AATA	AA	-2
0	19	7	3	1	8823285	CAAAAAAAAATAAAAGTG	CAAAAAATAAAAGTG	-3
0	20	17	5	1	8829695	TGGGGGGGATGT	TGGGGGGATGT	-1
0	24	26	11	1	8829963	ATTTTTTTCTTTTTTGCTTCTTGG	ATTTTTTTTCTTTTTTGCTTCTTGG	1
1	32	21	7	1	8830510	ATTTTTTTTGGTGTC	ATTTTTTTGGTGTC	-1
1	33	26	11	1	8834929	ATTTAAC	ATTTTAAC	1
1	22	21	9	1	8839064	CACATTAAGCTTTTACCGGA	CA	-18
0	24	1	16	1	8840650	ATTTTTTTTTTTTTTACGTTA	ATTTTTTTTTTTTTACGTTA	-1
0	29	25	7	1	8843332	ATTTTTTTTTACA	ATTTTTTTTACA	-1
0	26	1	5	1	8844342	CTTTTTTTTTTCTTTTTTTTTGGTGGGGC	CTTTTTTTTTCTTTTTTTTTGGTGGGGC	-1
1	13	26	9	1	8849770	TTAT	TT	-2
0	21	28	10	1	8851383	GC	GATA	2
1	31	24	13	1	8853009	ATT	AA	-1
0	43	26	9	1	8855413	GTTTCA	GTTTTTTTTCA	5
1	32	35	12	1	8858590	CTG	CG	-1
1	21	25	8	1	8866122	TCCCTCA	TCCCCTCA	1
0	24	10	5	1	8868796	CTAA	CA	-2
1	21	15	7	1	8872629	CAG	CAAG	1
0	13	1	19	1	8875789	TAAAAAAAAACTC	TAAAAAAAACTC	-1
1	18	17	5	1	8877846	GCT	GAACT	2
0	26	20	6	1	8880027	CGC	CAAAGC	3
1	17	2	13	1	8885295	ACT	ATCT	1
1	24	21	6	1	8885368	ATTAA	ATAA	-1
0	18	17	7	1	8887102	CAT	CAAT	1
0	18	24	7	1	8905600	ATTTTTTAG	ATTTTTAG	-1
0	23	1	35	1	8909254	GTTAA	GTTCACATTAA	6
0	39	20	17	1	8924767	CAAAAAAAAAATTTATTTTAG	CAAAAAAAAATTTATTTTAG	-1
0	19	23	12	1	8925797	ATTTTTTTTACA	ATTTTTTTACA	-1
0	21	25	8	1	8925929	TGGGTA	TGGCA	-1
0	29	33	13	1	8927172	CTGT	CT	-2
1	23	19	6	1	8928939	CACATTGTTA	CA	-8
0	27	25	7	1	8934911	AATTAAAATA	AA	-8
1	17	24	13	1	8936687	GTTCC	GTCC	-1
1	19	23	10	1	8941087	ATC	AC	-1
1	28	17	5	1	8943318	GTAG	GTATAG	2
0	53	28	10	1	8946332	AGA	AA	-1
0	25	22	7	1	8948058	AGCGATCACTTGCTGTGAGGC	AC	-19
1	24	1	26	1	8948607	TCAGTCAC	TCAGTCACAGTCAC	6
1	21	10	4	1	8948892	GTTTTTTTTTTAATAAAAG	GTTTTTTTTTTTAATAAAAG	1
0	29	31	9	1	8949814	GTTTCA	GTTCA	-1
1	22	17	8	1	8950743	ACGTTCTCAGT	AT	-9
0	22	29	8	1	8951323	ACTTTTTTG	ACTTTTTTCTTTTTTG	7
0	15	29	10	1	8951393	CATA	CA	-2
0	13	23	8	1	8951402	CTA	CTACTGTA	5
0	25	23	8	1	8951438	GTTTTTATG	GTTTTTTATG	1
0	22	19	9	1	8951463	ATTTTTTTCCCTTTTTG	ATTTTTCCCCTTTTTG	-1
1	19	10	7	1	8951798	TAAAAAAAAAAAAAAACTCCT	TAAGACAAAATTAACTCTT	-2
0	19	22	7	1	8952206	AATAAATATTAAAAATATA	AA	-17
1	19	22	7	1	8952232	ATTATAACA	AA	-7
1	47	27	13	1	8954246	TAATT	TTA	-2
1	24	20	8	1	8954647	GA	GCTTTCTAAGTC	10
0	28	25	13	1	8955357	ATTAA	ATAA	-1
0	31	22	10	1	8959274	CAAGT	CGT	-2
0	35	25	7	1	8964351	AATACA	AA	-4
1	49	27	7	1	8967189	TCA	TA	-1
1	21	28	8	1	8968465	TAAAAAAAAACTG	TAAAAAAAACTG	-1
0	34	18	8	1	8974582	TAAAAAATTC	TAAAAAAATTC	1
0	26	1	34	1	8976986	TTGT	TT	-2
1	22	19	10	1	8982436	ATTATTAAA	ATAATAAA	-1
0	29	16	7	1	8990300	CTG	CGTTG	2
0	27	21	8	1	8997667	GAAAGT	GAAAAGT	1
1	31	26	9	1	9001382	ATTTTAAAA	ATTTTTAAAA	1
1	21	14	7	1	9002295	ATTTTTTTTGTGA	ATTTTTTTGTGA	-1
0	35	19	7	1	9005970	CTTTTTTCTTTAA	CTTTTTCTTTAA	-1
0	19	20	8	1	9009922	TC	TAA	1
0	24	16	7	1	9010500	CAAAATG	CAAAAATG	1
1	27	19	7	1	9011657	CTTTTAC	CTTTAC	-1
0	10	11	4	1	9012457	CAACAAAAAAGAACT	CAAAAAAAAAAGAACT	1
0	26	1	23	1	9014541	ATTTTTTTATAC	ATTTTTTTTTATAC	2
1	25	1	27	1	9015542	TTTAA	TAAATTATTAA	6
0	26	2	32	1	9015589	ATA	AA	-1
0	24	22	7	1	9017355	TGA	TA	-1
0	23	27	9	1	9020209	CTA	CTTA	1
1	31	24	15	1	9023209	TTTTTAATTTTC	TTTATC	-6
1	23	17	10	1	9039245	GGGTC	GCGGTC	1
0	3	3	4	1	9041513	ACT	ACTCTGTCT	6
0	16	28	9	1	9043052	TGA	TA	-1
0	37	3	31	1	9047834	GTTTTTTTTTTTAACTC	GTTTTTTTTTTAACTC	-1
0	7	1	10	1	9049097	GG	GAT	1
1	27	2	23	1	9049382	AAAAACCAT	AAT	-6
0	33	19	5	1	9058700	CCAGTAAC	CC	-6
1	27	23	7	1	9059343	ATTTCCG	ATTTTTCG	1
1	13	4	14	1	9061545	GAAAAAAAAATCG	GAAAAAAAAAAATCG	2
1	20	24	14	1	9064665	TGGAGGAAC	TAGGAGGAAC	1
1	29	23	10	1	9065495	GATA	GA	-2
1	26	19	5	1	9068916	GAATT	GAAATT	1
0	18	1	8	1	9073802	CGGTTG	CA	-4
1	45	28	9	1	9081760	TAT	TT	-1
0	16	21	6	1	9083126	AGA	AA	-1
1	41	26	11	1	9089013	CAAAAAAAGAAATC	CAAAAAAGAAATC	-1
1	29	21	8	1	9089110	GTTTTGTTTTTTTGTAA	GTTTTTTGTAA	-6
1	34	13	7	1	9090795	GAAAAAAATATTAATC	GAAAAAATATTAATC	-1
0	37	27	7	1	9097939	TAAAAAAGC	TAAAAAGC	-1
1	19	13	8	1	9099804	TAGCTGACA	TA	-7
1	21	23	8	1	9100669	GTG	GG	-1
1	25	25	12	1	9102326	AACACACAT	AACACAT	-2
0	26	1	26	1	9104389	ATTTT	AACA	-1
1	17	25	11	1	9105179	ATTTTTTTCTTCTATTG	ATTTTTTTTTTTTCTTCTATTG	5
0	24	27	11	1	9106663	ACCTT	ACCCTT	1
0	33	27	14	1	9106708	GAAAAAAAGAGAC	GAAAAAAGAGAC	-1
1	40	32	16	1	9116049	TAAAATAC	TAAATAC	-1
1	26	15	9	1	9117500	GAAAAAAATAATAATTG	GAAAAAAAATAATAATTG	1
0	21	9	4	1	9124096	CTTTTTTGA	CTTTTTTTGA	1
1	22	23	13	1	9128852	ATTTTTTTTCTAC	ATTTTTTTCTAC	-1
0	31	27	9	1	9129268	AATA	AA	-2
1	27	30	10	1	9133656	TAT	TTTAAAT	4
0	25	17	5	1	9144631	TTGCCAAGAGG	TG	-9
0	25	20	8	1	9144758	CAAATTG	CAAAAATA	1
0	18	1	4	1	9148106	TAC	TACTGCAC	5
0	22	3	7	1	9148132	CTTAG	CTAG	-1
1	19	19	8	1	9153239	CAT	CTTTCCGTTTAAT	10
0	26	22	10	1	9154358	TAGTAAGTAA	TAGTAA	-4
0	28	14	4	1	9154839	CTTTTATTTTTTTTATAAATTAG	CTTTAATTTTTTTATAAATTAG	-1
1	24	30	13	1	9155656	TCA	TTATTCATACA	8
1	23	23	11	1	9155887	GTTAA	GAA	-2
1	30	29	11	1	9156129	CTTATTAC	CATTAC	-2
1	19	24	8	1	9156148	TTTTTTTTTAAG	TATTTTTTTTATTTTATTTTTTTAAAG	15
0	21	20	10	1	9157490	TTTATTTTATTTTATTTTTTTTTTTACACTGT	TTTTTATTTTAT	-20
1	19	21	10	1	9158193	TTTATTTTTTTTTATTAGG	TTTTTTTTTTATTAGG	-3
1	21	15	7	1	9160411	CTTTTTTTTTATTTTAAGC	CTTTTTTTTATTTTAAGC	-1
0	20	17	8	1	9160589	GTTTATTTTGG	GTTTTTTTTTGG	1
0	41	19	6	1	9160657	ACTTTG	ACTTTCTTTG	4
1	27	24	11	1	9162218	ATTTTTTTTCTCCA	ATTTTTTCTCCA	-2
0	25	26	10	1	9163943	TACCA	TA	-3
0	16	24	9	1	9170789	ATTTTTTTCCTTA	ATGTTGACCTTA	-1
0	33	22	7	1	9175650	TAATT	TATT	-1
1	26	28	7	1	9179148	ATTTAAA	ATTAAA	-1
0	28	27	8	1	9179673	ACTAACC	AC	-5
0	39	29	10	1	9180695	GGT	GCGT	1
0	17	18	7	1	9185706	TTTAC	TTTAACTTAC	5
0	7	2	7	1	9188791	GCCTCCTCCTTCA	GCTTTCC	-6
0	33	9	7	1	9193340	ACA	ACCA	1
0	31	14	6	1	9193357	CAAAAAACT	CAAAAAAACT	1
1	28	27	8	1	9193922	GTTTTTTAC	GTTTTTTTAC	1
1	38	26	7	1	9198586	ACCCCCAG	ACCCCAG	-1
1	30	34	9	1	9198666	CTAT	CT	-2
0	14	6	7	1	9202303	TCA	TTTACA	3
0	23	12	6	1	9209777	TGAGAGAGAT	TGAGAGAT	-2
0	39	2	45	1	9212165	ATA	AA	-1
0	25	1	38	1	9213099	ATG	ATTTG	2
1	35	34	13	1	9213442	ATA	AA	-1
0	9	6	4	1	9215799	CCTCACAGCAAGAAGGTCACTGGT	CT	-22
1	10	10	4	1	9215853	TGT	TT	-1
1	25	1	29	1	9218385	GTCT	GTCTCT	2
1	26	26	7	1	9218995	ATA	AA	-1
1	28	21	10	1	9220203	GTTTTTAC	GTTTTTTAC	1
0	18	21	9	1	9220986	TTGTGTGTGTGTGTTGTTGC	TTGTGTGTGTGTGTGTGTTGTTGC	4
0	21	23	12	1	9223002	GAAAAAAATCT	GAAAAAATCT	-1
1	31	27	7	1	9224055	ATCT	AT	-2
1	21	29	9	1	9225243	AACTT	AACTACTT	3
1	26	29	12	1	9225293	ATTTAATC	ATTTTAATC	1
0	31	1	27	1	9229612	TGAG	TGAGAG	2
1	18	27	7	1	9230903	CTG	CTTTTG	3
0	22	1	35	1	9233939	AG	AATA	2
0	12	17	6	1	9236416	CAC	CACAAACAAAC	8
0	29	1	25	1	9237957	TAAAAAAAAAATGTG	TAAAAAAAAATGTG	-1
0	24	2	31	1	9241460	AATA	AA	-2
1	33	27	8	1	9244868	AATTATTG	AATTG	-3
0	34	29	12	1	9245275	ATTGTC	AGTC	-2
0	25	18	5	1	9249633	GTTTTTAC	GTTTTAC	-1
0	25	1	19	1	9257361	TAAAGAGAC	TAGAGAC	-2
0	34	1	49	1	9263375	TGAG	TGAGAG	2
1	25	15	7	1	9263984	TAAAAACAG	TAAAAAACAG	1
0	25	32	10	1	9264122	CAG	CAAG	1
1	15	20	7	1	9265308	AAT	ATAT	1
1	20	23	7	1	9265341	ATA	ATAGGAAATTA	8
0	32	1	34	1	9266661	GAATT	GACT	-1
1	38	20	8	1	9269787	AG	ATT	1
0	35	12	8	1	9271993	TCAG	TG	-2
0	23	1	25	1	9275924	TACA	TACACA	2
1	27	1	34	1	9277477	CATA	CA	-2
0	21	27	7	1	9279834	ATTTTTTCCA	ATTTTTTTCCA	1
0	29	32	11	1	9280395	ATTCA	ATTATTTCA	4
0	23	33	11	1	9284760	TAATAGTAA	TA	-7
0	28	26	10	1	9289126	CTTAG	CTTTTAG	2
0	38	31	11	1	9289273	CTTATTTG	CTTTATTTG	1
1	32	29	9	1	9289351	TAAAAACT	TAAAAAAAACT	3
0	17	16	5	1	9294341	GTTTTTTTTCTGTTA	GTTTTTTTTTCTGTTA	1
1	32	27	10	1	9296396	ACTCA	ACTCCTCA	3
1	33	26	9	1	9296630	CAAAAATAAATC	CAAAATAAATC	-1
1	16	14	4	1	9298418	AAGGGG	AG	-4
0	30	24	10	1	9299151	TAAAATG	TAAAAATG	1
0	28	22	7	1	9299200	TATCA	TA	-3
1	27	23	9	1	9303599	GTTTTTTTTGTTGTTGTTTTTTTTGTGCA	GTTTTTTTGTTGTTGTTTTTTTTGTGCA	-1
0	24	29	12	1	9304884	CAACAAAT	CACCAAT	-1
0	10	20	8	1	9304971	TTTAAG	TG	-4
0	24	12	5	1	9305594	TAAAAAAAATCC	TAAAAAAATCC	-1
0	20	16	7	1	9306284	CTTTTTTTTTTAATTTCTTG	CTTTTTTTTTTTTAATTTCTTG	2
1	36	21	11	1	9308550	ATGTGTTCT	AT	-7
0	17	6	4	1	9309024	TCACACACACACACACACACACAAACACG	TCACACACACACACACACACAAACACT	-2
1	19	17	7	1	9309239	GAAAAAAAGGC	GACAGAAAAAAAAGGC	5
1	26	26	8	1	9311743	GAAAAAAAACTG	GAAAAAAACTG	-1
0	24	10	8	1	9318167	GAAAAAAAAAAAAAACACTAATTC	GAAAAAAAAAAACACTAATTC	-3
0	30	21	8	1	9319615	TCT	TTTTTTGGCACACT	11
0	13	26	7	1	9321108	TAG	TAATGTTAATGTTAATTTTAAG	19
0	28	17	10	1	9321179	TAAAAACAACT	TAAAAAAACAACT	2
1	24	22	6	1	9321614	TG	TAA	1
1	30	17	8	1	9323752	TCTGCCTGCT	TCTGCT	-4
1	24	28	12	1	9324198	AGGGGGAAAAAAAATC	AGGGGAAAAATTTTTTTAAATC	6
1	28	22	10	1	9324256	TAAAAAAAAATAATCC	TAAAAAATAATCC	-3
0	13	20	9	1	9331055	TTC	TTATATC	4
0	19	24	8	1	9332877	TAAGT	TAGT	-1
1	31	29	9	1	9335461	CATACAA	CA	-5
0	21	26	8	1	9338067	AGA	AA	-1
0	20	27	8	1	9338072	ATTTAATC	AAATC	-3
0	19	18	7	1	9338937	AC	AACT	2
0	20	15	7	1	9341561	CTTTTTTTTTTTTTAAAAAAAC	CTTTTTTTTTTAAAAAAAC	-3
0	24	13	8	1	9342096	CAAGG	CAGG	-1
0	46	37	12	1	9342868	TCCACT	TCT	-3
0	23	22	7	1	9344202	CAAAAGAC	CAAAAAAAC	1
0	20	17	12	1	9344908	GTTTTAAAG	GTTTAAAG	-1
0	19	16	11	1	9344918	CAAAATG	CAAAAATG	1
0	11	10	3	1	9347350	GTTTAC	GTTGTTCTTTTAC	7
1	22	20	8	1	9350914	AGC	AGGC	1
1	32	32	9	1	9352952	GTC	GTATTTGATTC	8
0	15	13	7	1	9355281	TTCTCTCTCTCTCTCTCTG	TTCTCTCTCTCTCTG	-4
1	22	22	6	1	9357076	CC	CGT	1
0	24	21	7	1	9357391	TAAAAAAAAAAGTGT	TAAAAAAAAAGTGT	-1
0	17	23	8	1	9358318	GAAAAAAATGAAT	GAAAAAAAATGAAT	1
1	21	24	14	1	9358960	TT	TAACAAC	5
0	30	18	5	1	9359984	TAAAACAT	TAAACAT	-1
0	30	30	14	1	9360705	CAC	CAAC	1
0	18	25	13	1	9360781	AATC	AT	-2
0	27	36	10	1	9361727	TCA	TCCGCA	3
0	27	35	10	1	9361733	ACC	AA	-1
1	27	22	8	1	9361796	GGAGTTG	GG	-5
1	34	22	9	1	9361822	TAAAAACT	TAAAACT	-1
0	21	22	11	1	9364516	CTGCTAT	CT	-5
1	36	30	9	1	9365295	AAT	ATTTTAT	4
1	21	17	10	1	9372239	TAGATCTAGATAG	TG	-11
0	15	18	6	1	9372705	AGTGTGTGTTTTC	AGTGTGTGTGTTTTC	2
0	21	12	5	1	9374280	TCA	TTCAAAAAGCAAACA	12
1	18	17	6	1	9377782	ATTTCA	ATATACAGTTTCA	7
0	23	18	5	1	9377829	TAAGAT	TAAAGAT	1
0	29	27	10	1	9378399	ATTTTAAC	ATTTTTTAAC	2
0	29	27	11	1	9378423	ATG	ATTG	1
1	17	17	14	1	9378594	GAG	GAAG	1
1	16	16	11	1	9378601	CAAAAAAACAAGT	CAAAAAACAAGT	-1
0	19	19	8	1	9382490	CAGA	CA	-2
0	20	12	12	1	9384086	CTTTTTTTTTTTTTTTTAAAGAG	CTTTTTTTTTAAAGAG	-7
0	24	22	7	1	9384185	TAT	TAAT	1
0	26	27	10	1	9387535	GAATG	GGATAAATG	4
0	19	22	10	1	9387560	TAACAAAAG	TAAAGG	-3
1	28	26	8	1	9389866	ATTCTA	ATA	-3
0	31	6	11	1	9390007	CTTTTTTTTTTTCAAG	CTTTTTTTTTTCAAG	-1
0	16	13	9	1	9390790	GAAAAAAAAAATTAAATAAAATGTAAAAAAAAAATAAAATAAAAAAATCAAGAG	GAAAAAAAAATTAAATAAAATGTAAAAAAAAAATAAAATAAAAAAATCAAGAG	-1
1	40	34	12	1	9391507	TAG	TG	-1
0	33	39	11	1	9391621	CTAATAT	CT	-5
1	24	24	9	1	9391871	TAAATAAAC	TTAAAATAAAC	2
1	33	35	15	1	9393303	GTACCT	GT	-4
1	22	23	7	1	9393809	GAAAAAAAAACTG	GAAAAAAAAAACTG	1
0	18	17	6	1	9395173	AAGAGAGAGGGAGGC	AAGAGAGAGAGAGGGAGGC	4
0	23	27	11	1	9395773	ATTTTTTTACA	ATTTTTTTTTACA	2
1	23	25	7	1	9395941	TAT	TT	-1
1	25	24	7	1	9396920	AGGGGGGGGCTA	AGGGGGGGCTA	-1
0	24	21	6	1	9397660	GAG	GAAAAAAAAAAAG	10
1	17	18	6	1	9398094	TATGATGA	TATGA	-3
0	28	26	7	1	9400199	CAT	CCTAT	2
1	23	13	8	1	9401790	CGT	CCTGT	2
0	15	14	9	1	9403527	TAAAA	TC	-3
1	38	21	7	1	9404027	TAAAAAAAACTAG	TAAAAAAACTTG	-1
0	29	23	10	1	9405232	GAAAAATTTATAAAATATTTG	GAAAATGTTTTAAATATTTG	-1
0	25	31	10	1	9407190	CTGT	CTGTGT	2
0	33	30	14	1	9411302	CTGTT	CT	-3
1	28	33	9	1	9411356	ATA	ATCTA	2
0	29	7	4	1	9412529	CATAACACTGA	CA	-9
1	31	16	6	1	9412612	TAAAAAAAAAGATTT	TAAAAAAAGATTT	-2
1	23	20	9	1	9412994	TAAAAAAAGCAT	TAAAAAAGCAT	-1
0	42	24	8	1	9414585	TAG	TAAG	1
0	25	19	14	1	9415198	ATT	AA	-1
0	24	23	9	1	9417940	TAAAAAAAAAGGAAAAACAGAACAAAT	TAAAAAATAGGAAAAACAGAACAAAT	-1
1	20	14	12	1	9419975	AAG	AATTTAGAA	6
1	18	17	8	1	9423201	TAT	TAGCAT	3
0	18	17	7	1	9424369	AAAAAAAATTC	AAAAAATAAAAAAATTC	6
1	25	29	9	1	9424804	TTTTTCTTTTCG	TTCATTTTCTTTTCG	3
0	30	7	9	1	9434516	TAAAAAAAAAAAAAAAAAAAGGAAAAAAATAAACCTAATG	TAAAAAAAAAGGAAAAAAAAAAACCTAATG	-10
1	19	17	10	1	9436179	GAAAAAAAAAAACTG	GAAAAAAAAAACTG	-1
1	20	22	10	1	9436295	GCATGAC	GC	-5
1	23	25	12	1	9436710	AAAATAAATAAATAAATAAAATAAAAGTT	AAAATAAATAAATAAATAAATAAAATAAAAGTT	4
0	25	17	10	1	9439792	GCCCAATCCCAATCCCAATT	GCCCAATCCCAACT	-6
1	27	21	11	1	9439831	CTTAC	CTTTAC	1
1	28	21	9	1	9440313	GAAAAAAAATTTG	GAAAAAAATTTG	-1
1	28	31	10	1	9441932	ATGA	AG	-2
0	29	29	12	1	9443611	CTTTTTTTTACTG	CTTTTTTTACTG	-1
0	28	22	7	1	9443655	AACATTATA	AA	-7
0	24	28	10	1	9445049	CTTTGGC	CTTGGC	-1
1	36	23	9	1	9446503	TAAAAAACT	TAAAAAAACT	1
1	25	16	5	1	9449918	TTTTAAA	TGTTTAAA	1
0	28	20	9	1	9450659	TTTATTTTTATG	TTATTTTTTTTATG	2
0	19	21	6	1	9459432	ATCTCTCTCTA	ATCTCTCTCTCTA	2
0	26	22	11	1	9460421	CAGGA	CA	-3
0	30	25	12	1	9461144	GAAAAAACCACT	GAAAAACCACT	-1
0	27	28	15	1	9462670	GAAAAAAAAAACTAAAACAAATG	GAAAAAAAAACTAAAACAAATG	-1
1	29	18	7	1	9463699	AGTGTGTGTGGTC	AGTGTGTGGTC	-2
1	43	30	9	1	9464723	AATA	AA	-2
0	31	18	8	1	9465391	AATATATATATTTTTAATTTTG	AATATATATATATTTTTAATTTTG	2
0	20	26	8	1	9470480	CAATC	CAAATC	1
0	25	25	11	1	9470510	CTTTTTTCA	CTTTTTTTCA	1
0	20	22	9	1	9471174	TAAAAAATAGT	TAAAAATAGT	-1
0	21	17	8	1	9474457	AAAAAAAAAACATTG	AAAAAAAACAAACAAAAAAAAACATTG	12
0	26	21	8	1	9474503	ATTGTTA	ATTA	-3
1	38	27	9	1	9475124	ATTTTTAC	ATTTTTTAC	1
1	19	14	11	1	9475919	CAAAAAAAAAAAAAAAAAGTCTC	CAAAAAAAAAAAAGTCTC	-5
1	30	25	13	1	9476530	CAATC	CATC	-1
0	23	19	9	1	9477258	ATTCTCA	ACTCA	-2
0	29	25	12	1	9477435	ATTTTTTTTATGA	ATTTTTTTATGA	-1
1	40	30	8	1	9482894	TCAC	TC	-2
0	23	33	10	1	9483483	TAAAAAAGAAGAT	TAAAAAGAAGAT	-1
1	14	27	8	1	9483977	CAAAGT	CAAAGACAAAAGT	7
1	35	27	7	1	9486726	CTTAC	CC	-3
0	35	23	14	1	9488786	AGA	AA	-1
1	15	28	13	1	9492549	TGAAAT	TGAAAGAAAT	4
1	23	6	35	1	9494274	AAAAGC	AAAAGCATCTAAAGC	9
0	26	25	9	1	9497984	CATG	CG	-2
1	25	32	11	1	9501468	ATTTTTTTTCAA	ATTTTTTCAA	-2
0	29	12	12	1	9502032	CAAAAAAATCT	CAAAAAAAAATCT	2
1	21	23	8	1	9506379	TAAAAAAAAAGAAAAATCAC	TAAAAAAAAAAGAAAAATCAC	1
0	26	4	6	1	9507515	TGCC	TAA	-1
0	24	19	8	1	9512546	TAAAAAAATCT	TAAAAAATCT	-1
1	32	17	14	1	9513513	CAT	CAAT	1
1	33	27	10	1	9514682	ACTGC	AC	-3
0	48	18	7	1	9515721	TAAAAAAAACTC	TAAAAAAACTC	-1
1	38	24	16	1	9522229	CTC	CTTTC	2
1	10	25	8	1	9524006	CCCTCAAGTAGCAA	CA	-12
0	27	1	25	1	9525220	TTTTAC	TGTTTAC	1
1	19	15	7	1	9526398	AAAACCAAACCAAACCAACCT	AAAACCAAACCAACCT	-5
1	22	17	6	1	9527920	TCAATTATTTTCC	TC	-11
1	34	22	13	1	9529767	GGCT	GAAAAA	2
0	19	30	9	1	9533186	TAT	TT	-1
0	19	27	9	1	9533192	CTG	CA	-1
0	25	34	10	1	9533224	TAAAAAAAGCAT	TAAAAAAGCAT	-1
1	25	25	10	1	9533604	ACCAA	ACAA	-1
1	6	2	8	1	9545140	CGT	CGTTAGAAAAGT	9
0	25	23	6	1	9545514	CTTTGGA	CTGGA	-2
0	20	16	7	1	9545537	GGGAAC	GC	-4
0	20	14	10	1	9545577	CAT	CAAT	1
0	38	27	8	1	9545879	ACT	AT	-1
0	27	1	26	1	9546698	TTCTCTCTCTCA	TTCTCTCTCTCTCA	2
1	23	26	14	1	9558706	CAT	CAAGTGAT	5
1	33	26	12	1	9561418	TAT	TAAT	1
1	27	30	10	1	9561782	AATA	AA	-2
0	33	1	41	1	9563573	GTTTTTTAAAAC	GTTTTTTTAAAAC	1
0	37	1	33	1	9564270	CCA	CCTGCA	3
1	19	16	6	1	9564640	TCACACACAT	TCACACACACAT	2
1	22	16	9	1	9579410	TAAAAGGGT	TAAAAAGGGT	1
0	24	18	7	1	9579477	TGA	TA	-1
0	21	15	9	1	9579602	ATTTTTTTTTCAG	ATTTTTTTTCAG	-1
1	29	27	8	1	9583615	CTTAA	CTAA	-1
0	18	1	21	1	9586607	TTCT	TT	-2
0	29	24	6	1	9590742	CTTCA	CCA	-2
0	16	17	8	1	9595726	GTACAGTATT	GT	-8
1	33	27	9	1	9597001	CTACAGT	CT	-5
0	30	26	8	1	9610880	AACA	AA	-2
0	22	20	8	1	9611075	GTTTTTTTTCAA	GTTTTTTTTTCAA	1
0	41	1	34	1	9617954	GACA	GACACA	2
0	30	18	5	1	9621496	AGGAGACT	AT	-6
1	29	19	7	1	9622242	TGCTTAAAA	TA	-7
0	32	17	9	1	9622416	TGCGTCACCA	TA	-8
1	23	19	5	1	9623582	TGT	TGGT	1
0	48	33	12	1	9624339	AC	ATTT	2
1	34	24	7	1	9625464	ATTTTTTCA	ATTTTTCA	-1
1	9	6	2	1	9626206	CAC	CTAC	1
1	34	18	5	1	9626298	CTTTTTATAG	CTTTTATAG	-1
0	24	17	6	1	9628129	AAACAAG	AAACAACAAG	3
1	32	1	33	1	9636154	ACTC	ACTCTC	2
0	34	19	8	1	9656105	GTTTCA	GTTCA	-1
0	32	23	9	1	9656116	TAG	TAAGAG	3
0	25	1	36	1	9656556	GCA	GCCA	1
0	31	18	10	1	9660137	TAAAAAAAATGAAATG	TAAAAAAAAATTAAATG	1
0	21	16	6	1	9660808	TTATGCACT	TT	-7
1	36	3	36	1	9677404	CAAAAAAAATTG	CAAAAAAATTG	-1
1	31	26	10	1	9680412	GTTTTATACATA	GTTTTTATACA	-1
0	16	15	9	1	9686146	TAAACACACACAAAAAAG	TAAAACACACACAAAAAAG	1
1	20	24	8	1	9688372	TAA	TC	-1
1	15	23	6	1	9692769	GCA	GCCCAGACA	6
0	28	22	8	1	9694428	CGTGTGTGTGTTTGTTTTGTC	CGTGTGTGTTTGTTTTGTC	-2
0	19	18	8	1	9694919	ATTCC	ATTATAAACTTCC	8
1	25	32	11	1	9695516	ACT	AT	-1
1	23	22	9	1	9697993	GCTGGAAC	GC	-6
1	23	22	9	1	9698005	GGGGCT	GGAGGGCT	2
1	21	26	20	1	9699742	TAAAAAAAATCAT	TAAAAAAATCAT	-1
1	31	31	13	1	9700431	AGA	AA	-1
1	33	18	6	1	9704454	ATTTTTAG	ATTTTTTAG	1
0	26	19	7	1	9704521	TAAAACCCT	TAAACCCT	-1
1	25	17	6	1	9704816	GGAGAGAGAGAGAGAGAAAGG	GGAGAGAGAGAGAGAAAGG	-2
1	23	18	7	1	9712266	GTTT	GG	-2
1	21	19	12	1	9714413	CAAAATTTC	CAAATTTC	-1
1	35	26	14	1	9714821	CAAAAACAT	CAAAAAACAT	1
0	27	29	16	1	9714888	ATTCC	ATCC	-1
0	12	21	8	1	9714940	TTTTAATTTTTATTC	TTTTTTTTTTGTTTTTGTTTTTTTTTTATTC	16
0	29	26	8	1	9714993	ACCCAAA	ACCAAA	-1
1	19	16	6	1	9715466	CTTTTTTTCTCA	CTTTTTTTTCTCA	1
1	24	24	10	1	9716628	ACTATA	AA	-4
0	33	27	12	1	9717054	GTTTTTAATAAAA	GTTTTTTAATAAAA	1
1	32	22	7	1	9717377	TGTGG	TG	-3
0	29	27	11	1	9718210	TGA	TA	-1
0	23	27	9	1	9718239	CAG	CG	-1
1	16	19	7	1	9719293	TCAACCCTAACCCC	TC	-12
0	27	27	8	1	9719393	CTTTTTTTTAATATG	CGTTTTTTTTTTTATATA	3
1	24	17	10	1	9722427	TAAAAAAAAATTG	TAAAAAAAAAATTG	1
1	17	14	8	1	9723421	CACACACACACGGA	CA	-12
0	28	30	11	1	9724075	TAT	TTAAT	2
0	32	19	7	1	9725375	ATTTTTTTTTTACAG	ATTTTTTTTTTTACAG	1
1	36	29	12	1	9725466	GTTGA	GTTTGA	1
1	17	17	7	1	9725559	CAAGTTTAAGAGTCTCTTTA	CA	-18
1	30	23	11	1	9725596	ATTATTTTATTTTGTTTAA	ATTATTTTGTTTAA	-5
1	30	23	7	1	9727236	CAAAAAAAAAAGCAT	CAAAAAAAAAGCAT	-1
1	26	29	13	1	9729831	TAAAAACACT	TAAAAAACACT	1
0	22	19	6	1	9733494	TGGGGCGA	TGGGGGTGA	1
1	20	21	12	1	9734897	GAAAAAAAAACACACACAT	GAAAAAAAACACACACAT	-1
1	31	31	10	1	9735950	TTGA	TA	-2
1	27	38	12	1	9736483	TAAAACAT	TAAAAACAT	1
0	24	15	9	1	9737917	TAAAGAAGC	TAAAAGAAGC	1
1	24	19	12	1	9740870	TAAAAAAAAAGAGAAGATC	TAAAAAAAAAAGAGAAGATC	1
1	19	24	9	1	9740903	TCCTAT	TTAAC	-1
1	25	26	9	1	9743020	CAAAATAAC	CAAAAACAAC	1
1	27	21	15	1	9744239	TTTAAAGC	TC	-6
1	28	25	14	1	9744271	ATTTTGGC	ATTTTTTGGC	2
1	21	15	13	1	9747284	CAAAAA	CT	-4
1	24	20	7	1	9747770	GTTTTTTCCA	GTTTTTTTCCA	1
1	18	8	6	1	9748389	GTGTATATATAT	GT	-10
0	29	18	6	1	9749647	ACA	AA	-1
0	25	24	12	1	9750356	CTTTTTTTAATTTTGTTTTTAAG	CTAAAATTTTGTTTTTAAG	-4
0	25	20	7	1	9750952	CTTCAAAAATTAAAGATGATT	CT	-19
1	28	16	8	1	9751002	CAT	CT	-1
1	27	23	6	1	9752691	TAAACG	TAAAACA	1
1	27	22	11	1	9754914	TAAATAAATAAAAAACT	TAAAAAAATAAATAAAAAACT	4
1	23	27	15	1	9756783	AAAAAGT	ATAAAAGT	1
0	25	19	7	1	9758207	GTCA	GTCTCT	2
1	19	19	9	1	9758365	AAACTGA	AA	-5
1	19	24	6	1	9760284	TGTACAAG	TG	-6
0	33	22	7	1	9762187	ACCCAAA	ACCAAA	-1
1	29	28	12	1	9763203	TAA	TT	-1
1	24	21	12	1	9766208	CAAATG	CTTAAATG	2
0	23	23	14	1	9766233	CTTAA	CTCA	-1
1	32	27	7	1	9767396	ACA	AA	-1
0	14	14	5	1	9767747	TTA	TTTTGAAGGAGTA	10
0	17	21	8	1	9767845	ATTTTTTTTTTTCATAG	ATTTTTTTTTTCATAG	-1
1	44	26	13	1	9777306	TAAAAACG	TAAAATG	-1
0	39	32	11	1	9777414	AGTC	AC	-2
0	36	30	9	1	9777846	ATTTTTTAATG	ATTTTTTTAATG	1
1	27	25	11	1	9778422	ATT	AC	-1
1	25	24	10	1	9778437	ATTTTTTTTTTTATAAATG	ATTTTTTTTTCTAAATG	-2
1	29	17	6	1	9780753	TAAAAAAGC	TAAAAAGC	-1
0	32	21	10	1	9781685	GTAAATAAATATG	GTAAATATG	-4
1	22	24	7	1	9781780	CTTAA	CTTTTAC	2
0	20	19	12	1	9782229	AGGGGGGGTTC	AGGGGGGTTC	-1
1	32	25	11	1	9782435	TATAAA	TA	-4
1	28	18	13	1	9782974	CAAAAAAAAAATGAATG	CAAAAATAAATGAATG	-1
1	36	21	6	1	9790606	CATA	CA	-2
0	31	20	6	1	9791677	CTTTTTTTTTTTACCA	CTTTTTTTTTTACCA	-1
1	26	37	11	1	9792250	AGGCTGGCTT	AGGCTT	-4
1	17	22	7	1	9793828	TATTTCAT	TT	-6
1	18	22	7	1	9793858	CAAAATTATTAG	CAAATTATTAG	-1
1	25	22	7	1	9794829	CAAAAGT	CAAAAAGT	1
0	20	20	9	1	9798350	TGGGGTTTT	TGGGTTTT	-1
0	26	20	7	1	9799693	CTTACAAACGCTTTT	CT	-13
0	20	22	7	1	9801161	CTTGAAAAC	CC	-7
0	25	17	6	1	9801888	TAC	TAAC	1
1	26	32	9	1	9803738	CTATAT	CT	-4
0	24	31	10	1	9805627	CAAAAGGGAGT	CAAAAACGGAGT	1
0	26	12	9	1	9807908	CTTTCCC	CTTCCC	-1
0	23	20	14	1	9810610	CAAAAAAAGGGGT	CAAAAAAGGGGT	-1
1	38	24	8	1	9811656	GT	GCC	1
1	36	23	7	1	9812341	TTTATTTTTTATTAAAAC	TTTTTAAATTAAAAC	-3
1	28	29	8	1	9813026	GTTCACAGTAT	GT	-9
0	31	22	7	1	9817262	TAACAAT	TACAAT	-1
1	34	27	10	1	9817938	CTTTTTTCA	CTTTTTTTCA	1
0	39	19	8	1	9818751	GTTTGTA	GCTTTGTA	1
0	31	21	6	1	9820284	GAAAATAC	GAAATAC	-1
1	29	19	7	1	9820346	AAGTGACATCATA	AA	-11
0	23	19	15	1	9821870	TAAAAAAAAAGCAAT	TAAAAAAGCAAT	-3
0	34	22	9	1	9821961	CAAAAAAAAAAATCAAAGT	CAAAAAACAATTCAAAGT	-1
1	33	12	12	1	9825339	AGGGTA	ATGGGTA	1
1	20	11	11	1	9825359	TTATAA	TA	-4
1	22	11	11	1	9825377	CTA	CTTGTTTCAGTA	9
0	35	15	8	1	9826062	TCCACAA	TCACAA	-1
0	21	20	9	1	9828518	CAAAAAAAAAAAATAGAAAAAATGTG	CGAAAAAAAAAAAAAATTGAAAAAATGTG	3
0	31	20	10	1	9833275	CTGTT	CT	-3
1	22	17	8	1	9834410	GAAAAAAATGC	GAAAAAAAATGC	1
1	15	14	6	1	9834610	TATCTCATAAATGACGTGCGAA	TA	-20
1	21	26	9	1	9835947	CTTTCG	CTTTTCG	1
0	30	19	12	1	9842211	TTAC	TTATAC	2
0	23	15	12	1	9842384	CTTTTTTTTTTTTCAG	CTTTTTTTTTCAG	-3
1	22	7	5	1	9843491	CTTTTTTTTTTTTTTTTAACAAG	CTTTTTTTTTTGTTTTAACAAT	-1
0	15	15	6	1	9845304	CAAAAAAAACTG	CAAAAAAAAAAACTG	3
1	17	24	7	1	9846995	ATTTTTTTGTTCTGA	ATTTTTTTTGTTCTGA	1
0	17	23	8	1	9847062	TTTATAG	TG	-5
0	20	17	6	1	9847095	TAT	TT	-1
1	26	34	13	1	9847351	TCA	TCAAAACA	5
0	22	21	12	1	9847440	CATGA	CA	-3
0	35	28	7	1	9848738	TAAAAAATG	TAAAAAAAATG	2
1	27	21	17	1	9848915	AAAAAATAATTC	ATAAAAATAATTC	1
0	12	17	6	1	9849617	TAACAATTTAAT	TAACAATTTAAAACAATTTAAT	10
1	22	12	7	1	9849780	TAC	TAGAGGAC	5
0	24	22	9	1	9852976	GAACAACAT	GAACAT	-3
1	26	26	12	1	9854038	GTTTTAAAC	GTTTTTAAAC	1
1	22	19	9	1	9854834	TGT	TT	-1
1	29	31	10	1	9855115	TTGT	TG	-2
1	25	29	8	1	9855742	ATTTTTTTCTATA	ATTTACTATA	-3
1	18	22	12	1	9856699	TATGGCA	TA	-5
1	36	29	8	1	9856989	CAAAAAAAGTT	CAAAAAAGTT	-1
0	34	31	8	1	9857067	CAT	CAAT	1
1	28	19	6	1	9857746	GAAAAAAAATAATTAG	GAAAAAAATAATTAG	-1
1	33	20	7	1	9857802	TAAAAATG	TAAAAAATG	1
0	18	26	10	1	9858643	TAAAAAAATAATTAAATTTTAG	TAAAAAAAATAATTAAATTTTAG	1
1	28	34	14	1	9859735	AGA	AA	-1
1	30	30	13	1	9859758	ATCCGGT	AT	-5
0	38	11	9	1	9860109	GTTTTTTTTTTTCAG	GTTTTTTTCAG	-4
1	35	18	8	1	9863013	GGGTTT	GT	-4
0	33	19	6	1	9863069	GTTTTTTGTCTTC	GTTTTTGTCTTC	-1
1	25	22	6	1	9864839	CAT	CAAAT	2
1	18	11	6	1	9864938	CTTTTTTTTTTTTTTTTAAATATACA	CTTTTTTTTTTTAAATATACA	-5
0	23	21	9	1	9865238	TCCAAT	TT	-4
1	27	21	9	1	9865275	ATTTTATATAC	ATTTTTATATAC	1
0	27	21	10	1	9866091	CA	CGC	1
0	30	25	7	1	9866618	CTTGTA	CTTTGTA	1
0	21	27	7	1	9869226	GTTTTTTTAATAAG	GTTTTTTTTAATAAG	1
0	29	22	7	1	9869952	TTTGA	TCCAAAAACTGTTAA	10
0	15	19	6	1	9870461	AAAACAGGA	AA	-7
1	25	23	8	1	9870607	CTA	CTTTA	2
1	14	23	9	1	9873103	CAAAAAAAAAATTTTAAATG	CAACAATTTTTAAAAAATG	-1
1	35	28	9	1	9873315	TAAAAAAACATT	TTAAAAAAAAAAACATT	5
1	13	12	10	1	9873456	TAACAACAT	TAACAT	-3
0	34	8	9	1	9874470	ATTTTTGTC	ATTTGTC	-2
0	30	23	8	1	9878504	GAAAAAAAAGCAG	GAAAAAAAGCAG	-1
1	27	18	8	1	9878527	GAAAAAAAAAATCAACAAAG	GAAAAAAAAATCAACAAAG	-1
1	27	20	8	1	9892390	GCG	GCCG	1
1	14	13	6	1	9896400	CAG	CAAG	1
0	24	24	9	1	9897238	CTTTTTTTTTTACAA	CTTTCTTTAACAA	-2
1	25	14	9	1	9899819	TTTTTTTTTATGC	TATTTTTTTTATGC	1
0	25	30	8	1	9900694	TGAGG	TG	-3
1	17	7	4	1	9906857	TAAAAAAAATTC	TAAAAAAAAATTC	1
0	28	29	9	1	9908573	TA	TTAT	2
0	19	23	7	1	9909905	ATTTATC	ACTGTTTATC	3
0	21	23	11	1	9909993	GTA	GTTTT	2
0	17	14	6	1	9911626	AAAATTAATTC	AAATTC	-5
0	16	14	6	1	9911641	ATTTTCTTG	ATTTCTTG	-1
0	19	17	9	1	9911867	TTTGTC	TGTTGTC	1
0	17	19	5	1	9911921	TTGTCCAT	TC	-6
0	23	22	12	1	9912025	AAATTA	AA	-4
1	22	20	12	1	9914635	ATTTTTTTTTGCC	ATTTTTTTTGCC	-1
0	20	25	8	1	9915713	CTTTTGGGTC	CTTTGGGTC	-1
1	23	19	7	1	9916699	AACCAACA	AA	-6
1	18	25	10	1	9917013	TCCCAAT	TCCAAT	-1
0	6	1	2	1	9917546	GTTTTTTTTTAAATAAC	GTTTTTTTTAAATAAC	-1
0	27	21	6	1	9917779	TAT	TG	-1
0	20	18	6	1	9920951	AGTG	AG	-2
0	23	18	7	1	9921803	GAAAAAATAAATTG	GAAAAAAATAAATTG	1
0	26	11	6	1	9922714	CAAAAAAAAAAAAAAAACATTTTAAAG	CAAAACAAAATAAACATTTTAAAG	-3
1	16	17	6	1	9924321	GTATCTT	GT	-5
0	24	18	5	1	9926249	AGC	AC	-1
1	28	22	11	1	9926886	TATGA	TA	-3
1	26	18	11	1	9926894	CAAAAAAATGT	CAAAATGA	-3
0	34	24	12	1	9926932	AAG	AATAG	2
0	19	9	6	1	9927013	TAAAAAAAAAAAAAAAAACATTTTC	TAAAGGAAAAAAAAAAACATTTTC	-1
0	31	24	7	1	9927801	GTTATATAA	GTTTATATAA	1
0	20	14	4	1	9928911	AGTT	AA	-2
1	38	20	11	1	9929399	AAATAATG	AAATG	-3
0	17	26	8	1	9929992	ATG	ATCCTT	3
0	28	16	6	1	9930769	ATTTCTA	ATTCTA	-1
1	18	5	9	1	9931243	TAAAATAAAAAAATAATAAAATACTAAATAAAATAAAATC	TAAAATAATTAAATAGTAAATAAAATAAAATG	-8
0	24	25	7	1	9940907	ACTTC	AC	-3
1	12	16	6	1	9941048	CTA	CTAACGTTA	6
0	12	15	6	1	9941054	CGA	CGCAATTGAAGA	9
1	14	12	6	1	9941240	GATAA	GATAATAA	3
0	23	19	5	1	9941326	TAAAAAAGT	TAAAAAAAGT	1
0	21	19	6	1	9941342	ATTTAG	ATTTTAG	1
1	28	18	12	1	9941484	TAAAAAAATATTTG	TAAAAAAAATATTTG	1
1	23	11	5	1	9941952	TACA	TA	-2
1	18	28	8	1	9942268	CAAAAAAGGGAT	CAAAAAGGGAT	-1
1	21	30	9	1	9942288	GAAAAAAATTC	GAAAAAATCC	-1
1	13	22	8	1	9942323	CACTGTTAAACCTTGAAAA	CA	-17
1	22	27	7	1	9942588	CATG	CATATG	2
0	33	21	6	1	9942667	AAAAAAAAGTAAT	AGAAAAAAAGTTAT	1
0	28	25	10	1	9942791	AAATATT	AATT	-3
1	17	19	7	1	9942983	TAT	TATACTTAAT	7
0	19	23	8	1	9943521	ATGT	AT	-2
1	17	21	11	1	9943952	TAAAAAAACATC	TAAAAAACATC	-1
0	28	17	8	1	9944384	TAAATTAAATTTAATATTAAG	TAAAATTTAATTTAATATTAAG	1
0	20	11	7	1	9944864	TGGGGGGAAC	TTGGGGGGGAAC	2
0	12	8	5	1	9944940	GCT	GCTTAGTCT	6
1	30	20	6	1	9946052	TTCT	TT	-2
0	14	28	8	1	9946306	AATACCTTC	AC	-7
0	26	19	7	1	9946491	CATAA	CA	-3
0	27	27	15	1	9946947	ACTA	ACTCTT	2
0	25	23	8	1	9947203	AGT	AT	-1
0	22	20	8	1	9947667	TA	TCT	1
0	22	18	9	1	9947673	TAT	TAAAT	2
0	30	18	7	1	9948515	CTTTTAATTAATTTC	CTTTTTAATTAATTAC	1
0	27	23	8	1	9948549	TTCT	TT	-2
0	27	20	10	1	9948687	AACACACACAAT	AACAAT	-6
0	21	15	6	1	9949051	GAAATTT	GAATTT	-1
1	11	22	6	1	9949901	TACAAT	TT	-4
0	39	32	9	1	9950899	GTTAA	GTTTAA	1
0	23	34	12	1	9951130	ATA	ACAGTGTA	5
1	23	23	11	1	9952127	AA	ACT	1
0	21	36	11	1	9953262	AAAACAAAATCTA	AA	-11
1	29	21	11	1	9953952	CATA	CA	-2
1	22	18	8	1	9953971	CAAAAAAAAAAAAGACAGCT	CAAAAAAAGACAGCT	-5
1	25	27	8	1	9953996	AATATATATC	AATATATC	-2
0	30	28	11	1	9954171	ATTTTTTTACA	ATTTTTTTTTACA	2
0	19	25	7	1	9955840	AGTG	AGTGTG	2
0	18	18	8	1	9956034	TAT	TTTAAT	3
1	25	21	6	1	9956098	TAAAAAAAAAATGTC	TAAAAAAAAAAATGTC	1
0	34	36	11	1	9956191	TGT	TT	-1
0	22	21	10	1	9958045	CTA	CA	-1
0	32	34	14	1	9958842	AAATAATG	ATAATAATG	1
0	27	12	8	1	9960277	CAAAAAAAAAAAAAGCTC	CAAAAAAAAAAGCTC	-3
0	27	19	9	1	9963245	GAACT	GAAACT	1
1	35	25	7	1	9964054	GTA	GTTA	1
0	22	23	9	1	9964748	TAAAAAAACACAAGT	TAAAAAAAAACACAAGT	2
0	23	18	8	1	9965486	GTCTAC	GC	-4
1	31	21	7	1	9966845	CTTTTTTTAAG	CTTTTTTTTATG	1
0	38	33	10	1	9970015	TAACAAAAATG	TAAAAATG	-3
0	39	25	9	1	9970259	CAGGA	CA	-3
0	25	28	8	1	9970353	AGA	AA	-1
0	25	29	8	1	9970357	TCT	TT	-1
0	28	23	8	1	9970477	AACCCCTTTGA	AA	-9
0	16	24	9	1	9970709	AAG	AACAG	2
0	26	6	4	1	9970954	TTAG	TG	-2
1	38	22	10	1	9981257	TAAAGC	TAAGC	-1
0	37	25	10	1	9998539	GAAAAAAACTT	GAAAAAAAACTT	1
0	24	23	6	1	10000631	CTGT	CT	-2
0	27	11	11	1	10001582	TAAAAAAAAGTC	TAAAAAAGTC	-2
0	21	22	12	1	10002051	TAAAAATATTAC	TAAAAAAAAATTAC	2
0	16	20	11	1	10002120	ATTTTTTTTAATTCA	ATTTTTTTAATTCA	-1
0	24	17	14	1	10003029	ATTTTTTTAAATAG	ATTTTTTGAATAG	-1
0	25	25	9	1	10003143	TG	TCAA	2
0	26	13	10	1	10004073	TTC	TTCAATC	4
1	19	32	10	1	10005762	ATTTCCA	ATTTTCCA	1
0	9	16	6	1	10007278	TCT	TA	-1
0	10	17	6	1	10007323	ATTTTTTAC	ATTTTTAC	-1
0	20	25	9	1	10007454	TAG	TAAG	1
0	23	28	7	1	10007676	TAT	TCAT	1
1	18	28	8	1	10007749	GATCA	GA	-3
1	21	24	9	1	10008497	GTTTATTTATTTATTTATG	GTTTATTTATTTATTTATTTATG	4
0	26	25	9	1	10009426	CTAT	CT	-2
1	23	24	9	1	10011289	GTTTTCCCTCA	GTTTTTCCCTCA	1
1	25	23	9	1	10011473	AACA	AA	-2
1	23	26	7	1	10011736	GTATATATATATATAAAAC	GTATATAAAAC	-8
0	17	21	6	1	10012027	GAAAAAAAAGTC	GAAAAAAAGTC	-1
1	14	21	6	1	10013555	AA	AGT	1
0	30	27	9	1	10013690	ACT	AT	-1
0	15	24	6	1	10015530	CATA	CA	-2
1	24	18	13	1	10015944	GTG	GG	-1
0	23	20	9	1	10015961	GTATATAC	GTATAA	-2
1	32	12	6	1	10016913	GTTTTTATAC	GTTTTATAC	-1
1	33	15	8	1	10017216	CAATG	CATTGTTAAAATG	8
0	32	24	10	1	10017390	CTTTTAATTTG	CTTTTTAATTTA	1
1	8	13	6	1	10018662	AACACACACACACACACACAAT	AACACACACACACACACACACAAT	2
0	39	35	12	1	10019677	AATG	AATATG	2
0	14	17	10	1	10021779	GTTTTTTATTTAC	GTTTTTTTATGTAC	1
0	25	28	12	1	10024110	CGGAA	CGAA	-1
0	20	30	9	1	10025012	CTTTTTTTTTAGG	CTTTTTTTTAGG	-1
0	35	31	10	1	10025803	GAAAAGT	GAAAAATT	1
0	33	28	10	1	10025818	CATTCATTTA	CA	-8
1	27	24	11	1	10026865	GAC	GACTGTTTAAC	8
0	24	26	10	1	10027530	ATTAA	ATTATTTAA	4
0	26	28	9	1	10029792	ATTTTTTTATATTGTTTATTG	ATTTTTTTTATATTGTTTATTG	1
0	41	21	8	1	10030198	CAAAAAAAAAAAGTTT	CAAAAAAAAAGTTT	-2
0	24	17	8	1	10031471	TAAAAAAAAGCAAGC	TAAAAAAAGCAAGT	-1
0	25	23	7	1	10031989	TAAGAAGAGGAC	TAAGAGGAC	-3
1	39	25	8	1	10033015	ATTTTTTGGGGGA	ATTTTTTTGGGGGA	1
0	17	22	8	1	10033491	TGGAT	TGGGGAG	2
0	22	14	10	1	10034887	AAC	AATAATAT	5
0	11	10	4	1	10035142	CTATAGTTTAT	CT	-9
0	16	23	7	1	10035536	GTGTTGTTGTTTTGA	GTGTTGTTTTGA	-3
1	23	24	9	1	10035962	AAT	AGATTAT	4
0	13	18	8	1	10036857	ACT	ACCT	1
0	35	29	13	1	10037807	TAAAAAGC	TAAAAAAGC	1
0	16	22	9	1	10038878	GTTTTTTTTGCA	GTTTTTTTTTGCA	1
0	33	26	7	1	10044710	CAAAAAAATTG	CAAAAAATTG	-1
0	26	26	12	1	10045598	TGGAA	TGGGAA	1
0	28	22	12	1	10046255	GTTTTAC	GTTTTTAC	1
0	22	31	9	1	10047264	CATA	CA	-2
0	45	21	7	1	10049231	ATTTTTTTTTTATCTAG	ATTTTTTTTATCTAG	-2
0	40	21	14	1	10050278	ATA	ATACTA	3
0	17	17	6	1	10052344	ATTTTTGTGTTGGA	ATTTAGTGTTAAA	-1
0	21	8	4	1	10052939	GACTTTAAACA	GA	-9
0	28	15	6	1	10053942	ATTTTTTTAAAG	ATTTTTTTTAAAG	1
0	34	25	8	1	10055299	CACACAA	CA	-5
0	32	26	8	1	10055321	GG	GAAT	2
0	29	16	6	1	10056208	TTCC	TC	-2
0	30	11	8	1	10056636	TTTTTTTTTTCAC	TGTTTTTTTTTCAC	1
0	21	12	6	1	10056704	ATT	AGGA	1
0	28	16	7	1	10056729	ATG	ATTT	1
0	16	23	9	1	10058254	TTGTTAACATTAGCTATTTGCTAATGATGAT	TT	-29
0	15	20	11	1	10059251	ATTTTTTTTAAATAAAG	ATTTTTGAGAATAAAG	-1
0	36	24	11	1	10060379	GTTTTTTTTAAG	GTTTTTTTAAG	-1
0	20	23	11	1	10064718	GTTTTTGTGA	GTTTTGTGA	-1
0	20	23	11	1	10064742	TAG	TAAG	1
0	20	12	4	1	10064821	TGGGTTT	TAGGTTTT	1
0	16	6	3	1	10064972	TAAAAAAAAAATTATC	TAAAAAAATTTATC	-2
0	26	28	8	1	10065244	TGA	TA	-1
0	26	27	8	1	10065250	GAC	GC	-1
0	17	15	7	1	10065745	ACCCCCTCCAA	ACCCCTCCAA	-1
0	19	16	6	1	10065763	CTATTC	CTATTTATTC	4
0	32	16	9	1	10065845	ATA	AA	-1
0	39	25	7	1	10068689	GAAAATAATG	GAAATAATA	-1
0	23	28	8	1	10069038	TAT	TCCAT	2
0	34	28	9	1	10070156	CTTAG	CTTTAG	1
0	31	27	8	1	10070178	ATTTTAAC	ATTTAAC	-1
0	36	24	8	1	10070213	CTTTTGA	CTTTTTGA	1
0	42	38	12	1	10070407	GATT	GT	-2
0	34	18	7	1	10072664	GTTTCTTTA	GTTCTTTA	-1
1	34	27	10	1	10073604	CTTTTTTTTAAG	CTTTTTTTTTAAG	1
0	22	20	9	1	10074031	GCAGTGAC	GC	-6
0	31	32	11	1	10074117	GAAAAAATG	GAAAAATG	-1
0	32	29	10	1	10074291	TAATT	TATT	-1
0	27	32	10	1	10075163	GTAAAT	GT	-4
0	20	18	5	1	10076673	ATTTTTTTAAATG	ATTTTTTTTAAATG	1
0	34	25	8	1	10077585	TAT	TT	-1
0	33	25	9	1	10077610	ATTTTTTGA	ATTTTTGA	-1
0	22	19	6	1	10078950	CAGTTTAGTTTAGTTTA	CAGTTTAGTTTA	-5
0	12	24	6	1	10079266	GTA	GGCTC	2
0	25	28	10	1	10081200	TCAAGCAGT	TT	-7
0	25	33	10	1	10081209	GTAGAA	GA	-4
0	40	31	8	1	10083723	AAATTAATTTA	AAATTTA	-4
0	18	14	7	1	10085213	AAGTAAACACAGATATCA	AA	-16
0	24	22	8	1	10085248	AACACACACACAT	AACACACACAT	-2
0	25	16	9	1	10086190	GTTTTTTTTTTTGCCTG	GTTTTTTTTTTTTGCCTG	1
0	33	21	12	1	10086355	GTTTTTTTGTTGTTGTTTTATTTGTTTTTTTGTTATTTGTC	GTTTTTTTTGTTGTTGTTTTATTTGTTTTTTTGTTATTTGTC	1
0	14	17	7	1	10087397	GAAAAAAAAACTG	GAAAAAAAAAAACTG	2
0	21	21	14	1	10087580	ATTTTTTTTTAGC	ATTTTTTTTTTTAGC	2
0	21	17	11	1	10087603	ATTTTTTTATTTTTATTCATTAA	ATTTTTATTTTTATTCATTAA	-2
0	17	10	4	1	10087786	CTTTTTAATATT	CA	-10
0	25	14	5	1	10088165	ATTTTTAG	ATTTTTTAG	1
0	28	25	9	1	10088408	TTTAGCT	TT	-5
0	25	17	7	1	10088575	GTTTTTTTGTTTTTGTTTTTTAGC	GTTTTTTTTTTGTTTTTGTTTTTTAGC	3
0	30	18	8	1	10089819	ATTTAAA	ATTTTAAA	1
0	42	24	15	1	10090258	AATATATATATTA	AATATATATTA	-2
0	26	22	12	1	10090444	TAAAATC	TAAAAATC	1
0	21	18	8	1	10091538	ATTTTTTCCGAGACACA	AC	-15
0	37	26	8	1	10093794	CTCTATGCCAAA	CA	-10
0	23	20	6	1	10093988	TAAGT	TAAAAGT	2
0	41	27	10	1	10096629	ATACTGC	ATACTGTACTGC	5
0	50	17	5	1	10096714	GTTTTTTTAAATG	GTTTTTTAAATG	-1
0	33	19	5	1	10096763	AA	ATT	1
0	29	21	10	1	10097499	CGTGTGTGTGTGTGTGTTTC	CGTGTGTGTGTTTG	-6
0	20	17	8	1	10097565	TGGAC	TATAAGGAT	4
0	37	25	9	1	10097717	ATTTTTTTAAATG	ATTTTTTAAATG	-1
0	23	10	9	1	10098266	TGAGGGAGGGAGGGAGGGT	TGAGGGAGGGAGGGT	-4
0	15	13	6	1	10098586	AACACACACACACACAAG	AACACACACACACAAG	-2
0	19	17	7	1	10098807	AAATTCAATTCAATTCAATTCA	AAATTCAATTTA	-10
0	23	25	10	1	10100839	TAAAATATG	TAAAAATATG	1
0	28	30	9	1	10102504	TGA	TTAGA	2
0	19	17	8	1	10107232	AACACACACACACG	AACACACACACACACG	2
0	27	21	8	1	10108357	ATTTTTTTTTCTGA	ATTTTTTTTTTCTGA	1
0	24	24	8	1	10109072	TCC	TT	-1
1	26	24	8	1	10111487	ATTTTTTTCTTCTGG	ATTTTTCTTCTGG	-2
0	14	30	9	1	10111834	TAAAAAAAAACTATT	TAAAAAAAACTATT	-1
0	35	33	10	1	10111972	TTAA	TA	-2
0	34	33	10	1	10112182	TTGGAT	TT	-4
0	31	26	12	1	10112274	GCCCAAT	GCCAAT	-1
0	26	25	13	1	10113019	ATTTTTTTTGCA	ATTTTTTTGCA	-1
0	27	14	5	1	10113971	GAAAAAAAGGAAT	GAAAAAAAAAGGAAT	2
0	26	23	9	1	10116136	TTAT	TT	-2
0	35	24	6	1	10117751	ATA	AA	-1
0	30	17	5	1	10117789	CTG	CTATG	2
0	34	23	6	1	10117823	ATTTTTTTCAG	ATTTTTTCAG	-1
0	27	19	6	1	10117872	TAAAAAAAATACAATT	TAAAAAAAAAAATACAATT	3
0	12	23	9	1	10118100	TTGAATGGAACCCT	TT	-12
0	17	11	5	1	10118400	CTTTTTTTTTTCGTTCTTTCTG	CTTTTTTTTTCGTTCTTTCTG	-1
0	17	20	6	1	10119258	GAAAAAAAATCT	GAAAAAAAAATCT	1
0	19	24	7	1	10119668	ATTTTCTTG	ATTTCTTG	-1
0	21	20	9	1	10119908	GTTGCTGCTT	GT	-8
0	22	18	6	1	10119951	ATGAAAAGGAACT	AT	-11
0	40	29	12	1	10121626	TAATT	TATT	-1
0	34	26	7	1	10121714	AATG	AG	-2
0	26	14	6	1	10121837	GAAACT	GAAAACT	1
0	31	18	13	1	10122298	ATGT	AT	-2
0	14	11	5	1	10122677	CAAAAAAACTC	CAAAAAACTC	-1
0	14	29	8	1	10123167	TTAAAT	TG	-4
0	34	19	8	1	10123428	GTG	GTACTG	3
0	30	16	6	1	10123459	AGCTAGG	AG	-5
0	25	14	6	1	10123486	AGGGGGTGC	AGGGTGC	-2
1	36	13	11	1	10124545	ATA	AA	-1
0	24	23	7	1	10124872	AATT	AT	-2
0	29	22	8	1	10127083	GAAAAAGAACC	GAAAAAAGAACC	1
0	38	21	6	1	10127141	TAAAAACT	TAAAAAACT	1
0	26	15	7	1	10127340	CAGTGCTAACGTTA	CA	-12
0	28	22	11	1	10127370	CTAACGTT	CT	-6
0	29	19	8	1	10127746	CTA	CTAACTTA	5
0	21	23	8	1	10129024	CTTGG	CTGATAGG	3
0	13	12	10	1	10129308	TTGTGTGTGTGTGTGTGTGTGTGTGTTTA	TTGTGTTTGTGTGTGTTTA	-10
0	13	13	10	1	10129370	ATATAGTATATTGCC	AC	-13
0	29	18	6	1	10129614	CTTCA	CTTTCA	1
0	26	20	6	1	10130011	ATTTTTTGTTTCG	ATTTTTTTATTTCG	1
0	34	24	8	1	10130176	TTTTATG	TTG	-4
0	32	23	6	1	10130668	CAACAT	CACAT	-1
0	26	13	6	1	10131203	ATTTTTTTTGTATTGTA	ATTTTTTGTATTGTA	-2
0	32	33	9	1	10131445	GAAATTT	GGAAAATAT	2
0	29	33	9	1	10131455	TAAAAATG	TAAAATG	-1
0	39	34	12	1	10131645	ATTTTTTATAC	ATTTTTTTATAC	1
0	23	18	6	1	10134141	TGGAC	TGGGAC	1
1	21	17	7	1	10134226	CAAAAAAAATTATC	CAAAAAAAAATTATC	1
0	22	19	6	1	10135296	ACTTCAGC	AC	-6
0	25	22	9	1	10135786	CAAAAAAGT	CAGAAAGT	-1
0	21	22	6	1	10135963	TAAAAAATTC	TAAAAAAATTC	1
0	24	28	10	1	10136658	GA	GTC	1
0	19	16	6	1	10136799	TTTTTTTATCTTC	TTTTGTTTTTAATCTTC	4
0	22	23	10	1	10137468	TTTGTTGTTGTTGA	TTTGTTGTTGTTGTTGA	3
0	23	21	6	1	10137820	CTTTTTTTCTTCA	CTTTTTTCTTCA	-1
1	30	16	13	1	10138143	CTTTTTTTTTTTATACTTTATTTATAG	CTTTTTTTTTTATACTTTATTTATAG	-1
0	18	19	7	1	10139521	CCA	CCTCA	2
0	28	23	8	1	10140243	TCCAATCA	TA	-6
1	30	26	8	1	10140270	TCA	TCCA	1
0	23	21	11	1	10140436	CACCAGTA	CA	-6
0	24	21	8	1	10142049	CTTAA	CTTTTAA	2
0	35	24	10	1	10142235	ATTTTTTTTAGA	AATTTTTTTTTTAGA	3
0	34	26	13	1	10142248	AATGA	AA	-3
0	24	28	9	1	10142283	GTTTTTTGTGA	GTTTTTTTTTTGTGA	4
1	26	25	7	1	10146750	TTTTATAAGT	TT	-8
1	16	27	8	1	10147381	CTG	CTGGTCAAATG	8
0	35	24	13	1	10147898	CTA	CTGTA	2
0	22	18	12	1	10149854	AAGGA	AAGGAGGA	3
1	19	25	11	1	10150134	ATTTTTTTTACA	ATTTTTTTTTACA	1
0	31	21	10	1	10153820	TAAAAAAATATATC	TAAAAAAAATATATC	1
0	22	20	6	1	10155677	ACAATTTC	AC	-6
0	24	25	17	1	10157819	CTA	CA	-1
0	30	14	8	1	10166928	CGT	CATGT	2
0	31	36	10	1	10167401	TGA	TA	-1
0	37	18	6	1	10167655	CTTTAATTG	CTG	-6
0	25	25	10	1	10170504	CTTTTCA	CTCTTTTTCA	3
0	26	30	10	1	10172425	GTTTTTTTGGGA	GTTTTTTTTTGGGA	2
0	34	22	10	1	10173571	GAAAAATAATTTTC	GAATTTTC	-6
0	24	17	6	1	10174878	ATA	AA	-1
0	31	21	8	1	10178474	CAAAAAAAAAATCAAACAAAG	CAAAAAAAAATCAAACAAAG	-1
0	30	21	13	1	10178648	TAAAAAATTTG	TAAAAAAATTTG	1
0	43	22	10	1	10178789	TCAA	TA	-2
0	37	23	8	1	10179070	CAATC	CAAATC	1
0	23	29	12	1	10180694	ATTTTTTTTTGTCA	ATTTTTTTGTCA	-2
1	27	22	10	1	10180799	TTA	TTATTCTGATA	8
0	19	19	8	1	10181263	CTATATATATG	CTATATATG	-2
0	21	10	13	1	10182059	TAAAAAAAATAAGAC	TAAAAAAAAAGAAGAC	1
1	23	14	11	1	10182154	AAAAAAAAATTC	AATAATAATAATTC	2
0	27	23	10	1	10183830	ATTTTTTTTTTCTTAAA	ATTTTTTTCTTAAA	-3
0	45	32	12	1	10184771	CAAAAAAGAATT	CAAAAAAAGAATT	1
1	28	29	9	1	10185538	TAAAAAAAAACTT	TAAAAAAAAAAAAAACTT	5
0	17	26	8	1	10187707	GTTTTTTGC	GTTTTTTTTGC	2
0	14	30	8	1	10187738	TTTTTTTTGCTTA	TAAATTTTTTTGCTTA	3
0	30	19	6	1	10187928	AGC	AC	-1
0	19	22	7	1	10188045	GG	GAA	1
0	19	22	8	1	10190661	GAAGCTTCTTTTTA	GAAAGTTTA	-5
0	21	13	7	1	10192014	TTTTGTTTTGTTTTTATTTAA	TTTTTGTTTTTATTTAA	-4
0	18	11	9	1	10193671	ATTTTTTTCTTTCTCG	ATTTTTTATTTCTCT	-1
0	19	13	8	1	10193952	GAAAAAAAAAATGC	GAAAAAAAAAAATGC	1
0	8	7	4	1	10194021	TATATATATAT	TT	-9
0	15	15	4	1	10194035	TAT	TT	-1
0	23	21	8	1	10196522	CAAAACACAG	CAAACACAG	-1
0	15	21	8	1	10200396	CTTTTTTCTTCTA	CTTTTTTTCTTCTA	1
0	29	24	8	1	10200568	CAAAAAATG	CAAAAAAATG	1
0	21	15	10	1	10200911	ATACAGT	AT	-5
0	26	23	11	1	10200946	TAGTGT	TT	-4
0	18	18	6	1	10201345	ATTTTTTTTAAG	ATTAATGGGCTTTTTTTTATG	9
0	30	22	12	1	10206311	AGGTT	AGCTGGTT	3
0	12	21	7	1	10208877	GAAGAAAGAAAGT	GAAGAAAGT	-4
0	30	17	7	1	10216134	TAAACCG	TAACCG	-1
0	19	23	8	1	10217242	CCCGACCGAC	CCCGAC	-4
1	28	21	9	1	10218256	GAT	GTAT	1
0	32	25	8	1	10226226	TATGA	TA	-3
0	25	13	9	1	10231680	AGTG	AG	-2
0	23	27	9	1	10231789	CTTTTTTTTTCTTTAG	CTTTTTTTTCTTTAG	-1
0	16	1	12	1	10232121	CTTTTTTTTTTTTGAC	CTTTTTTTTTTTTTTTGAC	3
0	26	11	7	1	10235561	ATTAA	ATAA	-1
1	21	18	5	1	10240725	TTATAT	TTATATATAT	4
0	18	20	7	1	10240820	CTTTTTTTTATAG	CTTTTCTATAG	-2
0	28	23	10	1	10241722	CGA	CTGA	1
0	25	11	6	1	10241943	TAACAAG	TAACAACAAG	3
0	31	23	7	1	10242287	CAAA	CC	-2
0	14	14	5	1	10247597	TAAAAAACACAT	TAAAAACACAT	-1
0	26	23	8	1	10250059	GTTTTTTTCCA	GTTTTTTTTCCA	1
0	23	25	9	1	10250510	TCAACAACAACAACAACAAG	TCAACAACAACAAG	-6
0	20	21	6	1	10255850	CACACACACACTCATA	CA	-14
1	3	2	3	1	10256588	GTTGA	GGGGGTGATTTGG	8
0	22	27	11	1	10257328	TAAATAAATC	TAAAATAAATC	1
0	30	19	7	1	10259052	CAAATATAAAAG	CATAAAAG	-4
0	28	24	8	1	10260240	TCA	TA	-1
0	28	23	8	1	10260244	TCGA	TA	-2
0	24	23	9	1	10267118	TAAATAATTC	TAAAATAATTC	1
0	16	27	7	1	10270677	ATC	AGTC	1
0	31	1	17	1	10273029	TTA	TTAAGTA	4
0	25	24	7	1	10274193	CTGGT	CT	-3
0	24	30	9	1	10284995	ATTTTTATTAG	ATTTTTTATTAG	1
0	28	15	6	1	10287595	ATTTGTC	ATTTTTTC	1
0	21	22	7	1	10288120	ACA	ACTTCA	3
0	28	17	6	1	10288769	TTAG	TG	-2
0	34	35	10	1	10292063	ACTC	AC	-2
0	22	22	8	1	10296236	CTTTTTTTTGTAG	CTTTTTTTTTGTAG	1
0	27	22	7	1	10300856	TAAAACT	TAAACT	-1
1	13	2	21	1	10301325	CACAAAA	CACAAAACAAAA	5
1	34	22	14	1	10302719	ATTTTTTTAATC	ATTTTTTTTAATC	1
0	46	29	13	1	10306875	CTTTTTTTATGTTTAG	CATTTTTTTATGTTTAG	1
0	35	15	8	1	10307318	GTTTTTTTAATTC	GTTTTTTAATTC	-1
0	25	26	8	1	10307765	TAAAAAAGATAT	TGAAACAAGATAT	1
0	15	16	7	1	10308203	AGC	AGGC	1
0	30	20	11	1	10309497	ATTTTTAAAAA	ATTAAAAA	-3
0	27	28	15	1	10310557	TAAAAATAAGAAT	TAAAAAATAAGAAT	1
1	33	30	15	1	10310592	ATTTTAAAA	ATTAAAAA	-1
0	28	25	8	1	10310647	ATTTTTTAAAG	ATTTTTAAAG	-1
0	32	27	9	1	10311914	GTTTTTTTTCTTCAC	GTTTTTTTTTCTTCAC	1
0	33	19	6	1	10312992	CTTTTTTAATTTAAATTTTAAATG	CTTTTTTTAATTTAAATTTTAAATG	1
0	21	1	24	1	10313672	ATG	AG	-1
0	35	1	32	1	10314244	AAAAAAAAAGTT	ATAAAAAAAAGTT	1
0	20	18	11	1	10315482	ATTTGA	ATTTTGA	1
0	26	13	8	1	10316649	GTTTTTTTTTTTCTTCCCCCA	GTTTTTTTTTTCTTCCCCCA	-1
0	33	30	14	1	10317015	CTTATTATAATATTTTG	CTTATAATATTTTG	-3
0	26	16	11	1	10318754	CAAAAAAATACAG	CAAAAAAAAATACAG	2
0	25	21	15	1	10318893	TTATATATATATAAG	TTATATATATAAG	-2
0	17	1	29	1	10319489	GTTTTGC	GTTTTTGC	1
0	21	18	7	1	10325184	TTTATTATTATTATTTATAAAG	TTTATTATTATTTATAAAG	-3
0	27	32	12	1	10325697	CAGA	CA	-2
0	26	26	11	1	10325964	TGA	TGGA	1
0	31	19	10	1	10326312	ATTTTTTAAAG	ATTTTTAAAG	-1
0	21	1	20	1	10327066	TAAAAAAAAGTT	TAAAAAAAAAGTT	1
0	41	25	12	1	10335237	ATTTTTTTGGC	ATTTTTTGGC	-1
0	36	34	16	1	10335278	CGT	CATGC	2
0	36	34	11	1	10335346	CTA	CC	-1
1	28	21	15	1	10335864	AAAACAACAG	ACAAACAACAG	1
0	27	23	14	1	10335876	GAAGT	GAATAATAAGT	6
0	24	25	10	1	10337021	GA	GTT	1
0	33	1	48	1	10338116	ATTTTTTAC	ATTTTTTTAC	1
0	14	17	7	1	10338943	AAAATTTA	AA	-6
0	25	27	9	1	10339188	TAAAATC	TAAATC	-1
0	21	28	10	1	10339226	CAAAACCT	CAAAAAAACCT	3
0	24	23	7	1	10339353	ATC	ATTAGCCCTC	7
0	17	22	8	1	10339436	GTTTCTTTTCA	GTTTTTTTTTTTTTTTCA	7
0	26	16	6	1	10339564	TAAAAATAAAAATATTTTAAAATTTAAAAAG	TAAAATAAAAATATTTTAAAATTTAAAAAG	-1
0	30	22	15	1	10343765	TATAAATAAAATAG	TATAAAATAG	-4
0	27	21	8	1	10344386	CTTTTTTGTTAG	CTTTTTGTTAA	-1
0	20	14	7	1	10346004	CTTTTTTTTTTTGTTTATCTC	CTTTTTTTTGTTTATCTC	-3
0	11	3	15	1	10351534	GTA	GTAACGTTA	6
0	16	1	20	1	10351795	CCATCATCATCATCATCATCATC	CCATCATCATCATCATCATC	-3
0	31	24	8	1	10354751	TGATCAACTAG	TG	-9
0	37	2	43	1	10357139	TGT	TGTGGT	3
0	18	22	9	1	10359310	TAAAAAACAGG	TAAAAAAACACT	1
0	16	20	9	1	10359513	GAAAAGC	GAAAGC	-1
0	26	16	5	1	10359634	TTGCACT	TT	-5
1	23	24	7	1	10367253	CTC	CTCATTC	4
0	27	19	10	1	10370797	TAAAACT	TAAAAACT	1
0	32	18	9	1	10370927	TTG	TTATG	2
0	44	28	10	1	10370995	CAG	CAAT	1
0	33	28	8	1	10371831	TAAAAAAGAACC	TAAAAAAAGAACC	1
0	28	22	10	1	10373654	CAAAAAAACTAG	CAAAAAAAACTAG	1
1	21	1	36	1	10379446	AAC	AAACAG	3
0	31	1	22	1	10379776	TAAAA	TT	-3
1	34	4	40	1	10380451	GCA	GCAGACA	4
1	35	1	34	1	10380718	TTTATTATTATTATTATTTC	TTTATTATTATTATTATTATTTC	3
0	15	14	7	1	10383078	GCT	GCATACATCGGCAGACT	14
0	24	18	7	1	10386391	AATATATATATATAAATAAATAG	AATATATATATAAATGAATGG	-2
0	25	18	7	1	10386415	ATTTTTTTTTCTTTTTTGCA	ATTCTTTTTCTTTTTTGCA	-1
0	23	22	6	1	10387102	CAAAAAAATGG	CAAAAAATGG	-1
0	34	26	10	1	10387292	GTTTTTTAAATAATAC	GTTTTTTTAAATAATGC	1
0	30	35	10	1	10387339	TAAATATAATC	TTTAATAAAAATATAATC	7
0	31	39	11	1	10387365	TTC	TCTC	1
0	18	17	7	1	10387651	CCACACACACACACT	CCACACACACACT	-2
0	28	27	12	1	10387966	TAAAAAAAATCAC	TAAAAAATCAC	-2
1	14	17	5	1	10391026	CAAACG	CACG	-2
0	29	19	11	1	10391407	ATACAGT	AT	-5
0	36	19	7	1	10392056	TAAAAGAAATAAG	TAAAAGAAAAAAGAAATAAG	7
0	27	20	6	1	10393267	CTATATATTTTTATTTAAC	CTATATATATTTTTATACAAC	2
0	15	17	5	1	10393395	TT	TCG	1
0	15	19	5	1	10393402	GTG	GTTTGACAAAAATTG	12
0	28	16	6	1	10393564	GAG	GCCGGAAAG	6
0	14	25	8	1	10393914	TAC	TC	-1
0	22	22	8	1	10394191	TAAAAAAAAAAACAGT	TAAAAAAAACAGT	-3
0	23	23	8	1	10394293	AGT	ATTGT	2
0	20	21	8	1	10394481	TTTGG	TCTGGG	1
0	29	13	7	1	10395165	TAAATAATG	TAAAAAAATG	1
0	24	28	8	1	10395302	TAAAACAG	TAAACAG	-1
0	25	28	10	1	10396526	ATTTTTTAATTG	ATTTTTTTTAATTG	2
0	23	24	9	1	10396579	GTTTTTTTTTTATTATTTAGATC	GTTTTTTTATTGTTTAGATC	-3
0	33	25	7	1	10396670	ATTAG	ATTTTTTAG	4
0	33	21	8	1	10396720	GAAAAAATAGC	GAAAAATAGC	-1
0	32	19	11	1	10396854	CTTTTTTAG	CTTTTTTTAG	1
0	25	17	7	1	10396913	CAT	CAGAT	2
0	15	1	21	1	10398192	TAAAAAAAAAACTTT	TAAAAAAAAAAACTTT	1
0	20	17	12	1	10398358	ATGTGTGTGTTGC	ATGTGTGTGTGTTGC	2
0	31	25	7	1	10399246	ATTTTTATAAAC	ATTTTATAAAC	-1
0	27	23	8	1	10400278	ATATTATATTTTTTTATAATTATAC	ATATATTTTTTTATAATTATAC	-3
0	17	21	7	1	10400790	CCT	CACT	1
0	24	22	7	1	10401331	TCA	TT	-1
0	20	29	13	1	10401478	GTA	GTTT	1
0	22	27	14	1	10401498	CTTTTTTATTATTTGA	CTTTTTTTATTATTTGA	1
0	17	17	9	1	10402467	GAATG	GAGG	-1
0	21	14	13	1	10404603	TAC	TG	-1
0	18	35	10	1	10407237	CTG	CCCTGTC	4
0	33	20	7	1	10407914	AGGGCCTG	AG	-6
0	33	24	7	1	10408266	CT	CAGTACTG	6
0	30	24	8	1	10408312	TAGA	TA	-2
0	22	16	8	1	10408347	AGTGTGTGTGTGGTC	AGTGTGTGTGGTC	-2
0	29	18	6	1	10408726	GAAAACT	GTCAATCAATAGCCAAAACT	13
0	23	21	7	1	10411326	ATGTT	AC	-3
0	27	25	11	1	10417233	ATC	AGTC	1
0	30	27	13	1	10418807	AAG	AAATAG	3
0	31	25	13	1	10418826	AACTACTA	AACTG	-3
0	4	1	4	1	10424388	ATTTTTTTTTCTTTTTTTAAATATTTCC	ATTTTTTTCTTTTTTTTAATATTTCC	-2
0	19	24	7	1	10428622	CGCAGCAGATG	CG	-9
1	14	1	9	1	10429478	AAATGTAATGTG	AAATGTG	-5
0	15	18	13	1	10431189	GCTC	GC	-2
0	17	21	7	1	10436087	CTC	CTTTT	2
0	39	24	10	1	10437181	AACAAACACAAACACACAAAT	AACAAACACACAAAT	-6
0	28	25	8	1	10439658	AATGTAAACA	AA	-8
0	21	19	6	1	10440614	ATAACGGT	AT	-6
0	26	21	12	1	10440722	CAAAAAAAACATACG	CAAAAAAACATACG	-1
0	39	22	10	1	10441075	ATG	ATTATTG	4
0	33	27	9	1	10445887	CAT	CAAT	1
0	32	24	8	1	10449330	CAAAAAAAATTAATG	CAAAAAAATAAATG	-1
0	30	21	9	1	10452998	TAAAAAAAAGATT	TAAAAAAAGATT	-1
0	14	20	7	1	10453063	TGGAA	TA	-3
0	15	20	8	1	10453701	CGA	CGGA	1
0	10	24	10	1	10454232	TACTTAA	TA	-5
0	21	15	12	1	10457809	TATAA	TA	-3
1	34	18	18	1	10467110	CTTTTTTTAATC	CTTTTTTTTAATC	1
0	24	17	5	1	10471364	GTTTTTTTTGCG	GTTTTTTTTTGCA	1
0	20	22	7	1	10472043	GAGAATTTTAA	GA	-9
0	24	22	12	1	10472444	ACT	AT	-1
0	9	17	7	1	10472486	AAATTCTTTCCAACAGTTATTC	AT	-20
0	12	20	7	1	10472547	AATCA	AA	-3
1	12	21	7	1	10472556	ATA	ATTA	1
0	30	15	5	1	10474513	ATTTTTATTTTGTTTATG	ATTTTTTATTTTGTTTATG	1
0	30	24	8	1	10474753	ATA	AA	-1
0	29	21	7	1	10474760	AAATAAAG	ATAATAAAG	1
0	27	16	9	1	10477262	TCCCCGGT	TCCCGGT	-1
1	19	1	21	1	10478154	ATTTTTTTTTATGTTAC	ATTTTTTTTATGTTAC	-1
0	26	1	26	1	10486213	CC	CTT	1
0	8	5	3	1	10488087	TTTAG	TTTCTTGTCGGCTTAG	11
0	34	23	8	1	10488365	TAA	TC	-1
0	30	27	8	1	10491815	GAAAAAAAAGATC	GAAAAAAAGATC	-1
0	34	34	13	1	10496815	TAAAAAAAATCAT	TAAAAAAATCAT	-1
0	21	18	11	1	10500216	CTTTTTTTTCAG	CTTTTTTTCAG	-1
0	31	22	6	1	10502930	CAATT	CATT	-1
0	2	1	5	1	10506429	GCCTT	GCCCCTC	2
1	28	1	23	1	10507778	TAAAAAAAAAAGTC	TAAAAAAAAAAAAGTC	2
0	13	14	7	1	10522582	GT	GACTCAAA	6
0	26	18	9	1	10523587	GCT	GT	-1
1	32	22	10	1	10542299	AAT	ATTTAT	3
0	33	21	10	1	10542302	ATCCCG	AG	-4
1	26	25	8	1	10556367	CAAGAAGC	CAAGAAGAAGC	3
0	25	20	11	1	10558142	CTTTTTTTATATC	CTTTTTTACATC	-1
0	14	17	7	1	10558257	AATATATATTTC	AATTTATGCC	-2
0	23	18	8	1	10558504	TAG	TTTGAAACTGCAAAG	12
0	22	17	6	1	10559758	GTA	GTTA	1
0	9	15	5	1	10559778	ATC	AAAGTTTG	5
0	9	14	5	1	10559782	TTAAT	TT	-3
0	12	16	6	1	10559804	CTTATC	CTATTTACTTC	5
0	18	10	11	1	10559829	TTCT	TT	-2
0	31	22	11	1	10561249	TTATATAG	TTATAG	-2
0	38	22	8	1	10561600	CTA	CTTA	1
0	30	25	7	1	10562265	TTATGACAATAAAAA	TA	-13
0	40	29	9	1	10562288	AATGGCA	AA	-5
0	21	26	9	1	10564895	CACTATG	CG	-5
0	32	18	7	1	10565154	ATTTATTATTTTAATTATTC	ATTATTATTTTATTTATTC	-1
0	26	27	7	1	10568102	AAAGT	AT	-3
0	22	25	8	1	10568202	CTTTTTTATCTTTTTATATTTTTG	CTTTTTTTATCTTTTTATATTTTTG	1
0	18	1	36	1	10572130	TTA	TCTA	1
0	43	23	9	1	10574506	TAGA	TA	-2
0	35	18	8	1	10577328	GTTTTTTTATGG	GTTTCTTATGG	-1
0	22	21	13	1	10582618	ACTGGA	ACTGGCTGGA	4
1	27	19	12	1	10582634	CTAT	CTATAT	2
1	23	23	9	1	10588053	ATA	AA	-1
0	14	1	21	1	10595113	TAG	TAGCTAAAG	6
1	24	24	9	1	10604919	GGAG	GGAGAG	2
0	30	17	7	1	10607378	GACAACAAAACT	GACAAAACT	-3
0	24	26	7	1	10609763	CGTG	CGTGTG	2
0	27	26	7	1	10614139	TAT	TAAT	1
0	29	29	8	1	10614152	GATTATAA	GA	-6
1	40	23	11	1	10614767	TAAAAATC	TAAAATC	-1
0	23	26	8	1	10615188	CCCTA	CA	-3
0	19	15	10	1	10615645	GATTTTA	GA	-5
0	18	19	6	1	10615831	AATATATATAC	AATATATATATAC	2
0	24	18	15	1	10616730	TCCAG	TCCCAG	1
0	27	19	7	1	10618164	CTAT	CT	-2
0	28	15	7	1	10622774	TAAGT	TAGT	-1
0	13	18	9	1	10625494	GA	GCCCT	3
0	22	2	32	1	10626777	CTA	CTACAGTA	5
0	30	19	9	1	10632138	CCT	CTCTAGCT	5
0	30	19	9	1	10632141	CTG	CTTG	1
0	28	27	10	1	10633591	TAACT	TACC	-1
0	29	29	11	1	10633769	CAATAAAG	CATAAAG	-1
0	24	16	9	1	10633878	TGAA	TA	-2
0	15	22	11	1	10634422	GTAT	GT	-2
0	24	15	6	1	10634684	CATAATGACTA	CA	-9
0	20	22	7	1	10634914	TCT	TT	-1
0	22	18	11	1	10635069	CAAATAAATAATG	CAAAAAAAATATTG	1
0	23	25	11	1	10636192	TT	TAAAA	3
0	22	21	9	1	10636253	GTTTTTTTCTTGTTTGC	GTTTTTACTTGTTTGC	-1
0	32	20	11	1	10637436	ATTCA	ACTTTT	1
0	27	27	11	1	10637648	GATATATATATTG	GATATATATTG	-2
0	21	30	10	1	10638361	TGAA	TA	-2
0	34	27	12	1	10638425	CGT	CATGT	2
0	16	27	8	1	10638449	GCGATCCTGGATTAAC	GC	-14
0	25	21	13	1	10638483	ACATCATT	ACATT	-3
0	14	28	8	1	10638669	TGAGA	TA	-3
0	23	16	8	1	10638999	ACCTGTATC	AC	-7
0	24	19	5	1	10640012	GTTTTAG	GTTTTTAG	1
0	28	24	8	1	10640312	ATTTTTTAC	ATTTTTAC	-1
0	33	30	9	1	10641045	TAAAATC	TAAAAATC	1
0	16	27	10	1	10642280	TTAA	TA	-2
0	29	24	13	1	10643296	AAAATC	ACAAATC	1
1	9	22	7	1	10644751	TAATC	TAAATC	1
0	10	19	9	1	10644817	TAAAAAAGAATT	TAAAGAGTT	-3
0	10	19	9	1	10644834	TC	TAA	1
0	8	20	6	1	10646887	CTTAA	CACTTTAA	3
0	10	1	12	1	10651822	GTTTTTCTTTTAA	GTTTTTTCTTTTAA	1
1	3	1	3	1	10652260	TAAAAATAAAAATACAG	TAAAATTAAAATACAG	-1
0	17	16	17	1	10664899	GTTTTTTGGTGGTA	GTTTTTGGTGGTA	-1
0	28	17	23	1	10664954	TGCT	TT	-2
0	24	19	17	1	10665043	GG	GAAT	2
0	21	24	20	1	10665151	GAAAACCT	GAAACCT	-1
0	24	28	8	1	10666779	TAC	TGCTCAC	4
0	28	30	13	1	10666934	CTC	CTGTC	2
0	20	25	8	1	10667000	ATTGC	ACTTGC	1
0	7	22	20	1	10669907	GTTGTTTA	GTTA	-4
0	7	22	19	1	10669933	AGAAAAATT	AT	-7
0	11	4	13	1	10670947	AAT	AATTCATGTCTTCAT	12
0	2	2	4	1	10674214	TTA	TCTA	1
0	41	1	38	1	10675403	TTAT	TT	-2
1	21	1	21	1	10678673	TAAATAAATC	TAATAAC	-3
0	33	2	31	1	10678746	ACA	AA	-1
0	29	23	9	1	10679184	CAAAATG	CAAATG	-1
0	34	18	7	1	10682882	GTC	GACTC	2
0	36	4	26	1	10683360	AATA	AA	-2
0	15	17	7	1	10683641	TAG	TAATGAG	4
0	14	14	7	1	10683645	GTTTTTGTTTGA	GACAGAAAATTTTTGTTTTA	8
0	24	43	13	1	10684581	ATC	ATATTTATCTGTC	10
0	20	30	8	1	10684698	TAG	TAAAG	2
0	19	17	5	1	10685733	ATA	AA	-1
0	32	28	11	1	10687001	CAAAAAAAATGG	CAAAAATGG	-3
0	39	23	9	1	10687064	ACA	ATCA	1
0	35	23	7	1	10687585	GTA	GTTA	1
0	32	16	8	1	10687655	TGT	TT	-1
0	18	27	8	1	10688126	TCAAAC	TC	-4
0	19	29	8	1	10688134	TAG	TCAG	1
0	27	23	7	1	10688202	GTTTCA	GTTTTTA	1
0	29	22	8	1	10689058	ATTTTTTTTCTATG	ATTTTTTTTTCTATG	1
0	22	28	9	1	10694046	CTTGTTGTA	CTTGTA	-3
0	32	27	7	1	10696445	CAAAAAAATCAT	CAAAAAAAATAAT	1
1	20	23	8	1	10700700	GATA	GATATA	2
0	31	11	5	1	10705350	CTTTTTTTAATG	CTTTTTTTTAATG	1
0	25	1	37	1	10714608	GAATC	GAAATC	1
1	17	1	24	1	10715145	ACT	ACTATGTCT	6
0	18	17	6	1	10716296	TT	TAC	1
0	18	16	6	1	10716300	CAGAGGATG	CG	-7
0	22	16	6	1	10716339	CC	CAT	1
0	20	14	8	1	10716377	TCT	TT	-1
0	20	15	8	1	10716381	CGC	CCTGC	2
0	35	29	11	1	10716849	CAAAAAACG	CAAAAAAACG	1
0	30	1	29	1	10719377	GG	GAA	1
0	19	21	10	1	10733488	GCTTTTTAAT	GT	-8
0	19	24	10	1	10733501	TTTATTTTTAG	TTGCGAGTTATTTTTAG	6
0	25	20	8	1	10733631	CAAAAAATG	CTCAAAAAAATG	3
0	32	26	12	1	10738111	ATTAA	ATAA	-1
0	34	19	7	1	10740430	TAACT	TACT	-1
1	12	4	17	1	10741110	TCA	TCAGAATACCA	8
0	26	16	6	1	10748308	TGGGGGAT	TGGGGGGAT	1
0	25	20	7	1	10748457	TAACAACACACCAT	TAACACACCAT	-3
0	17	24	8	1	10751619	TCTGTACTGTAA	TCTGTAA	-5
0	21	22	10	1	10751759	CTTTTTTAAATAG	CTTTTTTTAAATAG	1
0	34	19	10	1	10752734	AATA	AC	-2
1	24	19	13	1	10756424	ACA	ACCA	1
0	33	22	6	1	10758380	CCAA	CCACAA	2
0	16	15	5	1	10760171	ATTT	ACAGG	1
0	17	23	8	1	10761540	AAGTTG	AG	-4
0	37	17	14	1	10762105	GTTGC	GTTTTTGC	3
0	43	20	14	1	10762157	AGC	ATGC	1
0	44	23	15	1	10762309	TAT	TAGAT	2
0	27	35	10	1	10764256	TAATC	TAAATC	1
1	34	27	9	1	10764754	CTTTTTTTGTCTTGTTTC	CTTTTTTTTTTGTCTTGTTTC	3
0	38	19	7	1	10765049	CCAAT	CT	-3
0	36	26	11	1	10765222	CAT	CAAT	1
0	26	23	8	1	10766525	CTTTTTTTTATAAC	CTTTTTTTTTTATAAC	2
0	28	23	7	1	10766600	CGGGTTGTT	CGGGGTTGTT	1
0	35	25	8	1	10766634	CTTTCTA	CTTCTA	-1
0	38	23	7	1	10766656	GAAAAAATAAAAGC	GAAAAAAAATAAAAAC	2
0	39	21	10	1	10766948	TAAGT	TAAAGT	1
0	18	19	12	1	10767442	ATTTTTTTTTTGTGCC	ATTTTTTTTGTGCC	-2
0	24	35	13	1	10767866	TCCTA	TCCCTA	1
0	14	15	5	1	10768240	AATATAACAGT	AT	-9
0	38	29	10	1	10769008	AAAAACT	ATAAAACT	1
0	21	17	5	1	10769564	GTTTAAA	GTTTTAAA	1
0	36	25	13	1	10770177	AATG	AATATG	2
0	21	28	7	1	10773017	TAAAAACAT	TAACAAAAACGT	3
0	27	30	8	1	10773048	TTTTCG	TG	-4
0	30	33	9	1	10773442	GTTTTTTAAG	GTTTTTAAG	-1
0	34	38	14	1	10773932	CTA	CTTTA	2
0	5	20	10	1	10774611	GCTCTCTCTCA	GCTCTCTCTCTCG	2
0	22	20	7	1	10774867	CAAAAAATG	CAAAAAAATG	1
0	20	19	8	1	10779892	CTTTGGA	CTGGA	-2
0	19	15	5	1	10781016	CTTTTTTTCTCCA	CTTTTTTCTCCA	-1
0	23	12	11	1	10781269	CAAAAAACT	CAAAAACT	-1
0	14	11	7	1	10781290	TAAAAAAAAAACACAATT	TAACAAAAAAAAAAAAATACAATT	6
0	22	19	7	1	10781318	CAAATC	CAAGC	-1
0	14	21	8	1	10781574	CTG	CG	-1
0	14	21	8	1	10781577	ATATT	AT	-3
0	27	18	7	1	10782807	TAT	TG	-1
0	28	19	6	1	10783734	ATTTTCCA	ATTTCCT	-1
0	23	15	9	1	10785367	GAAAAGC	GAAAAAGC	1
0	35	23	9	1	10787544	CGA	CTGA	1
0	36	24	9	1	10787564	CAAAAATG	CAAAATG	-1
0	32	39	19	1	10788973	TAATT	TAAATAAATT	5
0	25	38	13	1	10789003	GC	GTT	1
0	26	19	7	1	10792968	CAAAAAAAAAGTG	CAAAAAAAGTG	-2
0	7	17	5	1	10793607	TTTTTTCTTCTTCTTTTTTTTATTTAA	TTCTTCTTCTTCTTCTTCTTCTTCTTCTTCTTCTTCTTTTTATTTAA	20
0	35	18	9	1	10796358	ATTTTTCA	ACTTTTTCA	1
0	27	19	9	1	10796400	CATACAGAG	CG	-7
0	32	30	14	1	10797394	CTTTTTTTTACA	CTTTTTTTACA	-1
0	30	24	14	1	10797629	ATTTTAC	ATTTTTAC	1
0	24	30	10	1	10798485	CTA	CTAGTTAACCTGATTA	13
0	25	21	13	1	10800101	ATA	AA	-1
0	25	24	10	1	10800151	GTTTTTTGGA	GTTTTTTTGGA	1
0	30	24	13	1	10800703	ATA	AA	-1
0	30	26	11	1	10800741	GAAAAAAAATATTG	GAAAAAAAAAAATATTG	3
0	36	27	14	1	10801794	AGT	AT	-1
0	32	22	9	1	10802361	AACATACATT	AACATT	-4
0	25	26	11	1	10803527	TGGGTGC	TGGTGC	-1
0	26	28	13	1	10804016	TAAAAAAATACT	TAAAAAAAATACT	1
0	24	24	8	1	10805362	TAAAAAAATGT	TAAAAAATGT	-1
0	31	18	7	1	10806359	ATAACTT	AT	-5
1	20	12	10	1	10806505	GTTGTTTGTTTGTTTGTTA	GTTGTTTGTTTGTTTGTTTGTTA	4
0	25	21	6	1	10806878	AACT	AACACT	2
0	33	27	12	1	10807170	ATTTTTTTTGTTTATTAG	ATTTTTTTGTTTATTAG	-1
0	35	25	8	1	10807269	ATTCTA	ATTTCTA	1
0	36	27	8	1	10807303	ACA	AA	-1
0	31	26	7	1	10807380	CTTTATG	CTTTTATG	1
0	27	27	9	1	10808945	AGGAC	AGAC	-1
0	32	21	6	1	10809157	TAG	TAAA	1
0	10	2	3	1	10810192	GGGGGGGGCAA	GAAGGGGGGGCAA	2
0	27	29	11	1	10810783	GAAACATTCTA	GA	-9
0	19	24	9	1	10814180	TAAAAAAAAAACATAAGC	TAAAAAAAAAAAACATAAGC	2
0	24	19	5	1	10816511	TGA	TGGA	1
0	24	24	7	1	10817509	TAAAAAAATTG	TAAAAAAAATAG	1
0	35	20	9	1	10820269	CCAC	CC	-2
0	34	23	12	1	10823028	GTTAA	GTAA	-1
1	25	1	33	1	10826042	ATTTTTTTTTGCA	ATTTTTTTTTTGCA	1
0	22	29	10	1	10836434	GCCAT	GCAT	-1
0	22	2	24	1	10842159	CTTTTTTTTTTGTTTACG	CTTTTTTTTTTTGTTTACG	1
0	22	18	6	1	10848878	ATTATATG	ATACCTTGGTTGTAACGAGTGGTTATATG	21
0	35	23	9	1	10849549	CACAA	CA	-3
[truncated: 8,438 more rows]

## Sheet: 4
RO_mut	AO_mut	RO_wt	AO_wt	chr	pos	RO_seq	AO_seq	delta
0	21	1	19	1	5103462	AATTATA	AATTATATTATA	5
1	12	3	20	1	5108523	ACA	ACAAGTTGCA	7
0	19	1	20	1	5118758	CAG	CAAG	1
0	20	2	20	1	5121233	GAAAGGC	GCAAAAGGC	2
0	11	1	8	1	5124856	TTAATAATAATATTATAC	TTAATAATAATAATATTATAC	3
0	11	1	4	1	5147909	GTTTTTTTTTCTCTCA	GTTTTTTTTTTCTCTCA	1
0	5	2	6	1	5148673	TAAAAAAAATAGT	TAAAAAAATAGT	-1
1	15	1	10	1	5170041	GTTTTTTTCTTCTGG	GTTTTTTCTTCTGG	-1
0	5	1	2	1	5178263	ATTTTGGGA	ATTTTTGGGA	1
0	20	1	16	1	5180149	CCATTCATTCATTCATTCATTT	CCATTCATTCATTCATTT	-4
1	3	1	7	1	5180877	TAACAT	TAT	-3
0	7	2	9	1	5180928	TTAATAAAAC	TTAAAAC	-3
0	19	1	12	1	5181626	TAAGAAT	TAAACACCAAAGAAT	8
0	22	1	18	1	5186535	GGC	GGCAGAGC	5
0	4	1	5	1	5197168	CAAAAAAAAAAAAAAACTATTTAC	CAAAAAAAAAAAAAAAAAACTATTTAC	3
0	19	1	26	1	5202633	GTTTTTATATG	GTTTTTTATATG	1
1	29	4	27	1	5204750	GTCTCT	GT	-4
0	12	2	15	1	5207625	CTTTTTTTTTTTTGTTTAAAAC	CTTTTTTTTTTTTTTGTTTAAAAC	2
1	6	2	6	1	5208956	TTCT	TT	-2
1	17	1	20	1	5211567	TAAAAAAAATCT	TAAAAAAAAATCT	1
1	25	1	20	1	5216603	ATTTTTTTTTGCA	AATTTTTTTTTTGCA	2
0	8	1	10	1	5225162	GTTTTTTTTTTCTTTTTTTATTTATTCATTTATATTATG	GTTTTTTTTTTTCTTTTTTTATTTATTCATTTATATTATG	1
0	31	1	28	1	5235794	ACAGATTTCTGC	AC	-10
0	21	1	12	1	5236857	TAAAAAAAAAAAAAACCTG	TAAAAAAAAAAAACCTG	-2
0	30	1	20	1	5237247	GTTTTAG	GTTTTTAG	1
1	14	5	15	1	5239348	TATTCATTCA	TATTCATTCATTCATTCA	8
1	21	2	25	1	5252197	AGGGGTC	AGGGGGTC	1
0	28	2	22	1	5272216	GTTGC	GTTGCAACTCATTGC	10
0	22	1	24	1	5284663	ACCCCCCCCC	AG	-8
0	18	1	19	1	5306341	CTTTTTTTGCC	CTTTTTTTTTGCC	2
0	16	1	29	1	5313073	CAAAAAAAATGAT	CAAAAAAAAATGAT	1
1	9	1	23	1	5326600	ATT	AC	-1
1	6	1	2	1	5326867	AGGATGGATG	AA	-8
0	10	1	16	1	5330342	GAAAAAAAAAATCTG	GAAAAAAAAATCTG	-1
0	14	1	19	1	5330521	AATATATATATATATATTA	AATATATATATATATATATTA	2
0	12	1	3	1	5341221	AA	ATT	1
1	2	1	4	1	5341491	TAACAT	TCAACAC	1
0	19	6	21	1	5345284	TGCTGGTTCG	TGCTGGTTCGCTGGTTCG	8
0	27	1	28	1	5345718	TAAAAATTAC	TAAAATTAC	-1
0	31	1	23	1	5346215	TTTACCT	TT	-5
1	11	8	27	1	5354195	ATC	ATCACTTATTC	8
1	4	1	5	1	5355440	ATGTGTGTGTGTGTGTGTGTGTGTGTTGA	ATGTGTGTGTGTGTGTGTGTGTGTGTGTTGA	2
0	27	1	31	1	5357060	TCT	TACT	1
1	12	3	23	1	5359761	CAACAATAATA	CA	-9
1	13	1	9	1	5364342	TAAAATG	TAAATG	-1
0	13	1	28	1	5367587	CAAAAAAAAACAAGT	CAAAAAAAAAACAAGT	1
0	9	1	11	1	5376692	ATTTTATTATATTC	ATGTTTTATTATATTC	2
0	26	1	14	1	5391899	ATTTACTT	ATTTACTTTTACTT	6
0	22	1	27	1	5394099	CTTTTAC	CTTTTTAC	1
0	33	1	29	1	5394768	CCGTGAC	CCGTGACGTGAC	5
0	40	1	22	1	5398664	CATA	CA	-2
0	19	1	24	1	5403327	GTTTTTGA	GTTTTTTGA	1
0	15	2	15	1	5431724	ATTTTGA	ATTTGG	-1
0	36	1	45	1	5432206	TAAAAGT	TAAAAAGT	1
0	50	1	31	1	5444080	AATTATTATTATAAA	AATTATTATAAA	-3
0	25	1	23	1	5445226	GTTGA	GTTGAAGATTTGA	8
1	6	3	26	1	5446770	ACAGAGC	ACAGAGCAGAGC	5
0	24	1	28	1	5448974	TAAAAAAGT	TAAAAAAAGT	1
0	32	1	37	1	5451338	ATTAA	ATAA	-1
1	28	4	24	1	5456107	GTA	GTAATAATA	6
0	25	1	29	1	5462021	GTTTTTTTTTTTACG	GTTTTTTTTTTACG	-1
0	10	1	18	1	5464827	AACACACACACACACACACACACACACACACACACACAT	AACACACACACACAAACACAT	-18
0	9	3	7	1	5469116	ATATATATATATATTT	AT	-14
0	30	1	28	1	5474369	ATTTTTTAATTC	ATTTTTTTAATTC	1
1	22	2	20	1	5480551	TTTCA	TA	-3
0	30	1	31	1	5482463	GTAT	GT	-2
0	20	2	20	1	5484191	TATAATAATAATAATAATAATAATTTG	TATAATAATAATAATAATTTG	-6
0	29	1	24	1	5491362	CTGT	CT	-2
1	28	1	25	1	5492523	TTA	TTAACTA	4
0	14	1	20	1	5498414	AT	AATCTC	4
0	30	1	43	1	5498671	CTAATT	CTAATTAATT	4
1	24	3	24	1	5498883	TATTAT	TT	-4
0	39	1	27	1	5504392	AACA	AACACA	2
1	23	2	13	1	5515693	ACA	AA	-1
0	22	1	30	1	5525208	ATTTTTTTTTTGGAG	ATTTTTTTTTTTGGAG	1
1	3	2	11	1	5539248	CTAAGG	CG	-4
1	3	2	11	1	5539255	GATTCGAA	GA	-6
1	16	4	17	1	5539709	TTA	TTATGACCAAAATA	11
0	8	1	6	1	5543100	GTTTTATC	GTTTTTATC	1
0	6	2	4	1	5552570	CCAC	CC	-2
1	7	1	9	1	5570504	CGTGTGTGTGTGTGTGTGTGTGTGTGTA	CGTGTGTGTGTGTGTGTGTGTGTGTA	-2
1	21	1	21	1	5574126	TAT	TT	-1
0	22	4	8	1	5577653	TCCCACCA	TT	-6
1	24	5	9	1	5577665	CGA	CA	-1
0	9	1	4	1	5582519	ACTG	ACTCTG	2
0	20	5	30	1	5589728	AAT	AATGTAGCTAT	8
0	15	1	19	1	5597460	AAAAAATATATATATATATC	AATATATATATATC	-6
1	15	1	16	1	5600898	GGTGTGTGTGTGTGTGGGTTGTGA	GGTGTGTGTGTGTGTGTGGGTTGTGA	2
0	21	1	11	1	5601679	TTTTTTCA	TATTTTTCA	1
0	35	1	23	1	5613398	GAAAAAAAAATATGC	GAAAAAAAATATGC	-1
0	16	1	12	1	5620614	TTAATTAGGCAGGTTAGGGT	TT	-18
0	19	2	36	1	5620758	CAGAAGAAA	CA	-7
0	45	1	37	1	5624050	TAAAAATG	TAAAAAATG	1
0	20	3	18	1	5624993	CAAAAAAAAAAACAGT	CAAAAAAAAAACAGT	-1
1	9	2	14	1	5625774	AAC	AACGGCCGTTAAATTAC	14
0	13	1	9	1	5626356	AAT	AGTAGTAA	5
0	24	1	19	1	5627941	GGTAGTAGTAGTAGTAGTAGTAGTAGTAGTAGTAGTAT	GGTAGTAGTAGTAGTAGTAGTAGTAGTAGTAGTAT	-3
0	26	2	30	1	5628118	TTGATGATGATGATGATGATGAT	TTGTTGATGATGATGATGAT	-3
0	20	1	26	1	5629561	ATA	ATTA	1
0	3	5	5	1	5630062	TGTTGTTGT	TC	-7
1	7	2	6	1	5630089	AAT	AATGAT	3
1	21	7	27	1	5635978	CTA	CTACAGTA	5
0	7	1	6	1	5637509	ATGA	AA	-2
1	14	1	19	1	5651890	GTATTT	GTATTTATTT	4
0	18	1	10	1	5652111	AAAAAAAAATACT	AATAAAAATAAAAAAAATAAAAT	10
0	16	1	25	1	5673149	TAT	TACAATTCCAT	8
0	29	1	18	1	5673905	AAT	ATTTAACTAT	7
0	21	1	30	1	5674774	ATTTTTTTTTAATCG	ATTTTTTTTTTAATCG	1
0	13	2	12	1	5744787	CTATATATATATATATATATATG	CTATATATATATATATATATG	-2
0	24	1	22	1	5871549	ATA	ATTATTATTT	7
0	22	1	27	1	6018945	TGT	TGTGGCGT	5
1	23	2	16	1	6158893	CTTTTTTTTTTCCTAA	CTTTTTTTTTTTCCTAA	1
0	33	27	8	1	6493014	CTTTAAA	CTTAAA	-1
0	22	17	6	1	6495999	CGTGTGTTA	CGTGTTA	-2
0	30	26	8	1	6502857	TTCAACA	TA	-5
0	17	11	5	1	6504261	GAAAAAAAGCT	GAAAAAAAAGCT	1
1	26	11	8	1	6504299	GCCCCCCCCTGT	GCCCCCCTGT	-2
0	26	13	10	1	6504707	AGT	AGACGT	3
0	17	13	8	1	6507301	ATTTTTTAAC	ATTTTTTTAAC	1
1	32	25	7	1	6507428	ATTTTTTTAAG	ATTTTTTAAG	-1
0	18	21	6	1	6515565	TAAAAACT	TAAAAAATT	1
1	30	28	8	1	6515713	CAATC	CAAATT	1
0	19	12	5	1	6516748	GTC	GAAG	1
1	11	15	6	1	6519489	CATAAAAAGGGAAGAA	CA	-14
0	16	2	17	1	6526568	AAATGAATGAATGAATGAATGA	AAATGAATGAATGAATGA	-4
0	21	5	4	1	6531657	ACCACAT	ACACAG	-1
1	20	25	9	1	6532670	GCTGCGGTATT	GT	-9
0	4	1	3	1	6543870	AT	AGATA	3
0	35	20	8	1	6552012	TAAAAAATC	TAAAAAAATC	1
0	23	21	8	1	6553040	AGTA	ACC	-1
0	5	4	2	1	6553890	CACACACATG	CG	-8
0	25	3	19	1	6555878	CTTTTTTTAGC	CTTTTTTTTAGC	1
0	37	19	9	1	6559171	CAAAAAAAAGTC	CAAAAAAAAAGTC	1
0	16	15	6	1	6564977	AGAATGAATGAATGAATGAATA	AGAATGAATGAATA	-8
1	9	14	4	1	6574798	ACTGGC	AC	-4
0	26	19	7	1	6579739	GAATG	GAATAATG	3
1	7	3	2	1	6584680	ACCATCCATCCATCCATCCATCCATCCATCCATC	ACCATCCATCCATCCATCCATCCATCCATC	-4
1	8	13	15	1	6590926	CTTGC	CTGC	-1
1	32	4	30	1	6594345	ATA	AA	-1
0	20	3	22	1	6606413	TAAAAAAACTC	TAAAAAAAACTC	1
0	20	12	13	1	6619720	TAAAAAAGT	TAAAAAAAGT	1
0	20	10	4	1	6620080	TGCGCGCGCA	TGCGCGCA	-2
1	16	2	21	1	6621736	ATTTTTTTTTAATTATC	ATTTTTTTTAATTATC	-1
0	31	15	10	1	6621969	ATTTTAAC	ATTTAAC	-1
1	23	13	10	1	6622336	GAATTTAATTTAC	GAATTTAATTTAATTTAT	5
0	14	1	15	1	6628163	GCCCCCCTG	GCCCCCCCTG	1
0	27	2	24	1	6648878	GACA	GACACA	2
0	25	22	10	1	6653777	CTTTTTAG	CTTTTAG	-1
1	35	1	24	1	6661420	TTA	TTAAAAGCATA	8
1	19	1	22	1	6662540	AGGGGAC	AGGGGGAC	1
0	16	1	21	1	6662805	AGGGGGGGGGAAGAAGC	AGGGGGGGGAAGAAGC	-1
1	7	2	17	1	6671130	AAACCAGCAGACTGACGAACAGCTTTTCCCCCAGA	AA	-33
1	20	1	24	1	6671387	TAA	TT	-1
0	13	3	4	1	6672806	TAAAAAAAAAAAATACAAAAAGCG	TAAAAAAAAATACAAAAATCG	-3
0	17	11	23	1	6675301	CTTTTTTTAAG	CTTTTTTTTAAG	1
0	22	14	13	1	6675413	TGTCG	TG	-3
0	29	15	14	1	6676951	GCG	GG	-1
0	11	9	24	1	6679506	AAAAGAAAGAAAATAAATAAAAAAACAAGT	AAAATAAAGAAAGAAAATAAATAAAAAACAAGT	3
1	7	8	6	1	6691570	GGTTGGTTGGCTTG	GG	-12
0	30	9	18	1	6692247	CTGTTTCTGG	CTGTTTCTGTGTTTCTGG	8
0	18	1	9	1	6693348	AC	ATT	1
0	15	6	13	1	6696799	CTTTTTTTTGGC	CTTTTTTTTTTGGC	2
0	24	10	10	1	6697547	TTATTGT	TT	-5
1	11	1	15	1	6699423	CCAG	CCACAG	2
0	22	6	12	1	6701701	CTTTTTTTGGGC	CTTTTTTGGGC	-1
1	28	15	8	1	6702265	ATATTATTTATG	ATATTTATG	-3
0	22	20	6	1	6704525	AGAAGAAGAAGA	AA	-10
0	10	4	19	1	6704643	TTTTTCA	TGTTTTCA	1
0	21	6	5	1	6705456	GATTCATTCATTCATTCA	GATTCATTCATTCATTCATTCA	4
0	17	13	7	1	6706597	TAA	TT	-1
0	16	5	12	1	6706713	ATTTGC	ATTGC	-1
0	21	3	15	1	6706860	TTG	TTATG	2
0	17	9	4	1	6709482	GATTCATCCA	GA	-8
0	15	3	11	1	6711984	ATCTCAGGAACTGT	AT	-12
0	19	5	13	1	6716574	TAAGAAT	TAAGAAGAAT	3
0	22	7	17	1	6716584	GAAACT	GAAAACT	1
0	9	1	8	1	6716941	TCAACC	TCAACCAACC	4
0	17	11	12	1	6718846	ACTC	AC	-2
0	9	10	13	1	6722156	ATTAA	ATAA	-1
0	8	9	15	1	6722183	CTTTTTTAG	CTTTTTTTTAG	2
0	10	10	18	1	6722203	ATCA	AA	-2
0	21	12	10	1	6724191	CTC	CATC	1
0	13	7	3	1	6724688	AGTGTGTGTGTGTGTGTGTGTGTGTA	AGTGTGTTTGTGTGTGTGTGTA	-4
0	29	1	15	1	6724950	ATG	ATTG	1
0	29	1	14	1	6724958	TCGT	TT	-2
0	7	2	5	1	6725223	CTTTTTTCTCA	CTTTTTTTCTCA	1
0	17	13	6	1	6727473	GTGTACAC	GC	-6
0	25	18	5	1	6728693	TCCCCCACAAG	TCCCCACAAG	-1
0	22	20	12	1	6729302	TTTATATTTAATTG	TTATTTAATTG	-3
0	32	14	9	1	6729491	ACT	AT	-1
1	17	16	4	1	6730230	AGT	AGTGGT	3
0	18	4	14	1	6733320	CATTATTATTATTATTATTTATTTAC	CATTATTATTATTATTATTATTTATTTAC	3
0	22	12	19	1	6738368	GTTTTTTTTCTCTCTCG	GTTTTTTTCTCTCTCG	-1
0	28	21	12	1	6739117	TAAAAAACT	TAAAAACT	-1
0	23	2	16	1	6741699	GGTGTGTGTGC	GGTGTGTGTGTGC	2
0	23	7	12	1	6747595	ATTTTTTTTCTGTTA	ATTTTTTTCTGTTA	-1
1	12	14	5	1	6749131	TAAAAATAAACT	TAAAATAAACT	-1
0	26	2	20	1	6760005	CAAAAAATATTAATTTAATC	CAAAAAAATATTAATTTAATC	1
0	5	1	3	1	6761260	AGTGTTTGTGTTTGTTC	AGTGTTTGTTC	-6
0	16	2	7	1	6762664	GAAAAAAATAAATAAAAGGG	GAAAAAAAATAAATAAAAGGG	1
1	15	2	8	1	6762684	GTAATAATAATAATAATTC	GTAATAATAATAATAATAATTC	3
0	3	4	7	1	6766653	CAT	CGTGTAG	4
0	18	4	8	1	6769604	TCAC	TC	-2
0	32	8	30	1	6771684	TTA	TATA	1
1	27	2	15	1	6773448	AGA	ACCCGG	3
0	39	12	26	1	6776324	ATTTTATC	ATTTTTTTATC	3
0	38	11	21	1	6776375	ATTTTTTTTTAGTTTTCA	ATTTTTTTTAGTTTTCA	-1
0	16	8	4	1	6783333	GAAAAAAAAGGT	GAAAAAAAAAGGT	1
0	25	3	17	1	6787206	TCCCCCCCCGAA	TCCCCCCCGAA	-1
0	23	4	15	1	6787885	TAAGC	TGAGGC	1
0	17	2	16	1	6789435	CTTTTTTTTCCG	CTTTTTTTCCG	-1
1	20	1	20	1	6795009	CTGT	CTGTGT	2
0	28	6	16	1	6813123	CAAAGT	CAAAAGG	1
0	23	11	23	1	6814343	ATA	AA	-1
0	7	9	7	1	6820328	ATA	ATTTAATTTAATTTTTAATTTA	19
1	7	10	6	1	6823310	AACA	AA	-2
1	8	10	5	1	6837375	ATTCA	ATTTCT	1
1	8	13	5	1	6837380	CATT	CT	-2
0	22	1	26	1	6841052	TAAAACCT	TAAAAACCT	1
1	19	18	13	1	6844884	GTG	GTATG	2
0	18	1	28	1	6846955	CTGA	CTGTGA	2
0	16	5	3	1	6851825	TAAAAAAATATAC	TAAAAAATATAC	-1
0	7	4	2	1	6857651	ATTTAGTCCCGAGCAGATCTCTATCTTA	AA	-26
0	24	4	17	1	6859897	TAAAAAAAATCT	TAAAAAAATCT	-1
0	13	1	10	1	6861594	ATTTTTTTTTTTCTTTTTTTCAATAA	ATTTTTTTTTTCTTTTTTTCAATAA	-1
0	24	3	14	1	6871284	GGT	GGTGAGT	4
1	3	6	3	1	6874268	ATGGGTGGATGGGT	AT	-12
0	16	1	16	1	6874839	TAAAAAAAAATACAG	TAAAAAAAATACAG	-1
1	22	3	11	1	6879223	TATTGATTGA	TATTGATTGATTGATTGATTGA	12
0	20	2	12	1	6888397	CTTTTTTTTCCA	CTTTTTTTTTCCA	1
0	12	5	14	1	6892702	ATAGGT	AT	-4
0	20	6	12	1	6892863	TACTTTACT	TT	-7
0	20	6	12	1	6892872	TTTGA	TCTTGA	1
0	15	3	18	1	6895390	ATTCTGATTCTGGATT	AT	-14
0	2	1	4	1	6906277	GAT	GATCTAT	4
0	19	18	6	1	6911624	ATTTTTTTGTAA	ATTTTTTTTTTAA	1
0	16	4	14	1	6912090	ATACTGT	AT	-5
0	6	2	5	1	6944545	TTTCATTCATTCATTCATTCATTCATTCATTCATTCATTCATTCATTCATTCATTCATTCATTCAT	TTTCATTCATTCATTCATTCATTCATTCATTCATTCATTCATTCATTCATTCATTCAT	-8
0	19	5	13	1	6949826	CAAAAATGA	CAAAAAAATA	1
0	27	8	24	1	6950153	TTATTTTTACTATTAT	TA	-14
0	21	5	15	1	6950373	GAGTTT	GT	-4
0	21	7	14	1	6950381	TT	TCAG	2
0	29	6	21	1	6950436	ATT	AA	-1
0	38	7	25	1	6950505	TAC	TGCTTTAAC	6
0	31	1	23	1	6957065	ACCAA	ACCCAA	1
0	28	9	20	1	6965436	GTTTTTTTCATTAACTAACG	GTTTTTTTTCATTAACG	-3
0	35	7	22	1	6966337	TCCTT	TCTT	-1
1	34	3	16	1	6968185	AAT	AATGAT	3
0	21	3	16	1	6969401	AAAAAAAAAAAAATTAAATAAAAAAATAACTTAAATTTAATG	AAATAAATAAATAAAATTAAATAAAAAAATAACTTAAATTTAATG	3
0	26	4	21	1	6969631	TAAAATTTG	TAAAAAATTG	1
0	22	3	18	1	6969665	ATTTTATATTTTC	ATTTATATTTTC	-1
0	15	6	14	1	6971519	CTTTTTTCA	CTTTTTTTCA	1
0	12	1	15	1	6983064	GAGCAA	GA	-4
1	15	10	5	1	6990355	GTTATGATTGGATAACAGTT	GT	-18
0	26	10	18	1	6990602	CAC	CATAC	2
0	31	4	18	1	7006492	GTTAC	GTATTTG	2
0	7	5	8	1	7007716	ATATATGT	AT	-6
0	22	5	16	1	7017398	AGGAT	AGATGGATAGAAAAAAGGATGGAT	19
0	27	5	17	1	7017946	CTTATTTTG	CTATTTTG	-1
1	16	18	9	1	7018200	GTCCAAGCTTATGTTT	GT	-14
0	16	2	11	1	7019263	CTA	CTTAACTTAACTTAACTTTTTTTTTTTAATA	28
0	40	1	31	1	7020964	GAATGAATGAATAAATAA	GA	-16
1	30	5	20	1	7021480	ATAATT	ATAATTAATT	4
0	30	7	20	1	7021702	ATC	AC	-1
0	28	2	19	1	7022839	TGGGGGGGTAC	TGGGGGGTAC	-1
0	22	2	10	1	7023168	GTATTATTATTATTATTATTATTATTATTATTATTATTTATATG	GTATTATTATTATTATTATTATTATTATTTATATG	-9
0	27	9	14	1	7024797	ATA	ATTA	1
0	12	6	4	1	7024821	ATA	ACAGTA	3
0	20	4	10	1	7024987	TGA	TA	-1
0	15	1	25	1	7026627	AGTGTGTGC	AGTGTGC	-2
1	19	15	7	1	7035811	AAT	AAATAT	3
0	22	2	25	1	7047094	GGT	GGTCTGCAATGT	9
0	16	5	16	1	7075186	TAAAGAT	TAGAT	-2
0	14	7	17	1	7075410	AGTGCTG	AG	-5
0	18	4	16	1	7075445	TAAAAAAAGAGT	TAAAAGAGT	-3
1	24	19	7	1	7076323	GTA	GTCTTCTATATATATATA	15
0	18	5	15	1	7076505	GAAAAAATG	GAAAAAAATG	1
0	12	1	11	1	7078319	ATTTTTAAAAA	ATTTTAAAAA	-1
0	16	5	12	1	7085814	TCCCCCCTA	TCCCCCTA	-1
0	6	6	2	1	7099234	TGGTT	TGTT	-1
0	16	1	17	1	7105182	TAATT	TGTGCAGACGCGGACAATT	14
0	17	1	14	1	7105535	GTATATATATC	GTATATATATATC	2
0	19	11	20	1	7106134	CATTTG	CG	-4
0	20	6	10	1	7108001	ATTTTTTGTGA	ATTTTTGTGA	-1
0	22	1	13	1	7108251	ATTTTTTGC	ATTTATTTATTTTTGC	7
0	20	7	26	1	7108833	ATAATG	AG	-4
0	35	1	33	1	7110090	CAAAAAAAGAGT	CAAAAAAGAGT	-1
0	10	5	8	1	7120756	ATGT	ATGTCTATTCAGT	9
0	28	8	22	1	7123547	TATTTAATTTAATTTAATTTAATAAAA	TATTTAATTTAATTTAATAAAA	-5
0	24	1	21	1	7124546	ATTTTTTTTTTTATAAATTTGC	ATTTTTTTTTATAAATTTGC	-2
0	24	10	20	1	7124693	CTG	CTATG	2
1	28	14	20	1	7126873	GACA	GACACA	2
0	11	3	8	1	7129597	GTATTATTATTATTAATATTATTATTATTTATATATTTATTTATTTATTTTATTTTATTTTTTTCTG	GTATTATTATTATTATTATTAATATTATTATCATTTATATATTTATTTATTTATTTTTTTTCTG	-3
0	25	6	19	1	7130532	TTGT	TG	-2
0	18	7	21	1	7130862	CTTGTTTGTTTC	CTTTTTTGTTTGTTTGTTTG	8
0	6	1	4	1	7131420	GAGTGCTAACCTCTTAGCTACCGTGCCGCCCATATGTAAGTCTCAA	GA	-44
0	15	1	9	1	7138284	TCATCCATCCATCCATCCATCCATCCATCCATCC	TCATCCATCCATCCATCTATCC	-12
1	19	2	19	1	7138772	GTCCATCCAT	GTCCATCCATCCATCCAT	8
0	16	10	22	1	7140154	ATTTTTTTTTAGA	ATTTTTTTTAGA	-1
0	4	1	7	1	7147816	TAGTCAGTCAGTCA	TAGTCAGTCAGTCAGTCA	4
0	17	6	21	1	7150947	ATTTTTTTTTCAA	ATTTTTTTTCAA	-1
1	13	1	13	1	7152031	CAAAAAAAAAAAAATCCT	CAAAAAAAAAAAAAATCCT	1
0	14	3	10	1	7152795	TTACGTGGCCGGAGGTACGTACGGC	TC	-23
0	10	1	11	1	7153180	CG	CAA	1
0	41	8	16	1	7160972	TAATT	TATT	-1
0	15	4	9	1	7166500	GTTTTAAAG	GTTTCAAG	-1
0	15	7	11	1	7166844	ATTTTTTTTCAA	ATTTTTTTCAA	-1
0	8	4	8	1	7166882	TAC	TGAC	1
0	8	3	7	1	7166887	GCATTTGA	GTGTCCACTCTCA	5
0	8	4	8	1	7166895	TGA	TGGA	1
0	17	5	12	1	7166905	CTTAA	CTTTAA	1
0	22	3	23	1	7167141	AAC	AACGAC	3
0	13	5	22	1	7167590	ATTTGC	ATTTTGC	1
0	14	7	20	1	7167647	TAGA	TA	-2
0	26	9	26	1	7168159	TAATATATG	TAAATATATG	1
0	24	5	26	1	7168346	CAAAAAAATATATC	CGAAAAAAATATCTA	1
0	16	10	10	1	7169093	ATTTTTTAAG	ATTTTCAAG	-1
1	27	7	15	1	7169199	ACATCCATCCATCCATCCATCC	ACATCCATCCATCCATCC	-4
0	25	4	13	1	7169341	ACCCTCCCTA	ACATCCCTA	-1
0	28	1	4	1	7169447	AAAAATAAAATAAAATAAAATAAAATCAAACC	AAAAATAAAATAAAATAAAATCAAACC	-5
0	20	6	18	1	7170737	GAC	GAACCCGGAGGAAAC	12
0	28	3	14	1	7171381	TGGGCT	TGGCT	-1
1	18	17	5	1	7176991	TAATT	TATT	-1
0	35	3	21	1	7178903	ATTTATTTGT	AT	-8
0	8	5	6	1	7178965	GTGAAATTATTTATGTGAAATTATTTATTTATTTTT	GT	-34
1	19	7	12	1	7186470	GTTTTTTTTTTCCCTA	GTTTTTTTTTCCCTA	-1
0	20	1	19	1	7186545	GTTTTTTTACC	GTTTTTTTTACC	1
0	13	8	16	1	7200241	GATGGATAAA	GATGGATAAATGGATAAA	8
0	12	5	14	1	7206032	TAAAAAAAGTC	TAAAAAAGTC	-1
0	20	4	20	1	7208501	TAAAAAATG	TAAAAATG	-1
0	22	6	22	1	7208625	CTCTGT	CT	-4
0	18	5	18	1	7208635	GAGTGCAATACA	GA	-10
0	7	11	3	1	7209251	ATA	ATATTATTA	6
0	22	8	26	1	7210184	ATTTTTTTACA	ATTTTTTACA	-1
0	10	4	21	1	7220060	GG	GTT	1
0	20	5	9	1	7220311	CTATTTTATTTTATTTTATTTGTTTTTATTATAATTG	CTATTTTATTTTATTTGTTTTTATTATAATTG	-5
0	20	5	19	1	7223951	CAAAAAAATTG	CAAAAAATAG	-1
0	27	6	22	1	7225777	ACCAG	ACAG	-1
0	24	6	13	1	7226088	GTTTCTCA	GTTCTCA	-1
0	29	5	31	1	7228873	CTTTTTTTTTCAA	CTTTTTTTTCAA	-1
0	27	7	20	1	7231856	GAAAAAAAATCC	GAAAAAAAAATCC	1
0	29	2	22	1	7235087	ATA	ATTA	1
1	5	1	9	1	7240763	ATTTTTTTTTTTTTTACTATTTTGG	ATTTTTTTTTTTTTACTATTTTGG	-1
0	15	2	21	1	7242358	TTGTGTGTGTTTA	TTGTGTGTTTA	-2
0	30	9	14	1	7243158	CATA	CATATA	2
0	13	9	5	1	7243190	CTTATTG	CTTTATTTAATAACTATTAATTAATAACTATTATTG	29
0	20	2	16	1	7250742	ATTTTTTAC	ATTTTTAC	-1
0	12	5	10	1	7250824	TGTTATCCTGC	TC	-9
0	15	1	8	1	7254820	TAT	TAAT	1
0	24	3	10	1	7257834	GG	GTAT	2
0	11	3	10	1	7258287	CAG	CAAGTGTAACAAG	10
0	14	3	14	1	7258498	ATTAATTAGT	AT	-8
1	13	6	24	1	7258792	TAAAAAAATCC	TAAAAAAAATCC	1
0	16	6	19	1	7258999	TCG	TG	-1
0	4	5	5	1	7259096	ATTATTG	ATTAATGTTCGTTATTT	10
0	21	3	20	1	7259541	TAAAAAAAATATATAAAATAAAAACAAAG	TAAAAAAATATATAAAATAAAAACAAAG	-1
0	14	7	17	1	7260201	TTAT	TT	-2
0	21	5	30	1	7260448	ATTAA	ATAA	-1
0	23	2	13	1	7260628	GTAATTTAATTTAATTTAATTTAATG	GTAATTTAATTTAATG	-10
0	12	1	5	1	7261017	AAACTCTGACAGTA	AA	-12
0	23	1	10	1	7261058	GAAAAAAATAAATGC	GAAAAAAAATAAATGC	1
1	10	1	2	1	7265395	TCACACACACACACACACACACACACACACACACACACACACACAT	TCACACACACACACACACACACACACACAT	-16
1	15	7	22	1	7273887	GAAAAAAAAAATCACAT	GAAAAAAAAATCACAT	-1
0	23	5	10	1	7283802	ATTTTCA	ATTTTTCA	1
0	24	8	15	1	7284177	ACCTT	ACCAAGGCCTT	6
0	38	9	17	1	7294815	GTTTTTTTTTCTGA	GTTTTTTTTCTGA	-1
0	38	5	14	1	7303637	CTACAGT	CT	-5
0	21	2	7	1	7308576	ATTCA	AATTTCA	2
0	28	7	12	1	7310336	AACCAACAGA	AA	-8
1	16	16	7	1	7321630	GAAACATA	GA	-6
0	15	3	15	1	7337755	ATTTTTTTTAATATC	ATTTTTTTTTAATATC	1
1	11	8	7	1	7348545	CGTGTGTGTGTGTGTGTGTGTGA	CGTGTGTGTGTGTGTGTGTGA	-2
0	31	6	25	1	7351987	CG	CAA	1
0	17	6	10	1	7352043	ATACAGT	AT	-5
0	32	3	16	1	7354789	GTTACTTACT	GTTACT	-4
1	12	1	6	1	7358241	ATTTAAA	ATTAAA	-1
1	7	1	2	1	7358252	ATTTAAA	ATTAAA	-1
0	21	3	17	1	7360835	TAAAAAAAAAGTAAAC	TAAAAAAAAGTAAAC	-1
0	33	8	22	1	7365864	GTTTTTAAC	GTTTTTTTAAC	2
0	2	4	5	1	7368921	ATTTTTTTTTTTTTTTTTTTTTTTTGCAATAAA	ATTGTTTTTTTTTTTTTTTTTTTTGCAATAAA	-1
1	15	13	6	1	7369101	ATGGTTTTGGTTTTA	ATGGTTTTA	-6
0	5	5	9	1	7371608	TGC	TA	-1
0	9	1	13	1	7371683	CTG	CGGGTTATGATG	9
0	19	1	5	1	7375430	GAAAAGAAACAT	GAAAAAAGAAACAT	2
0	6	1	6	1	7375452	GATCATCATCATCATCATCATCATCA	GATCATCATCATCATCA	-9
0	4	1	7	1	7375539	CTG	CATG	1
0	5	2	2	1	7375780	TT	TAAAATGC	6
0	33	1	21	1	7386456	AAT	ACAT	1
1	12	13	6	1	7393191	AGGTC	AGGGTTGGTC	5
0	24	23	9	1	7402057	CTTTTTTGA	CTTTTTGA	-1
0	17	21	6	1	7402498	CAA	CG	-1
0	21	20	11	1	7408211	TTATTTATGTATTTAAC	TG	-15
0	29	21	10	1	7411286	CTTTTTTCA	CTTTTTCA	-1
0	20	15	8	1	7434778	CAAAAAAAAGATG	CAAAAAAAAAGATG	1
1	9	2	2	1	7440320	AAAAAAAAATAAGC	AATAAAACAAATAAGC	2
1	14	25	10	1	7448589	GAAAAAAAAATGC	GAAAAAAAATGC	-1
0	23	3	29	1	7451001	ACGA	AA	-2
0	23	1	23	1	7472639	AATATATTA	AATATTA	-2
1	20	10	6	1	7479562	TAAAAAAAAAATTGT	TAAAAAAAAAAATTGT	1
0	23	23	12	1	7483751	TACA	TA	-2
0	23	18	7	1	7486588	GTTTTTTAAAG	GTTTTTAAAG	-1
0	25	1	20	1	7486662	TAAAAAAAAAGCAT	TAAAAAAAAGCAT	-1
0	13	14	5	1	7491419	CAT	CTTAT	2
1	22	2	23	1	7491874	TTG	TTGTCATG	5
0	17	14	14	1	7494366	AAATAATAATAATAATAAC	AAATAATAATAATAAC	-3
0	11	11	4	1	7499822	TAAAAAACT	TAAAAAAAACT	2
0	24	3	3	1	7515955	TAAAAAATATTATTC	TAAAAAAATATTATTC	1
0	19	18	11	1	7519417	TCCCCCCAAT	TCCCCCAAT	-1
1	12	8	18	1	7529238	TCA	TCAATTAAAAAACA	11
1	7	2	16	1	7529509	TTTAAATATGTACTGA	TA	-14
0	12	1	28	1	7540180	CTTTTTAATGTTTTTAATGT	CTTTTTAATGT	-9
1	12	1	10	1	7540285	CAAAAAAAAAAAGAATAAATAACAC	CAAAAAAAAAAAAAGAATAAATAACAC	2
0	19	22	10	1	7546800	GAAAAAAAAATGATT	GAAAAAAAATGCTT	-1
0	41	22	11	1	7549599	ATTTTTTTTCTGC	ATTTTTTTCTGC	-1
0	19	13	5	1	7549696	ATTTTTGGA	ATTTTGGA	-1
0	19	15	4	1	7549746	AA	ATT	1
0	55	20	8	1	7549880	ATTTTTTATATTATG	ATTTTTATATTATG	-1
0	31	5	34	1	7556031	GATA	GATATA	2
0	21	18	5	1	7564794	CTA	CTTA	1
0	24	24	12	1	7566833	TGC	TGGC	1
1	20	13	4	1	7573424	AGGGGGGGTCT	AGGGGGGTCT	-1
0	27	1	31	1	7577664	CATT	CT	-2
0	25	11	6	1	7581137	CTTTTAAAA	CTTTAAAA	-1
0	17	13	7	1	7583577	AAAAATG	AGAAAATT	1
0	26	17	9	1	7585498	CAAACT	CAAAACT	1
0	18	1	25	1	7588178	ATGT	ATGTGT	2
0	24	11	14	1	7592101	TAAAAAAAGACAC	TAAAAAAGACAC	-1
1	26	2	22	1	7593868	TAACT	TAAACT	1
0	24	15	7	1	7594773	TAAAAATATG	TAAAATATG	-1
0	19	18	10	1	7598790	CCAGTGAAAACTCGCGTACCTTC	CC	-21
0	22	21	12	1	7598819	AAGT	AAGAGT	2
0	27	10	16	1	7599888	GAAAAAAATATG	GAAAAAATATG	-1
0	24	8	7	1	7600275	TAT	TAGTACAT	5
0	17	4	15	1	7602717	AATATATATATTG	AATATATATATATTG	2
0	23	15	11	1	7602758	ATTGA	ATGA	-1
0	35	21	6	1	7609027	ATTAC	ATAC	-1
1	27	19	9	1	7609143	TAAAAAGT	TAAAAAAGT	1
0	28	22	10	1	7612283	TAA	TT	-1
0	26	32	10	1	7612678	TAAAAAATG	TAAAAATG	-1
0	35	37	10	1	7612695	CATG	CG	-2
0	29	11	4	1	7613173	GATCCA	GA	-4
0	21	1	17	1	7616651	CAAAAAAAAAAAAACCTT	CAAAAAAAAAAACCTT	-2
0	25	31	11	1	7630249	TGA	TA	-1
1	23	11	10	1	7630413	CTT	CG	-1
0	35	8	22	1	7637385	AGTT	AT	-2
0	26	7	5	1	7637529	ATTTTAATAAATAAAAGT	AT	-16
0	21	4	24	1	7637661	GTTTTTCTTTGA	GTTCTCTTTGA	-1
0	21	4	24	1	7637676	GCTCAATAAACACTTT	GT	-14
0	24	1	44	1	7638274	TAAAAATG	TAAAATG	-1
0	27	2	20	1	7638470	ACA	ACATACCA	5
0	24	11	11	1	7640594	TAAAAATG	TAAAAAATG	1
0	10	10	5	1	7640680	GTTTTTTTTTTTGCCTG	GTTTTTTTTTTGCCTG	-1
0	17	7	2	1	7643406	TG	TAA	1
0	24	7	8	1	7648788	GTTTTTTTTCGC	GTTTTTTTTTCGC	1
0	25	17	16	1	7652304	CATA	CA	-2
0	30	16	15	1	7652601	TTAATAATAATAATAC	TTAATAATAC	-6
1	22	2	9	1	7663394	CAAAGT	CCCTAAAGT	3
0	34	2	17	1	7669692	GAAAAAGC	GAAAAAAGC	1
1	2	1	2	1	7670039	TTTATTG	TTATTTTTATTATTG	8
0	30	7	22	1	7682964	ATTTTTATG	ATTTTTTATG	1
0	28	17	11	1	7685343	GAAAAAAACAGC	GAAAAAAAAACAGC	2
0	34	10	16	1	7688289	CCCACCCCAG	CCAACCACCCCAG	3
0	28	14	9	1	7688952	TAAAAAAATAATC	TAAAAAATAATC	-1
0	25	20	6	1	7693712	CCAACTGTC	CC	-7
0	19	21	7	1	7694395	TGTTTTCAGTTTTCAG	TGTTTTCAG	-7
1	14	15	11	1	7694678	AATTATTATTATTATTATTAATTATTATTATC	AATTATTATTATTATTATTATTAATTATTATTATC	3
0	15	7	11	1	7700718	ATG	ATATGCTG	5
0	11	2	6	1	7700994	AAGTTAATA	AA	-7
0	32	1	22	1	7705277	CAT	CAAT	1
0	16	16	8	1	7706260	TATCCTGGAA	TA	-8
0	8	1	10	1	7714090	AAT	ATAC	1
0	4	5	5	1	7714429	ATTTTTTTCAA	ATTTTTTCAA	-1
0	17	13	6	1	7716982	TGT	TT	-1
1	17	1	12	1	7717011	TTA	TTAACTA	4
0	21	15	10	1	7719469	TCA	TA	-1
0	20	14	10	1	7723068	GAATT	GATT	-1
0	7	8	6	1	7725949	CCACACACACACACACACACT	CCACACACACACACACACT	-2
0	19	9	5	1	7726312	TAAACAAACAAACAAACAAATAAAT	TAAACAAACAAACAAACAAACAAATAAAT	4
0	18	20	10	1	7726574	TAAACAAACAAACAAAT	TAAACAAACAAAT	-4
0	18	9	8	1	7726737	GTAAATAAATAAATAAATAAATAAAATATG	GTAAATAAATAAATAAAATATG	-8
1	8	4	6	1	7728356	CCTTTTTTTT	CT	-8
0	32	23	9	1	7729485	AAAAAAATAAGT	AATAAAAATTAAGT	2
0	15	11	14	1	7729575	CA	CTATAC	4
0	21	14	5	1	7751449	CGA	CGGA	1
1	19	24	11	1	7753746	GTTTTGTTTTATC	GTTTGTTTTATC	-1
0	21	5	26	1	7756243	GGT	GGTAGT	3
0	17	14	10	1	7756640	CTTTTTTTTTTACCA	CTTTTTTTACCA	-3
0	28	23	7	1	7756859	TTATAGG	TA	-5
0	21	15	8	1	7761042	TTTATTGATGCAAACCATCA	TA	-18
0	19	1	24	1	7764883	TAAAAAAATAATC	TAAAAAAAATAATC	1
0	37	9	10	1	7766051	ATGTGTGTTGTTGTTA	ATGTGTTGTTGTAA	-2
0	17	10	8	1	7766203	CTTGTTGTGA	CTGTTGTTGTGA	2
0	26	14	6	1	7791744	CTTTTTTTTACTC	CTTTTTTTACTC	-1
0	23	1	22	1	7793424	AAAATTC	ACTGTAAATTC	4
0	28	7	31	1	7793514	TTAT	TC	-2
0	23	4	36	1	7796375	CAAAGT	CATAAAGT	2
0	25	12	6	1	7797260	TGA	TA	-1
0	35	17	9	1	7811803	ATTTCTTTTATC	ATTTTTTTTTTATA	2
0	25	1	20	1	7813631	ATTTTTTTTTAATTAC	ACATTTTTTTTTAAATTAC	3
0	27	8	22	1	7814090	GAAAAAAATCT	GAAAAAATCT	-1
1	34	11	12	1	7814893	TAAAGT	TAAGT	-1
0	20	7	3	1	7816394	GTAT	GT	-2
0	3	1	14	1	7822942	GTAT	GTATAT	2
0	21	4	12	1	7828230	GCA	GA	-1
0	37	21	13	1	7829261	ATTTAC	ATTTTAC	1
0	18	19	6	1	7834547	ACA	ACCA	1
0	28	1	39	1	7834768	GTTTGTA	GCTTTGAA	1
0	20	17	6	1	7839446	GAAAAAATATAG	GAAAAAAAAATATAG	3
0	17	7	5	1	7839975	TTTTTATAC	TCCTGGTTCTACATCCTAC	10
0	2	1	3	1	7857990	CT	CCACAC	4
0	12	1	13	1	7859178	AAAGAGG	AAAGG	-2
0	21	8	7	1	7862364	AATATATATATATATAG	AAAATATATATATAG	-2
0	28	11	8	1	7862920	CTTTTATTAATC	CTTTATTAATC	-1
1	23	15	5	1	7864325	GAATAAATG	GAATG	-4
0	12	18	5	1	7864945	TTTGA	TGATCTTTTTATTGA	10
0	22	15	13	1	7864992	ATTTTTTGTTTGTTTTTGGTAA	ATTTTTTTGTTTGTTTTTGGTAA	1
0	23	10	4	1	7865255	GTTTTTTTTTTTGGTAA	GTTTTTTGGTAA	-5
0	20	16	13	1	7866436	ACATTTT	AA	-5
1	22	27	8	1	7866482	TAT	TT	-1
0	25	14	8	1	7866793	CTTTTTTATAAG	CTTTTTTTATCAG	1
0	12	9	5	1	7867774	GCGTCCCA	GA	-6
0	8	13	9	1	7868366	GATGGTGCTTTATCCAC	GT	-15
0	20	17	15	1	7868407	CAC	CATAC	2
1	22	14	11	1	7868702	ACT	ACTTCCT	4
0	34	15	6	1	7868936	ATTATAA	ATATAA	-1
0	37	15	8	1	7868947	TGT	TT	-1
0	34	16	8	1	7868961	ACT	AT	-1
0	22	12	6	1	7869781	ATTGCAATGCATTATC	AC	-14
0	41	12	10	1	7870250	GACTTAA	GA	-5
0	31	4	27	1	7871171	GTTTTTTCCG	GTTTTTTTCCG	1
0	31	26	7	1	7871220	TAAATTACA	TA	-7
0	15	7	17	1	7880479	AAC	ACACACAC	5
0	42	18	21	1	7880937	GTTTTAG	GTTTTTAG	1
0	11	1	18	1	7881669	AGC	AGCTACGC	5
0	17	17	12	1	7885518	GTC	GTTC	1
0	22	5	18	1	7886495	CAT	CT	-1
0	13	12	5	1	7900641	CAAACAAAG	CAAAAAAAAAG	2
0	3	9	5	1	7916139	CAATG	CCATAATG	3
0	20	10	13	1	7929204	TAAAAAAAAGAATC	TAAAAAAAAAGAATC	1
1	8	4	2	1	7930746	GACACACACACACACACACACG	GACACACACACACACG	-6
1	15	1	3	1	7935726	GTGCTCAGAAAT	GT	-10
1	14	7	7	1	7938662	TGT	TGTCGT	3
0	24	1	7	1	7939552	ATA	ATATTA	3
1	12	2	4	1	7943171	AGGAC	AGGACCGGAC	5
1	15	1	7	1	7948749	ATCTTT	AT	-4
0	21	18	15	1	7949735	GCTAAAC	GC	-5
0	28	12	12	1	7950082	CTGT	CT	-2
0	20	11	5	1	7950998	ACT	AT	-1
0	25	1	18	1	7953404	TTA	TTAGCTA	4
0	20	15	9	1	7953777	ATAATT	AT	-4
0	17	9	4	1	7962355	GCT	GT	-1
1	21	7	12	1	7962624	TAAAGC	TAAAAGC	1
1	15	15	7	1	7962919	CTTTTTTATTAG	CTTTTTATTAG	-1
0	25	16	8	1	7968788	CCA	CCTATTCA	5
0	24	15	5	1	7973455	TAAAAAAAGGGGC	TAAAAAAAAGGGGC	1
0	14	21	6	1	7979694	AAATTTTTCA	AA	-8
0	13	10	3	1	7980400	ACT	AT	-1
0	23	11	5	1	7996389	ATTTTGTGGC	ATTTGTGGC	-1
0	15	10	4	1	7999213	ACCCCTA	ACCCCCTA	1
0	22	1	10	1	8003776	CAAAAAAAAAAATCTG	CAAAAAAAAAATCTG	-1
0	25	14	10	1	8004504	TAAAAAAACTT	TAAAAAAAACTT	1
0	5	3	3	1	8008285	CGGAATGAACCGCCGACTT	CT	-17
0	10	8	4	1	8008378	GCCCGA	GCCGA	-1
0	22	14	10	1	8011633	GAAAAAAAAAATGATAT	GAAAAAAAAATGATGT	-1
0	25	17	5	1	8011977	TAAAAAAAATGC	TAAAAAAAAATGC	1
1	22	6	12	1	8018813	TAAAAAAAAAAAGGTG	TAAAAAAAAAAAAGGTG	1
0	37	1	27	1	8034796	ATAGTC	AC	-4
1	20	21	12	1	8039794	ACTCTCTCTCTCTCTTTCA	ACTCTCTCTCTCTCTCTTTCA	2
0	28	10	15	1	8039890	AACACACAAACACACG	AACACAAACACACG	-2
0	23	11	11	1	8057398	AAGAAAGCCAGTGGCGACA	AA	-17
0	26	1	22	1	8072736	AT	AATA	2
0	19	17	9	1	8075493	AAATATAATTT	AAATAAATATAATATTTTAATATAATTT	17
0	26	11	13	1	8083138	ATTTTTGTGC	ATTTTTTGTGC	1
1	16	2	9	1	8085832	TCATTAACTAAC	TCATTAACTAACATTAACTAAC	10
0	3	11	6	1	8093642	GAACAT	GCATAAACAT	4
0	3	11	6	1	8093648	AAACAT	AAAATAACAT	4
0	18	7	6	1	8100047	ACTCTCTCTCTCTCTCTCTCTCA	ACTCTCTCTCTCTCTCA	-6
0	34	11	18	1	8102060	GCTGTTT	GT	-5
0	26	17	11	1	8102533	ACTAGC	AC	-4
0	29	16	15	1	8102629	ATTTCTTTTGA	ATTTTAAAATGTTTCTTTTGA	10
0	12	7	4	1	8103080	AATTTTATTTATTTTA	AC	-14
0	30	14	13	1	8103491	TCA	TT	-1
0	17	13	7	1	8103738	ATTTTTTTACTC	ATTTTTTTTACTT	1
0	16	13	9	1	8103774	TA	TCC	1
0	33	17	14	1	8103986	CCAG	CCACAG	2
1	18	7	8	1	8107429	GTTTTTTTTTTTTAATCAA	GTTTTTTTTTTTTTAATCAA	1
0	20	3	9	1	8107461	GTTTTTTTTTTTTTTTTTTTGTTCTGAGC	GTTTCTTTTTTGTTCTGAGC	-9
0	32	16	19	1	8107701	ATTTTTAG	ATTTTAG	-1
0	16	16	6	1	8108176	GC	GTATTATTATT	9
0	28	19	8	1	8108242	CCTA	CA	-2
1	15	18	12	1	8108419	TCACACACACACACACT	TCACACACACACT	-4
0	14	6	12	1	8108652	CAAGT	CTTCGCCCTAAGT	8
0	20	19	19	1	8108837	TTTTCCTG	TTTTACATTTCCTG	6
0	6	13	8	1	8109670	AA	AGAGGCGCTGC	9
0	31	16	13	1	8111326	TTAAAATAAAATAG	TTAAAATAG	-5
0	14	5	8	1	8112009	AATATATATATATATATATATAATATATATATAATATATATAATATTAAATATATATC	AATATATATATATAATATATATATAATATATATATAATATTAAATATATATC	-6
0	18	11	12	1	8112333	CTTTTTTTGTCG	CTTTTTTGTCG	-1
0	7	12	4	1	8114887	CAGTATATAAGTATATAT	CAGTATATAT	-8
0	17	12	12	1	8118394	ATGCTGGCTTGCTGGCTT	ATGCTGGCTT	-8
0	26	19	11	1	8122110	ATTTTTTTTATGC	ATTTTTTTTTATGC	1
1	18	13	11	1	8123762	CAAAAAATC	CAAAAATC	-1
0	13	15	6	1	8123841	TAC	TC	-1
0	40	12	15	1	8126929	ATTTTTTTTTACA	ATTTTTTTCACA	-1
0	19	17	7	1	8129251	GAAACT	GAAAACT	1
0	28	14	19	1	8131648	GGTTA	GGTTGTTA	3
0	27	13	8	1	8133579	TAAAAAAACTAT	TAAAAAAAACTAT	1
0	8	11	4	1	8137726	TTTTTTATATTTTTTTTTAATATATATATTTTTTTTATTGC	TATATATATGAAAACACTTTTTTTATTGC	-12
0	11	7	9	1	8138607	AGA	AGATTTCTTTGA	9
1	18	19	7	1	8138779	GCATGTTCATGTTG	GCATGTTG	-6
1	9	22	10	1	8141612	CTGT	CT	-2
0	32	16	11	1	8142255	TCT	TGCT	1
0	15	7	13	1	8143362	TGAGAGAC	TGAGGT	-2
0	8	9	3	1	8143477	TCCTCTA	TCACCA	-1
0	20	7	9	1	8143611	TAT	TT	-1
0	26	6	10	1	8143621	ATTTTTAAATC	ATTTTAAATA	-1
0	24	9	10	1	8143670	TTTTTTCA	TATTTTTCA	1
0	32	14	5	1	8143701	CTTAA	CTCA	-1
0	21	11	4	1	8143750	AATA	AATATA	2
0	22	15	14	1	8155025	CCCCAT	CTGCTCAT	2
0	21	16	16	1	8155122	GAAAAAAAATACC	GAAAAAAATACC	-1
0	17	17	13	1	8155153	AGTT	AGTGTT	2
0	28	12	11	1	8158177	CTTTATG	CTTTTATG	1
0	37	28	21	1	8158354	ATTTAAA	ATTAAA	-1
0	21	12	4	1	8158547	TTG	TTAGAAATG	6
0	38	18	8	1	8158696	ATA	AA	-1
0	27	1	19	1	8160804	ATTTTTTCA	ATTTTTTTAA	1
0	23	12	20	1	8164031	CAAAAAAAAGCT	CAAAAAAAGCT	-1
1	17	7	6	1	8172833	ATTAA	ATTTAA	1
1	18	2	20	1	8177506	AACA	AACACA	2
0	22	24	7	1	8181772	TTA	TTTTCTA	4
0	21	10	6	1	8183174	CGGCT	CGGGCT	1
0	24	11	6	1	8186473	AAT	AGAC	1
0	35	13	7	1	8186556	CACAAAATA	CA	-7
1	13	1	19	1	8187747	GTA	GTAACGTTA	6
1	9	1	12	1	8191099	CTTTTTTTTTTTTTTGAAAG	CTTTTTTTTTTTTTTTTGAAAG	2
0	10	12	5	1	8200859	AGTA	AA	-2
0	10	13	6	1	8200865	GGA	GAAGA	2
0	8	11	7	1	8200895	ATA	ATTA	1
0	8	11	7	1	8200906	CGGGAAC	CGGAAC	-1
0	8	4	4	1	8201983	GTCACAAGTGCTCCAATACTCACACACATGCATTT	GT	-33
1	2	3	5	1	8213035	ACTCA	AA	-3
1	23	2	27	1	8217521	GCT	GCTTATTTCT	7
0	11	1	10	1	8219745	ATGTGTGTGTGTGC	ATGTGTGTGTGC	-2
1	12	1	14	1	8225245	AGCTTG	AG	-4
0	21	13	7	1	8231502	GCAC	GCACAC	2
0	21	19	5	1	8246101	TCCCCAAAA	TCCCAAAA	-1
1	38	24	7	1	8250230	GTTTTTTTGCC	GTTTTTTTTGCC	1
0	26	18	11	1	8251808	GTG	GG	-1
0	12	20	7	1	8258753	GTTTTATAG	GTTTTATTTTATAG	5
1	7	1	5	1	8276855	CACCCACCTA	CA	-8
0	21	25	9	1	8279028	GAAGC	GAGC	-1
0	11	21	7	1	8280851	GATA	GA	-2
0	14	18	12	1	8283452	AATTATTAGCCCCCCTGTA	AA	-17
1	11	7	2	1	8298532	ATTTTGTA	ATTTGTA	-1
0	25	13	4	1	8298633	GAGATA	GA	-4
0	16	9	6	1	8301611	AAATAATAATAATAATAATATAG	AAATAATAATAATAATAATAATATAG	3
0	16	1	8	1	8305098	ACCCCCCCAAT	ACCCCCCCCCAAT	2
1	32	16	6	1	8306321	ATA	AA	-1
1	14	4	9	1	8310296	AAT	AATCTGCTTCATTAGAT	14
1	3	5	3	1	8311786	TTTTATTTATTTATTT	TTTGTTTATTTATTTATTT	3
1	25	10	9	1	8313031	TAC	TAAA	1
0	14	15	7	1	8319473	CTTCTTTCTTTCTTTCTTTCTTTCTA	CTTCTTTCTTTCTTTCTA	-8
0	17	16	7	1	8323238	CGGGGTGC	CAGGGGTGC	1
0	20	21	7	1	8323587	GTTCC	GTTTCC	1
0	19	16	11	1	8326550	CTTTTTTGC	CTTTTTGC	-1
0	26	16	9	1	8327012	TAAAAAAAATATATATAAATAG	TAAAAAAATATATATAAATAG	-1
1	22	10	7	1	8330680	GAAAAAAAAAAAAAGTGAAC	GAAAAAAAAAAAGTGAAC	-2
0	17	18	6	1	8331134	TAAAAAAATTC	TAAAAAAAACTC	1
0	22	19	8	1	8334449	TTC	TGTC	1
0	20	8	4	1	8334770	ACCCCCTTA	ACCTTA	-3
0	19	16	6	1	8338254	TAAACAG	TAAAACAG	1
0	18	21	8	1	8338374	TCT	TT	-1
0	20	7	7	1	8341938	GTTTTGTTGTTGA	GTTTTTGTTGTTGT	1
0	17	11	7	1	8342665	GTTTTTTTTTTTTTATGTTCTTGTTGG	GTTTTTTTTTTTATGTTCTTGTTGG	-2
0	16	14	5	1	8349251	TAAAAAAAAGAAAAAAAATTC	TAAAAAAAAAGAAAAAAAATTC	1
0	18	18	6	1	8350861	CACAAAA	CA	-5
0	20	12	7	1	8351135	CTGG	CTGTGG	2
0	20	23	6	1	8351376	ATTTTAAATAG	ATTTTTAAATAG	1
0	28	20	6	1	8351920	AAACT	AGAACT	1
0	28	17	7	1	8352137	TAA	TG	-1
0	31	19	8	1	8352261	TAAAAAAATGAG	TTGAAGAAAATGAT	2
0	32	26	8	1	8352474	GTTTTTTCCCA	GTTTTTCCCA	-1
0	29	26	7	1	8352487	CAAAATTC	CAAAAAATTC	2
0	10	10	9	1	8353026	GAAAAATAAAACATT	GAAAATAAACCATT	-1
0	26	13	7	1	8354265	TGGGTTGA	TGTTTGG	-1
0	31	20	8	1	8357087	CAT	CAACTTAT	5
0	27	26	8	1	8358728	GTA	GTTA	1
0	19	15	6	1	8361022	CCGAATA	CA	-5
0	27	25	13	1	8363919	CAACT	CACT	-1
0	26	14	7	1	8367561	TAT	TAAT	1
0	30	17	14	1	8369684	TAAAAAAAAGGGT	TAAAAAAAGGGT	-1
0	28	18	9	1	8371925	TAAAAAAAAAAAATATCC	TAAAAAAAATAATATCC	-1
1	14	19	7	1	8372645	ATTTTTTTCAA	ATTTTTTTTCAA	1
0	27	21	6	1	8373634	GTG	GG	-1
0	26	19	8	1	8374007	AACACACAAT	AACACAAT	-2
0	27	18	8	1	8374068	GTTTTTTTTAATG	GTTTTTTTTTTATG	1
0	17	17	6	1	8374966	TGA	TGAATATATAAAGA	11
0	17	17	6	1	8374973	ACCGGT	AT	-4
0	13	10	7	1	8377452	AAAAACAGT	AAAATAAAAAAAC	4
0	15	11	9	1	8377520	CGTGG	CG	-3
0	19	8	8	1	8377542	GTTTTCTTTATTG	GTTTTCTTTTTCTTTATTG	6
0	14	9	5	1	8377890	TAT	TAAT	1
0	25	9	5	1	8379154	CTTTTTTTTTTTTCCTTCCCA	CTTTTTTTTCCTTCCCA	-4
0	29	21	8	1	8380454	TAA	TC	-1
0	22	23	15	1	8380892	CGC	CAGAGGTTGC	7
0	16	23	9	1	8382217	GTTTTTTGTATTA	GTTTTTTTTGTATTA	2
0	20	22	6	1	8383957	GTTTTTAAG	GTTTTACG	-1
1	21	23	8	1	8384044	TAG	TAATAAAG	5
0	24	13	5	1	8385488	CCAGAGAACACAGAGAACAC	CCAGAGAACAC	-9
1	19	11	7	1	8385700	AT	ACA	1
0	30	14	4	1	8385794	TAATAAAG	TAGAAAG	-1
0	24	15	6	1	8386053	ATCAGTCAGT	ATCAGT	-4
0	25	18	8	1	8386973	GTTTTTTTCTTTTTCTAG	GTTTTTTCTTTTTCTAG	-1
0	39	14	5	1	8388364	TATTTAA	TA	-5
0	22	14	6	1	8388458	ATTTTTGTA	ATTTTATAACATAGTAGTTTTTGTA	16
0	14	26	9	1	8390547	CAAATTT	CACTCAAAGTACGTGAAAAATTA	16
0	35	12	9	1	8392009	CTTTTTAAATG	CTTTTTTAAATG	1
0	10	7	3	1	8392597	ATA	AA	-1
0	22	10	3	1	8392666	ACA	AA	-1
0	24	15	8	1	8393377	CTTTTTTTTTTTATTAAAC	CTTTTTTTTTTATTAAAC	-1
0	14	8	7	1	8395185	GTTTTTTTTTTTTTTTAGGAA	GATTTTTTTTTTTTTTTTAGGAA	2
0	22	15	8	1	8400872	ACTC	AC	-2
0	25	18	6	1	8400894	ATTTTTCA	ATTTTCA	-1
0	28	25	7	1	8402375	TCTTCTCCATTAAAAAGC	TC	-16
0	36	32	12	1	8402538	ATTTTTCTG	ATTTTTTCTG	1
1	32	33	10	1	8402748	GTTTTTTTTTTCTTTTAATG	GTTTTTTTTTCTTTTAATG	-1
0	23	18	7	1	8404292	TAAATTATT	TAATTATT	-1
0	17	10	8	1	8404524	TAAAAATG	TAAAAAATG	1
0	27	23	8	1	8405316	ATTTTTTTACTC	ATTTTTTATTT	-1
0	24	28	9	1	8406633	AGTG	AG	-2
0	30	29	8	1	8406673	CTAT	CT	-2
0	20	19	6	1	8409122	TAA	TT	-1
0	22	15	9	1	8409444	GAA	GC	-1
0	21	18	5	1	8409551	GTTTTTTTTCTGC	GTTTTTTTCTGC	-1
0	10	7	6	1	8409977	TAAAAAAAAAAGCT	TAAAAAAAAAAAAAAAGCT	5
0	14	13	6	1	8409998	TCTTGTCAGC	TG	-8
0	36	19	7	1	8411589	GTTTTTTTTATGC	GTTTTTTTTTATGC	1
1	35	29	11	1	8411709	AATA	AA	-2
0	21	19	6	1	8411930	GAA	GG	-1
0	24	18	6	1	8411954	TAATC	TAAATG	1
0	32	23	8	1	8413623	CTGAGGT	CT	-5
0	10	13	4	1	8413823	TTTAG	TG	-3
0	15	18	6	1	8413855	CGAA	CA	-2
0	23	15	11	1	8414411	GTTTTGTA	GTTTTTTTTA	2
0	19	20	8	1	8414517	TG	TCA	1
0	43	22	14	1	8415693	TGT	TT	-1
0	7	9	7	1	8416236	TTACACACACACAC	TC	-12
0	23	13	12	1	8416300	CAT	CAAT	1
0	17	30	10	1	8416705	GTTTAAG	GTTAAG	-1
0	19	18	5	1	8417705	GAAAAAAATATG	GAGAAAATATG	-1
0	19	18	6	1	8417829	CTTTTTTTTACA	CTTTTTTTACA	-1
0	17	20	7	1	8417846	CAC	CATCCATAAA	7
0	19	19	5	1	8417980	ATTGA	AAGTTTA	2
0	28	23	7	1	8418336	TAAAAAAGATT	TAAAAAGATT	-1
0	17	13	5	1	8419084	ATCAGT	AT	-4
1	26	16	6	1	8420008	TAG	TAGTAAG	4
0	34	19	11	1	8420150	ATTAC	ATAC	-1
0	25	19	10	1	8420748	CAT	CT	-1
0	33	20	8	1	8421403	CAAAAAAAACATT	CAAAAAAACATT	-1
0	37	32	15	1	8422085	CATA	CA	-2
0	17	13	7	1	8424889	GAAAAAAAAAAGAGATG	GGTAAAAAAAAAAAGAGATG	3
0	24	18	11	1	8425482	ATTTTTTTTTGTATATTTTC	ATTTTTTTGTATATTTTC	-2
0	26	17	9	1	8426285	AACCGATA	AA	-6
0	35	15	5	1	8427413	ATTTTTTTTTATTAAATC	ATTTTTTTTTTATTAAATC	1
0	24	15	8	1	8429031	ATTTCTCA	ATTTTTCTCA	2
0	31	20	11	1	8429650	TAAAAAAATTAC	TAAAAAATTAC	-1
0	27	11	10	1	8430663	ATTTTTTTAAG	ATTTTTTAAG	-1
0	21	17	10	1	8431160	ATTTTTTGA	ATTTTTTTGA	1
0	29	20	9	1	8433731	CTTTTTTTGAA	CTTTTTTGAA	-1
0	24	17	5	1	8441071	CAT	CTTAT	2
0	19	18	6	1	8441096	ATTGC	AGTTGC	1
0	21	17	6	1	8441107	AGTG	AGTGTG	2
0	32	18	8	1	8441185	AACA	AA	-2
0	31	23	10	1	8445378	TAACACT	TAAAAACT	1
0	21	17	10	1	8446934	AAACATTTTC	AC	-8
0	19	32	10	1	8449470	TTGTATTCGAT	TT	-9
0	22	25	9	1	8449941	GTTTAAA	GTTCAA	-1
1	20	23	8	1	8450078	TTG	TTGTTTATG	6
0	13	16	8	1	8450312	TAATC	TACAAACTGGAGTATGATGGCAATC	20
0	27	14	6	1	8450779	CTTTTTTTATGTTAG	CTTTTTTATGTTAG	-1
0	29	23	12	1	8451109	CAAAATAC	CAAAAATAC	1
0	18	17	8	1	8451169	CAAAAAAAGTAT	CAAAAAAAAAGTAT	2
0	18	14	4	1	8451803	ATTGCAGAGATGT	AT	-11
0	26	16	6	1	8452322	AAAAACAAAATTT	AAAACAAAACAAAACAAATTT	8
0	40	12	4	1	8452751	TGTTTCCTATAAT	TA	-11
0	26	18	7	1	8452827	TTTATTTTTTTAC	TTTTTTTTAC	-3
0	25	20	7	1	8453371	TCT	TT	-1
0	29	17	5	1	8453502	ATTAA	ATAA	-1
0	41	24	8	1	8455172	GTTTATTC	GTTTTTTTTA	2
0	24	23	12	1	8455348	TAG	TCAG	1
0	27	26	14	1	8455394	CATG	CG	-2
0	22	16	10	1	8455940	CCA	CTGATTT	4
0	20	22	7	1	8456403	TGAG	TG	-2
0	31	21	12	1	8457033	GAACAAACAT	GAAAAAAACAT	1
0	29	17	5	1	8457205	TGT	TGTTTTCCGT	7
0	28	20	8	1	8457805	TAAAAAAGT	TAAAGT	-3
0	33	19	8	1	8459644	GTTTTTTTTCTCTCA	GATTTTTTTTTCTCTCA	2
1	6	14	5	1	8460239	GGA	GGGCAGA	4
1	31	21	10	1	8460495	GCCAT	GCGT	-1
0	22	14	5	1	8460630	CAAAAATC	CAAAATT	-1
0	21	14	4	1	8461767	TAAAAATATAAAATTC	TAAAAAAAAAAAAATTC	1
0	18	17	5	1	8462273	TAAGAGT	TAGAAT	-1
0	23	22	16	1	8463333	CTTGC	CATTTCAGTGTTGC	9
0	19	11	4	1	8464646	CGTT	CGTGTT	2
0	19	10	4	1	8464691	TAAAAAAAAACAGAAAAAAGATAT	TAAAAAAAAAACAGAAAAAAAGATAT	2
0	28	15	9	1	8466055	TAAAAATG	TAAAATG	-1
0	22	17	8	1	8466382	GAATATT	GAAATATT	1
0	27	13	9	1	8466912	GAATT	GCATTT	1
0	3	8	3	1	8467566	TTAC	TTATAC	2
1	16	24	11	1	8468906	TAATG	TATAATTG	3
0	16	23	11	1	8468912	ATTTAG	ATTAG	-1
1	24	16	9	1	8471056	CTAA	CTATAA	2
0	35	10	7	1	8471434	ATTTTTTTTATCG	ATTTTTTTATCG	-1
0	23	20	8	1	8472254	GAAACT	GACCT	-1
0	25	21	8	1	8472260	TGAT	TT	-2
0	23	17	6	1	8472327	CTTTTTTTTGTAA	CTTTTTTTGTAA	-1
0	25	11	9	1	8472753	AACA	AACACA	2
0	26	12	8	1	8472777	TAAAAAAAACATC	TAAAAAAACATC	-1
0	30	17	7	1	8473067	TAAAAAAAAAATATTG	TAAAAAAAATATTG	-2
0	23	16	5	1	8474333	GAAAAAAAATGT	GAAAAAAATGT	-1
0	16	12	3	1	8474612	GTT	GG	-1
0	13	10	4	1	8475329	CCTTTCTTTCTTTCTTTCTTTCTTTCTTTCTTTCTTGG	CCTTTCTTTCTTTCTTTCTTTCTTGG	-12
0	31	16	5	1	8476766	ATTTTTTTAGA	ATTTTTTTTAGA	1
0	13	13	11	1	8477664	TAAAAAGAGAGGAAT	TAAAAAAGAGAGGAAT	1
0	11	14	5	1	8479133	TGGATAGGT	TT	-7
1	11	15	5	1	8479144	CAAGAC	CTTCCTAAGAC	5
0	32	18	6	1	8479421	CCAAA	CA	-3
0	28	19	7	1	8479483	AAAACAAAACAT	AAAAAAAT	-4
0	30	19	7	1	8479504	CTTTTTTCCA	CTTTTTTTCCA	1
0	30	27	9	1	8479711	TAAAAAAGATT	TAAGAAGATT	-1
0	25	30	9	1	8479763	CTTAA	CTTTTAA	2
0	23	19	8	1	8479883	CATGTGTAA	CA	-7
0	28	11	4	1	8480445	GTTTTTTTTATTCTTATG	GTTTTTTTATTCTTATG	-1
0	18	21	7	1	8481355	CATT	CT	-2
0	12	16	6	1	8481380	TA	TTAACC	4
0	14	15	6	1	8481397	ATTTTTTCCA	ATTTTTCCA	-1
0	23	12	5	1	8482233	TGAA	TA	-2
0	22	19	5	1	8482376	CAAGG	CAGAAGG	2
0	29	23	9	1	8484679	CTTCTTTCTTA	CTTCTTA	-4
0	25	25	9	1	8487160	TCA	TTACA	2
0	14	14	5	1	8488033	TT	TCC	1
0	19	21	6	1	8488909	TAAAAATG	TAAAAAATG	1
0	25	24	7	1	8489249	TTA	TATA	1
0	24	20	12	1	8489412	AGA	AGGA	1
0	16	24	9	1	8489470	GGC	GAAAGC	3
0	16	24	9	1	8489474	TGGGAC	TGAAC	-1
0	16	23	8	1	8489481	GG	GAA	1
0	37	14	7	1	8489660	GCC	GA	-1
0	31	25	9	1	8490824	ATTTTTTTTTATCATTA	ATTTTTTTATCATTA	-2
0	28	19	8	1	8492542	TAAATAATC	TAAAAAAATC	1
0	7	4	2	1	8493753	TGGGGGGTA	TGGGGGGGTA	1
0	22	7	4	1	8494245	ATTTTTTTGTGGGA	ATTTTTTGTGGTA	-1
0	19	24	8	1	8496612	GATTAAA	GATTAAATTAAA	5
0	30	17	9	1	8500097	TAAGT	TAAGAAGT	3
0	9	17	6	1	8500587	ATCT	AT	-2
1	21	24	7	1	8500648	CAT	CTAT	1
0	26	14	10	1	8501978	ATTTTTATTATTATTC	ATTTATTATTATTC	-2
0	35	19	13	1	8502040	TAATAC	TATAC	-1
0	24	20	9	1	8502369	TAAAAAAATGT	TAAAAAAAATGT	1
0	13	13	4	1	8503979	GAAAAAATTTAAAG	GAAAAAAAATTTAAAG	2
0	20	17	6	1	8504128	GTA	GTCAAAACTA	7
0	36	13	7	1	8504265	TAAAAAAAGAAGAATT	TAAAAAAGAAGAATT	-1
0	21	23	14	1	8504797	TAC	TAAC	1
0	15	12	6	1	8505368	AGTGTGTGTGTGTGTGTGTGA	AGTGAGTGTGTGA	-8
1	30	26	9	1	8507395	TTAT	TT	-2
0	26	16	10	1	8508125	ATA	ATTA	1
0	44	17	5	1	8508242	GTAATAATAATAATAATAAATATTATTATTATG	GTAATAATAATAATAAATATTATTATTATG	-3
0	21	11	7	1	8508699	CTTTTTTTTGGA	CTTTTTTGGA	-2
0	14	14	7	1	8509842	AACGTTCC	AC	-6
0	14	20	7	1	8509851	TAC	TGTAAAGCATAAC	10
0	31	12	10	1	8510360	ATTTTTCA	ATTTTTTCA	1
0	23	10	11	1	8510962	ATTTAAA	ATTTTAAA	1
0	21	9	3	1	8511093	CAATT	CAAATA	1
0	22	7	14	1	8511507	CTTTTTTTTTTAGAA	CTTTTTTTAGAA	-3
0	37	10	13	1	8512194	CAAAACT	CAAACT	-1
1	4	17	6	1	8513169	GGTC	GA	-2
0	7	15	8	1	8513780	TGTGAATTAAC	TC	-9
0	30	13	15	1	8514272	ATTTTTTTTGCG	ATTTTTTTTTGCG	1
0	21	19	14	1	8514765	AAATTTTGACTGTTT	AT	-13
0	21	14	14	1	8514780	TAAAACCT	TT	-6
0	34	12	19	1	8515034	TAAATG	TAAAATG	1
0	39	12	21	1	8515458	CTTTTTTTGTATTTTTTTCA	CATTTTTTTGTATTTTTTTCA	1
0	23	15	11	1	8517348	TTCT	TT	-2
0	25	9	5	1	8517985	CTTTTTTTAAAATTAG	CTTTTTTTTTTTAATTAG	2
0	26	14	5	1	8518025	TTAAAGCT	TT	-6
0	16	11	9	1	8518070	ACCCGT	ACTCCTGT	2
0	24	17	17	1	8518529	TAAGT	TAAATGAAGT	5
0	30	24	17	1	8518559	TAT	TTAAC	2
0	38	9	18	1	8518817	CTTTTCA	CTTTCA	-1
0	26	15	7	1	8519290	GGAA	GGAGAA	2
0	20	10	8	1	8519504	AGTATAAAAGTGTATAAAAGTA	AGTATAAAAGTA	-10
0	33	18	8	1	8519680	GTTTTTGTTTAA	GTTTTGTTTAA	-1
0	24	18	7	1	8520297	ACAGC	AC	-3
0	11	14	6	1	8520912	TCCAAACAA	TA	-7
0	19	9	7	1	8520940	TATAAA	TA	-4
0	23	14	9	1	8521039	AAACA	AC	-3
0	31	13	18	1	8521232	CAAAGT	CAGT	-2
0	28	14	10	1	8522249	CAAAAAAATGAT	CAAAAAATGAA	-1
0	21	11	7	1	8522438	GTTTGCGTCAATGAGGAAAACAATTTGGTTAAATT	GT	-33
0	26	13	12	1	8523009	AAAAAAAAGGT	AAACAAAAAAAGGT	3
0	31	22	10	1	8523078	GCCCGA	GCCGA	-1
0	30	19	13	1	8523213	TAAAAAGAATAT	TAAAAGAATAT	-1
0	14	15	8	1	8523301	TGCCCATGCCCAG	TG	-11
0	21	15	7	1	8523456	TACACACACAG	TAGACAG	-4
0	27	12	15	1	8523783	AGA	AATGA	2
0	35	13	8	1	8523953	GAAATG	GAAAATG	1
0	16	17	9	1	8524920	TAAAAAAAATACAG	TAAAAAAAAATACAG	1
1	28	14	14	1	8525643	CATTATTATTATTATTATTTTATG	CATTATTATTATTATTATTATTTTATG	3
0	32	22	10	1	8527401	TTA	TCTA	1
0	35	7	14	1	8528156	AGGGAC	AGGAC	-1
0	29	4	11	1	8528209	CAAAAAAGT	CAAAAAAAGT	1
0	26	13	9	1	8528226	TTGTCCCTAGTCGCT	TT	-13
0	18	12	8	1	8528469	TTACT	TC	-3
0	32	21	10	1	8528597	CCAG	CG	-2
0	48	24	8	1	8528854	TAA	TT	-1
1	19	5	5	1	8529693	CATATATATAAG	CATATATATATAAG	2
0	9	19	7	1	8531022	GAACAAAT	GAAAGACATCTTTCAAAAACAAAT	16
0	29	9	9	1	8531230	CTTTTTTTTTTTTTTTTTAGATGAA	CTTTTTTTTTTATATGAA	-7
1	30	13	9	1	8531602	CAC	CACAGAC	4
0	27	13	4	1	8531751	TAAACCT	TAAAAACCT	2
0	24	20	11	1	8532207	GAAAATG	GAATG	-2
0	24	8	11	1	8532340	CAGTTTTTCTTTCTTT	CG	-14
0	22	8	3	1	8532616	ATTTTTTTCCTCTA	ATTTTTTTTTTTTCTA	2
0	4	5	2	1	8532754	CCCCCCCCCCCCCCCCCAAAAAAAAG	CTTTAGATAGGCCTGTGCCCCAAAAAAA	2
0	24	9	3	1	8532875	AAAATCTA	AA	-6
0	20	10	12	1	8533252	CTAT	CT	-2
0	36	18	6	1	8533714	ATTTCCA	ATTTTCTA	1
0	26	14	13	1	8533976	CAT	CT	-1
0	15	15	9	1	8534297	CTTTGTGTTA	CTGTGTTA	-2
0	16	10	8	1	8534320	TGAGTCTAAGC	TA	-9
0	20	9	6	1	8537657	TATAT	TATAATAT	3
0	18	11	15	1	8538147	CATG	CATATG	2
0	25	10	10	1	8538709	GTCTCATTT	GT	-7
0	28	9	12	1	8538729	ACT	ATCCT	2
0	32	11	7	1	8538771	GCCAA	GACCAA	1
0	35	10	8	1	8538898	AAATAATTT	AAATTT	-3
0	21	13	9	1	8539075	ATTTGC	ATTTTGC	1
0	31	14	12	1	8539141	ACA	AGCA	1
0	27	17	6	1	8539957	GAAACT	GAAAAACT	2
0	30	11	16	1	8540218	TAG	TG	-1
0	30	17	19	1	8540710	GTTGTTTTTTATTC	GTTTTGTTTTTTATTC	2
0	31	14	12	1	8541211	CAAACAG	CAATAACCAG	3
0	20	12	9	1	8541498	CAAATATTT	CATAAATATTT	2
0	22	13	7	1	8541538	CTTTTTTTCCTG	CTTTTTTCCTG	-1
0	24	9	8	1	8542088	AAAAAAGTTTGGTA	AAAATTTTAAAAAGCATTTGGTA	9
0	34	16	9	1	8542285	AAAAACAAACAAACAAACAT	AAAAGAAACAT	-9
0	44	22	17	1	8542388	AGT	ATTGT	2
0	36	17	12	1	8542438	CTTTAGCACTTT	CT	-10
0	24	11	6	1	8542647	AAATAG	ACAATTAATGTTAAG	9
0	27	12	13	1	8542663	GTATATAAG	GTATAAG	-2
0	11	12	5	1	8542897	CTTAGTAT	CT	-6
0	14	14	5	1	8542919	GTAAGCT	GT	-5
0	13	14	5	1	8542940	CAATAAAAAAAATCC	CAATAAAAATAAAAAAAATCC	6
1	13	13	5	1	8542974	AAATAATAATTATTG	AAACAATAATAATTATTG	3
0	24	10	10	1	8543138	AAAGGGGGCTTTGTGA	AA	-14
0	33	15	17	1	8543878	ATTTTTAATTG	ATTTAATTG	-2
0	26	12	12	1	8543907	AAATAATGA	AA	-7
0	28	16	19	1	8544377	CAAAAAATAAATG	CAAAAAAATAAATG	1
0	24	17	20	1	8544391	ATA	ATTA	1
0	26	17	14	1	8544510	AGCA	AA	-2
0	22	8	6	1	8544716	ACAAACGG	AG	-6
0	31	12	4	1	8544801	TGAAG	TG	-3
0	20	13	21	1	8549539	AAAATAAATAAATAAATAAATAAATG	AAAATAAATAAATAAATAAATG	-4
0	31	17	8	1	8550656	AGA	ATTTTTGA	5
0	34	13	6	1	8550680	AC	AGTT	2
0	30	17	11	1	8551304	GTG	GTCTG	2
0	35	19	9	1	8551528	CAACT	CTTAACT	2
0	26	10	8	1	8552035	AATATATATATATATTTAC	AAAAAATATATATTGAC	-2
0	25	20	10	1	8554077	ATTTTTTTATTCTAC	ATTTTTTATTCTAC	-1
0	26	19	8	1	8554280	ATA	AA	-1
0	26	17	8	1	8554287	TAAAAATAAAAATGT	TTTAAAATGT	-5
0	24	13	7	1	8554411	ATTTTTTTACA	ATTTTTTTTACA	1
0	19	16	6	1	8554507	TAAAAAAAAATGAC	TAAAAAAAATGAC	-1
0	19	20	11	1	8555326	TAT	TATCAAAT	5
0	32	26	15	1	8556494	CATATATATATAG	CATATATATAG	-2
0	30	8	10	1	8556906	CAAATTT	CAATTT	-1
0	30	16	12	1	8557185	TGA	TA	-1
0	25	11	16	1	8562291	TTAA	TG	-2
0	18	11	7	1	8562317	TG	TATAATAA	6
1	19	12	5	1	8563337	GTAGTTTTACAAACTTTACATTT	GT	-21
0	33	14	8	1	8563397	CAAAAAAAAAGCT	CAAAAAAAAGCT	-1
0	28	8	16	1	8563484	TAAAAAAAAAAAAGCCC	TAAAAAAAAAAGCCC	-2
0	20	10	12	1	8563531	CAAAATAC	CAAAAATAC	1
1	17	16	7	1	8564321	AGC	AAAGTTTGTGC	8
0	18	16	7	1	8564324	ATTTTTCA	ATTTTCA	-1
0	15	22	11	1	8564662	CAT	CAAAAA	3
0	34	15	17	1	8565622	ATC	ATTC	1
0	20	10	6	1	8566558	TGT	TGATGGT	4
0	37	7	16	1	8567127	CTAG	CTATAG	2
0	37	5	14	1	8567227	GTTTTTTTTTTCTGTA	GTTTTTTTTTCTGTA	-1
0	24	16	7	1	8567503	CTATTATTATTATTATC	CTATTATTATTATTATTATC	3
0	36	13	9	1	8568135	TAGAA	TA	-3
0	8	9	7	1	8571807	TAAAAAATAAGT	TAAAAAAATAAGT	1
0	3	8	3	1	8572579	AAT	AAAAGAT	4
0	10	11	11	1	8573835	AAATAAAC	AAAGAAGAAAA	3
0	11	17	13	1	8574196	CTTTTTTTTCCTCCA	CGTTTTTTTCCCTCCA	1
0	15	16	12	1	8574455	TGGGTGTGTC	TGGTGTGTC	-1
0	14	19	25	1	8574982	CAACAAT	CAAAACAAT	2
0	14	12	29	1	8575098	AGGGGAT	AGGGGGAT	1
0	7	10	5	1	8575236	ATTTTTTTTCATA	ATTTTTTCATA	-2
0	24	8	18	1	8576779	GTTAA	GTCTTAA	2
0	14	13	17	1	8577020	CTTTTTTTTGCTG	CTTTTTTTGCTG	-1
0	31	10	26	1	8577624	ATTTTTTTCCA	ATTTTTTCCA	-1
0	13	10	7	1	8586206	ACACATGC	AC	-6
0	11	16	15	1	8587042	GTTGC	GTGC	-1
0	11	8	11	1	8587196	ATTTGA	ATTTGTGTTTGA	6
0	8	13	4	1	8587579	CTTTTGTA	CTTTGTA	-1
1	3	11	8	1	8587781	CCTTTG	CG	-4
0	9	14	6	1	8587967	CTTTTTCTG	CTTTCTT	-2
0	5	7	8	1	8588148	GTTTTTTTTTTTTTATGTTTTTACTAC	GTTTTTTTTTTTATGTTTTTACTAC	-2
0	17	7	15	1	8588614	CTTTGTAGTTTTTT	CT	-12
0	24	19	14	1	8589093	GTTTTTTAATG	GTTTTTAATG	-1
0	18	16	11	1	8589166	AGGGCGT	AGGTGT	-1
0	12	12	13	1	8589760	TAT	TTAAAT	3
0	7	14	7	1	8590092	TAAAAAAAAGAATAAAACC	TAAAAAAAGAATAAAACC	-1
0	9	15	9	1	8590160	ATA	ATTAATTA	5
0	10	15	10	1	8590349	AGTGCACTGAATGA	AA	-12
0	21	11	29	1	8591758	ATC	ATTC	1
0	23	23	10	1	8599749	AATTATTTAATTTATTTATTT	AT	-19
0	23	26	10	1	8599771	TTTAATAAAT	TT	-8
0	10	14	5	1	8601488	GTACAT	GT	-4
0	30	8	5	1	8602484	GAAAAAAATCT	GAAAAAAAATCT	1
0	29	22	10	1	8603018	CTTCA	CTCA	-1
0	18	18	8	1	8603299	TAA	TG	-1
0	16	13	8	1	8603981	GTG	GTTCAATG	5
0	15	16	5	1	8605422	TA	TGAC	2
0	15	14	5	1	8605428	AATTG	AG	-3
0	33	24	10	1	8605713	CATTATTATTATTATTG	CATTATTATTATTG	-3
0	33	17	9	1	8606852	GTTTTTTTGGGTC	GTTTTTTGGGTC	-1
0	17	13	7	1	8607658	AAT	ATTATAAATAA	8
1	34	25	9	1	8607788	AGA	AA	-1
0	19	15	8	1	8608023	ATG	ATTT	1
0	25	22	14	1	8608801	CTTTTTTTTTACTATTTTAA	CTTTTTTTTACTATTTTAA	-1
0	14	23	7	1	8611586	ACTA	AA	-2
0	38	30	10	1	8611729	GTTGTA	GATTTTA	1
1	37	14	7	1	8611935	CAAAAAAACATC	CAAAAAAAACATC	1
0	21	12	4	1	8612831	TAAAAAATG	TAGAAATG	-1
0	16	16	7	1	8615008	CTTCATTTTTTTCAAGGTGTTATTCAAGTTT	CT	-29
0	33	30	11	1	8615515	GTTTTCTTG	GTTTTTCTTG	1
0	31	20	7	1	8615586	TAAAATC	TAAATC	-1
0	31	20	12	1	8615713	ATTCA	ATTTTA	1
0	26	18	12	1	8615746	TGT	TT	-1
0	23	16	7	1	8615810	GAT	GAAT	1
0	19	16	8	1	8615983	TTC	TTTGTC	3
1	24	16	4	1	8618722	TAT	TT	-1
0	17	11	5	1	8618786	CTTTATATAATATAC	CTTATAAAATTTAC	-1
0	21	17	10	1	8625817	ATTTTTATTCA	ATTTGTTCA	-2
0	20	18	12	1	8635565	CTAC	CC	-2
0	13	15	5	1	8635675	TCTTTTCT	TT	-6
0	41	20	7	1	8635930	ACT	AGCT	1
0	41	19	7	1	8635933	TTCAA	TA	-3
0	38	18	6	1	8636081	GACA	GA	-2
0	13	23	7	1	8636783	TAT	TT	-1
0	15	21	10	1	8636798	AGTT	AT	-2
0	32	20	10	1	8636975	GAG	GG	-1
0	32	16	7	1	8637280	CA	CGG	1
0	37	25	22	1	8637745	TAG	TACAG	2
0	23	17	13	1	8637865	AAATAC	AACTAATAC	3
0	26	13	11	1	8638286	TAAAAAAAAAAAAGTTT	TAAAAAAAAAAGTTT	-2
0	24	9	11	1	8638760	ATCTGT	AT	-4
0	24	5	5	1	8638919	GACTTGCTA	GA	-7
0	24	9	11	1	8639213	TAAAAAAAAAACAAGT	TAAAAAAAAACAAGT	-1
0	18	14	9	1	8639896	ACA	ACATCA	3
0	34	15	11	1	8640817	TAAATG	TAATG	-1
0	37	12	14	1	8641221	ATTTTTTTTTATTCAC	ATTTTTTTTATTCAC	-1
0	34	24	13	1	8642087	AAC	AATGGAC	4
0	18	19	6	1	8642296	TGGAT	TGAT	-1
0	18	17	6	1	8645098	TAT	TAAA	1
0	28	17	9	1	8645133	ATA	AA	-1
0	25	11	14	1	8645367	CAAAAAAAAAATCACAAATG	CAAAAAATCACAACTG	-4
0	15	8	12	1	8645432	CAAAATC	CAAATC	-1
0	20	13	17	1	8646338	ACT	ATCT	1
0	43	28	12	1	8646851	GTA	GA	-1
0	18	22	9	1	8647471	AAAATTTCA	AA	-7
0	23	12	9	1	8647899	CAAAGC	CTGAAAGC	2
0	25	15	6	1	8647915	TAAAAAAAATGT	TTAAAAAAGAATGT	2
0	33	14	10	1	8648228	CAACT	CATAACT	2
0	23	12	9	1	8648450	ATTTTATG	ATTTTTACG	1
0	19	8	9	1	8648490	TAAATG	TAATG	-1
0	26	11	6	1	8650644	AAC	AAGAC	2
0	25	12	14	1	8650699	AAAATAG	AGAAATAG	1
0	41	17	8	1	8652071	CAAGAAAC	CAAC	-4
0	28	18	13	1	8652249	AATCA	AATCATCA	3
1	32	13	8	1	8652370	CAC	CACTTGGAAATAC	10
0	33	13	5	1	8653458	ATTTAAA	ATAAA	-2
0	28	10	17	1	8653911	GAATG	GAAGGCTTTTTAAATG	11
0	24	8	9	1	8653991	GAAAAAAAAATACTAG	GAAAAAAAAAATACTAG	1
0	10	17	6	1	8654927	GAATC	GACCGTTTCCACAGGTGACTCAACAACTGTGTAATC	31
0	27	13	13	1	8655124	TAG	TG	-1
0	17	14	6	1	8655971	GTTTTTTTAATTTGC	GTTTTCTAATTTGC	-1
0	33	15	12	1	8656698	TATACA	TA	-4
0	23	16	7	1	8657376	AGT	AT	-1
0	25	18	7	1	8658620	CTA	CTCCATTA	5
0	21	12	8	1	8658724	TTAA	TTATAA	2
0	19	15	5	1	8659368	TCAGTCAAAGC	TC	-9
0	29	9	16	1	8660283	TATACACA	TA	-6
0	26	14	11	1	8661056	TAACG	TACCACAACG	5
0	19	19	7	1	8661625	ATTTTTTGTTTGTGA	ATTTTTGTTTGTGA	-1
0	20	15	10	1	8661649	AAAACGAACTGTATA	AA	-13
1	29	14	12	1	8661755	TTAA	TA	-2
0	28	27	11	1	8661907	TAT	TAAT	1
0	27	18	13	1	8661997	ACT	AA	-1
0	24	16	8	1	8662069	ATTTTTTTTTTAAATG	ATTTTTTAAATG	-4
0	18	15	11	1	8662105	ATTTTTGTA	ATTTTTTGTA	1
0	20	13	14	1	8662164	CAATG	CAAATG	1
0	19	15	8	1	8662182	ATTGG	ATTTGG	1
0	3	2	2	1	8662454	TCCATCGC	TC	-6
0	13	6	2	1	8662519	GCAACAAT	GCAAT	-3
0	27	9	13	1	8663860	CTG	CAGTG	2
0	30	15	14	1	8665537	TAAAAAAAAGTT	TAAAAAAGGTG	-1
0	28	14	16	1	8668234	ATG	ACGTG	2
0	12	12	14	1	8668485	CTTTTATG	CTTTTTATG	1
0	28	11	16	1	8668888	TAAACT	TAAAACT	1
0	31	12	10	1	8669402	TTACAGT	TT	-5
0	24	13	7	1	8669645	AATGATGA	AATGA	-3
0	27	10	17	1	8669699	GCT	GT	-1
0	27	10	17	1	8669703	TAGTAT	TT	-4
0	28	20	7	1	8669757	AGA	AGTGA	2
1	26	17	6	1	8670765	ATTAA	ATAA	-1
0	13	9	4	1	8671431	GCTTTC	GCTTTCTTTC	4
0	11	15	7	1	8671557	TAC	TGTAAC	3
0	19	12	12	1	8672541	GAACTGCACA	GA	-8
0	37	7	17	1	8672707	TTAA	TA	-2
0	31	19	14	1	8673389	AAAGC	AGAAGC	1
0	12	15	6	1	8673896	AAATATATATAATTT	AAATATAATATATATAATTT	5
0	18	7	13	1	8674677	CATTTCAATCATTTAATTCAA	CA	-19
0	29	28	10	1	8675447	ACTTC	AC	-3
0	16	19	14	1	8675935	TGT	TT	-1
0	24	19	11	1	8676039	CAACC	CAATAATAAACA	7
0	30	22	13	1	8676412	TCAACTAAAAAAA	TA	-11
0	30	23	13	1	8676426	TA	TCT	1
0	24	13	13	1	8676484	ATTTTTTTAAG	ATTTTTTAAG	-1
0	18	13	7	1	8677254	TTTCA	TATTCA	1
0	19	9	8	1	8677849	AACATTAGGCACATTAGGCACAAGTT	AC	-24
0	30	25	7	1	8680014	CTGT	CT	-2
0	29	16	18	1	8681430	GGATAG	GG	-4
1	23	15	15	1	8681476	GTA	GTAGATA	4
0	33	12	8	1	8684079	ATTTTTTTTCAA	ATTTTTTTCAA	-1
0	32	23	8	1	8684306	TC	TTAA	2
0	17	24	8	1	8684711	TCT	TCAAACT	4
0	19	11	17	1	8686602	ACGATACC	AC	-6
0	33	21	11	1	8688159	ATTTTTCTA	ATTTTTTCTA	1
0	22	12	12	1	8688299	GGT	GTACAGT	4
0	15	8	12	1	8689446	AGTGTGTGTGTGTGTGTTA	AGTGTGTGTGTGTGTTA	-2
1	24	14	10	1	8690084	CAAAAAAAAAAGGTT	CAAAAAAAAAGGTT	-1
0	33	5	6	1	8690724	AACA	AA	-2
0	40	15	17	1	8690829	AATATATAG	AATATAG	-2
0	29	17	9	1	8691392	CAATAAATAAATAAATAAATAAAATTTAAAATC	CAATAAATAAATAAAATTTAAAATC	-8
0	28	23	10	1	8692412	AAAGAAAAATC	AAATTTTTTTTTTAAGAAAAATC	12
0	27	28	10	1	8692478	TAAAAAAAATGC	TAAAAAAATGC	-1
0	33	13	14	1	8693355	CAATAAATAAATATAG	CAATAAATAAATAAATAAATATAG	8
0	14	9	15	1	8693894	CTGT	CTGTGT	2
0	21	6	3	1	8694183	CGGCTGTGTG	CG	-8
0	25	5	6	1	8695640	AGTGTGTGTGTGTGTGTTA	AGTGTGTGTGTGTGTTA	-2
0	19	10	11	1	8699296	AACA	AACACA	2
0	26	13	7	1	8699985	CAAAGAT	CAGAT	-2
1	26	18	10	1	8700118	TTA	TTAAATA	4
0	26	13	10	1	8700123	GTTTTTTATTCA	GTTTTTATTCA	-1
0	21	16	11	1	8701769	AAAAAATG	AACAAAAATG	2
0	21	15	6	1	8702788	TTGT	TTGTGT	2
0	24	14	7	1	8703482	AATATATATATATATTTC	AATATATATATATATATATTTC	4
1	20	12	11	1	8703773	TTAAAT	TTAAATAAAT	4
0	26	14	13	1	8703787	ATTTTTAAAAA	ATTTTTTTAAAA	1
0	31	20	10	1	8705422	CTATTATTATTATTATTTTAC	CTATTATTATTTTAC	-6
0	21	11	7	1	8706533	TTGTGTGTGTGTGTGTGTGTA	TTGTGTGTGTGTGTA	-6
0	28	9	18	1	8707385	CTTTTTTTTTCGA	CTTTTTTTCGA	-2
0	26	8	9	1	8707425	CAAAAAAAAAAAAAGCTAG	CAAAAAAAAAAGCTAG	-3
0	29	16	18	1	8709335	AGTT	AGTGTT	2
0	29	17	6	1	8709658	GAC	GC	-1
0	22	17	9	1	8709718	TAAAAAAATAAATGAAAAATATT	TAAAAAATAAATGAAAAATATT	-1
0	26	9	8	1	8710149	AGGGAAGT	AGGGGAAGT	1
0	8	3	8	1	8711187	CTTTTTTTTATTTTTTAAAC	CTTTTTTTATTTTTTAAAC	-1
0	11	5	3	1	8711601	TACACACACACACACACAT	TACACACACACACACACACAT	2
0	27	25	10	1	8714374	TCT	TT	-1
0	32	18	6	1	8714904	TAT	TCAT	1
0	35	11	12	1	8715265	CAAAAAAATATC	CAAAAAATATC	-1
0	15	8	4	1	8717639	TAAAAAAAAAAAGCAGAT	TAAAAAAAAAAGCAGAT	-1
1	19	13	9	1	8720966	GCCGTGA	GGTTAGATTAGA	5
0	18	2	6	1	8721209	GTAGTTAGGTTT	GT	-10
0	19	4	19	1	8722113	AAAAGAGAAAGT	ACAAACAGAAAGT	1
0	8	6	2	1	8722376	ATGAGT	AT	-4
0	24	14	6	1	8724725	CAAAGAAAATT	CAAAAGAAAATT	1
0	17	19	5	1	8724787	TCT	TT	-1
0	12	14	5	1	8724794	GTTTTTTTGGGA	GTTTTTTTTGGGA	1
1	11	17	5	1	8724945	CTA	CTCCAGAATGTA	9
0	21	20	7	1	8725902	AGATATGA	AA	-6
1	22	7	20	1	8727609	CTGTTT	CTGTTTGTTT	4
0	26	19	8	1	8728468	CCAA	CCACAG	2
0	23	4	28	1	8728533	ATTTTTTAG	ATTTTTAG	-1
1	18	6	12	1	8728974	CATTTT	CATTTATTTT	4
0	16	16	6	1	8731005	GTTTTTTTTCTAA	GTTTTTTTTTTTCTAA	3
0	18	15	9	1	8732748	ATTTTTTTACA	ATTTTTTACA	-1
0	22	18	7	1	8733731	TAT	TAAT	1
0	12	9	3	1	8735620	CAACAG	CAAACAG	1
0	36	16	27	1	8736274	ACCCAAA	ACCCCAAA	1
0	28	20	6	1	8737349	ATTTTTCTTGA	ATTTTCTTGA	-1
0	29	5	12	1	8738216	TAG	TGTGATAAG	6
0	35	25	7	1	8738537	CCCAG	CACCAG	1
0	20	21	7	1	8740795	TCA	TT	-1
1	12	4	3	1	8741635	AAC	AACAGTCATACTGACTGAC	16
0	18	16	7	1	8742604	AGCGTC	AC	-4
0	38	18	16	1	8750901	ATTTTTTATATTTTATTAATAG	ATTTTTTTATATTTTATTAATAG	1
0	26	9	12	1	8752097	TAAAAACAAATT	TAAAAAACAAATT	1
0	22	16	13	1	8752137	ACT	ATTATCCT	5
1	14	17	7	1	8752571	CCT	CCTTTGGCT	6
0	12	16	5	1	8752950	CTA	CATA	1
0	29	9	5	1	8753548	GCCTT	GCTT	-1
0	29	11	3	1	8753626	ATTTTTTTGGGA	ATTTTTTTTGGGA	1
1	10	4	6	1	8753802	TGTTGGCTCA	TA	-8
0	14	19	8	1	8754064	TAG	TAATACTCAC	7
1	18	20	9	1	8754092	CTTTGA	CTTTTGA	1
0	22	11	12	1	8758122	AGA	AGGC	1
0	17	5	17	1	8758235	CTACAGT	CT	-5
0	16	1	23	1	8758981	CAGA	CA	-2
0	28	23	10	1	8760198	GTTTAAG	GTTTTAAG	1
0	35	1	33	1	8765647	GAAAAAAAAGGAAACT	GAAAAAAAAAGGAAACT	1
0	37	17	14	1	8767973	TTCT	TT	-2
0	3	1	14	1	8769789	CATA	CG	-2
0	21	4	24	1	8770000	CAAACACT	CAACACT	-1
1	30	20	10	1	8770314	CTTTTTTTTTTGTATTCA	CTTTTTTTTTTTGTATTCA	1
1	21	1	21	1	8770555	CAAAAAAAAAATCTG	CAAAAAAAAAAATCTG	1
0	23	13	7	1	8771064	AGGGGAAAA	AGGGGGAAAA	1
0	28	15	7	1	8771076	TAATAAATG	TAAATAAATT	1
0	20	11	9	1	8773767	TTTTTTTGTTTTTTTTTCAG	TTTTTTTTTTCAG	-7
0	30	8	10	1	8773851	ATTTTTTATCC	ATTTTTATCC	-1
0	35	13	10	1	8774045	TCA	TA	-1
0	16	9	20	1	8775188	CTA	CTGTA	2
0	16	1	5	1	8776832	GTAGATAGATAGATAGATAGATAGAT	GTAGATAGATAGATAGATGGAT	-4
0	39	8	14	1	8778401	GAAAAAAAAGATC	GAAAAAAAAAGATC	1
0	28	1	28	1	8779918	AAAATAAATAAATG	AAATAAATAAATAAATG	3
0	24	7	20	1	8782227	ATTTTTTATCA	ATTTTTTTATCA	1
0	18	1	17	1	8783266	GTC	GC	-1
0	28	2	18	1	8783688	ATG	ACTTG	2
0	28	2	17	1	8783727	TAAAAAAGGC	TAAAAAAAGGC	1
1	9	3	8	1	8786249	GTTTTTTTTTTTTTTTGATCA	GTTTTTTTTTTTTTTTTTGATCA	2
0	26	10	5	1	8789259	CTTTTTAAAG	CTTTTAAAG	-1
1	17	1	11	1	8792237	CGTCCCAGGA	CA	-8
0	17	2	21	1	8792947	ATTAA	ATAA	-1
0	22	23	6	1	8794199	CAG	CAAAAAACACCAAG	11
0	24	18	7	1	8795622	ATA	AATTA	2
0	29	17	10	1	8795728	TAAAAAATC	TAAAAAAATC	1
0	19	19	14	1	8797150	TAG	TTTTTTAAATGCCACAG	14
0	9	22	8	1	8797180	TACC	TC	-2
0	20	7	10	1	8800212	ATTTTTTTATTGA	ATTTTTTTTTATTGA	2
0	29	19	19	1	8800350	CCT	CGCT	1
0	12	15	7	1	8804050	ATC	ACAGTAGGTTGTC	10
0	32	22	10	1	8804498	AATA	AA	-2
0	22	20	6	1	8807503	TCTTTAC	TC	-5
0	26	22	8	1	8807808	GTTTTTATTAAAAC	GTTTTATTAAAAC	-1
0	20	16	8	1	8809906	GAAAAAAGT	GAAAAAGT	-1
0	20	29	10	1	8813626	TAAAAAAAACTT	TAAAAAAAAAAACTT	3
0	15	6	12	1	8813783	TCCCCCCTA	TCCCTA	-3
0	14	2	28	1	8813995	CATA	CA	-2
0	31	14	11	1	8815081	CGGGGAT	CGGGAT	-1
0	17	6	12	1	8819079	CAAGAC	CAGAC	-1
0	26	2	28	1	8819434	AGTCGT	AT	-4
0	35	10	17	1	8819623	CCT	CCTTCAATCT	7
0	14	5	22	1	8820457	CTTTTTTTTTTTTGGTAGG	CTTTTTTTTTTTGGTAGG	-1
0	21	19	14	1	8821495	ATA	ATTA	1
0	22	15	13	1	8823175	AATA	AA	-2
0	21	10	18	1	8823209	CAAAAAATAGC	CAAAAATAGC	-1
0	17	10	12	1	8823285	CAAAAAAAAATAAAAGTG	CAAAAAATAAAAGTG	-3
0	18	11	10	1	8823325	TAAAAAAATAGTT	TAAAAAATAGCC	-1
0	17	10	16	1	8823377	AAAATAAATAAG	AAAATAAG	-4
0	23	22	6	1	8824654	GAAAAAGT	GAAAAAAGT	1
0	19	25	7	1	8827672	CTAT	CT	-2
0	30	9	9	1	8829695	TGGGGGGGATGT	TGGGGGGATGT	-1
0	31	16	9	1	8830510	ATTTTTTTTGGTGTC	ATTTTTTTGGTGTC	-1
0	30	18	6	1	8834929	ATTTAAC	ATTTTAAC	1
0	31	18	10	1	8839064	CACATTAAGCTTTTACCGGA	CA	-18
0	14	21	6	1	8840384	ATTGTCTTCTTTCCAATGAAAGCTAATTTT	AT	-28
0	30	23	12	1	8840970	ATTTTTTCTAG	ATTTTCTAG	-2
0	18	18	8	1	8841038	ATTTTTTTTTCCTCA	ATTTTTTTTCCTCA	-1
1	28	14	9	1	8842254	ATTTTTATTATTTAATTAG	ATCATATTTTATTTATTATTTAATTAG	8
1	31	17	12	1	8842289	TTTGTTA	TTTA	-3
1	26	32	9	1	8842439	CTGA	CA	-2
0	26	15	13	1	8842754	CATCCCCATA	CA	-8
0	19	15	5	1	8843456	CAAGAT	CAAAGAT	1
0	29	3	25	1	8847113	TACA	TA	-2
1	23	5	32	1	8847194	CTGT	CT	-2
0	22	10	9	1	8849770	TTAT	TT	-2
0	22	14	7	1	8851383	GC	GATA	2
0	24	6	20	1	8853827	CTA	CA	-1
0	17	7	14	1	8856967	TTTCA	TTTCCTTCA	4
0	19	4	29	1	8857059	CAAAAAAAAATAAAATCTT	CAAAAAAAATAAAATCTT	-1
0	33	17	8	1	8858590	CTG	CG	-1
0	25	6	13	1	8858997	GAAAAAAAAATGC	GAAAAAATGC	-3
0	22	8	35	1	8859502	TCT	TACCT	2
0	25	20	7	1	8859854	GTG	GATGATG	4
0	33	16	8	1	8861436	CATAT	CT	-3
0	29	3	18	1	8862635	CTTTTCCA	CTTTCCA	-1
0	7	2	19	1	8862945	GAAAAAACACAG	GAAAAAAACACAG	1
0	25	17	6	1	8866122	TCCCTCA	TCCCCTCA	1
0	24	7	16	1	8866654	TAT	TATGAT	3
0	17	8	9	1	8867034	GTTTCA	GTTTTCA	1
0	23	16	10	1	8867508	GTA	GCTA	1
0	21	16	12	1	8867551	ATTTAATATTG	ATTAATATTG	-1
1	20	21	13	1	8867656	ATA	ATAAAACATTA	8
0	15	5	3	1	8868796	CTAA	CA	-2
0	33	9	27	1	8869202	ATGGT	ATGGTGGT	3
0	20	3	16	1	8869334	TAAAACT	TAAACT	-1
0	25	18	12	1	8869739	TATAGTTAATAGTTAA	TATAGTTAA	-7
1	21	5	11	1	8870269	AAAAAGT	AAAAAGTAACTTAAAAGT	11
0	15	1	2	1	8871585	GTTTTTGGTC	GTTTCAGTC	-1
0	29	18	12	1	8873039	CATG	CG	-2
0	9	7	7	1	8877587	TTGACTGACTGACC	TTGACC	-8
0	22	16	6	1	8880027	CGC	CAAAGC	3
0	24	24	7	1	8884417	CTTTTTTTATTGA	CTTTTTTTTATTGA	1
0	22	16	5	1	8884934	TCACACTCATAC	TC	-10
1	12	1	7	1	8885295	ACT	ATCT	1
0	22	9	4	1	8885368	ATTAA	ATAA	-1
0	19	11	10	1	8885610	TATAACAGCAAA	TA	-10
0	18	11	6	1	8887102	CAT	CAAT	1
0	19	13	6	1	8889483	TAGT	TAGAGT	2
0	31	14	19	1	8890704	ACCAT	ACAT	-1
0	27	20	13	1	8890816	TTG	TTACTG	3
0	21	2	28	1	8891628	TAAAATC	TAAATC	-1
0	22	5	15	1	8893341	CTTAA	CTTATTAA	3
0	33	19	7	1	8893652	TTTTTCTTTTCTTAG	TCTTTTCTTTTCTTAG	1
0	16	5	16	1	8894233	CAT	CAGAT	2
0	24	4	24	1	8896507	CGA	CGGA	1
0	20	4	27	1	8898116	ATTTTTCA	ATTTTTTTCA	2
0	23	3	16	1	8898269	ATTTTTTGGTTA	ATTTTTGGTTA	-1
0	33	10	16	1	8900485	TAAAAAATATATG	TAAAAAAAGATATG	1
0	32	5	10	1	8901849	TAAAAAAAAAAACGT	TAAAAAAAAAAAACGT	1
0	29	18	6	1	8905600	ATTTTTTAG	ATTTTTAG	-1
0	33	8	24	1	8909254	GTTAA	GTTCACATTAA	6
0	24	7	22	1	8909382	ATTTTTTATTGA	ATTTTTTTATTGA	1
0	25	7	26	1	8909490	AAAGAT	AGAAGAT	1
0	27	7	22	1	8909532	GAAAAAAAGGT	GAAAAAAAAAGT	1
0	27	7	23	1	8909547	TAAA	TG	-2
0	29	20	11	1	8909593	ATTCGCT	AT	-5
0	25	3	14	1	8910039	AGGAT	AGTT	-1
0	13	14	9	1	8910713	TAAAAAACG	TAAAAAAACG	1
0	11	5	5	1	8911598	TGA	TGTGTTTATGTAACAGA	14
0	28	4	15	1	8915404	AAAGAAGAAGAAGAAGAAGAAAAGGT	AAAGAAGAAGAAGAAAAGGT	-6
0	29	18	6	1	8915450	GCT	GT	-1
0	29	18	6	1	8915613	ATTTTTTATTCTTG	ATTTTTATTCTTG	-1
0	21	4	21	1	8915647	TTTTTTTGTCA	TTTCTTTTATGTCA	3
0	21	14	10	1	8915965	GATGTCTCTGTCTTAAA	GA	-15
0	22	12	9	1	8919323	TAATC	TAAATC	1
0	21	3	16	1	8919406	TG	TAT	1
0	22	7	26	1	8919904	TAATT	TAAATT	1
0	13	21	6	1	8920570	TCC	TG	-1
0	13	24	6	1	8920574	TCG	TAACG	2
0	28	17	10	1	8921460	TCCCCACAT	TCCCCCACAT	1
0	35	15	10	1	8924767	CAAAAAAAAAATTTATTTTAG	CAAAAAAAAATTTATTTTAG	-1
0	23	7	19	1	8925289	ATACT	AT	-3
0	33	16	10	1	8925929	TGGGTA	TGGCA	-1
0	31	17	9	1	8925971	CTTATTATC	CTTGAAAATGGTTATCATC	10
0	22	17	10	1	8927172	CTGT	CT	-2
0	35	4	25	1	8929365	CTA	CA	-1
0	15	17	9	1	8933395	CTTTGA	CTTTTGA	1
0	13	18	5	1	8935657	AAAAAAAATCT	AAAATAAAAAAATCT	4
0	22	13	7	1	8936396	CTTTTTCCA	CTTTTCCA	-1
1	30	17	5	1	8937703	GAG	GCAG	1
1	26	1	31	1	8939327	ATC	ATCATGTTTC	7
0	28	18	9	1	8941087	ATC	AC	-1
0	25	5	10	1	8941126	CAAAAAAAACACT	CAAAAAAAAAAACACT	3
0	25	5	20	1	8941616	CAAAAGGAAAAT	CAAAAAGGAAAAT	1
0	33	20	7	1	8943318	GTAG	GTATAG	2
0	11	1	11	1	8946020	ATTTCTTATTGGTCCAAAGT	ATTCTGAT	-12
0	36	11	9	1	8946332	AGA	AA	-1
0	15	24	11	1	8948058	AGCGATCACTTGCTGTGAGGC	AC	-19
0	19	16	4	1	8949606	TAGA	TA	-2
0	25	15	4	1	8949814	GTTTCA	GTTCA	-1
0	29	22	6	1	8949991	TGGGGAAAT	TGGGAAAT	-1
0	16	11	7	1	8950743	ACGTTCTCAGT	AT	-9
0	24	13	14	1	8952066	TTA	TTTCTA	3
0	27	19	6	1	8952595	TTGTTTAT	TT	-6
0	34	20	12	1	8952649	ATTTTCTA	ATTTTTTCGA	2
0	18	25	9	1	8953088	TAGA	TA	-2
0	18	25	9	1	8953095	GTTGTGTTTA	GTTTTTATGTGTA	3
0	10	13	5	1	8953253	ACCTG	ACTG	-1
0	21	22	7	1	8953750	TTAATATGTAATATGT	TTAATATGT	-7
1	20	18	17	1	8954033	CTA	CTATATTA	5
0	29	22	9	1	8954246	TAATT	TTA	-2
0	18	18	8	1	8954478	TAG	TTAGCATTTCTGAAAG	13
0	28	17	7	1	8959274	CAAGT	CGT	-2
0	12	3	6	1	8960022	TA	TCC	1
0	12	3	6	1	8960024	TGATGAC	TC	-5
0	19	14	5	1	8960188	ATGTGTGTGTGC	ATGTGTGTGTGTGC	2
1	29	14	14	1	8964102	TTAA	TA	-2
0	32	17	18	1	8964134	GTTTTTTTAAC	GTTTTTTAAC	-1
0	22	23	10	1	8964327	GA	GGTTG	3
0	27	25	7	1	8964351	AATACA	AA	-4
0	22	13	5	1	8967157	CAACAAAAACAAAACAAAAAATG	CAAAAAAAACAAAAAACG	-5
0	32	16	8	1	8967189	TCA	TA	-1
1	25	1	28	1	8967375	TAAAAAAAGCAC	TAAAAAAAAGCAC	1
0	17	25	10	1	8968465	TAAAAAAAAACTG	TAAAAAAAACTG	-1
0	30	21	8	1	8973880	CTTTTCA	CTTTTTCA	1
0	24	25	8	1	8973944	GTTTTTTAC	GTTTTTTTAC	1
0	19	17	9	1	8974582	TAAAAAATTC	TAAAAAAATTC	1
1	21	7	11	1	8976986	TTGT	TT	-2
1	33	15	8	1	8981123	TAATCATAA	TA	-7
0	32	12	11	1	8982239	CAGC	CAGAGC	2
0	23	14	16	1	8982436	ATTATTAAA	ATAATAAA	-1
0	36	17	8	1	8982906	ATTTATAAA	AAAA	-5
0	31	15	14	1	8985562	TCCCCCCAT	TCCCCCAT	-1
0	32	1	15	1	8986098	TAAAAAAATGT	TAAAAAAAATGT	1
0	25	3	20	1	8988779	CAAAATATG	CAAAAATATG	1
0	31	4	3	1	8988955	GAAAAAAAAAGATTC	GAAAAAAAAGAATT	-1
0	27	10	4	1	8990057	AAAAACAAAACG	AAAAACG	-5
0	24	19	6	1	8990181	GTCAA	GA	-3
0	28	25	7	1	8990300	CTG	CGTTG	2
1	22	11	7	1	8992808	CGT	CA	-1
1	26	14	11	1	8995172	TTA	TCTGTA	3
0	34	22	8	1	8995869	TCCGA	TCGA	-1
0	25	20	12	1	8996147	AGCTA	AA	-3
0	25	18	12	1	8996152	TTCTTGC	TG	-5
0	14	15	6	1	8996846	ATTGCCCTTTATGATTCTGTT	AT	-19
0	24	14	9	1	8997667	GAAAGT	GAAAAGT	1
0	27	18	16	1	9001382	ATTTTAAAA	ATTTTTAAAA	1
0	7	9	6	1	9003123	TTTTATTTTTTATCC	TTTTTTTATCC	-4
0	25	4	19	1	9003449	GAAAACACAAT	GAAAAACACAAT	1
0	20	23	7	1	9005270	ATG	AG	-1
0	25	12	12	1	9005970	CTTTTTTCTTTAA	CTTTTTCTTTAA	-1
0	12	3	19	1	9006933	TAAAAAAAGTC	TAAAAAAGTC	-1
0	20	11	9	1	9008511	GTAATTAATTAATTAATTAATTA	GTAATTAATTAATTAATTA	-4
0	18	13	24	1	9009922	TC	TAA	1
0	23	1	17	1	9010618	CCA	CAGCA	2
0	33	3	4	1	9011644	GTTTTTCA	GTTTTTTCA	1
0	33	9	4	1	9011657	CTTTTAC	CTTTAC	-1
0	22	6	20	1	9014473	TT	TAAA	2
1	25	8	15	1	9014541	ATTTTTTTATAC	ATTTTTTTTTATAC	2
1	20	4	24	1	9015542	TTTAA	TAAATTATTAA	6
1	25	4	24	1	9015589	ATA	AA	-1
0	13	9	20	1	9015758	GTG	GA	-1
0	13	9	20	1	9015761	TGA	TAAAGA	3
0	33	5	20	1	9018204	ATTTTCTTTAG	ATTTTTCTTTAG	1
0	31	25	9	1	9018256	AGTGTGTTG	AGTGTTG	-2
0	19	18	7	1	9018623	GAAAATTC	GAAAAATTC	1
0	24	17	10	1	9020209	CTA	CTTA	1
0	25	12	10	1	9022066	CATG	CATATG	2
0	21	13	6	1	9022386	TCTCGGAAGAAAAA	TA	-12
0	20	6	27	1	9022639	CAAAAAACCT	CAAAAACCT	-1
0	4	10	3	1	9022992	ACCAGTGACCCAGTGACC	ACCAGTGACC	-8
0	32	18	9	1	9023209	TTTTTAATTTTC	TTTATC	-6
0	29	3	22	1	9028279	TT	TAA	1
0	12	13	5	1	9028691	TAAAATTTATT	TAAAAAAATGTATT	3
0	10	20	8	1	9037696	ATTTTTTCTAC	ATTTTTTTCTAC	1
0	14	20	6	1	9037949	CTTTTGC	CTTTGC	-1
0	8	2	14	1	9041398	CGA	CA	-1
0	9	3	14	1	9041401	TAAAATC	TTAAAAATC	2
0	11	4	13	1	9041426	AGACG	AG	-3
0	17	2	14	1	9041706	TCT	TGCGGATGCTCTGTTGAACT	17
0	20	13	5	1	9043052	TGA	TA	-1
0	43	17	13	1	9043366	ATTTAAA	ATTTTTAA	1
0	29	24	8	1	9043931	ATTTAC	ATTAC	-1
1	20	2	24	1	9047834	GTTTTTTTTTTTAACTC	GTTTTTTTTTTAACTC	-1
0	35	7	18	1	9048318	CTA	CTTA	1
0	22	13	12	1	9054239	ACA	ATCA	1
0	22	11	11	1	9054498	ATGTTATTG	ACC	-6
0	28	8	20	1	9058561	CTTTTTTTCATG	CTTTTTTTTCATG	1
0	16	12	10	1	9058700	CCAGTAAC	CC	-6
0	20	13	11	1	9059343	ATTTCCG	ATTTTTCG	1
0	31	19	10	1	9060707	TGT	TT	-1
1	8	2	8	1	9061545	GAAAAAAAAATCG	GAAAAAAAAAAATCG	2
0	19	16	7	1	9064665	TGGAGGAAC	TAGGAGGAAC	1
0	13	7	9	1	9065127	TACACACAT	TACACAT	-2
0	17	18	8	1	9065495	GATA	GA	-2
0	31	13	16	1	9065812	AGCATG	AG	-4
0	23	2	19	1	9067095	TTTCTG	TTGTGATTCTG	5
0	18	21	10	1	9067951	TAAAAAATG	TAAAAAAATG	1
0	27	19	6	1	9068916	GAATT	GAAATT	1
0	17	6	15	1	9069414	CTCCAGAGAA	CA	-8
0	20	4	7	1	9071176	TGTCTTAAAG	TG	-8
0	25	2	18	1	9072693	AAAAAACT	AGAAAAACT	1
0	20	8	6	1	9073369	ATGGAGATCTGGAGATCG	ATGGAGATCG	-8
0	13	10	5	1	9073961	CAAAAAACG	CAAAAAAACG	1
0	15	8	4	1	9076116	ATTAA	ATAA	-1
0	16	2	12	1	9076367	GCT	GCTCATTCACATCACATGCTCCT	20
0	25	6	11	1	9077441	TTTATTATTATTTAAC	TTTATTATTTAAC	-3
1	22	19	10	1	9081015	TC	TAAAAA	4
0	21	22	6	1	9081164	TG	TCAT	2
0	26	16	6	1	9081200	CAACG	CATGAGCAAAACG	8
0	34	18	11	1	9081234	CCAATC	CC	-4
0	22	13	7	1	9081324	AAAATTAAAAAGAAATTAAAAAGT	AAAATTAAAAGGT	-11
0	16	6	13	1	9081742	TAAAAAAGGAC	TAAAAAGGAC	-1
0	18	9	13	1	9081760	TAT	TT	-1
0	16	21	14	1	9083126	AGA	AA	-1
0	33	18	6	1	9083905	CTTTTTTTATGG	CTTTTTTATGG	-1
0	21	4	20	1	9085479	TTGTGTGTGTGTC	TTGTGTGTGTC	-2
0	30	6	20	1	9085783	TAT	TT	-1
0	29	6	15	1	9085979	CTGT	CTGTGT	2
1	17	8	10	1	9088268	TTACTTGGTAT	TT	-9
0	33	16	14	1	9088870	GCCTA	GCCCTA	1
0	33	17	7	1	9089013	CAAAAAAAGAAATC	CAAAAAAGAAATC	-1
0	38	15	7	1	9089110	GTTTTGTTTTTTTGTAA	GTTTTTTGTAA	-6
0	25	16	4	1	9089365	TCCAA	TCAA	-1
0	25	1	7	1	9090600	GG	GAA	1
0	37	11	4	1	9090795	GAAAAAAATATTAATC	GAAAAAATATTAATC	-1
0	25	7	19	1	9093472	GAG	GAAAA	2
1	27	2	12	1	9094662	ACTTCTGC	AC	-6
0	5	1	2	1	9094964	CTTCA	CTTTCA	1
0	21	2	25	1	9097787	CT	CAC	1
0	23	21	8	1	9097939	TAAAAAAGC	TAAAAAGC	-1
0	24	2	13	1	9098325	GTCCT	GT	-3
0	31	4	24	1	9098594	ATTAATAGT	AT	-7
1	18	14	12	1	9099804	TAGCTGACA	TA	-7
0	20	15	6	1	9100669	GTG	GG	-1
1	14	1	11	1	9101643	ATCG	AG	-2
1	27	12	7	1	9102326	AACACACAT	AACACAT	-2
0	16	5	13	1	9103811	CA	CTTT	2
0	31	14	9	1	9105332	GAGTAAATGATT	GT	-10
0	31	14	9	1	9105344	TCAA	TA	-2
0	16	12	5	1	9117500	GAAAAAAATAATAATTG	GAAAAAAAATAATAATTG	1
0	28	11	11	1	9123489	GTTAAG	GTTAATTAAG	4
0	27	16	9	1	9123513	ATATT	AT	-3
0	19	14	11	1	9123652	AGCTAACG	AG	-6
0	21	17	13	1	9123730	AAAAAAATG	AAATTGAAGAAAAAAAG	8
0	26	18	15	1	9123944	CTTTTGTGTC	CTTGTGTC	-2
0	18	8	5	1	9124096	CTTTTTTGA	CTTTTTTTGA	1
0	23	1	13	1	9124918	TAAAAAAAGAACAGAAG	TAAAAAAGAACAGAAG	-1
0	40	14	11	1	9124975	ATAATT	AT	-4
0	39	14	13	1	9125022	GTTTTATTTTGTA	GTTTATTTTGTA	-1
0	20	18	7	1	9125070	TC	TATATTTAT	7
0	20	20	8	1	9125076	AATGCT	AT	-4
0	23	15	11	1	9127737	TAAAAAACT	TAAAAAAACT	1
0	29	9	18	1	9128634	GAAAAAAAACACAAACATT	GAAAAAACACAAACATT	-2
0	26	1	13	1	9128680	CAAAAAAAAAATCTG	CAAAAAAAAATCTG	-1
0	23	18	9	1	9128852	ATTTTTTTTCTAC	ATTTTTTTCTAC	-1
0	24	19	13	1	9129268	AATA	AA	-2
0	17	22	8	1	9129473	CAAATAAATTC	CAAAAAAAATTC	1
0	31	13	17	1	9132739	ATAAAAATTATGA	AA	-11
0	27	13	11	1	9132871	TTGT	TT	-2
0	22	14	7	1	9132877	AGGCTTAATGGCTTAATG	AGGCTTAATG	-8
1	10	1	12	1	9135018	AACGGATGTGA	AACGGATGTGACGGATGTGA	9
0	42	6	26	1	9136585	TAG	TAAAG	2
0	19	12	12	1	9136777	AAG	ACAG	1
0	32	11	13	1	9137053	CTTTTTAAATATC	CTTTTTTAAATATC	1
0	28	15	14	1	9137105	TAAAGAGAT	TATAGAT	-2
0	30	14	13	1	9144532	ATGT	AT	-2
0	25	10	11	1	9144631	TTGCCAAGAGG	TG	-9
0	19	7	10	1	9144758	CAAATTG	CAAAAATA	1
0	20	22	8	1	9146029	CACATGA	CA	-5
0	33	5	7	1	9148353	ACTTTAGA	AA	-6
0	32	5	7	1	9148363	GAG	GGAAAG	3
0	41	1	13	1	9148394	CAAAGAAAGT	CAAAGT	-4
0	19	2	7	1	9148436	TCTGA	TA	-3
0	19	4	7	1	9148441	GGTCTGCTCTGCTCTTTCTCG	GG	-19
0	28	25	11	1	9151232	ATTTTATTC	ATTTAATC	-1
0	30	22	11	1	9151255	ATTTTTTTTATTTTACA	ATCTTTTATTTTACA	-2
0	19	13	11	1	9152235	GTA	GA	-1
0	41	17	20	1	9152779	AAT	ACAT	1
0	41	17	17	1	9152787	TAAAGAAT	TAAAAGAAT	1
0	18	11	10	1	9153022	CTTTCCC	CTTTTCCC	1
0	21	5	10	1	9153239	CAT	CTTTCCGTTTAAT	10
0	32	16	13	1	9154358	TAGTAAGTAA	TAGTAA	-4
0	26	7	12	1	9154886	CTTTTTTCCCCCC	CTTTTTTTTCCCCC	1
0	39	20	15	1	9155332	CAATG	CG	-3
0	22	16	11	1	9155656	TCA	TTATTCATACA	8
0	32	19	14	1	9155887	GTTAA	GAA	-2
0	27	18	20	1	9156129	CTTATTAC	CATTAC	-2
0	16	15	9	1	9156148	TTTTTTTTTAAG	TATTTTTTTTATTTTATTTTTTTAAAG	15
0	14	19	5	1	9157271	TGCCGTCT	TC	-6
0	17	11	8	1	9157490	TTTATTTTATTTTATTTTTTTTTTTACACTGT	TTTTTATTTTAT	-20
0	27	8	9	1	9158193	TTTATTTTTTTTTATTAGG	TTTTTTTTTTATTAGG	-3
0	20	22	7	1	9159350	TACA	TA	-2
0	29	9	11	1	9159586	ACTG	ACTCTG	2
0	24	23	8	1	9160029	ACT	ACCT	1
0	40	19	8	1	9160191	ATTTAG	ATTAG	-1
0	36	18	14	1	9160248	TAAAAAAATATATATTG	TAAAAAAAATATATATTG	1
0	39	19	14	1	9160266	GAG	GAAG	1
0	33	15	14	1	9160275	GAAGT	GCAAAT	1
0	32	15	9	1	9160283	ATTGG	ATTTGG	1
0	24	13	14	1	9160411	CTTTTTTTTTATTTTAAGC	CTTTTTTTTATTTTAAGC	-1
0	19	9	9	1	9160589	GTTTATTTTGG	GTTTTTTTTTGG	1
0	25	21	6	1	9160749	CTTTTTCTA	CTTTCTA	-2
0	30	14	7	1	9161138	TAAAGT	TAGT	-2
0	24	11	6	1	9161158	ATA	ATTA	1
0	18	6	8	1	9162218	ATTTTTTTTCTCCA	ATTTTTTCTCCA	-2
0	23	18	6	1	9163943	TACCA	TA	-3
0	26	11	8	1	9164801	CACAACAT	CACAT	-3
0	26	9	8	1	9164812	GAAAT	GC	-3
0	22	18	6	1	9166263	GACTTTA	GA	-5
1	27	13	8	1	9166325	GGTACCAATCTG	GG	-10
0	28	7	10	1	9166346	TAAA	TT	-2
0	21	11	6	1	9168033	ACCCCCTG	ACCCCCCTG	1
1	4	5	2	1	9168983	AAAAACAT	ATAAAACAT	1
0	29	10	14	1	9171150	CGGGGGGCA	CGGGGGCA	-1
0	13	6	16	1	9172714	AAC	ACAC	1
0	30	12	9	1	9175638	GTCCT	GTCCTCCT	3
0	35	9	10	1	9177209	TAC	TCAC	1
1	39	18	11	1	9177883	GG	GTTT	2
0	11	10	5	1	9179148	ATTTAAA	ATTAAA	-1
0	10	12	4	1	9179178	TCTGCCATGAGTTGA	TA	-13
0	29	15	20	1	9180695	GGT	GCGT	1
1	16	11	3	1	9181176	TTCCCCCACAGT	TT	-10
0	18	5	18	1	9186295	TGG	TTTAAAT	4
0	23	5	21	1	9186833	ATA	AA	-1
0	17	2	13	1	9187125	ACCCCCGCCTT	ACCCCGCCTT	-1
0	17	3	25	1	9187548	TGA	TA	-1
1	14	11	7	1	9189920	AACTGACTGACTGACTGACTGACTGA	AACTGACTGACTGACTGACTGA	-4
0	26	10	13	1	9192267	TAGGTCTGAAA	TA	-9
1	14	3	8	1	9192989	TTG	TGTG	1
0	30	9	17	1	9193283	AACA	AACACA	2
0	26	6	22	1	9193340	ACA	ACCA	1
0	23	17	12	1	9193922	GTTTTTTAC	GTTTTTTTAC	1
0	36	21	10	1	9198586	ACCCCCAG	ACCCCAG	-1
0	38	19	9	1	9198666	CTAT	CT	-2
0	38	23	10	1	9198808	TTAT	TT	-2
0	15	18	10	1	9199254	GAAAAGT	GAAAAAGT	1
0	24	4	20	1	9199999	TAAAAAAAAGCT	TAAAAAAAGCT	-1
0	20	4	6	1	9200793	GTA	GTTA	1
0	17	4	4	1	9200797	GTATCCTATCCT	GTATCCT	-5
0	23	5	10	1	9202303	TCA	TTTACA	3
0	37	15	16	1	9202631	GTTTTTTTGTGA	GTTTTTTTTGTGA	1
0	24	1	7	1	9206259	TAAAAAACATAAACT	TAAAAAAACATAAACT	1
0	14	7	12	1	9209777	TGAGAGAGAT	TGAGAGAT	-2
0	43	5	23	1	9213099	ATG	ATTTG	2
0	42	19	7	1	9213442	ATA	AA	-1
0	16	4	7	1	9216230	GAATG	GAATGAATAAATG	8
0	10	7	16	1	9218518	GC	GAATT	3
0	23	10	23	1	9218636	GAGTTAAA	GA	-6
0	33	15	8	1	9218995	ATA	AA	-1
0	25	14	7	1	9219326	ATATTTATTTATTTATTTTTAAG	ATATTTATTTATTTTTAAG	-4
0	2	11	5	1	9219672	TGTGTAATATATTAATAAATTTTAAT	TC	-24
0	33	5	20	1	9220150	TAAAAATG	TAAAATG	-1
0	25	9	22	1	9220678	TAA	TT	-1
0	33	29	9	1	9220783	CTTTTCA	CTTCCA	-1
0	14	10	4	1	9220986	TTGTGTGTGTGTGTTGTTGC	TTGTGTGTGTGTGTGTGTTGTTGC	4
0	11	11	11	1	9221414	CTTTTTTTTTAAC	CTTTTTTTTTTAAC	1
0	20	3	24	1	9221646	TCCCCGCA	TCCCGCA	-1
0	22	21	7	1	9222356	AAGATGTTTTTCAACTAGCATCA	AA	-21
0	26	6	15	1	9222920	CAGTAA	CAGTAAGTAA	4
0	41	27	8	1	9223002	GAAAAAAATCT	GAAAAAATCT	-1
0	32	5	27	1	9223190	ATTATTTAG	ATTTATTTAG	1
0	18	16	10	1	9224055	ATCT	AT	-2
0	20	18	9	1	9224105	TAAAAAAAAGCT	TAAAAAAGCT	-2
0	20	20	8	1	9224593	AA	ATTG	2
0	19	17	11	1	9225243	AACTT	AACTACTT	3
0	24	26	13	1	9225293	ATTTAATC	ATTTTAATC	1
0	17	4	23	1	9226992	GTCAAAT	GT	-5
1	10	6	12	1	9227146	CAC	CACTGAGAAAC	8
0	11	5	13	1	9227153	GCTTTCTTTCTTA	GCTTTCTTA	-4
0	26	5	28	1	9227220	CTA	CTTAATCATA	7
0	15	13	6	1	9230903	CTG	CTTTTG	3
0	30	5	17	1	9232185	AAAGTCA	AA	-5
0	33	1	17	1	9233142	ATTTTTGA	ATTTTGC	-1
0	25	2	14	1	9233220	AGGGGAGGAGC	AGGGAGGAGC	-1
0	21	2	11	1	9235032	ACCCCCACAT	ACACCACAT	-1
0	20	16	8	1	9235266	GATA	GA	-2
0	33	11	6	1	9235403	GTTTAG	GTTTTAG	1
0	30	18	16	1	9236030	TTGT	TT	-2
1	18	12	5	1	9236169	ACCCTG	ACCTAAA	1
0	16	19	7	1	9236416	CAC	CACAAACAAAC	8
0	25	17	6	1	9236666	CAAAAAAAGTT	CAAAAAAAAGTT	1
0	31	7	4	1	9238564	GAAAAAAGT	GAAAAAAAGT	1
0	19	12	7	1	9239315	TCCCCCGCT	TCCCCCCGCT	1
0	17	10	25	1	9241460	AATA	AA	-2
0	16	9	25	1	9241468	ATA	ACATTA	3
0	27	16	14	1	9241911	CAAAACAAAAAAATCC	CAAACAAAAAAATCC	-1
0	15	8	17	1	9242021	TCTGT	TCTGCTGT	3
0	17	3	24	1	9243110	ACA	AA	-1
0	23	5	21	1	9243217	CAAAAAAATGAT	CAAAAAAAAATAT	1
0	27	7	23	1	9243250	TTAACT	TT	-4
0	9	5	13	1	9243333	CTGATGGGAAACCCTGGAAGACTTTGAAGCAT	CT	-30
0	23	5	23	1	9243429	GTA	GTTA	1
0	26	7	17	1	9243448	ATC	ATTTC	2
0	13	2	8	1	9243486	CTGATAAAAATGCATACAATTCTGTTTT	CT	-26
0	15	6	9	1	9243555	GC	GTTTCTCACTA	9
0	16	7	15	1	9244026	TAGAA	TA	-3
0	20	10	18	1	9244310	GTGAATAAAATC	GC	-10
0	25	7	18	1	9244377	ATTTTCTA	ATTTTTTTA	1
0	18	9	23	1	9244450	GAT	GAATTCAAAAAT	9
0	32	22	11	1	9244868	AATTATTG	AATTG	-3
0	18	27	9	1	9245275	ATTGTC	AGTC	-2
0	30	12	10	1	9245732	TGT	TA	-1
0	29	6	15	1	9248132	CAAATTAC	CAATTTTGCCATGAAAAAAATTAC	16
0	34	11	22	1	9249249	AGA	AA	-1
0	20	25	7	1	9249633	GTTTTTAC	GTTTTAC	-1
0	40	5	15	1	9250055	ATTTTTTGTCC	ATTTTTGTCC	-1
0	29	4	21	1	9250110	ATTTTTTTAAAG	ATTTTTTAAAG	-1
0	21	6	18	1	9250690	TTTCC	TTTCACAGTAATTCC	10
1	16	11	21	1	9251635	GTTTTTTTTTCTTTCAA	GTTTTTTTTTTCTTTCAA	1
0	20	10	13	1	9252458	ATTTTATG	ATTTATG	-1
1	24	3	13	1	9253701	CAGA	CA	-2
1	16	15	7	1	9254071	ACA	ACGCC	2
0	29	1	25	1	9257361	TAAAGAGAC	TAGAGAC	-2
1	24	3	16	1	9258067	GTTTTTTTTTTTACTATAA	GTTTTTTTTTTACTATAA	-1
0	19	14	5	1	9259401	CAAAAAAAATTC	CAAATATTTTT	-1
0	8	13	5	1	9260429	TAC	TAAT	1
0	27	18	6	1	9260518	TCTGGAGC	TC	-6
0	14	13	9	1	9260697	ATGTTT	AT	-4
0	32	22	9	1	9260942	CATA	CA	-2
0	13	12	7	1	9261043	TAAAAAGAGT	TAAAAAAAAAAAAGT	5
0	27	13	9	1	9261071	AC	AATT	2
0	32	1	30	1	9263375	TGAG	TGAGAG	2
0	28	16	4	1	9263889	AATA	AATATA	2
0	36	29	10	1	9264122	CAG	CAAG	1
0	24	23	7	1	9264231	CCG	CTTT	1
0	4	6	12	1	9264397	TA	TTAC	2
0	34	8	14	1	9264681	CGA	CA	-1
0	21	21	9	1	9264770	AAAACATTTA	AA	-8
0	13	17	10	1	9265308	AAT	ATAT	1
0	20	29	10	1	9265341	ATA	ATAGGAAATTA	8
0	29	5	36	1	9267319	AATA	AA	-2
0	21	15	11	1	9271993	TCAG	TG	-2
0	21	17	6	1	9279728	GTTAA	GTAA	-1
1	24	21	7	1	9279834	ATTTTTTCCA	ATTTTTTTCCA	1
0	31	16	7	1	9280395	ATTCA	ATTATTTCA	4
0	30	19	8	1	9282091	TAATAG	TATAG	-1
0	27	9	12	1	9284760	TAATAGTAA	TA	-7
0	15	21	8	1	9285269	CATATATATAAATG	CATAAATG	-6
0	23	2	13	1	9285428	GAAAAAAAATAAGGAAT	GAAAAAAATAAGGAAT	-1
0	21	1	10	1	9285478	ATTAC	ATAC	-1
0	42	16	20	1	9286380	TAAAAAAAATCAT	TAAAAAAATCAT	-1
0	29	20	13	1	9286481	TGC	TCGC	1
1	29	12	17	1	9287918	CATA	CA	-2
0	39	19	15	1	9288980	TTTTTTCCTTTG	TCTTTTTCCTTTG	1
0	28	6	16	1	9289126	CTTAG	CTTTTAG	2
0	30	18	14	1	9289273	CTTATTTG	CTTTATTTG	1
0	26	18	11	1	9289351	TAAAAACT	TAAAAAAAACT	3
0	20	15	10	1	9290685	CTTACTCGATTTTA	CA	-12
0	37	20	12	1	9290989	ACCCTTCA	ACA	-5
0	33	27	10	1	9291081	AAATT	AATTAATT	3
0	22	12	4	1	9294341	GTTTTTTTTCTGTTA	GTTTTTTTTTCTGTTA	1
0	19	16	10	1	9294933	GG	GAA	1
0	22	18	10	1	9294983	ATAGCT	AT	-4
0	23	12	4	1	9295599	TAAAAAAGT	TAAAAAAAGT	1
0	26	14	8	1	9296202	GTTTTTTTGTAC	GTTTTTTGTAC	-1
0	33	13	5	1	9296274	CAAAAAATAAAAAAATAAATTATACAG	CAAATAAAAAAAAAATTATACAG	-4
0	24	6	12	1	9296396	ACTCA	ACTCCTCA	3
0	31	15	9	1	9296630	CAAAAATAAATC	CAAAATAAATC	-1
0	27	23	6	1	9298060	CTC	CC	-1
0	37	21	15	1	9299151	TAAAATG	TAAAAATG	1
0	25	17	10	1	9299200	TATCA	TA	-3
0	24	14	12	1	9299439	CAAAAAAGT	CAAAAAAAGT	1
0	6	11	4	1	9299572	TGTTGAGTTTTCAGCAC	TC	-15
0	6	12	6	1	9299594	TTTCA	TTCATTAATACA	7
0	16	14	8	1	9299671	TAT	TAAT	1
0	16	14	8	1	9299674	AGC	ATGC	1
0	24	11	6	1	9300131	GTTTTTTTTTACTCC	GTTTTTTTTACTCC	-1
0	25	10	18	1	9302999	TAAAAAAAGATG	TAAAAAGGATG	-1
0	29	19	9	1	9303599	GTTTTTTTTGTTGTTGTTTTTTTTGTGCA	GTTTTTTTGTTGTTGTTTTTTTTGTGCA	-1
0	24	9	14	1	9304245	ATTTTTTTTGAG	ATTTTTTTGAG	-1
0	22	11	10	1	9304260	GAAAAAAAGTC	GAAAAAAGTC	-1
0	31	20	12	1	9304884	CAACAAAT	CACCAAT	-1
0	13	16	9	1	9304971	TTTAAG	TG	-4
0	23	15	14	1	9305594	TAAAAAAAATCC	TAAAAAAATCC	-1
0	12	16	6	1	9306021	ATAGC	ATTTGATTTGTT	7
1	17	15	9	1	9306284	CTTTTTTTTTTAATTTCTTG	CTTTTTTTTTTTTAATTTCTTG	2
0	22	12	3	1	9307111	TAATG	TGAATT	1
0	33	16	5	1	9308191	TTTCAAAT	TT	-6
0	32	13	11	1	9308550	ATGTGTTCT	AT	-7
0	15	9	6	1	9309024	TCACACACACACACACACACACAAACACG	TCACACACACACACACACACAAACACT	-2
0	21	5	7	1	9309239	GAAAAAAAGGC	GACAGAAAAAAAAGGC	5
0	32	34	10	1	9310103	TAT	TACTAAAAT	6
0	22	12	7	1	9311286	TTC	TTTTTTTTACTTAGATGCTGTC	19
0	27	9	10	1	9311743	GAAAAAAAACTG	GAAAAAAACTG	-1
0	26	13	6	1	9312926	TCT	TT	-1
0	31	35	11	1	9313695	ATTTTTTGTTTGC	ATTTTTGTTTGC	-1
0	20	11	7	1	9317149	TAAAAATAATAAAATATTTTAAG	TAATATAATAAAATATTTTAAG	-1
0	23	12	7	1	9317515	TAAAAAAAAATTTTTTTAAAC	TAAATTTTTTTTTTAAAC	-3
0	21	9	7	1	9318819	CTAT	CT	-2
0	19	14	11	1	9319189	ATTTTTTTCAG	ATTTTTTCAG	-1
0	15	16	12	1	9319279	AAATAAAATAAAATC	AAAAAAAAAATC	-3
0	13	17	5	1	9319615	TCT	TTTTTTGGCACACT	11
1	24	16	10	1	9322685	TCA	TTAGGGATGATAACA	12
0	34	14	18	1	9322779	TTTAA	TGTTAA	1
0	17	16	4	1	9323752	TCTGCCTGCT	TCTGCT	-4
0	31	8	7	1	9324256	TAAAAAAAAATAATCC	TAAAAAATAATCC	-3
0	31	14	5	1	9325012	CTTTCA	CTTCA	-1
0	24	17	6	1	9326292	AAAAATATTTAATTT	AAATGAAACTATTTAATTT	4
0	35	21	11	1	9326590	TAAAATATC	TAAAAATATC	1
0	24	19	16	1	9326912	GTTTTTTGTTATC	GTTTTTTTGTTATC	1
0	32	14	8	1	9328151	TGATAG	TG	-4
0	12	6	7	1	9330096	CAAAAAAAAATAAAGAAATAAATAC	CAAAAAAATAAAGAAATAAATAC	-2
0	8	7	6	1	9330123	TTTTTTTTTTACTCTTTA	TTCTTTA	-11
0	28	15	12	1	9330743	GCCGG	GCGG	-1
0	15	9	5	1	9330892	AGT	AATGTCTCTGTCAATGT	14
0	8	10	5	1	9330934	TGGCAATTTCA	TA	-9
0	8	13	5	1	9330951	TCA	TAATGTACA	6
0	22	10	8	1	9331055	TTC	TTATATC	4
0	20	17	11	1	9331475	GGAGTTGAGTTG	GGAGTTG	-5
0	15	11	10	1	9331799	GTTTTTTTTCCCCG	GTTTTTTTTTTCCCCG	2
0	20	11	9	1	9333212	CAATC	CAAATC	1
0	28	13	7	1	9334779	TAAAAAAAAAAAAAAAACTTTAG	TAAAAAAAAAAAAAACTTTAG	-2
0	32	25	7	1	9335461	CATACAA	CA	-5
1	23	15	9	1	9336068	AGA	AGCGA	2
0	17	7	9	1	9336529	CCT	CCCATACA	5
0	20	10	9	1	9336979	TCCCCCGT	TCCCCGC	-1
0	26	9	11	1	9338067	AGA	AA	-1
0	26	8	11	1	9338072	ATTTAATC	AAATC	-3
0	33	23	10	1	9338235	ATGT	AT	-2
0	19	8	5	1	9338937	AC	AACT	2
0	10	14	8	1	9339915	GATGATGGGATAAAAA	GA	-14
0	23	14	15	1	9340000	CATA	CA	-2
0	19	12	10	1	9340388	TAAAAAAGAGC	TAAAAAAAAGAGC	2
0	32	17	7	1	9341201	TGGTT	TGTT	-1
0	32	15	7	1	9341254	AA	AGG	1
0	30	6	7	1	9342096	CAAGG	CAGG	-1
0	19	7	8	1	9342208	AT	AAGA	2
0	21	9	12	1	9342234	ATA	AATAGTA	4
0	31	15	12	1	9342868	TCCACT	TCT	-3
0	18	16	5	1	9344202	CAAAAGAC	CAAAAAAAC	1
0	24	12	9	1	9344701	GTTTTGTTTTAC	GTTTTTGTTTTAC	1
0	21	19	10	1	9344908	GTTTTAAAG	GTTTAAAG	-1
0	20	19	8	1	9344918	CAAAATG	CAAAAATG	1
0	25	10	16	1	9346014	TAAAA	TTTC	-1
1	9	3	5	1	9346295	ATTTTTTTTTTTTTTTTTCACAG	ATTTTTTTTTTTTTTCACAG	-3
0	18	11	9	1	9347105	TAACAAAT	TTGTATAATGCAATATAATGAACAAAT	19
0	20	9	3	1	9347350	GTTTAC	GTTGTTCTTTTAC	7
0	33	13	20	1	9347671	AACA	AACACA	2
0	18	11	15	1	9347734	AAATTTTTTTTTTTAGC	AAGAATTTTTTTTAGC	-1
0	13	5	8	1	9348476	AAGAGAGAGAGGGT	AAGAGAGAGGGT	-2
0	16	11	12	1	9348859	CAC	CAGAC	2
0	16	15	8	1	9349921	ATATTAACT	AT	-7
0	26	12	6	1	9350480	AGGGGGGGAAGT	AGGGGGGAAGT	-1
0	21	14	8	1	9350914	AGC	AGGC	1
0	18	13	8	1	9350946	TTAT	TA	-2
0	33	15	18	1	9351215	CAA	CG	-1
1	19	14	4	1	9352359	GTTTTTTCTTTTCGTTC	GTTTTTTTCTTTTCGTTC	1
0	29	17	6	1	9352952	GTC	GTATTTGATTC	8
0	22	16	7	1	9353271	AATA	AA	-2
0	22	16	6	1	9353571	TGGGGGTA	TGGGGTA	-1
0	25	16	10	1	9353646	TAAGT	TATT	-1
0	27	30	14	1	9354950	TAAAAATTAAG	TAAAATTAAG	-1
0	25	12	6	1	9356050	ATTTTTTTTTACA	ATTTTTTTTACA	-1
0	14	17	7	1	9356521	CATGTCTGCAATTTTTGCGA	CA	-18
0	18	11	8	1	9357216	ATTTAAA	ATCAAA	-1
0	40	19	12	1	9357391	TAAAAAAAAAAGTGT	TAAAAAAAAAGTGT	-1
0	44	19	17	1	9357411	TAAAAAAAAGAATAAC	TAAAAAAAAAGAATAAC	1
0	24	6	5	1	9358318	GAAAAAAATGAAT	GAAAAAAAATGAAT	1
0	25	16	8	1	9358960	TT	TAACAAC	5
0	23	13	4	1	9359984	TAAAACAT	TAAACAT	-1
0	18	15	5	1	9360781	AATC	AT	-2
0	21	17	8	1	9360832	AAAAGAAAAATG	AAAAAATG	-4
0	26	15	6	1	9360864	TAATGTAA	TA	-6
0	21	13	8	1	9361204	TA	TGTTTAGAG	7
0	11	12	4	1	9361332	TAAGAAAGT	TAAGT	-4
0	32	13	16	1	9361727	TCA	TCCGCA	3
0	32	16	10	1	9361733	ACC	AA	-1
0	30	17	9	1	9361796	GGAGTTG	GG	-5
0	33	19	9	1	9361822	TAAAAACT	TAAAACT	-1
0	17	9	6	1	9362827	GCCCCACACTTCTG	GCCACCCCACACTCCA	2
0	28	5	8	1	9362869	CAAAAAAATGAG	CAAAAAATGAG	-1
0	28	13	6	1	9362964	GTA	GCATTA	3
0	30	15	9	1	9363156	TAAAAAAAAGTAC	TAAAAAAGTAC	-2
0	22	22	6	1	9364816	TCC	TA	-1
0	27	15	10	1	9366969	TAAATTT	TAAATTCACAAATTT	8
0	38	9	6	1	9367842	GTTTTGA	GTTTTTGA	1
0	19	19	21	1	9368544	CAAAAAAAGAAACT	CAAAAAAAAGAAACT	1
0	19	10	7	1	9369687	GTTTTTTTTTTTTTTGCATG	GTTTTTTTTTTGCATG	-4
0	25	13	9	1	9371254	CAG	CAAAG	2
0	16	14	12	1	9371558	TGTTG	TAGTAAATATCTTTCTG	12
0	22	7	13	1	9371845	ATTTGA	ATTTAGGCTTTGA	7
0	15	15	11	1	9372239	TAGATCTAGATAG	TG	-11
0	13	9	7	1	9372319	ATATATGTTT	AT	-8
0	30	11	8	1	9372544	GCCTA	GCTA	-1
0	14	10	9	1	9372705	AGTGTGTGTTTTC	AGTGTGTGTGTTTTC	2
1	35	22	10	1	9373052	TAT	TT	-1
0	37	23	10	1	9373072	GAAAAAAATACAG	GAAAAAATACAG	-1
0	14	25	8	1	9373574	AT	ACAACTTTACATA	11
0	22	22	6	1	9377782	ATTTCA	ATATACAGTTTCA	7
0	14	12	9	1	9377963	ATTTTTTAAAG	ATTTTTTTAAAG	1
0	28	21	8	1	9378103	CAT	CAAT	1
0	27	22	8	1	9378111	AA	AGT	1
1	33	23	10	1	9378399	ATTTTAAC	ATTTTTTAAC	2
1	32	10	10	1	9378423	ATG	ATTG	1
0	25	23	13	1	9378594	GAG	GAAG	1
0	24	20	12	1	9378601	CAAAAAAACAAGT	CAAAAAACAAGT	-1
0	16	9	9	1	9380249	TAAAAAAATATG	TAAAAAATATG	-1
0	32	16	5	1	9380557	CTTTTTTTATATTTCG	CTTTTTTATATTTCG	-1
0	30	17	15	1	9382490	CAGA	CA	-2
0	25	13	11	1	9382724	TAAAAAAAAACATTT	TAAAAAAAAAAACATTT	2
0	20	15	6	1	9382928	ACAAGATAAATGCGAAAGTGCGAAAATTC	AC	-27
0	25	9	5	1	9384086	CTTTTTTTTTTTTTTTTAAAGAG	CTTTTTTTTTAAAGAG	-7
0	26	17	7	1	9384185	TAT	TAAT	1
0	43	13	8	1	9384853	CTTTTTTTTTTGTATAA	CTTTTTTGTATAA	-4
0	20	19	6	1	9385086	TTAT	TT	-2
0	20	19	6	1	9385091	ACA	AA	-1
0	29	16	6	1	9386316	CTTTTTTTGTTTCTA	CCTTTTTTTGTGTTTCTA	3
0	31	16	8	1	9386355	TCAATATCAA	TT	-8
0	34	19	11	1	9386401	TAAAAAAATATTTAC	TAAAAAATATTTAC	-1
1	39	15	5	1	9386588	AAG	AACTAG	3
0	34	19	10	1	9386718	TAATG	TATG	-1
0	26	14	4	1	9386902	GAAAAAAAATCAC	GAAAAAAAAATCAC	1
0	17	8	6	1	9387033	TTAATAATAATAATAATATTAATAATAATAAG	TTAATAATAATAATAATAATAATAATAATAATAATAAG	6
0	25	17	10	1	9387112	TG	TAAA	2
0	23	19	6	1	9387535	GAATG	GGATAAATG	4
0	34	16	10	1	9387772	AAT	AGAT	1
0	28	20	11	1	9387806	GTTTTTTTGTAA	GTTTTTTTTATAA	1
0	21	15	4	1	9388659	ACCAA	ACAA	-1
0	28	18	10	1	9389393	AATA	AA	-2
1	32	16	6	1	9389866	ATTCTA	ATA	-3
0	24	13	7	1	9390007	CTTTTTTTTTTTCAAG	CTTTTTTTTTTCAAG	-1
0	28	3	7	1	9390790	GAAAAAAAAAATTAAATAAAATGTAAAAAAAAAATAAAATAAAAAAATCAAGAG	GAAAAAAAAATTAAATAAAATGTAAAAAAAAAATAAAATAAAAAAATCAAGAG	-1
1	20	19	12	1	9391167	ATTAA	AATTTAA	2
0	17	24	13	1	9391507	TAG	TG	-1
0	33	32	9	1	9391621	CTAATAT	CT	-5
0	19	11	5	1	9391710	AAAATTTACGTAATTTAACA	AA	-18
0	18	17	9	1	9391793	ATTTTAAATC	ATTTTTTCAATC	2
0	18	19	6	1	9391871	TAAATAAAC	TTAAAATAAAC	2
0	17	13	4	1	9395173	AAGAGAGAGGGAGGC	AAGAGAGAGAGAGGGAGGC	4
0	19	11	14	1	9395773	ATTTTTTTACA	ATTTTTTTTTACA	2
0	29	11	8	1	9395941	TAT	TT	-1
0	19	21	14	1	9396636	TAC	TGAC	1
0	9	7	3	1	9396853	ATTTTTAAAAC	ATTTTAAAAC	-1
0	27	8	13	1	9396920	AGGGGGGGGCTA	AGGGGGGGCTA	-1
0	30	12	9	1	9398094	TATGATGA	TATGA	-3
0	29	15	20	1	9400199	CAT	CCTAT	2
0	20	13	7	1	9401790	CGT	CCTGT	2
0	29	20	12	1	9402589	GTTTTAAAA	GTTTAAAA	-1
0	17	12	4	1	9403148	TAAAAAAAGCAT	TAAAAAATCTT	-1
0	21	14	11	1	9403178	TTAAA	TC	-3
0	16	19	7	1	9403326	GAAA	GG	-2
0	27	16	5	1	9403690	TGCG	TA	-2
1	19	13	10	1	9405069	AAT	AATTTTAT	5
0	24	10	10	1	9406967	TCA	TTGCTGGAAACCA	10
0	23	14	12	1	9409547	TAAAGAAGAGT	TAAAAGAAGAGT	1
0	21	10	16	1	9410561	CTGAAAAATC	CAAGTTTTGTAAAAATC	7
0	17	22	9	1	9411302	CTGTT	CT	-3
0	12	15	14	1	9411356	ATA	ATCTA	2
0	10	10	5	1	9412173	ATTTTATTTTTTTTACA	ATTTTTTTTTTATTTTTTTTACA	6
0	21	14	5	1	9412529	CATAACACTGA	CA	-9
0	25	22	8	1	9412994	TAAAAAAAGCAT	TAAAAAAGCAT	-1
0	15	7	3	1	9413167	GCACACACACACACG	GCACACACACACACACACG	4
0	25	11	6	1	9414585	TAG	TAAG	1
0	19	14	5	1	9414668	GTTTTCCA	GTTTTTTCA	1
0	25	15	5	1	9415198	ATT	AA	-1
0	17	13	11	1	9416126	TAACT	TAAACT	1
0	21	10	9	1	9416946	ACA	AA	-1
0	34	12	7	1	9417109	CTTTGATATTAATTTA	CA	-14
0	29	13	6	1	9417421	AGA	AA	-1
0	28	7	4	1	9418868	CTTTTTTTTTAAC	CTTTTTTTTTTTAAC	2
0	23	16	7	1	9419465	CAGCAGCGTCAGATA	CA	-13
0	19	10	5	1	9419975	AAG	AATTTAGAA	6
1	6	21	7	1	9420611	CAAATTAG	CAAAATTAG	1
0	21	19	21	1	9423044	CTGA	CTGTGA	2
0	19	9	9	1	9423201	TAT	TAGCAT	3
0	30	18	14	1	9424369	AAAAAAAATTC	AAAAAATAAAAAAATTC	6
1	16	17	8	1	9424873	AGC	AGCATATTTTTTATGC	13
0	43	17	12	1	9425110	CAATTAA	CA	-5
0	36	21	6	1	9425158	CATA	CA	-2
0	40	11	9	1	9427381	CAAAAAATAAATAAATAACAAACAAG	CAAAAAAATAAATAAATAACAAACAAG	1
0	23	11	14	1	9428020	ACCGGTGC	AC	-6
0	21	9	10	1	9428368	CTTTTTTGTTTTTGATTTGC	CTTTTGTTTTTGATTTGC	-2
0	24	20	7	1	9430442	TCCATTTAGAT	TT	-9
0	25	19	5	1	9431134	GAAAACAAACG	GAAACAAACG	-1
0	19	27	9	1	9431396	TAGA	TA	-2
1	13	11	8	1	9431949	GTCATTCATTCATTCATT	GTCAATCATT	-8
0	22	29	10	1	9434885	ATA	ATCCTGTA	5
0	23	19	7	1	9435310	AG	ATTTTACAATTA	10
0	27	12	12	1	9435327	GCAT	GT	-2
0	28	9	5	1	9436295	GCATGAC	GC	-5
0	18	13	11	1	9436911	GGTGAGCTTTACA	GA	-11
0	33	16	8	1	9438111	TTC	TGTC	1
0	30	15	9	1	9438287	ATTGC	ATTTGC	1
0	24	19	22	1	9438965	GTTTTCCA	GTTTCCA	-1
0	37	9	11	1	9440313	GAAAAAAAATTTG	GAAAAAAATTTG	-1
0	22	14	9	1	9441932	ATGA	AG	-2
0	24	18	11	1	9443489	CCTGGTC	CC	-5
0	23	15	14	1	9443522	CAGA	CA	-2
0	32	18	9	1	9443611	CTTTTTTTTACTG	CTTTTTTTACTG	-1
0	30	18	8	1	9443655	AACATTATA	AA	-7
0	12	15	6	1	9443828	TAAAAGT	TAAAAAGT	1
0	15	19	7	1	9445012	ACT	AAAGACATCGCT	9
0	15	19	7	1	9445017	CAC	CATAAACTGCAAC	10
0	16	9	3	1	9449101	TAG	TAAA	1
0	31	23	9	1	9449849	AAAGATA	AA	-5
0	27	12	9	1	9449918	TTTTAAA	TGTTTAAA	1
0	23	12	6	1	9450201	GTTTTAAG	GTTAAG	-2
0	17	12	13	1	9450555	TAAAAAAAAAAAGTTC	TAAATAAAAAAGTTC	-1
0	25	18	8	1	9459432	ATCTCTCTCTA	ATCTCTCTCTCTA	2
1	16	15	5	1	9459998	GAAAAAAAAAAGTC	GAAAAAAAAAAAGTC	1
0	26	23	8	1	9460421	CAGGA	CA	-3
0	24	15	16	1	9461144	GAAAAAACCACT	GAAAAACCACT	-1
0	17	15	7	1	9461294	GAAAAAACAACACAAAG	GAAAAAAAAAAAACACAAAG	3
0	37	17	9	1	9463699	AGTGTGTGTGGTC	AGTGTGTGGTC	-2
0	22	18	18	1	9464118	TAT	TT	-1
0	37	19	9	1	9464723	AATA	AA	-2
1	19	10	5	1	9465269	CTTTTTTTTTTAACA	CTTTTTTTTTTTAACA	1
0	21	11	7	1	9465293	TTTTCTCTA	TGTTTCACTA	1
0	30	12	7	1	9465391	AATATATATATTTTTAATTTTG	AATATATATATATTTTTAATTTTG	2
0	19	13	11	1	9468296	ATTTTTTTCCTTG	ATTTTTTCCTTG	-1
0	17	14	6	1	9470074	TGAAGAAGT	TGAAGT	-3
0	6	11	5	1	9470418	GAAAAAAAGCT	GAAAAAAAAGCT	1
0	22	18	8	1	9470480	CAATC	CAAATC	1
0	27	14	16	1	9470510	CTTTTTTCA	CTTTTTTTCA	1
0	31	21	9	1	9470555	TAAGT	TAAAGT	1
1	22	20	10	1	9470617	AATA	AA	-2
0	22	18	11	1	9470626	ATTTTTATATAAATTG	ATTCATATAAATTG	-2
0	15	15	9	1	9470643	ATACTACTACTACTACTACTACT	ATACTACTACTACTACTACT	-3
0	22	9	14	1	9471174	TAAAAAATAGT	TAAAAATAGT	-1
1	23	29	14	1	9471568	CAT	CATTAT	3
1	18	13	6	1	9474457	AAAAAAAAAACATTG	AAAAAAAACAAACAAAAAAAAACATTG	12
0	30	7	10	1	9474503	ATTGTTA	ATTA	-3
0	7	8	3	1	9474801	ATCTA	AA	-3
0	26	11	11	1	9474894	ATCTT	AT	-3
0	31	16	11	1	9475124	ATTTTTAC	ATTTTTTAC	1
0	33	16	13	1	9475163	AATTATTG	AATTATTATTG	3
0	29	20	11	1	9475197	TCT	TA	-1
0	18	5	6	1	9475919	CAAAAAAAAAAAAAAAAAGTCTC	CAAAAAAAAAAAAGTCTC	-5
0	20	28	7	1	9476286	AATT	AT	-2
0	20	28	7	1	9476292	AGA	AC	-1
0	27	24	9	1	9476530	CAATC	CATC	-1
0	22	32	9	1	9477258	ATTCTCA	ACTCA	-2
[truncated: 9,372 more rows]

## Sheet: 5
RO_mut	AO_mut	RO_wt	AO_wt	chr	pos	RO_seq	AO_seq	delta
1	26	1	31	1	5221847	TT	TATGA	3
0	19	1	11	1	5236857	TAAAAAAAAAAAAAACCTG	TAAAAAAAAAAAACCTG	-2
0	23	1	22	1	5237247	GTTTTAG	GTTTTTAG	1
0	13	1	6	1	5239441	AATTTATTAATTTATTAATTA	AA	-19
1	14	1	22	1	5252197	AGGGGTC	AGGGGGTC	1
1	18	1	14	1	5253129	GTCATTCATTCATTCATTCATA	GTCATTCATTCATTCATTCATTCATA	4
0	4	2	2	1	5260076	CTCCTT	CT	-4
1	4	5	8	1	5267737	GAAGGAAAGAAAGAACAAAAGAAAGACAAAA	GA	-29
1	28	1	20	1	5272216	GTTGC	GTTGCAACTCATTGC	10
0	32	1	27	1	5291912	TAAAAAATG	TAAAAAAATG	1
1	24	1	23	1	5300013	TGT	TCCTTTGAGAAAAACTTTGAAAGT	21
1	30	3	28	1	5300414	TAAAAAAAAACTT	TAAAAAAAAAACTT	1
0	14	1	31	1	5306341	CTTTTTTTGCC	CTTTTTTTTTGCC	2
0	24	1	32	1	5313073	CAAAAAAAATGAT	CAAAAAAAAATGAT	1
0	24	2	31	1	5319609	GTTAACT	GTTAACTTAACT	5
0	7	1	16	1	5340550	GTTTTTTTTTTTTTTTTTGTACAC	GTTTTTTTTTTTTTTGTACAC	-3
0	11	2	18	1	5345284	TGCTGGTTCG	TGCTGGTTCGCTGGTTCG	8
1	13	3	27	1	5354195	ATC	ATCACTTATTC	8
1	16	1	21	1	5356836	AAAAAAAACGT	AGAAAAAAACGT	1
0	17	1	23	1	5359661	AATGATGATGATGATGATGATGA	AATGATGATGATGATGATGA	-3
1	15	2	23	1	5359761	CAACAATAATA	CA	-9
0	7	1	6	1	5364342	TAAAATG	TAAATG	-1
0	15	1	36	1	5367587	CAAAAAAAAACAAGT	CAAAAAAAAAACAAGT	1
0	22	3	26	1	5391899	ATTTACTT	ATTTACTTTTACTT	6
1	22	2	24	1	5394768	CCGTGAC	CCGTGACGTGAC	5
0	27	1	30	1	5403327	GTTTTTGA	GTTTTTTGA	1
0	12	1	22	1	5425880	TTGT	TT	-2
0	24	1	30	1	5445226	GTTGA	GTTGAAGATTTGA	8
1	8	2	20	1	5446770	ACAGAGC	ACAGAGCAGAGC	5
1	19	8	26	1	5449493	GAAAAAAACATT	GAAAAAAAACATT	1
0	25	1	18	1	5456630	TATTAT	TC	-4
0	18	1	23	1	5457329	GTA	GTAGCCTA	5
0	24	1	32	1	5462021	GTTTTTTTTTTTACG	GTTTTTTTTTTACG	-1
0	20	2	23	1	5471689	ATTATAC	ATTTATAC	1
0	6	3	5	1	5472082	AAT	ATATAT	3
0	26	1	25	1	5474369	ATTTTTTAATTC	ATTTTTTTAATTC	1
0	12	1	26	1	5480217	GTTTTTTTTTTTTTCCAG	GTTTTTTTTCCAG	-5
0	25	1	24	1	5480551	TTTCA	TA	-3
1	24	1	25	1	5480705	TATCAA	TA	-4
0	22	1	23	1	5482463	GTAT	GT	-2
0	24	1	26	1	5484191	TATAATAATAATAATAATAATAATTTG	TATAATAATAATAATAATTTG	-6
0	33	1	31	1	5485437	TTA	TTACTA	3
0	20	1	22	1	5491284	TAAAAAAAAACTG	TAAAAAACACTG	-1
1	6	1	5	1	5495656	GAG	GAGAAG	3
1	16	1	7	1	5496749	GGTT	GGTGTT	2
1	15	2	22	1	5498883	TATTAT	TT	-4
0	23	1	19	1	5505652	TTAAATAAATAAATAAAC	TTAAATAAATAAAC	-4
0	27	2	24	1	5506203	CGA	CAAGA	2
1	22	1	22	1	5507572	ATA	ATTA	1
0	18	2	12	1	5509007	GTTTTTTTTTTTTTTAAAGG	GTTTTTTTTTTTTTAAAGG	-1
1	14	1	13	1	5517147	TGGTA	TGGTATTGTGGGTA	9
0	8	2	6	1	5539248	CTAAGG	CG	-4
0	8	1	6	1	5539255	GATTCGAA	GA	-6
0	8	1	6	1	5539267	ACA	AAGTCA	3
0	11	1	7	1	5543100	GTTTTATC	GTTTTTATC	1
0	3	1	7	1	5543815	AACACACACACACACACACACACACACAAAG	AACACAGACACACACACACACAAAG	-6
0	17	1	29	1	5555594	TAT	TTTAAAAT	5
0	8	1	6	1	5582519	ACTG	ACTCTG	2
0	24	3	16	1	5583816	CTG	CAAATC	3
1	33	1	45	1	5593275	ATA	ATTA	1
0	17	1	15	1	5597460	AAAAAATATATATATATATC	AATATATATATATC	-6
0	14	1	12	1	5601679	TTTTTTCA	TATTTTTCA	1
0	26	1	27	1	5613398	GAAAAAAAAATATGC	GAAAAAAAATATGC	-1
0	18	1	11	1	5620614	TTAATTAGGCAGGTTAGGGT	TT	-18
1	24	1	33	1	5620758	CAGAAGAAA	CA	-7
0	39	1	33	1	5624050	TAAAAATG	TAAAAAATG	1
0	15	2	26	1	5624993	CAAAAAAAAAAACAGT	CAAAAAAAAAACAGT	-1
0	12	3	10	1	5626356	AAT	AGTAGTAA	5
0	21	1	14	1	5627941	GGTAGTAGTAGTAGTAGTAGTAGTAGTAGTAGTAGTAT	GGTAGTAGTAGTAGTAGTAGTAGTAGTAGTAGTAT	-3
1	19	2	22	1	5628118	TTGATGATGATGATGATGATGAT	TTGTTGATGATGATGATGAT	-3
0	3	2	7	1	5630062	TGTTGTTGT	TC	-7
0	4	1	10	1	5630089	AAT	AATGAT	3
0	25	2	18	1	5632894	GTAATAATAATAATAATAATAATAATAATAAAAAC	GTAATAATAATAATAATAATAATAATAATAATAAAAAC	3
1	10	1	8	1	5641765	AACACACACACACACACACACACACAT	AACACACACACACACACACAT	-6
0	3	1	9	1	5647586	CTCCATCCATCCATCCAT	CTCCATCCATCCATCCATCCAT	4
0	28	1	21	1	5649970	TAAAAAATC	TAAAAAAATC	1
0	26	2	12	1	5654992	TTGAATGAATGAAT	TTGAATGAATGAATGAAT	4
1	26	1	18	1	5662130	TCA	TCAAATTGACACCA	11
0	17	2	13	1	5665383	AGTGTGTGTGTGTGTGC	AGTGTGTGTGTGTGTGTGC	2
0	17	1	17	1	5673149	TAT	TACAATTCCAT	8
0	26	1	17	1	5673905	AAT	ATTTAACTAT	7
0	4	1	5	1	5826947	CATATATATATATATATATATATATATATATATTC	CATATATATATATATATATATATATATATATTC	-2
1	27	1	17	1	5871549	ATA	ATTATTATTT	7
1	6	1	19	1	6301330	TTTTTTTGGGGGG	TGG	-10
0	24	12	9	1	6492139	CGA	CA	-1
0	22	10	7	1	6495999	CGTGTGTTA	CGTGTTA	-2
1	20	2	26	1	6497946	GCTAC	GCTACTAC	3
0	23	16	7	1	6502857	TTCAACA	TA	-5
0	11	5	8	1	6531657	ACCACAT	ACACAG	-1
0	25	20	10	1	6552012	TAAAAAATC	TAAAAAAATC	1
0	23	20	8	1	6553040	AGTA	ACC	-1
0	10	4	2	1	6553890	CACACACATG	CG	-8
1	24	2	21	1	6555878	CTTTTTTTAGC	CTTTTTTTTAGC	1
0	30	1	20	1	6555950	ATTTAAA	ATTTTAAA	1
1	14	1	7	1	6557504	AGTTTT	AT	-4
1	8	9	7	1	6574798	ACTGGC	AC	-4
1	25	17	7	1	6589073	GAAAAAAAAGGGC	GAAAAAAAGGGC	-1
1	11	11	15	1	6590926	CTTGC	CTGC	-1
1	20	9	6	1	6619720	TAAAAAAGT	TAAAAAAAGT	1
1	17	11	6	1	6620080	TGCGCGCGCA	TGCGCGCA	-2
1	23	15	13	1	6621969	ATTTTAAC	ATTTAAC	-1
1	26	12	8	1	6622192	ATTTTTTGGTTTTTAA	ATTTTTTTGGTTTTTAA	1
1	17	12	8	1	6622232	CTATTTATTTATTTG	CTATTTATTTATTTATTTG	4
0	15	13	7	1	6622336	GAATTTAATTTAC	GAATTTAATTTAATTTAT	5
0	10	1	6	1	6626439	TAC	TATACAC	4
0	9	8	6	1	6626502	CACCAACCAACCAT	CACCAACCAACCAACCAT	4
0	26	2	21	1	6648878	GACA	GACACA	2
1	22	18	13	1	6653777	CTTTTTAG	CTTTTAG	-1
0	29	1	10	1	6661281	TAAAAAAAAAACAAGCAAT	TAAAAAAACAAGCAAT	-3
0	4	1	8	1	6671130	AAACCAGCAGACTGACGAACAGCTTTTCCCCCAGA	AA	-33
1	30	2	23	1	6671387	TAA	TT	-1
1	11	1	6	1	6672806	TAAAAAAAAAAAATACAAAAAGCG	TAAAAAAAAATACAAAAATCG	-3
0	12	15	11	1	6675301	CTTTTTTTAAG	CTTTTTTTTAAG	1
0	16	13	11	1	6676951	GCG	GG	-1
1	26	7	6	1	6681788	TTATATATTTTTTTTATG	TTATATATATATTTTTTATG	2
0	9	7	16	1	6696799	CTTTTTTTTGGC	CTTTTTTTTTTGGC	2
1	23	17	17	1	6697547	TTATTGT	TT	-5
0	4	1	4	1	6698843	AGGCGCA	ATGGCCCA	1
0	4	1	15	1	6699423	CCAG	CCACAG	2
0	16	10	18	1	6701701	CTTTTTTTGGGC	CTTTTTTGGGC	-1
1	22	13	10	1	6702265	ATATTATTTATG	ATATTTATG	-3
1	13	20	11	1	6704525	AGAAGAAGAAGA	AA	-10
1	19	6	20	1	6704643	TTTTTCA	TGTTTTCA	1
0	26	5	7	1	6705456	GATTCATTCATTCATTCA	GATTCATTCATTCATTCATTCA	4
1	10	9	11	1	6706597	TAA	TT	-1
0	21	5	17	1	6706860	TTG	TTATG	2
0	7	3	12	1	6711984	ATCTCAGGAACTGT	AT	-12
0	8	7	8	1	6716574	TAAGAAT	TAAGAAGAAT	3
0	9	9	11	1	6716584	GAAACT	GAAAACT	1
0	8	1	9	1	6716941	TCAACC	TCAACCAACC	4
1	14	16	7	1	6718828	TAATC	TTTAAATC	3
0	16	11	16	1	6718846	ACTC	AC	-2
1	5	2	4	1	6718944	CACCAACCAACCAACCAG	CACCAACCAACCAACCAACCAG	4
0	16	3	3	1	6719166	GAAAAAAAAACAACAACAGC	GAAAAAAAACAACAACAGC	-1
1	11	5	3	1	6719579	CTGCTAGA	CA	-6
0	7	9	13	1	6722156	ATTAA	ATAA	-1
0	4	9	16	1	6722183	CTTTTTTAG	CTTTTTTTTAG	2
0	4	11	18	1	6722203	ATCA	AA	-2
0	18	13	19	1	6724191	CTC	CATC	1
1	21	1	18	1	6724950	ATG	ATTG	1
1	23	1	18	1	6724958	TCGT	TT	-2
0	7	1	4	1	6725223	CTTTTTTCTCA	CTTTTTTTCTCA	1
0	16	14	12	1	6729302	TTTATATTTAATTG	TTATTTAATTG	-3
0	22	22	8	1	6729491	ACT	AT	-1
1	21	16	5	1	6730230	AGT	AGTGGT	3
0	21	2	15	1	6733320	CATTATTATTATTATTATTTATTTAC	CATTATTATTATTATTATTATTTATTTAC	3
0	23	18	13	1	6739117	TAAAAAACT	TAAAAACT	-1
1	23	1	24	1	6741699	GGTGTGTGTGC	GGTGTGTGTGTGC	2
0	20	2	22	1	6756960	TGT	TT	-1
1	18	8	14	1	6759356	AAG	AGCTTAG	4
1	19	1	19	1	6760005	CAAAAAATATTAATTTAATC	CAAAAAAATATTAATTTAATC	1
0	8	5	8	1	6762664	GAAAAAAATAAATAAAAGGG	GAAAAAAAATAAATAAAAGGG	1
0	6	5	6	1	6762684	GTAATAATAATAATAATTC	GTAATAATAATAATAATAATTC	3
1	14	5	12	1	6769604	TCAC	TC	-2
1	25	5	22	1	6771684	TTA	TATA	1
0	16	2	4	1	6783333	GAAAAAAAAGGT	GAAAAAAAAAGGT	1
1	10	2	6	1	6783673	GAG	GAGCAGGGAAG	8
0	16	4	9	1	6787206	TCCCCCCCCGAA	TCCCCCCCGAA	-1
1	25	3	12	1	6787885	TAAGC	TGAGGC	1
1	16	1	17	1	6789435	CTTTTTTTTCCG	CTTTTTTTCCG	-1
1	25	1	13	1	6795009	CTGT	CTGTGT	2
0	17	4	4	1	6795521	ATTTTTTTTTCGTTTGC	AAATTTTTTCGTTTGC	-1
1	8	7	9	1	6798643	CTTTTTTTTCTCTGG	CTTTTTTTCTCTGG	-1
0	14	3	2	1	6811767	AAATGAATGAATGAATGA	AAATGAATGAATGAATGAATGA	4
1	34	7	12	1	6813123	CAAAGT	CAAAAGG	1
0	14	12	28	1	6814343	ATA	AA	-1
1	6	10	10	1	6823310	AACA	AA	-2
0	22	16	19	1	6825590	TTTTTCA	TCTGTGGAAGTTTTCA	9
0	19	17	15	1	6825620	TTG	TTTAAAATG	6
0	5	2	14	1	6839200	TT	TAA	1
0	27	1	24	1	6841052	TAAAACCT	TAAAAACCT	1
1	14	2	14	1	6850105	CTTTTTTTTTTCACA	CTTTTTTTCACA	-3
0	18	3	4	1	6851825	TAAAAAAATATAC	TAAAAAATATAC	-1
1	8	5	5	1	6857651	ATTTAGTCCCGAGCAGATCTCTATCTTA	AA	-26
1	21	8	15	1	6871284	GGT	GGTGAGT	4
1	6	5	3	1	6874268	ATGGGTGGATGGGT	AT	-12
0	6	1	3	1	6874314	AGGTCGGTTG	AGGTCGGTTGGTCGGTTG	8
0	15	1	24	1	6874839	TAAAAAAAAATACAG	TAAAAAAAATACAG	-1
1	11	2	9	1	6874984	CAG	CAGACGGAGAG	8
1	21	7	15	1	6888397	CTTTTTTTTCCA	CTTTTTTTTTCCA	1
0	14	5	6	1	6892702	ATAGGT	AT	-4
1	14	3	15	1	6892863	TACTTTACT	TT	-7
1	13	3	15	1	6892872	TTTGA	TCTTGA	1
0	14	1	15	1	6905846	AA	ACGCAGCGGATGC	11
1	20	3	13	1	6912090	ATACTGT	AT	-5
1	26	9	18	1	6937971	TAG	TAAAA	2
1	4	1	3	1	6948723	CCCATCCATCCATCATCTGACCCACCCATC	CC	-28
0	26	8	24	1	6950153	TTATTTTTACTATTAT	TA	-14
0	22	6	7	1	6950373	GAGTTT	GT	-4
1	22	8	6	1	6950381	TT	TCAG	2
1	40	9	16	1	6950505	TAC	TGCTTTAAC	6
0	31	13	28	1	6965436	GTTTTTTTCATTAACTAACG	GTTTTTTTTCATTAACG	-3
1	35	5	27	1	6968185	AAT	AATGAT	3
0	16	2	9	1	6969401	AAAAAAAAAAAAATTAAATAAAAAAATAACTTAAATTTAATG	AAATAAATAAATAAAATTAAATAAAAAAATAACTTAAATTTAATG	3
1	30	4	23	1	6969665	ATTTTATATTTTC	ATTTATATTTTC	-1
1	14	4	15	1	6971519	CTTTTTTCA	CTTTTTTTCA	1
1	25	3	18	1	6976509	CCA	CCATCA	3
1	5	2	8	1	6983064	GAGCAA	GA	-4
1	16	7	23	1	6986505	GAAAAAAAAATCACAT	GAAAAAAAAAATCACAT	1
0	24	10	17	1	6990602	CAC	CATAC	2
1	18	3	22	1	6997685	ATC	ATCTACCAATGGGAATTC	15
1	11	5	12	1	6998328	AAGA	AA	-2
1	18	1	19	1	7002113	AAT	AATATAT	4
0	30	6	9	1	7006492	GTTAC	GTATTTG	2
1	4	10	9	1	7007716	ATATATGT	AT	-6
0	28	1	19	1	7012822	ATA	ATTA	1
1	7	7	9	1	7019263	CTA	CTTAACTTAACTTAACTTTTTTTTTTTAATA	28
0	30	6	20	1	7021480	ATAATT	ATAATTAATT	4
0	17	3	19	1	7021702	ATC	AC	-1
1	18	5	25	1	7022839	TGGGGGGGTAC	TGGGGGGTAC	-1
0	23	1	14	1	7023168	GTATTATTATTATTATTATTATTATTATTATTATTATTTATATG	GTATTATTATTATTATTATTATTATTATTTATATG	-9
0	15	9	14	1	7024797	ATA	ATTA	1
0	7	6	4	1	7024821	ATA	ACAGTA	3
1	23	6	14	1	7024987	TGA	TA	-1
0	15	2	21	1	7025581	GGT	GGTAGTGT	5
1	25	2	22	1	7047094	GGT	GGTCTGCAATGT	9
0	7	1	4	1	7058527	TGTTGGTTGGTTGGT	TGTTGGTTGAT	-4
0	33	1	21	1	7063579	GTTATC	GTTATTATT	3
1	13	1	3	1	7072857	TAAAAAAAAAAAAAAAACACTCAG	TAAAAAAAAAAAAAAACACTCAG	-1
0	34	1	23	1	7073305	TAATT	TATT	-1
1	13	7	12	1	7075186	TAAAGAT	TAGAT	-2
0	12	9	19	1	7075410	AGTGCTG	AG	-5
0	12	4	22	1	7075445	TAAAAAAAGAGT	TAAAAGAGT	-3
0	20	5	16	1	7076505	GAAAAAATG	GAAAAAAATG	1
0	5	2	8	1	7078302	TTTTTTGTTGA	TTTTTGTTGTTGA	2
1	23	3	15	1	7085814	TCCCCCCTA	TCCCCCTA	-1
0	3	7	4	1	7086456	CTTGTC	CTACCCCGGACTCGAACCCGGTTGTC	20
1	13	11	4	1	7091939	CTTTTTTGTTGA	CTTTTTTTTTTTTTA	3
0	12	2	20	1	7105535	GTATATATATC	GTATATATATATC	2
1	23	10	20	1	7106134	CATTTG	CG	-4
1	15	1	17	1	7107765	GTTTATTTATTTATTT	GTAACATTTATTTATTTATTT	5
1	22	1	20	1	7111465	TAAGAT	TAAGAAGAT	3
0	36	3	23	1	7123547	TATTTAATTTAATTTAATTTAATAAAA	TATTTAATTTAATTTAATAAAA	-5
1	23	1	22	1	7124546	ATTTTTTTTTTTATAAATTTGC	ATTTTTTTTTATAAATTTGC	-2
0	23	8	22	1	7124693	CTG	CTATG	2
0	6	5	10	1	7129597	GTATTATTATTATTAATATTATTATTATTTATATATTTATTTATTTATTTTATTTTATTTTTTTCTG	GTATTATTATTATTATTATTAATATTATTATCATTTATATATTTATTTATTTATTTTTTTTCTG	-3
1	13	3	15	1	7130532	TTGT	TG	-2
0	5	2	6	1	7131420	GAGTGCTAACCTCTTAGCTACCGTGCCGCCCATATGTAAGTCTCAA	GA	-44
1	17	1	10	1	7138284	TCATCCATCCATCCATCCATCCATCCATCCATCC	TCATCCATCCATCCATCTATCC	-12
0	21	12	18	1	7140154	ATTTTTTTTTAGA	ATTTTTTTTAGA	-1
1	19	5	18	1	7150316	TTAATAATAATAATAATAATAAAAATAC	TTAATAATAATAATAATAATAATAAAAATAC	3
0	14	6	24	1	7150947	ATTTTTTTTTCAA	ATTTTTTTTCAA	-1
0	19	1	10	1	7153180	CG	CAA	1
0	11	2	6	1	7155421	AAAAGAAAAGC	AGAAAAAGAGAAAGAAAAGC	9
0	31	9	15	1	7160972	TAATT	TATT	-1
1	13	4	7	1	7166500	GTTTTAAAG	GTTTCAAG	-1
1	20	5	15	1	7166905	CTTAA	CTTTAA	1
0	23	5	20	1	7167141	AAC	AACGAC	3
0	14	1	6	1	7167267	AATTAATTAATTCATTCATTCA	AA	-20
1	19	5	24	1	7167647	TAGA	TA	-2
0	17	4	8	1	7167983	GAAAAAAATTAATG	GAAAAATTAATG	-2
1	29	12	22	1	7168159	TAATATATG	TAAATATATG	1
0	7	5	8	1	7168190	GTAATAATAATAATAATATTAATAAC	GTAATAATAATAATAATAATAATAATAATAATATTAATAAC	15
1	23	5	25	1	7168346	CAAAAAAATATATC	CGAAAAAAATATCTA	1
1	18	4	15	1	7169341	ACCCTCCCTA	ACATCCCTA	-1
1	22	5	7	1	7169447	AAAAATAAAATAAAATAAAATAAAATCAAACC	AAAAATAAAATAAAATAAAATCAAACC	-5
0	13	8	18	1	7170737	GAC	GAACCCGGAGGAAAC	12
1	30	4	19	1	7171381	TGGGCT	TGGCT	-1
0	39	4	22	1	7178903	ATTTATTTGT	AT	-8
0	9	8	12	1	7178965	GTGAAATTATTTATGTGAAATTATTTATTTATTTTT	GT	-34
1	9	8	18	1	7200241	GATGGATAAA	GATGGATAAATGGATAAA	8
0	15	4	14	1	7206032	TAAAAAAAGTC	TAAAAAAGTC	-1
0	22	10	20	1	7208501	TAAAAAATG	TAAAAATG	-1
1	18	6	26	1	7208625	CTCTGT	CT	-4
1	13	5	21	1	7208635	GAGTGCAATACA	GA	-10
0	23	7	14	1	7210184	ATTTTTTTACA	ATTTTTTACA	-1
1	16	6	13	1	7214567	ATTTTTTTTAAATG	ATTTCTTTAAATG	-1
1	9	6	18	1	7220060	GG	GTT	1
0	10	7	10	1	7220311	CTATTTTATTTTATTTTATTTGTTTTTATTATAATTG	CTATTTTATTTTATTTGTTTTTATTATAATTG	-5
0	30	3	11	1	7223026	ATTTTTTTATTTTATTAATTTATTTTGTTTTATTTTATTTTTCTG	ATTTTTTATTTTATTAATTTATTTTGTTTTATTTTATTTTTCTG	-1
0	21	5	20	1	7223951	CAAAAAAATTG	CAAAAAATAG	-1
1	24	10	23	1	7225777	ACCAG	ACAG	-1
0	17	10	10	1	7226088	GTTTCTCA	GTTCTCA	-1
0	20	11	23	1	7231856	GAAAAAAAATCC	GAAAAAAAAATCC	1
1	26	6	26	1	7235087	ATA	ATTA	1
0	8	1	10	1	7240763	ATTTTTTTTTTTTTTACTATTTTGG	ATTTTTTTTTTTTTACTATTTTGG	-1
1	14	2	23	1	7242358	TTGTGTGTGTTTA	TTGTGTGTTTA	-2
1	6	1	3	1	7245965	CATGTGTGTGTG	CG	-10
1	17	5	8	1	7250742	ATTTTTTAC	ATTTTTAC	-1
0	10	8	10	1	7250824	TGTTATCCTGC	TC	-9
1	22	8	10	1	7251887	GTTAA	GTAA	-1
1	19	6	7	1	7257834	GG	GTAT	2
0	17	2	11	1	7258287	CAG	CAAGTGTAACAAG	10
1	18	2	11	1	7258498	ATTAATTAGT	AT	-8
0	18	9	26	1	7258771	TAAAAAAAATACATAC	TGAAGAAAAATACATAC	1
0	16	9	28	1	7258792	TAAAAAAATCC	TAAAAAAAATCC	1
1	14	6	18	1	7258999	TCG	TG	-1
1	5	3	4	1	7259096	ATTATTG	ATTAATGTTCGTTATTT	10
0	15	4	21	1	7259541	TAAAAAAAATATATAAAATAAAAACAAAG	TAAAAAAATATATAAAATAAAAACAAAG	-1
1	15	6	24	1	7260448	ATTAA	ATAA	-1
0	11	3	18	1	7260628	GTAATTTAATTTAATTTAATTTAATG	GTAATTTAATTTAATG	-10
0	7	3	6	1	7261017	AAACTCTGACAGTA	AA	-12
1	18	3	11	1	7261058	GAAAAAAATAAATGC	GAAAAAAAATAAATGC	1
0	20	1	19	1	7262958	ATTTTTTTACA	ATTTTTTTTACA	1
1	5	1	4	1	7265395	TCACACACACACACACACACACACACACACACACACACACACACAT	TCACACACACACACACACACACACACACAT	-16
1	28	1	27	1	7266779	CAATT	CAAATT	1
0	27	6	16	1	7284177	ACCTT	ACCAAGGCCTT	6
1	13	2	11	1	7304950	GTC	GTCCAATC	5
1	13	2	6	1	7308576	ATTCA	AATTTCA	2
0	26	4	13	1	7310336	AACCAACAGA	AA	-8
0	12	10	9	1	7321630	GAAACATA	GA	-6
1	24	8	14	1	7337755	ATTTTTTTTAATATC	ATTTTTTTTTAATATC	1
0	17	2	15	1	7342854	GTTGG	GTGG	-1
0	31	2	34	1	7350761	GAG	GG	-1
1	23	8	24	1	7351987	CG	CAA	1
0	18	4	11	1	7352043	ATACAGT	AT	-5
0	20	2	19	1	7354789	GTTACTTACT	GTTACT	-4
1	26	2	17	1	7360835	TAAAAAAAAAGTAAAC	TAAAAAAAAGTAAAC	-1
0	7	4	12	1	7368760	TTTCTTTTTTTAATG	TTTCTTTTTTTTAATG	1
0	7	1	11	1	7371683	CTG	CGGGTTATGATG	9
0	15	1	11	1	7375430	GAAAAGAAACAT	GAAAAAAGAAACAT	2
0	4	1	3	1	7375539	CTG	CATG	1
0	4	1	6	1	7375943	AGAAACATTTTTCCATG	AGAAG	-12
0	30	21	10	1	7402057	CTTTTTTGA	CTTTTTGA	-1
0	22	14	5	1	7402268	AGCCATGGTCGACACG	AT	-14
1	14	16	8	1	7402498	CAA	CG	-1
1	24	18	6	1	7408211	TTATTTATGTATTTAAC	TG	-15
0	27	1	6	1	7418964	GCT	GGTCT	2
1	6	1	2	1	7419592	ATTTGTTA	ATTTTGTTA	1
0	28	21	8	1	7420732	ACA	AA	-1
0	15	16	8	1	7424866	GCCCCCCCTTTG	GCCCCCCTTTG	-1
1	19	19	6	1	7431094	CAT	CATTACACATTAT	10
1	21	14	12	1	7434778	CAAAAAAAAGATG	CAAAAAAAAAGATG	1
1	11	21	7	1	7438819	ATACT	AT	-3
1	14	1	20	1	7474971	TGA	TGAGGCAGA	6
1	10	11	5	1	7479562	TAAAAAAAAAATTGT	TAAAAAAAAAAATTGT	1
0	22	25	9	1	7483751	TACA	TA	-2
0	24	17	6	1	7486588	GTTTTTTAAAG	GTTTTTAAAG	-1
1	15	15	5	1	7491419	CAT	CTTAT	2
0	26	14	11	1	7494366	AAATAATAATAATAATAAC	AAATAATAATAATAAC	-3
0	10	7	4	1	7499822	TAAAAAACT	TAAAAAAAACT	2
1	20	15	15	1	7519417	TCCCCCCAAT	TCCCCCAAT	-1
1	26	22	14	1	7549599	ATTTTTTTTCTGC	ATTTTTTTCTGC	-1
1	18	16	11	1	7549696	ATTTTTGGA	ATTTTGGA	-1
1	14	11	5	1	7549746	AA	ATT	1
1	46	19	11	1	7549880	ATTTTTTATATTATG	ATTTTTATATTATG	-1
1	22	31	9	1	7549984	TG	TATAA	3
1	16	22	7	1	7552728	ATTTTTGGA	ATTTTTTGGA	1
1	23	1	35	1	7556031	GATA	GATATA	2
1	13	17	5	1	7564654	GAAGATTCATTCTAAA	GA	-14
1	20	16	9	1	7564794	CTA	CTTA	1
1	18	21	10	1	7564829	CAAAGT	CAAGT	-1
0	22	13	6	1	7565876	GAAAATG	GAAAATGGCAAAAATG	9
0	26	1	32	1	7571875	AGTC	AGTGTC	2
0	22	1	31	1	7580556	ATC	ATCTTCTTTC	7
1	27	11	11	1	7581137	CTTTTAAAA	CTTTAAAA	-1
1	15	20	8	1	7583119	GTA	GTTGCCTAATA	8
0	18	15	7	1	7583577	AAAAATG	AGAAAATT	1
0	17	20	7	1	7585498	CAAACT	CAAAACT	1
0	17	1	19	1	7588178	ATGT	ATGTGT	2
0	21	20	13	1	7590369	ATTTTTTTTTGAA	ATTTTTTTTTTGAA	1
0	21	10	16	1	7592101	TAAAAAAAGACAC	TAAAAAAGACAC	-1
1	20	14	5	1	7594773	TAAAAATATG	TAAAATATG	-1
1	12	19	10	1	7598790	CCAGTGAAAACTCGCGTACCTTC	CC	-21
1	18	23	11	1	7598819	AAGT	AAGAGT	2
0	28	10	17	1	7599888	GAAAAAAATATG	GAAAAAATATG	-1
0	19	10	7	1	7600275	TAT	TAGTACAT	5
0	10	8	14	1	7602717	AATATATATATTG	AATATATATATATTG	2
1	10	8	3	1	7603521	GCCCAAA	GACCAAAA	1
1	36	15	7	1	7609027	ATTAC	ATAC	-1
1	21	19	5	1	7610917	ATTTTTCCTG	ATTTTTTTCTG	1
1	28	23	12	1	7612678	TAAAAAATG	TAAAAATG	-1
1	28	25	13	1	7612695	CATG	CG	-2
1	26	8	6	1	7613173	GATCCA	GA	-4
0	20	15	6	1	7619322	AAT	ATAT	1
0	19	19	7	1	7620601	TAAGGT	TT	-4
0	19	17	7	1	7620613	TTCT	TT	-2
0	24	12	9	1	7630413	CTT	CG	-1
0	22	1	10	1	7630436	CAAAACT	CAAATAAAACT	4
0	40	5	17	1	7637385	AGTT	AT	-2
1	24	4	17	1	7638389	ATG	AGTG	1
1	24	3	16	1	7638392	AGGCT	ACT	-2
0	25	10	8	1	7640594	TAAAAATG	TAAAAAATG	1
0	4	9	6	1	7640760	TAAAAAATG	TAAAAAAATG	1
1	17	9	6	1	7641344	GAAAAAAAGTAAAGT	GAAAAAAGTAAAGT	-1
0	13	7	3	1	7643406	TG	TAA	1
0	20	9	6	1	7648788	GTTTTTTTTCGC	GTTTTTTTTTCGC	1
0	19	13	5	1	7652143	GCA	GCAACACA	5
0	20	11	11	1	7652304	CATA	CA	-2
0	23	13	19	1	7652601	TTAATAATAATAATAC	TTAATAATAC	-6
0	10	1	17	1	7655476	CTTTAG	CTTGTTTAG	3
0	30	11	25	1	7682964	ATTTTTATG	ATTTTTTATG	1
0	22	15	15	1	7685343	GAAAAAAACAGC	GAAAAAAAAACAGC	2
1	28	8	15	1	7688289	CCCACCCCAG	CCAACCACCCCAG	3
1	23	21	6	1	7693712	CCAACTGTC	CC	-7
1	17	14	16	1	7694678	AATTATTATTATTATTATTAATTATTATTATC	AATTATTATTATTATTATTATTAATTATTATTATC	3
0	13	12	7	1	7696520	CAAAAACACACT	CAAAAAAACACACT	2
0	22	1	7	1	7700360	AATTT	AATTATTT	3
1	11	4	12	1	7700718	ATG	ATATGCTG	5
1	6	8	7	1	7700994	AAGTTAATA	AA	-7
0	15	11	11	1	7706260	TATCCTGGAA	TA	-8
1	22	17	6	1	7709378	ATTTTTAG	ATTTTAG	-1
0	7	1	14	1	7714090	AAT	ATAC	1
0	25	10	9	1	7716982	TGT	TT	-1
1	27	8	15	1	7719469	TCA	TA	-1
1	18	5	7	1	7721680	CAAAAAAATGT	CAAAAAAAATGT	1
0	11	7	6	1	7725949	CCACACACACACACACACACT	CCACACACACACACACACT	-2
0	26	5	11	1	7726312	TAAACAAACAAACAAACAAATAAAT	TAAACAAACAAACAAACAAACAAATAAAT	4
0	17	5	7	1	7726737	GTAAATAAATAAATAAATAAATAAAATATG	GTAAATAAATAAATAAAATATG	-8
0	24	24	10	1	7729485	AAAAAAATAAGT	AATAAAAATTAAGT	2
0	15	10	18	1	7729575	CA	CTATAC	4
0	10	1	14	1	7736302	GTTTTTTTTTGGGA	GTTTTTTTTGGGA	-1
0	17	1	12	1	7739838	CAAGAT	CAAAGAT	1
1	26	20	9	1	7743458	CTTTTTTATTTTAAAAAAAC	CTTTTTTTATTTTAAAAAAAC	1
0	21	14	7	1	7743546	ATTTTTTTATTTAAAG	ATTTTTTATTTAAAG	-1
0	16	7	7	1	7747793	GAAAAAAAAAATGGC	GAAAATAAAATGGC	-1
0	20	6	9	1	7751449	CGA	CGGA	1
0	14	12	6	1	7756640	CTTTTTTTTTTACCA	CTTTTTTTACCA	-3
0	9	15	6	1	7761042	TTTATTGATGCAAACCATCA	TA	-18
0	21	1	21	1	7764883	TAAAAAAATAATC	TAAAAAAAATAATC	1
0	17	10	5	1	7766203	CTTGTTGTGA	CTGTTGTTGTGA	2
0	20	6	20	1	7769113	ATTTTTTTTCAG	ATTTTTTCAG	-2
1	10	9	5	1	7773743	TATTCATTCATTCATTCA	TATTCATTCATTCATTCATTCATTCA	8
1	8	5	6	1	7788854	CCAAGTCAAGTCAAGTC	CCAAGTCAAGTCAAGTCAAGTC	5
0	27	9	5	1	7791744	CTTTTTTTTACTC	CTTTTTTTACTC	-1
0	21	1	24	1	7793424	AAAATTC	ACTGTAAATTC	4
1	22	9	28	1	7793514	TTAT	TC	-2
0	20	14	15	1	7797260	TGA	TA	-1
0	23	20	6	1	7811803	ATTTCTTTTATC	ATTTTTTTTTTATA	2
0	34	9	19	1	7814090	GAAAAAAATCT	GAAAAAATCT	-1
0	30	12	11	1	7814893	TAAAGT	TAAGT	-1
0	19	5	11	1	7816394	GTAT	GT	-2
0	6	1	2	1	7817362	CTTTT	CAA	-2
0	16	8	18	1	7828230	GCA	GA	-1
0	34	14	13	1	7829261	ATTTAC	ATTTTAC	1
1	25	19	10	1	7829698	TGA	TA	-1
1	3	1	2	1	7857990	CT	CCACAC	4
0	19	14	8	1	7862364	AATATATATATATATAG	AAAATATATATATAG	-2
0	28	10	17	1	7862920	CTTTTATTAATC	CTTTATTAATC	-1
0	15	10	10	1	7864992	ATTTTTTGTTTGTTTTTGGTAA	ATTTTTTTGTTTGTTTTTGGTAA	1
0	14	15	5	1	7865153	CAC	CAAC	1
0	12	12	5	1	7865156	ATTTTTTTTTGTAAA	ATTTTTTTGTAAA	-2
0	7	13	6	1	7865532	TCCGAGCCTCGGCT	TT	-12
0	11	7	6	1	7865910	TAAAAAAAGTT	TAAAAAAAAGTT	1
0	20	12	13	1	7866436	ACATTTT	AA	-5
1	22	19	12	1	7866482	TAT	TT	-1
0	17	7	10	1	7866793	CTTTTTTATAAG	CTTTTTTTATCAG	1
0	14	10	11	1	7867774	GCGTCCCA	GA	-6
0	11	11	12	1	7868366	GATGGTGCTTTATCCAC	GT	-15
0	22	12	17	1	7868407	CAC	CATAC	2
0	22	15	11	1	7868702	ACT	ACTTCCT	4
0	33	10	13	1	7868936	ATTATAA	ATATAA	-1
0	33	11	16	1	7868947	TGT	TT	-1
0	35	11	16	1	7868961	ACT	AT	-1
0	9	12	8	1	7870083	AGTACATAGTGCG	AG	-11
0	20	13	12	1	7870250	GACTTAA	GA	-5
0	20	23	8	1	7870533	CAT	CATCTATAT	6
1	18	10	12	1	7880479	AAC	ACACACAC	5
0	32	11	21	1	7880937	GTTTTAG	GTTTTTAG	1
1	22	2	23	1	7881669	AGC	AGCTACGC	5
0	18	16	16	1	7885518	GTC	GTTC	1
1	28	4	19	1	7886495	CAT	CT	-1
0	22	5	17	1	7898254	CTTTTTTTTTATTTTGAAA	CTTTTTTTATTTTGAAA	-2
0	25	3	30	1	7915552	CTAT	CTATAT	2
0	5	9	3	1	7916139	CAATG	CCATAATG	3
0	5	12	5	1	7917636	TAGAAGAT	TAGAT	-3
0	18	11	11	1	7929204	TAAAAAAAAGAATC	TAAAAAAAAAGAATC	1
1	13	12	8	1	7929223	AAT	AATCTTTACACTTAT	12
0	34	1	11	1	7939567	TAACAAT	TACAAT	-1
0	28	1	12	1	7942609	ACCCCCTG	ACCCCCCTG	1
1	16	1	7	1	7943171	AGGAC	AGGACCGGAC	5
0	23	14	16	1	7949735	GCTAAAC	GC	-5
0	28	8	11	1	7950082	CTGT	CT	-2
0	10	6	10	1	7950998	ACT	AT	-1
0	18	6	9	1	7953777	ATAATT	AT	-4
0	17	10	6	1	7962355	GCT	GT	-1
0	25	4	15	1	7962624	TAAAGC	TAAAAGC	1
0	20	4	7	1	7962698	CTTTTTCA	CTTTTTTTCA	2
0	18	11	20	1	7968788	CCA	CCTATTCA	5
0	16	10	7	1	7973455	TAAAAAAAGGGGC	TAAAAAAAAGGGGC	1
0	24	8	6	1	7973861	TAAAAAAAAAATTAAAATATGT	TAAAAAAAAAAATTAAAATATGT	1
0	18	12	4	1	7979694	AAATTTTTCA	AA	-8
0	10	12	4	1	7980400	ACT	AT	-1
0	9	1	4	1	7992440	TTTTTTTCTTTTGA	TTAATTATTATTTCTTTTGA	6
1	18	11	5	1	7993217	ATTAA	ATTTAA	1
0	15	13	11	1	7996389	ATTTTGTGGC	ATTTGTGGC	-1
0	17	5	7	1	7999213	ACCCCTA	ACCCCCTA	1
0	22	2	4	1	8001845	ATTTTTTTTTTTTTTTTTTTTGCCTGTAG	ATTTTTTATTATTTTTTTTGCCTGTAG	-2
0	22	11	10	1	8004504	TAAAAAAACTT	TAAAAAAAACTT	1
0	2	7	2	1	8005304	TT	TGCTGCA	5
0	16	12	4	1	8007839	CTGT	CT	-2
0	5	5	5	1	8008285	CGGAATGAACCGCCGACTT	CT	-17
0	6	5	2	1	8008378	GCCCGA	GCCGA	-1
0	29	13	10	1	8011633	GAAAAAAAAAATGATAT	GAAAAAAAAATGATGT	-1
0	22	17	7	1	8011977	TAAAAAAAATGC	TAAAAAAAAATGC	1
1	23	4	17	1	8014761	ATG	ATTG	1
0	20	5	12	1	8018813	TAAAAAAAAAAAGGTG	TAAAAAAAAAAAAGGTG	1
0	14	1	22	1	8022122	TAAATTT	TAATTT	-1
0	25	1	23	1	8034796	ATAGTC	AC	-4
0	25	21	16	1	8039794	ACTCTCTCTCTCTCTTTCA	ACTCTCTCTCTCTCTCTTTCA	2
0	27	6	21	1	8039890	AACACACAAACACACG	AACACAAACACACG	-2
0	22	4	9	1	8057398	AAGAAAGCCAGTGGCGACA	AA	-17
0	18	1	9	1	8066374	GAC	GAAA	1
0	24	1	23	1	8072736	AT	AATA	2
1	21	11	12	1	8073085	GAAATG	GAAAAATG	2
0	16	17	10	1	8075493	AAATATAATTT	AAATAAATATAATATTTTAATATAATTT	17
0	17	6	10	1	8083138	ATTTTTGTGC	ATTTTTTGTGC	1
1	7	2	14	1	8085832	TCATTAACTAAC	TCATTAACTAACATTAACTAAC	10
0	21	12	11	1	8090109	TAAAGGAC	TCAAAGGAG	1
0	3	9	5	1	8093642	GAACAT	GCATAAACAT	4
0	4	10	5	1	8093648	AAACAT	AAAATAACAT	4
0	14	6	7	1	8100047	ACTCTCTCTCTCTCTCTCTCTCA	ACTCTCTCTCTCTCTCA	-6
0	37	15	16	1	8102060	GCTGTTT	GT	-5
0	19	12	13	1	8102533	ACTAGC	AC	-4
0	24	12	17	1	8102629	ATTTCTTTTGA	ATTTTAAAATGTTTCTTTTGA	10
0	10	12	5	1	8103080	AATTTTATTTATTTTA	AC	-14
0	28	9	16	1	8103491	TCA	TT	-1
0	26	6	15	1	8103738	ATTTTTTTACTC	ATTTTTTTTACTT	1
0	21	5	15	1	8103774	TA	TCC	1
0	33	15	15	1	8103986	CCAG	CCACAG	2
0	21	2	11	1	8107461	GTTTTTTTTTTTTTTTTTTTGTTCTGAGC	GTTTCTTTTTTGTTCTGAGC	-9
0	26	14	19	1	8107701	ATTTTTAG	ATTTTAG	-1
0	33	16	7	1	8108242	CCTA	CA	-2
0	17	12	10	1	8108419	TCACACACACACACACT	TCACACACACACT	-4
0	21	9	11	1	8108652	CAAGT	CTTCGCCCTAAGT	8
0	15	12	17	1	8108837	TTTTCCTG	TTTTACATTTCCTG	6
0	5	8	5	1	8109670	AA	AGAGGCGCTGC	9
0	29	11	22	1	8111326	TTAAAATAAAATAG	TTAAAATAG	-5
0	27	12	18	1	8112333	CTTTTTTTGTCG	CTTTTTTGTCG	-1
0	6	4	6	1	8112509	TAAAAAAAAAAAAAAAAAAAAAAAAAAAAAACTTGACATCG	TAAAAAAAATAAATAAATAAACTTGACATCG	-10
0	7	6	5	1	8114887	CAGTATATAAGTATATAT	CAGTATATAT	-8
0	22	10	15	1	8118394	ATGCTGGCTTGCTGGCTT	ATGCTGGCTT	-8
0	17	9	7	1	8118702	CAAAAAAAAAAGAAGAAGATT	CAAAAAAAAAAAGAAGAAGATT	1
0	21	21	17	1	8122110	ATTTTTTTTATGC	ATTTTTTTTTATGC	1
1	20	16	15	1	8123762	CAAAAAATC	CAAAAATC	-1
0	19	14	11	1	8123841	TAC	TC	-1
0	36	17	15	1	8126929	ATTTTTTTTTACA	ATTTTTTTCACA	-1
0	18	13	12	1	8129251	GAAACT	GAAAACT	1
0	27	14	22	1	8131648	GGTTA	GGTTGTTA	3
0	30	12	19	1	8133579	TAAAAAAACTAT	TAAAAAAAACTAT	1
0	12	9	5	1	8136739	GTTTTTTGTTTGA	GTTTTTGTTTGA	-1
0	12	2	3	1	8138338	AACACACACACACACACACAG	AACACACACACACACAG	-4
0	12	7	9	1	8138607	AGA	AGATTTCTTTGA	9
1	13	15	6	1	8141612	CTGT	CT	-2
0	29	11	12	1	8142255	TCT	TGCT	1
0	16	9	15	1	8143362	TGAGAGAC	TGAGGT	-2
0	9	5	2	1	8143477	TCCTCTA	TCACCA	-1
0	17	6	8	1	8143611	TAT	TT	-1
0	22	6	11	1	8143621	ATTTTTAAATC	ATTTTAAATA	-1
0	26	7	11	1	8143670	TTTTTTCA	TATTTTTCA	1
0	28	15	6	1	8143701	CTTAA	CTCA	-1
0	22	12	17	1	8155025	CCCCAT	CTGCTCAT	2
0	22	17	16	1	8155122	GAAAAAAAATACC	GAAAAAAATACC	-1
0	20	13	14	1	8155153	AGTT	AGTGTT	2
0	29	13	19	1	8158177	CTTTATG	CTTTTATG	1
0	33	21	12	1	8158354	ATTTAAA	ATTAAA	-1
0	24	11	12	1	8158547	TTG	TTAGAAATG	6
0	9	14	6	1	8158592	ATA	AA	-1
0	37	16	17	1	8158696	ATA	AA	-1
0	31	2	23	1	8160804	ATTTTTTCA	ATTTTTTTAA	1
0	8	13	7	1	8163462	GAAAAAAAAAAAGTAAATGT	GAAAAAAAAAAGTAAATGT	-1
0	19	8	25	1	8164031	CAAAAAAAAGCT	CAAAAAAAGCT	-1
0	18	1	18	1	8177506	AACA	AACACA	2
0	21	8	14	1	8183174	CGGCT	CGGGCT	1
0	17	8	4	1	8186473	AAT	AGAC	1
0	29	8	13	1	8186556	CACAAAATA	CA	-7
1	13	1	16	1	8187747	GTA	GTAACGTTA	6
1	7	1	9	1	8191099	CTTTTTTTTTTTTTTGAAAG	CTTTTTTTTTTTTTTTTGAAAG	2
0	7	7	2	1	8200859	AGTA	AA	-2
0	7	7	3	1	8200865	GGA	GAAGA	2
0	7	7	6	1	8200895	ATA	ATTA	1
0	7	6	6	1	8200906	CGGGAAC	CGGAAC	-1
0	10	3	8	1	8201983	GTCACAAGTGCTCCAATACTCACACACATGCATTT	GT	-33
0	11	1	20	1	8211871	TATTTATAA	TA	-7
1	4	2	8	1	8213035	ACTCA	AA	-3
0	20	1	21	1	8217521	GCT	GCTTATTTCT	7
1	16	15	16	1	8231502	GCAC	GCACAC	2
1	23	20	11	1	8246139	CAAAAATTAAC	CAAAATTAAC	-1
0	9	15	6	1	8250663	ATGTGTGTGTGTGC	ATGTGTGTGTGTGTGC	2
0	15	15	13	1	8251808	GTG	GG	-1
1	7	1	6	1	8276855	CACCCACCTA	CA	-8
0	10	19	8	1	8280851	GATA	GA	-2
0	13	13	5	1	8281764	CAAAAAAAGACT	CAAAAAAGACT	-1
0	17	1	26	1	8284442	AGA	AGTGA	2
0	20	13	11	1	8298633	GAGATA	GA	-4
0	22	1	21	1	8300126	GGT	GTGT	1
1	3	1	2	1	8311747	TCT	TT	-1
0	4	6	4	1	8311786	TTTTATTTATTTATTT	TTTGTTTATTTATTTATTT	3
0	10	3	3	1	8321136	CTTTTTTCTAG	CTTTTTCTAG	-1
1	19	12	7	1	8323238	CGGGGTGC	CAGGGGTGC	1
0	21	17	14	1	8323587	GTTCC	GTTTCC	1
1	20	19	9	1	8326550	CTTTTTTGC	CTTTTTGC	-1
0	26	7	5	1	8330680	GAAAAAAAAAAAAAGTGAAC	GAAAAAAAAAAAGTGAAC	-2
0	14	19	6	1	8331043	CTTTTTTTCCG	CTTTTTTTTTCG	1
1	10	12	5	1	8334770	ACCCCCTTA	ACCTTA	-3
1	14	13	7	1	8337191	GTTTTTTTTTTTTTCAGC	GTTTTTTTTTTTTCAGC	-1
0	21	18	8	1	8338254	TAAACAG	TAAAACAG	1
0	25	14	9	1	8338374	TCT	TT	-1
1	19	13	11	1	8341938	GTTTTGTTGTTGA	GTTTTTGTTGTTGT	1
0	20	18	7	1	8342123	GTTTTATC	GTTTTTATC	1
1	14	10	5	1	8342665	GTTTTTTTTTTTTTATGTTCTTGTTGG	GTTTTTTTTTTTATGTTCTTGTTGG	-2
1	12	16	4	1	8344147	ATTGG	ATCG	-1
0	18	29	10	1	8344979	GTT	GC	-1
1	33	20	7	1	8345114	ATTTTAAAG	ATTAAAAG	-1
1	18	17	6	1	8351376	ATTTTAAATAG	ATTTTTAAATAG	1
1	16	19	6	1	8351528	GCT	GG	-1
1	23	22	10	1	8351920	AAACT	AGAACT	1
1	32	21	9	1	8352137	TAA	TG	-1
0	30	19	7	1	8354265	TGGGTTGA	TGTTTGG	-1
1	9	8	5	1	8356317	TTGTGTGTGTGTGTGTGTC	TTGTGTGTGTGTGTGTC	-2
1	30	24	8	1	8357087	CAT	CAACTTAT	5
1	27	18	15	1	8358728	GTA	GTTA	1
1	23	16	8	1	8359236	GA	GTTC	2
0	10	12	6	1	8364956	TTTTTTTTAATATTTTTTATTCTG	TATATATTTTTTATATTTTTTTATTCTG	4
0	22	13	7	1	8367561	TAT	TAAT	1
0	25	13	6	1	8369684	TAAAAAAAAGGGT	TAAAAAAAGGGT	-1
1	15	8	4	1	8369746	ATTGTGTACTAACACCCCAGAGT	AT	-21
0	20	21	10	1	8371925	TAAAAAAAAAAAATATCC	TAAAAAAAATAATATCC	-1
1	17	18	6	1	8372167	ATTTTAAATTTTTTG	ATTTTTAATTTTTTTG	1
1	27	17	7	1	8375212	ATTTTTTTATGTA	ATTTTTTATGTA	-1
1	20	18	7	1	8375240	TAAAAAAAAGCT	TAAAAAAAAAAAGCT	3
0	24	10	8	1	8377890	TAT	TAAT	1
1	18	12	9	1	8379154	CTTTTTTTTTTTTCCTTCCCA	CTTTTTTTTCCTTCCCA	-4
0	27	17	9	1	8380454	TAA	TC	-1
0	22	13	6	1	8380479	TTGGC	TCTGTGC	2
1	12	19	7	1	8380796	TAAAAAAAAAAAAACATTAG	TAAAAAAAAAAAAAACATTAG	1
0	12	15	6	1	8382217	GTTTTTTGTATTA	GTTTTTTTTGTATTA	2
0	18	14	8	1	8383851	TAGT	TAGAGT	2
1	14	16	8	1	8383957	GTTTTTAAG	GTTTTACG	-1
0	11	5	5	1	8385182	AGGGGGGGTGTTGA	AGGGGGGTGTTGA	-1
0	20	12	9	1	8385488	CCAGAGAACACAGAGAACAC	CCAGAGAACAC	-9
1	19	18	6	1	8385794	TAATAAAG	TAGAAAG	-1
0	21	17	7	1	8386053	ATCAGTCAGT	ATCAGT	-4
0	22	14	9	1	8386973	GTTTTTTTCTTTTTCTAG	GTTTTTTCTTTTTCTAG	-1
0	15	17	6	1	8387959	ACTCAGCTCCTGAAGCACAGC	AC	-19
0	21	13	9	1	8393377	CTTTTTTTTTTTATTAAAC	CTTTTTTTTTTATTAAAC	-1
1	20	14	10	1	8394725	AAAAAGC	ATAAAAGC	1
0	12	9	11	1	8395185	GTTTTTTTTTTTTTTTAGGAA	GATTTTTTTTTTTTTTTTAGGAA	2
1	19	22	12	1	8396992	ATTTTTTTTCCTA	ATTTTTTTCCTA	-1
0	12	21	8	1	8400581	GGT	GAGT	1
0	18	22	13	1	8402375	TCTTCTCCATTAAAAAGC	TC	-16
0	22	11	7	1	8402968	CTTTTTGC	CTTTTGC	-1
1	18	9	10	1	8404524	TAAAAATG	TAAAAAATG	1
0	23	21	7	1	8405316	ATTTTTTTACTC	ATTTTTTATTT	-1
0	16	6	5	1	8409977	TAAAAAAAAAAGCT	TAAAAAAAAAAAAAAAGCT	5
0	21	9	5	1	8409998	TCTTGTCAGC	TG	-8
0	21	17	13	1	8411589	GTTTTTTTTATGC	GTTTTTTTTTATGC	1
0	19	19	9	1	8411954	TAATC	TAAATG	1
0	23	16	8	1	8415604	GAAAAAAAGGGAGGGAAT	GAAAAAAGGGAGGGAAT	-1
1	13	15	14	1	8416300	CAT	CAAT	1
0	18	25	9	1	8416785	TTG	TTTTGTC	4
1	22	15	9	1	8417390	AAGAGAGT	AAGAGT	-2
1	13	16	4	1	8417705	GAAAAAAATATG	GAGAAAATATG	-1
1	16	13	6	1	8417980	ATTGA	AAGTTTA	2
1	24	18	12	1	8420150	ATTAC	ATAC	-1
1	15	19	7	1	8423599	TGC	TGCTCGC	4
0	27	26	7	1	8424092	TAAAAACT	TAAAACT	-1
1	26	18	12	1	8425482	ATTTTTTTTTGTATATTTTC	ATTTTTTTGTATATTTTC	-2
0	24	14	6	1	8429031	ATTTCTCA	ATTTTTCTCA	2
0	23	24	9	1	8429650	TAAAAAAATTAC	TAAAAAATTAC	-1
1	29	12	13	1	8430663	ATTTTTTTAAG	ATTTTTTAAG	-1
1	34	24	11	1	8433731	CTTTTTTTGAA	CTTTTTTGAA	-1
1	28	17	11	1	8445378	TAACACT	TAAAAACT	1
1	14	21	7	1	8446934	AAACATTTTC	AC	-8
1	25	21	10	1	8447424	AATGA	AATGATGA	3
0	13	21	7	1	8449133	GAAAAAACG	GAAAAAAACG	1
0	6	14	6	1	8451008	ATGTGTGTGTGTGTGTGTGGGTGTA	ATGTGTGTGTGTGTGTGGGTGTA	-2
1	30	14	14	1	8452751	TGTTTCCTATAAT	TA	-11
0	28	14	11	1	8452827	TTTATTTTTTTAC	TTTTTTTTAC	-3
0	24	22	15	1	8453371	TCT	TT	-1
0	16	20	6	1	8453502	ATTAA	ATAA	-1
0	28	19	5	1	8455086	ACT	AT	-1
0	31	26	9	1	8455172	GTTTATTC	GTTTTTTTTA	2
0	17	18	10	1	8455348	TAG	TCAG	1
0	17	21	11	1	8455394	CATG	CG	-2
0	12	15	9	1	8455940	CCA	CTGATTT	4
1	7	9	5	1	8456351	GCTTTTCTTTTTCTAGATTGCTTTTTAAAA	GA	-28
0	15	14	7	1	8456403	TGAG	TG	-2
1	16	19	9	1	8457805	TAAAAAAGT	TAAAGT	-3
0	21	13	5	1	8458725	GTGAAAACTGAGACATT	GT	-15
0	18	16	7	1	8459481	TAAAAAAAACATT	TAAAAAAAAAACATT	2
0	25	16	10	1	8459644	GTTTTTTTTCTCTCA	GATTTTTTTTTCTCTCA	2
1	15	11	4	1	8461767	TAAAAATATAAAATTC	TAAAAAAAAAAAAATTC	1
0	19	13	4	1	8461971	AT	ACC	1
1	16	21	10	1	8462273	TAAGAGT	TAGAAT	-1
1	14	13	11	1	8463333	CTTGC	CATTTCAGTGTTGC	9
0	17	16	5	1	8463615	TGT	TCGT	1
0	17	14	7	1	8464646	CGTT	CGTGTT	2
0	13	7	7	1	8464691	TAAAAAAAAACAGAAAAAAGATAT	TAAAAAAAAAACAGAAAAAAAGATAT	2
1	29	12	7	1	8466382	GAATATT	GAAATATT	1
1	28	17	9	1	8466912	GAATT	GCATTT	1
0	17	17	10	1	8469434	GAGCTGTGTATAA	GA	-11
0	13	19	9	1	8472254	GAAACT	GACCT	-1
1	14	19	9	1	8472260	TGAT	TT	-2
0	24	19	11	1	8472753	AACA	AACACA	2
1	25	23	8	1	8473067	TAAAAAAAAAATATTG	TAAAAAAAATATTG	-2
0	15	19	8	1	8473179	ATTT	AAA	-1
0	22	15	8	1	8474333	GAAAAAAAATGT	GAAAAAAATGT	-1
1	15	9	5	1	8475329	CCTTTCTTTCTTTCTTTCTTTCTTTCTTTCTTTCTTGG	CCTTTCTTTCTTTCTTTCTTTCTTGG	-12
0	38	11	7	1	8476766	ATTTTTTTAGA	ATTTTTTTTAGA	1
1	14	13	9	1	8477664	TAAAAAGAGAGGAAT	TAAAAAAGAGAGGAAT	1
0	11	10	4	1	8478356	AAAGAAGAAGAGC	AAAGAAGAGC	-3
0	29	28	8	1	8479281	CTTTTAAAG	CTTTAAAG	-1
1	30	13	14	1	8479421	CCAAA	CA	-3
1	26	10	8	1	8480445	GTTTTTTTTATTCTTATG	GTTTTTTTATTCTTATG	-1
0	9	11	8	1	8485522	ATGTGTGTGTGTGTGC	ATGTGTGTGTGTGTGTGC	2
1	18	17	7	1	8485951	TAAAAAAAGGT	TAAAAAAGGT	-1
1	18	24	15	1	8490824	ATTTTTTTTTATCATTA	ATTTTTTTATCATTA	-2
0	18	13	6	1	8492480	ATATTTATTTATTTATTTATTTAATTTAAAATAAATG	ATATTTATTTATTTAATTTAAAATAAATG	-8
1	5	6	2	1	8493753	TGGGGGGTA	TGGGGGGGTA	1
0	20	9	6	1	8494245	ATTTTTTTGTGGGA	ATTTTTTGTGGTA	-1
1	26	18	10	1	8496438	TAAAAACAATT	TAAACAATT	-2
0	24	14	7	1	8500097	TAAGT	TAAGAAGT	3
1	10	19	9	1	8500587	ATCT	AT	-2
0	15	13	10	1	8501978	ATTTTTATTATTATTC	ATTTATTATTATTC	-2
0	23	17	16	1	8502040	TAATAC	TATAC	-1
1	23	14	12	1	8502369	TAAAAAAATGT	TAAAAAAAATGT	1
1	15	15	9	1	8503979	GAAAAAATTTAAAG	GAAAAAAAATTTAAAG	2
0	17	22	6	1	8504128	GTA	GTCAAAACTA	7
0	23	25	9	1	8505739	TTCTTGTAAACCAGGGATGTCCAAACT	TT	-25
0	15	27	10	1	8506830	TAAA	TCG	-1
1	31	17	11	1	8508125	ATA	ATTA	1
1	27	19	7	1	8508242	GTAATAATAATAATAATAAATATTATTATTATG	GTAATAATAATAATAAATATTATTATTATG	-3
0	14	7	11	1	8508699	CTTTTTTTTGGA	CTTTTTTGGA	-2
0	15	12	6	1	8509842	AACGTTCC	AC	-6
0	30	10	17	1	8510360	ATTTTTCA	ATTTTTTCA	1
0	30	11	19	1	8510962	ATTTAAA	ATTTTAAA	1
0	35	9	10	1	8511093	CAATT	CAAATA	1
0	24	4	16	1	8511507	CTTTTTTTTTTAGAA	CTTTTTTTAGAA	-3
0	23	13	16	1	8512194	CAAAACT	CAAACT	-1
0	6	12	4	1	8513169	GGTC	GA	-2
0	8	9	6	1	8513780	TGTGAATTAAC	TC	-9
0	29	15	14	1	8514272	ATTTTTTTTGCG	ATTTTTTTTTGCG	1
0	19	17	10	1	8514765	AAATTTTGACTGTTT	AT	-13
0	19	14	10	1	8514780	TAAAACCT	TT	-6
0	10	16	10	1	8514921	CAAACACCT	CAGCACAGACATGTAAACACCT	13
0	35	15	13	1	8515034	TAAATG	TAAAATG	1
0	33	9	20	1	8515458	CTTTTTTTGTATTTTTTTCA	CATTTTTTTGTATTTTTTTCA	1
1	27	16	6	1	8516998	ATTTTTTGTAA	ATTTTTTTGTAA	1
0	17	20	13	1	8517348	TTCT	TT	-2
0	13	7	6	1	8517446	CATATATATATATATATATATATAC	CATATATATATATATATAC	-6
0	6	12	9	1	8517685	GTA	GAGATTT	4
0	17	8	12	1	8518070	ACCCGT	ACTCCTGT	2
0	18	14	15	1	8518529	TAAGT	TAAATGAAGT	5
0	24	17	17	1	8518559	TAT	TTAAC	2
0	27	9	18	1	8518817	CTTTTCA	CTTTCA	-1
1	26	16	8	1	8519290	GGAA	GGAGAA	2
0	15	10	11	1	8519504	AGTATAAAAGTGTATAAAAGTA	AGTATAAAAGTA	-10
0	23	16	12	1	8519680	GTTTTTGTTTAA	GTTTTGTTTAA	-1
0	18	16	5	1	8520266	ATTTATTTAG	ATTATTTAG	-1
0	18	13	8	1	8520297	ACAGC	AC	-3
0	19	10	10	1	8521039	AAACA	AC	-3
0	24	8	14	1	8521232	CAAAGT	CAGT	-2
0	22	14	14	1	8522249	CAAAAAAATGAT	CAAAAAATGAA	-1
0	16	11	7	1	8522438	GTTTGCGTCAATGAGGAAAACAATTTGGTTAAATT	GT	-33
0	22	17	6	1	8522597	AGAGTG	AG	-4
1	31	22	13	1	8523213	TAAAAAGAATAT	TAAAAGAATAT	-1
0	23	13	10	1	8523771	GAAAAAAAATGC	GAAAAAAAAATGC	1
1	24	14	15	1	8523783	AGA	AATGA	2
0	27	12	14	1	8523953	GAAATG	GAAAATG	1
0	20	12	6	1	8524028	TGT	TT	-1
0	33	5	20	1	8528156	AGGGAC	AGGAC	-1
0	27	5	16	1	8528209	CAAAAAAGT	CAAAAAAAGT	1
0	13	3	9	1	8531230	CTTTTTTTTTTTTTTTTTAGATGAA	CTTTTTTTTTTATATGAA	-7
1	22	10	11	1	8531602	CAC	CACAGAC	4
0	19	2	4	1	8532340	CAGTTTTTCTTTCTTTTTTTTTTTTTTTTTACTTAAATCTG	CGTTTTTTTCTTTTTTACTTAAATCTG	-14
0	3	5	2	1	8532754	CCCCCCCCCCCCCCCCCAAAAAAAAG	CTTTAGATAGGCCTGTGCCCCAAAAAAA	2
1	17	6	7	1	8532875	AAAATCTA	AA	-6
0	18	4	14	1	8533252	CTAT	CT	-2
0	21	11	22	1	8533976	CAT	CT	-1
0	19	11	9	1	8534297	CTTTGTGTTA	CTGTGTTA	-2
0	18	9	6	1	8534320	TGAGTCTAAGC	TA	-9
0	23	15	9	1	8537657	TATAT	TATAATAT	3
0	9	9	18	1	8538147	CATG	CATATG	2
0	19	9	15	1	8538709	GTCTCATTT	GT	-7
0	21	10	19	1	8538729	ACT	ATCCT	2
1	24	13	10	1	8538771	GCCAA	GACCAA	1
0	20	9	9	1	8538787	TT	TCA	1
0	20	11	12	1	8538898	AAATAATTT	AAATTT	-3
0	24	8	15	1	8539075	ATTTGC	ATTTTGC	1
0	34	7	11	1	8539141	ACA	AGCA	1
0	30	14	11	1	8539957	GAAACT	GAAAAACT	2
0	18	12	27	1	8540218	TAG	TG	-1
0	17	12	18	1	8540710	GTTGTTTTTTATTC	GTTTTGTTTTTTATTC	2
0	23	11	15	1	8541211	CAAACAG	CAATAACCAG	3
0	24	13	16	1	8541498	CAAATATTT	CATAAATATTT	2
0	21	12	14	1	8541538	CTTTTTTTCCTG	CTTTTTTCCTG	-1
0	21	14	13	1	8542088	AAAAAAGTTTGGTA	AAAATTTTAAAAAGCATTTGGTA	9
0	37	14	22	1	8542388	AGT	ATTGT	2
0	35	8	22	1	8542438	CTTTAGCACTTT	CT	-10
0	17	9	7	1	8542647	AAATAG	ACAATTAATGTTAAG	9
0	27	11	13	1	8542663	GTATATAAG	GTATAAG	-2
0	13	14	7	1	8542897	CTTAGTAT	CT	-6
0	15	18	11	1	8542919	GTAAGCT	GT	-5
0	16	19	11	1	8542940	CAATAAAAAAAATCC	CAATAAAAATAAAAAAAATCC	6
1	13	15	9	1	8542974	AAATAATAATTATTG	AAACAATAATAATTATTG	3
0	9	13	6	1	8543010	ATCTTTTTT	AT	-7
0	22	8	12	1	8543138	AAAGGGGGCTTTGTGA	AA	-14
0	34	17	20	1	8543878	ATTTTTAATTG	ATTTAATTG	-2
0	28	17	16	1	8543907	AAATAATGA	AA	-7
0	24	13	15	1	8544377	CAAAAAATAAATG	CAAAAAAATAAATG	1
0	24	14	15	1	8544391	ATA	ATTA	1
0	26	13	14	1	8544510	AGCA	AA	-2
0	23	10	4	1	8544716	ACAAACGG	AG	-6
0	12	6	7	1	8545111	ATC	AAGTC	2
0	24	15	14	1	8549539	AAAATAAATAAATAAATAAATAAATG	AAAATAAATAAATAAATAAATG	-4
0	28	16	17	1	8550656	AGA	ATTTTTGA	5
0	28	12	16	1	8550680	AC	AGTT	2
0	21	8	12	1	8551304	GTG	GTCTG	2
0	26	11	9	1	8552035	AATATATATATATATTTAC	AAAAAATATATATTGAC	-2
0	22	16	16	1	8554077	ATTTTTTTATTCTAC	ATTTTTTATTCTAC	-1
0	16	15	13	1	8554507	TAAAAAAAAATGAC	TAAAAAAAATGAC	-1
0	33	23	16	1	8556494	CATATATATATAG	CATATATATAG	-2
0	32	9	18	1	8556906	CAAATTT	CAATTT	-1
0	25	27	9	1	8557185	TGA	TA	-1
0	18	20	9	1	8558162	TAT	TAAA	1
0	18	20	9	1	8558167	TATAGA	TA	-4
0	28	12	9	1	8562291	TTAA	TG	-2
0	27	13	8	1	8563397	CAAAAAAAAAGCT	CAAAAAAAAGCT	-1
0	25	4	11	1	8563484	TAAAAAAAAAAAAGCCC	TAAAAAAAAAAGCCC	-2
0	18	10	7	1	8563531	CAAAATAC	CAAAAATAC	1
0	33	13	14	1	8565622	ATC	ATTC	1
0	16	11	6	1	8566558	TGT	TGATGGT	4
0	29	8	15	1	8567127	CTAG	CTATAG	2
0	37	8	11	1	8567227	GTTTTTTTTTTCTGTA	GTTTTTTTTTCTGTA	-1
0	27	19	24	1	8567503	CTATTATTATTATTATC	CTATTATTATTATTATTATC	3
0	35	12	13	1	8568135	TAGAA	TA	-3
0	9	10	10	1	8571807	TAAAAAATAAGT	TAAAAAAATAAGT	1
0	9	4	6	1	8571851	CTTTTTTTTTACC	CTTTTTTTTTTACC	1
0	5	8	4	1	8573368	CAAAAAAAGCAAG	CAAAAAAGCAAG	-1
0	6	11	13	1	8573835	AAATAAAC	AAAGAAGAAAA	3
0	24	10	17	1	8574455	TGGGTGTGTC	TGGTGTGTC	-1
0	9	6	11	1	8574503	TAAAAAAAAAAAAAACATTTG	TAAAAAAAAAAAACATTTG	-2
0	17	13	27	1	8574982	CAACAAT	CAAAACAAT	2
0	21	14	31	1	8575098	AGGGGAT	AGGGGGAT	1
0	10	5	6	1	8575236	ATTTTTTTTCATA	ATTTTTTCATA	-2
0	13	7	17	1	8575902	AAGAAAAAAAAGTAG	AAAAAAAAATTAG	-2
0	15	11	17	1	8576779	GTTAA	GTCTTAA	2
1	18	16	26	1	8577020	CTTTTTTTTGCTG	CTTTTTTTGCTG	-1
0	25	10	33	1	8577624	ATTTTTTTCCA	ATTTTTTCCA	-1
0	12	12	9	1	8586206	ACACATGC	AC	-6
0	11	11	17	1	8587042	GTTGC	GTGC	-1
0	8	5	9	1	8587196	ATTTGA	ATTTGTGTTTGA	6
0	9	8	8	1	8587579	CTTTTGTA	CTTTGTA	-1
1	4	8	6	1	8587781	CCTTTG	CG	-4
0	6	3	5	1	8588148	GTTTTTTTTTTTTTATGTTTTTACTAC	GTTTTTTTTTTTATGTTTTTACTAC	-2
1	5	2	9	1	8588308	TGTGTGTGTGTGTGTGTGTGTGTGTGTGTGCG	TG	-30
0	20	9	11	1	8588614	CTTTGTAGTTTTTT	CT	-12
0	21	12	10	1	8589093	GTTTTTTAATG	GTTTTTAATG	-1
0	11	16	7	1	8589166	AGGGCGT	AGGTGT	-1
0	13	9	8	1	8589760	TAT	TTAAAT	3
1	8	10	6	1	8590160	ATA	ATTAATTA	5
0	11	16	9	1	8590257	TTTATTATTATTAATTAAAC	TTTATTATTATTATTAATTAAAC	3
0	11	18	12	1	8590349	AGTGCACTGAATGA	AA	-12
0	21	12	22	1	8591758	ATC	ATTC	1
0	16	20	11	1	8599749	AATTATTTAATTTATTTATTT	AT	-19
0	16	22	11	1	8599771	TTTAATAAAT	TT	-8
0	22	23	12	1	8603299	TAA	TG	-1
0	21	15	9	1	8603981	GTG	GTTCAATG	5
1	14	15	10	1	8605422	TA	TGAC	2
0	15	14	10	1	8605428	AATTG	AG	-3
1	27	16	12	1	8605713	CATTATTATTATTATTG	CATTATTATTATTG	-3
0	29	13	15	1	8606852	GTTTTTTTGGGTC	GTTTTTTGGGTC	-1
1	17	14	6	1	8607658	AAT	ATTATAAATAA	8
0	20	14	10	1	8608023	ATG	ATTT	1
1	17	22	8	1	8611586	ACTA	AA	-2
0	23	23	14	1	8611729	GTTGTA	GATTTTA	1
1	26	22	14	1	8611935	CAAAAAAACATC	CAAAAAAAACATC	1
0	17	9	12	1	8612831	TAAAAAATG	TAGAAATG	-1
0	13	15	7	1	8614449	TAAATAAAC	TAACAAATAAAC	3
0	3	11	9	1	8615198	ATTTTTTTTTTTTAGAA	ATTTTTTTTAGAA	-4
0	22	26	8	1	8615515	GTTTTCTTG	GTTTTTCTTG	1
1	23	17	7	1	8615586	TAAAATC	TAAATC	-1
1	20	12	10	1	8615983	TTC	TTTGTC	3
1	19	13	4	1	8618722	TAT	TT	-1
0	14	9	8	1	8618786	CTTTATATAATATAC	CTTATAAAATTTAC	-1
0	12	15	9	1	8625817	ATTTTTATTCA	ATTTGTTCA	-2
0	18	15	11	1	8635565	CTAC	CC	-2
0	7	12	5	1	8635675	TCTTTTCT	TT	-6
0	37	14	8	1	8635930	ACT	AGCT	1
0	37	14	8	1	8635933	TTCAA	TA	-3
0	26	17	8	1	8636081	GACA	GA	-2
0	13	18	9	1	8636783	TAT	TT	-1
0	14	14	12	1	8636798	AGTT	AT	-2
0	12	13	8	1	8636879	ATA	AG	-1
0	27	18	6	1	8637564	ATATA	ATATTATA	3
0	49	18	26	1	8637745	TAG	TACAG	2
0	19	15	18	1	8637865	AAATAC	AACTAATAC	3
0	22	10	12	1	8638286	TAAAAAAAAAAAAGTTT	TAAAAAAAAAAGTTT	-2
0	18	9	15	1	8638760	ATCTGT	AT	-4
0	18	7	7	1	8639896	ACA	ACATCA	3
0	29	10	15	1	8641221	ATTTTTTTTTATTCAC	ATTTTTTTTATTCAC	-1
0	23	17	6	1	8645343	CTTTTTTTATTTTATTTGGTTTGA	CTTTTTTTTATTTTATTTGGTTTGA	1
0	21	9	13	1	8645367	CAAAAAAAAAATCACAAATG	CAAAAAATCACAACTG	-4
0	20	6	13	1	8645432	CAAAATC	CAAATC	-1
0	34	7	16	1	8645709	ATTTTTTTTTAGC	AGTTTTTTTTTATAGC	3
1	21	12	11	1	8646338	ACT	ATCT	1
0	29	11	14	1	8647899	CAAAGC	CTGAAAGC	2
0	13	13	18	1	8648450	ATTTTATG	ATTTTTACG	1
0	30	17	20	1	8652249	AATCA	AATCATCA	3
0	21	8	9	1	8653832	GCAC	GC	-2
0	22	12	14	1	8653911	GAATG	GAAGGCTTTTTAAATG	11
0	11	6	9	1	8653991	GAAAAAAAAATACTAG	GAAAAAAAAAATACTAG	1
0	19	10	10	1	8655124	TAG	TG	-1
0	17	13	7	1	8655438	AAGAGAGAGAGAGGC	AAGAGAGAGAGAGAGAGGC	4
1	21	23	9	1	8656128	TCAG	TCACAG	2
0	29	13	12	1	8656698	TATACA	TA	-4
1	20	25	8	1	8658620	CTA	CTCCATTA	5
0	23	11	11	1	8658724	TTAA	TTATAA	2
0	13	7	5	1	8658765	TAAAAAAAAAAAAAAAGTAGAAAGGATG	TAAAAAAAAAAAAAGTAGAAAGGATG	-2
0	22	11	11	1	8659674	TAAACCACC	TG	-7
0	36	8	12	1	8660283	TATACACA	TA	-6
0	18	2	5	1	8660391	GTTTTTTTTTTTTTTTTTTTTTGTGTCTTGAGTGA	GTTTTTTTTTTTGTGTGTCTTGAGTGA	-8
0	11	6	9	1	8661056	TAACG	TACCACAACG	5
1	17	19	11	1	8661625	ATTTTTTGTTTGTGA	ATTTTTGTTTGTGA	-1
0	14	19	11	1	8661649	AAAACGAACTGTATA	AA	-13
1	23	21	10	1	8661755	TTAA	TA	-2
0	22	20	15	1	8661907	TAT	TAAT	1
0	27	17	25	1	8661997	ACT	AA	-1
0	21	18	13	1	8662069	ATTTTTTTTTTAAATG	ATTTTTTAAATG	-4
0	24	16	17	1	8662105	ATTTTTGTA	ATTTTTTGTA	1
0	29	17	17	1	8662164	CAATG	CAAATG	1
1	27	16	15	1	8662182	ATTGG	ATTTGG	1
0	2	4	2	1	8662454	TCCATCGC	TC	-6
0	27	11	14	1	8665537	TAAAAAAAAGTT	TAAAAAAGGTG	-1
1	21	9	16	1	8668234	ATG	ACGTG	2
0	15	10	12	1	8668485	CTTTTATG	CTTTTTATG	1
0	15	8	17	1	8669402	TTACAGT	TT	-5
0	29	16	8	1	8669757	AGA	AGTGA	2
0	20	13	17	1	8672541	GAACTGCACA	GA	-8
0	13	8	17	1	8674677	CATTTCAATCATTTAATTCAA	CA	-19
1	18	16	11	1	8675935	TGT	TT	-1
0	23	19	15	1	8676412	TCAACTAAAAAAA	TA	-11
0	23	20	15	1	8676426	TA	TCT	1
0	17	12	6	1	8677254	TTTCA	TATTCA	1
0	21	13	9	1	8679239	CAAAAAAAATCT	CATCCT	-6
0	25	17	14	1	8684306	TC	TTAA	2
0	26	10	14	1	8688299	GGT	GTACAGT	4
0	18	10	17	1	8689446	AGTGTGTGTGTGTGTGTTA	AGTGTGTGTGTGTGTTA	-2
1	18	9	14	1	8693355	CAATAAATAAATATAG	CAATAAATAAATAAATAAATATAG	8
0	8	8	7	1	8693894	CTGT	CTGTGT	2
1	10	5	7	1	8694183	CGGCTGTGTG	CG	-8
1	24	9	19	1	8699296	AACA	AACACA	2
1	10	8	7	1	8702137	GGTGTGTATGTGTGTGTG	GG	-16
0	18	17	6	1	8703482	AATATATATATATATTTC	AATATATATATATATATATTTC	4
0	30	11	12	1	8703787	ATTTTTAAAAA	ATTTTTTTAAAA	1
0	11	5	10	1	8706125	TAAAAAAAAAAAAAGTGGAT	TAAAAAAAAAAAGTGGAT	-2
0	25	10	6	1	8706533	TTGTGTGTGTGTGTGTGTGTA	TTGTGTGTGTGTGTA	-6
0	26	13	17	1	8709335	AGTT	AGTGTT	2
0	25	3	14	1	8710149	AGGGAAGT	AGGGGAAGT	1
0	8	2	6	1	8711187	CTTTTTTTTATTTTTTAAAC	CTTTTTTTATTTTTTAAAC	-1
0	9	9	9	1	8713172	CTTTTTTTCGC	CTTTTTTTTTTTCGC	4
0	26	11	13	1	8715265	CAAAAAAATATC	CAAAAAATATC	-1
0	6	4	5	1	8717639	TAAAAAAAAAAAGCAGAT	TAAAAAAAAAAGCAGAT	-1
0	15	6	9	1	8720966	GCCGTGA	GGTTAGATTAGA	5
1	12	17	5	1	8724679	CTAGAGAAA	CA	-7
0	12	19	5	1	8724689	ACTGA	AA	-3
1	22	14	6	1	8724725	CAAAGAAAATT	CAAAAGAAAATT	1
0	17	9	23	1	8727609	CTGTTT	CTGTTTGTTT	4
0	18	3	21	1	8728533	ATTTTTTAG	ATTTTTAG	-1
0	5	1	6	1	8729049	GTTTTTTTTTAAC	GTTTTTTTTAAC	-1
0	9	3	4	1	8730458	CTTTTTTTTTTTCATCC	CTTTTTTTTTTTTTTCATCC	3
1	17	13	7	1	8732329	ATTAA	ATTTAA	1
0	12	16	15	1	8732748	ATTTTTTTACA	ATTTTTTACA	-1
0	27	15	19	1	8736274	ACCCAAA	ACCCCAAA	1
0	17	22	7	1	8737349	ATTTTTCTTGA	ATTTTCTTGA	-1
0	13	1	25	1	8741954	GAAAAACAAAATT	GAAAACAAAATT	-1
0	28	14	17	1	8750901	ATTTTTTATATTTTATTAATAG	ATTTTTTTATATTTTATTAATAG	1
0	16	7	11	1	8752097	TAAAAACAAATT	TAAAAAACAAATT	1
1	15	11	12	1	8752137	ACT	ATTATCCT	5
1	25	25	9	1	8753032	TAAATTT	TAATTT	-1
0	19	5	12	1	8758122	AGA	AGGC	1
0	20	2	15	1	8758981	CAGA	CA	-2
0	38	1	35	1	8765647	GAAAAAAAAGGAAACT	GAAAAAAAAAGGAAACT	1
0	20	3	15	1	8770000	CAAACACT	CAACACT	-1
1	32	16	6	1	8771076	TAATAAATG	TAAATAAATT	1
0	21	8	8	1	8773767	TTTTTTTGTTTTTTTTTCAG	TTTTTTTTTTCAG	-7
0	22	1	24	1	8779918	AAAATAAATAAATG	AAATAAATAAATAAATG	3
0	30	1	19	1	8784459	GAAAAAAAAAAAAGTTT	GAAAAAAAAAAAGTTT	-1
0	17	23	13	1	8794199	CAG	CAAAAAACACCAAG	11
0	20	14	14	1	8795622	ATA	AATTA	2
0	22	13	9	1	8800212	ATTTTTTTATTGA	ATTTTTTTTTATTGA	2
0	13	12	8	1	8804050	ATC	ACAGTAGGTTGTC	10
0	32	13	6	1	8804498	AATA	AA	-2
1	23	11	8	1	8809906	GAAAAAAGT	GAAAAAGT	-1
1	19	21	7	1	8813492	GTAT	GT	-2
0	13	3	16	1	8813995	CATA	CA	-2
0	24	15	20	1	8815081	CGGGGAT	CGGGAT	-1
1	15	8	15	1	8819079	CAAGAC	CAGAC	-1
0	18	10	24	1	8823209	CAAAAAATAGC	CAAAAATAGC	-1
0	13	16	11	1	8823285	CAAAAAAAAATAAAAGTG	CAAAAAATAAAAGTG	-3
0	12	14	6	1	8823325	TAAAAAAATAGTT	TAAAAAATAGCC	-1
1	14	10	9	1	8823377	AAAATAAATAAG	AAAATAAG	-4
1	17	9	10	1	8829963	ATTTTTTTCTTTTTTGCTTCTTGG	ATTTTTTTTCTTTTTTGCTTCTTGG	1
0	22	11	11	1	8830510	ATTTTTTTTGGTGTC	ATTTTTTTGGTGTC	-1
1	29	27	8	1	8834929	ATTTAAC	ATTTTAAC	1
0	29	10	10	1	8839064	CACATTAAGCTTTTACCGGA	CA	-18
0	32	21	14	1	8840970	ATTTTTTCTAG	ATTTTCTAG	-2
1	20	14	14	1	8842439	CTGA	CA	-2
0	14	15	6	1	8842514	ATTTCA	ATTCA	-1
0	23	13	8	1	8842754	CATCCCCATA	CA	-8
0	14	12	10	1	8843456	CAAGAT	CAAAGAT	1
1	22	8	18	1	8847113	TACA	TA	-2
1	16	10	8	1	8849770	TTAT	TT	-2
0	22	6	25	1	8853827	CTA	CA	-1
1	12	1	7	1	8854684	GAAAAAAAAAAAGAGGT	GAAAAAAAAAAAAGAGGT	1
1	19	10	13	1	8856967	TTTCA	TTTCCTTCA	4
0	15	3	25	1	8857059	CAAAAAAAAATAAAATCTT	CAAAAAAAATAAAATCTT	-1
1	13	8	15	1	8858997	GAAAAAAAAATGC	GAAAAAATGC	-3
1	31	20	12	1	8861436	CATAT	CT	-3
0	3	3	15	1	8862945	GAAAAAACACAG	GAAAAAAACACAG	1
0	19	11	13	1	8867489	AGGAGC	AGAGC	-1
0	20	10	19	1	8867508	GTA	GCTA	1
0	17	12	19	1	8867551	ATTTAATATTG	ATTAATATTG	-1
0	24	17	23	1	8867656	ATA	ATAAAACATTA	8
0	17	9	11	1	8868039	TT	TCC	1
1	13	5	4	1	8868796	CTAA	CA	-2
1	25	7	27	1	8869202	ATGGT	ATGGTGGT	3
0	21	7	20	1	8869334	TAAAACT	TAAACT	-1
0	19	21	11	1	8869739	TATAGTTAATAGTTAA	TATAGTTAA	-7
1	15	3	3	1	8871585	GTTTTTGGTC	GTTTCAGTC	-1
1	20	14	9	1	8873039	CATG	CG	-2
1	28	1	28	1	8876270	GATTTA	GATTTATTTA	4
1	11	14	5	1	8882187	TTTATTATG	TTTATG	-3
1	23	13	9	1	8885610	TATAACAGCAAA	TA	-10
1	22	16	7	1	8889483	TAGT	TAGAGT	2
1	16	1	22	1	8891628	TAAAATC	TAAATC	-1
1	20	6	16	1	8910039	AGGAT	AGTT	-1
1	24	10	8	1	8925929	TGGGTA	TGGCA	-1
1	22	11	6	1	8925971	CTTATTATC	CTTGAAAATGGTTATCATC	10
1	14	7	15	1	8941616	CAAAAGGAAAAT	CAAAAAGGAAAAT	1
0	12	4	5	1	8946020	ATTTCTTATTGGTCCAAAGT	ATTCTGAT	-12
0	22	1	20	1	8948372	ATT	AA	-1
0	11	4	8	1	8960022	TA	TCC	1
0	11	5	8	1	8960024	TGATGAC	TC	-5
0	16	16	13	1	8960188	ATGTGTGTGTGC	ATGTGTGTGTGTGC	2
0	17	14	8	1	8967157	CAACAAAAACAAAACAAAAAATG	CAAAAAAAACAAAAAACG	-5
0	25	20	10	1	8967189	TCA	TA	-1
0	24	1	24	1	8967375	TAAAAAAAGCAC	TAAAAAAAAGCAC	1
0	19	9	10	1	8974582	TAAAAAATTC	TAAAAAAATTC	1
1	30	15	10	1	8981123	TAATCATAA	TA	-7
0	28	13	8	1	8982239	CAGC	CAGAGC	2
0	10	3	7	1	8982366	AGAAGAATTGGC	AC	-10
0	10	3	7	1	8982378	TTGGAATTGGC	TC	-9
0	10	3	7	1	8982389	TTG	TTAAAACTG	6
0	20	12	14	1	8982436	ATTATTAAA	ATAATAAA	-1
0	8	12	7	1	8982729	TGT	TGGT	1
1	24	26	9	1	8982906	ATTTATAAA	AAAA	-5
0	23	1	15	1	8986098	TAAAAAAATGT	TAAAAAAAATGT	1
0	32	4	19	1	8988779	CAAAATATG	CAAAAATATG	1
0	24	10	8	1	8990181	GTCAA	GA	-3
0	28	15	5	1	8990300	CTG	CGTTG	2
0	14	6	9	1	8990639	CTTTTTTTTTTTTTTATAAGTG	CTTTTTTTTTTTATAAGTG	-3
0	15	17	8	1	8990987	ATG	ATCAGGCAGTTCATTCCGCTGTG	20
1	5	2	7	1	8993377	CAGTGAGTGAGTGAGTGAGTGAGTGA	CAGTGAGTGAGTGAGTGA	-8
1	24	11	15	1	8995172	TTA	TCTGTA	3
1	25	14	13	1	8996147	AGCTA	AA	-3
1	25	15	12	1	8996152	TTCTTGC	TG	-5
0	23	18	14	1	8997667	GAAAGT	GAAAAGT	1
0	19	10	15	1	9001382	ATTTTAAAA	ATTTTTAAAA	1
1	21	14	4	1	9002295	ATTTTTTTTGTGA	ATTTTTTTGTGA	-1
1	31	6	18	1	9003449	GAAAACACAAT	GAAAAACACAAT	1
0	24	8	16	1	9005970	CTTTTTTCTTTAA	CTTTTTCTTTAA	-1
1	18	2	14	1	9006933	TAAAAAAAGTC	TAAAAAAGTC	-1
0	14	8	8	1	9008511	GTAATTAATTAATTAATTAATTA	GTAATTAATTAATTAATTA	-4
1	3	1	5	1	9014235	CAC	CACTGAGTTCAAAAC	12
1	15	8	12	1	9015542	TTTAA	TAAATTATTAA	6
1	24	8	16	1	9015589	ATA	AA	-1
0	11	8	17	1	9015758	GTG	GA	-1
0	11	9	17	1	9015761	TGA	TAAAGA	3
0	18	2	20	1	9015974	TGT	TGTTTTAAAGT	8
0	5	2	11	1	9019721	AGT	AGTGTGTGTGT	8
1	28	6	21	1	9028279	TT	TAA	1
0	13	25	11	1	9037696	ATTTTTTCTAC	ATTTTTTTCTAC	1
0	16	16	6	1	9037949	CTTTTGC	CTTTGC	-1
0	15	5	13	1	9041706	TCT	TGCGGATGCTCTGTTGAACT	17
0	37	11	7	1	9043366	ATTTAAA	ATTTTTAA	1
0	19	21	9	1	9043931	ATTTAC	ATTAC	-1
1	16	7	6	1	9046103	AAAAAAAAAAAAAAAACAACGATT	AACAAAAAAACAAAAAAACAACGATT	2
0	19	14	12	1	9054498	ATGTTATTG	ACC	-6
0	23	1	19	1	9061090	TAACC	TAAACC	1
1	23	16	7	1	9065183	TAATAACTTGA	TA	-9
0	35	12	13	1	9065812	AGCATG	AG	-4
0	11	20	6	1	9067077	AGG	AT	-1
0	22	2	17	1	9067095	TTTCTG	TTGTGATTCTG	5
0	32	20	13	1	9068916	GAATT	GAAATT	1
1	10	2	4	1	9074133	TTTTGTGTGTGTGTGTGTGTA	TGTGTGTGTGTGTGTGTGTGTGTGTA	5
1	13	12	8	1	9076116	ATTAA	ATAA	-1
0	23	17	13	1	9083126	AGA	AA	-1
1	11	6	24	1	9085479	TTGTGTGTGTGTC	TTGTGTGTGTC	-2
0	18	7	21	1	9085783	TAT	TT	-1
1	37	9	15	1	9085979	CTGT	CTGTGT	2
0	28	20	10	1	9089013	CAAAAAAAGAAATC	CAAAAAAGAAATC	-1
0	24	1	18	1	9094662	ACTTCTGC	AC	-6
1	23	6	18	1	9098594	ATTAATAGT	AT	-7
1	10	1	13	1	9101654	GATAGGAAA	GA	-7
0	29	1	39	1	9114479	TGGAC	TAAGGAC	2
0	24	7	7	1	9123489	GTTAAG	GTTAATTAAG	4
0	20	15	12	1	9123730	AAAAAAATG	AAATTGAAGAAAAAAAG	8
0	26	19	16	1	9123944	CTTTTGTGTC	CTTGTGTC	-2
0	18	7	8	1	9124096	CTTTTTTGA	CTTTTTTTGA	1
1	13	2	20	1	9125434	TATTCA	TATTCATTCA	4
1	9	16	8	1	9127123	ATTGACAGTTATGGT	AT	-13
0	18	10	13	1	9127737	TAAAAAACT	TAAAAAAACT	1
0	19	4	19	1	9128634	GAAAAAAAACACAAACATT	GAAAAAACACAAACATT	-2
0	18	8	16	1	9128852	ATTTTTTTTCTAC	ATTTTTTTCTAC	-1
0	26	12	17	1	9132739	ATAAAAATTATGA	AA	-11
0	23	13	10	1	9132871	TTGT	TT	-2
0	19	14	7	1	9132877	AGGCTTAATGGCTTAATG	AGGCTTAATG	-8
0	9	11	7	1	9132917	TAT	TT	-1
1	30	8	28	1	9136585	TAG	TAAAG	2
0	23	15	10	1	9136777	AAG	ACAG	1
0	28	9	13	1	9137053	CTTTTTAAATATC	CTTTTTTAAATATC	1
0	22	12	9	1	9137105	TAAAGAGAT	TATAGAT	-2
0	19	14	21	1	9144532	ATGT	AT	-2
0	17	11	15	1	9144631	TTGCCAAGAGG	TG	-9
0	18	8	3	1	9144758	CAAATTG	CAAAAATA	1
0	19	16	12	1	9146029	CACATGA	CA	-5
0	30	1	13	1	9148106	TAC	TACTGCAC	5
0	38	13	16	1	9152779	AAT	ACAT	1
0	34	13	15	1	9152787	TAAAGAAT	TAAAAGAAT	1
0	12	10	13	1	9153022	CTTTCCC	CTTTTCCC	1
0	8	6	6	1	9153239	CAT	CTTTCCGTTTAAT	10
0	27	9	10	1	9154358	TAGTAAGTAA	TAGTAA	-4
0	25	10	9	1	9154886	CTTTTTTCCCCCC	CTTTTTTTTCCCCC	1
0	29	17	20	1	9155332	CAATG	CG	-3
0	21	13	12	1	9155656	TCA	TTATTCATACA	8
0	17	10	9	1	9156129	CTTATTAC	CATTAC	-2
0	17	19	7	1	9157881	TTAT	TT	-2
0	23	26	12	1	9160029	ACT	ACCT	1
0	30	15	17	1	9160248	TAAAAAAATATATATTG	TAAAAAAAATATATATTG	1
0	30	15	17	1	9160266	GAG	GAAG	1
0	26	13	17	1	9160275	GAAGT	GCAAAT	1
1	28	11	10	1	9164801	CACAACAT	CACAT	-3
0	28	8	10	1	9164812	GAAAT	GC	-3
1	27	11	10	1	9175650	TAATT	TATT	-1
1	18	1	16	1	9175693	ATTTTTTTTTACA	ATTTTTTTTACA	-1
1	3	10	14	1	9178353	GTTCATGTTTTTGAT	GT	-13
0	28	8	16	1	9180695	GGT	GCGT	1
1	16	16	7	1	9189920	AACTGACTGACTGACTGACTGACTGA	AACTGACTGACTGACTGACTGA	-4
0	18	9	12	1	9192267	TAGGTCTGAAA	TA	-9
0	18	5	16	1	9193340	ACA	ACCA	1
0	11	1	10	1	9200100	GAGATAGATAGATAGATAGATAGATAGATAGATA	GAGATAGATAGATAGATAGATAGATAGATA	-4
0	16	6	11	1	9202303	TCA	TTTACA	3
1	22	1	18	1	9202861	TTTTTATTTAATG	TGTTTTATTAAATG	1
0	18	5	13	1	9209777	TGAGAGAGAT	TGAGAGAT	-2
1	6	3	4	1	9210518	CCACACACACACACACAT	CCACACACACACAT	-4
0	35	2	11	1	9213099	ATG	ATTTG	2
0	34	3	7	1	9213112	AAACG	AG	-3
1	3	7	2	1	9215897	ATGT	AT	-2
0	28	13	4	1	9218995	ATA	AA	-1
0	22	4	15	1	9220150	TAAAAATG	TAAAATG	-1
0	11	5	4	1	9221414	CTTTTTTTTTAAC	CTTTTTTTTTTAAC	1
1	22	2	27	1	9221646	TCCCCGCA	TCCCGCA	-1
0	24	17	8	1	9224055	ATCT	AT	-2
0	24	16	9	1	9224105	TAAAAAAAAGCT	TAAAAAAGCT	-2
0	19	19	10	1	9224593	AA	ATTG	2
1	17	19	9	1	9225243	AACTT	AACTACTT	3
1	17	20	7	1	9225293	ATTTAATC	ATTTTAATC	1
1	16	19	5	1	9225705	AC	AGTT	2
1	7	20	5	1	9226357	TCA	TCCA	1
1	20	1	33	1	9229612	TGAG	TGAGAG	2
0	10	2	11	1	9235032	ACCCCCACAT	ACACCACAT	-1
0	33	8	12	1	9238564	GAAAAAAGT	GAAAAAAAGT	1
0	19	17	13	1	9241410	CTTATTAG	CTTAG	-3
1	14	9	16	1	9241460	AATA	AA	-2
1	13	8	16	1	9241468	ATA	ACATTA	3
0	16	15	12	1	9241911	CAAAACAAAAAAATCC	CAAACAAAAAAATCC	-1
0	11	11	17	1	9242021	TCTGT	TCTGCTGT	3
1	25	13	16	1	9243250	TTAACT	TT	-4
0	11	9	10	1	9243333	CTGATGGGAAACCCTGGAAGACTTTGAAGCAT	CT	-30
0	22	8	18	1	9243429	GTA	GTTA	1
0	23	11	15	1	9243448	ATC	ATTTC	2
0	12	4	8	1	9243486	CTGATAAAAATGCATACAATTCTGTTTT	CT	-26
0	12	4	12	1	9243555	GC	GTTTCTCACTA	9
0	15	9	11	1	9244026	TAGAA	TA	-3
1	16	16	12	1	9245732	TGT	TA	-1
1	22	6	12	1	9248132	CAAATTAC	CAATTTTGCCATGAAAAAAATTAC	16
1	17	1	15	1	9248815	GACA	GA	-2
0	30	11	27	1	9249249	AGA	AA	-1
0	19	2	4	1	9249949	GGTGTGTGTGTGTGTA	GGTGTGTGTGTA	-4
0	24	3	17	1	9250055	ATTTTTTGTCC	ATTTTTGTCC	-1
1	22	5	6	1	9250525	AATTGAATTTA	AA	-9
1	18	10	24	1	9250690	TTTCC	TTTCACAGTAATTCC	10
1	10	13	17	1	9251635	GTTTTTTTTTCTTTCAA	GTTTTTTTTTTCTTTCAA	1
0	17	7	17	1	9252458	ATTTTATG	ATTTATG	-1
0	14	1	18	1	9258067	GTTTTTTTTTTTACTATAA	GTTTTTTTTTTACTATAA	-1
0	14	16	7	1	9259401	CAAAAAAAATTC	CAAATATTTTT	-1
0	27	18	12	1	9260518	TCTGGAGC	TC	-6
0	24	12	18	1	9260942	CATA	CA	-2
0	14	14	9	1	9261043	TAAAAAGAGT	TAAAAAAAAAAAAGT	5
0	4	8	10	1	9264397	TA	TTAC	2
0	28	11	31	1	9267319	AATA	AA	-2
1	25	30	9	1	9269787	AG	ATT	1
0	29	13	6	1	9271536	AATA	AA	-2
0	16	14	9	1	9271993	TCAG	TG	-2
0	25	8	16	1	9284760	TAATAGTAA	TA	-7
0	11	17	8	1	9285269	CATATATATAAATG	CATAAATG	-6
0	22	4	16	1	9285428	GAAAAAAAATAAGGAAT	GAAAAAAATAAGGAAT	-1
1	22	17	11	1	9286481	TGC	TCGC	1
0	28	10	13	1	9287918	CATA	CA	-2
0	29	9	15	1	9288980	TTTTTTCCTTTG	TCTTTTTCCTTTG	1
0	16	13	9	1	9290685	CTTACTCGATTTTA	CA	-12
0	4	3	4	1	9294504	AGTGTGTGTGTGC	AGTGTGTGTGTGTGTGTGTGC	8
0	22	17	10	1	9294933	GG	GAA	1
0	26	17	9	1	9294983	ATAGCT	AT	-4
0	26	10	12	1	9296202	GTTTTTTTGTAC	GTTTTTTGTAC	-1
0	36	14	6	1	9296274	CAAAAAATAAAAAAATAAATTATACAG	CAAATAAAAAAAAAATTATACAG	-4
0	22	10	17	1	9296396	ACTCA	ACTCCTCA	3
0	30	19	6	1	9298060	CTC	CC	-1
0	22	20	11	1	9299439	CAAAAAAGT	CAAAAAAAGT	1
0	4	8	3	1	9299572	TGTTGAGTTTTCAGCAC	TC	-15
0	4	10	4	1	9299594	TTTCA	TTCATTAATACA	7
0	14	12	6	1	9299671	TAT	TAAT	1
0	14	12	6	1	9299674	AGC	ATGC	1
0	24	9	11	1	9304245	ATTTTTTTTGAG	ATTTTTTTGAG	-1
0	21	10	8	1	9304260	GAAAAAAAGTC	GAAAAAAGTC	-1
0	34	12	16	1	9304884	CAACAAAT	CACCAAT	-1
0	20	12	9	1	9304971	TTTAAG	TG	-4
0	15	10	6	1	9305229	TCACACACACACT	TCACACACACACACACACT	6
0	16	13	11	1	9305594	TAAAAAAAATCC	TAAAAAAATCC	-1
1	15	11	12	1	9306021	ATAGC	ATTTGATTTGTT	7
0	22	9	5	1	9307111	TAATG	TGAATT	1
0	30	15	7	1	9308191	TTTCAAAT	TT	-6
0	25	9	14	1	9308550	ATGTGTTCT	AT	-7
0	14	3	4	1	9309024	TCACACACACACACACACACACAAACACG	TCACACACACACACACACACAAACACT	-2
1	12	15	9	1	9309848	AATATATATATATATATTA	AATATATATATATATATATTA	2
0	18	15	10	1	9311286	TTC	TTTTTTTTACTTAGATGCTGTC	19
0	23	7	14	1	9311743	GAAAAAAAACTG	GAAAAAAACTG	-1
0	16	11	12	1	9317149	TAAAAATAATAAAATATTTTAAG	TAATATAATAAAATATTTTAAG	-1
0	15	13	12	1	9318819	CTAT	CT	-2
0	20	10	8	1	9319189	ATTTTTTTCAG	ATTTTTTCAG	-1
0	19	23	6	1	9321179	TAAAAACAACT	TAAAAAAACAACT	2
1	28	6	16	1	9322685	TCA	TTAGGGATGATAACA	12
0	22	12	11	1	9324198	AGGGGGAAAAAAAATC	AGGGGAAAAATTTTTTTAAATC	6
0	20	8	13	1	9324256	TAAAAAAAAATAATCC	TAAAAAATAATCC	-3
0	10	17	6	1	9325360	TTTTTAATGT	TT	-8
0	21	15	8	1	9326292	AAAAATATTTAATTT	AAATGAAACTATTTAATTT	4
0	17	12	18	1	9326912	GTTTTTTGTTATC	GTTTTTTTGTTATC	1
0	12	7	8	1	9330096	CAAAAAAAAATAAAGAAATAAATAC	CAAAAAAATAAAGAAATAAATAC	-2
0	19	5	9	1	9330892	AGT	AATGTCTCTGTCAATGT	14
0	15	12	12	1	9331799	GTTTTTTTTCCCCG	GTTTTTTTTTTCCCCG	2
0	29	25	12	1	9332720	ACCTA	AGCCTA	1
1	22	7	9	1	9334779	TAAAAAAAAAAAAAAAACTTTAG	TAAAAAAAAAAAAAACTTTAG	-2
1	23	11	11	1	9336068	AGA	AGCGA	2
0	18	10	11	1	9336979	TCCCCCGT	TCCCCGC	-1
0	25	8	11	1	9338067	AGA	AA	-1
0	25	8	11	1	9338072	ATTTAATC	AAATC	-3
0	8	11	6	1	9338937	AC	AACT	2
0	16	15	13	1	9340000	CATA	CA	-2
0	16	3	6	1	9341561	CTTTTTTTTTTTTTAAAAAAAC	CTTTTTTTTTTAAAAAAAC	-3
1	20	10	4	1	9342096	CAAGG	CAGG	-1
0	17	6	19	1	9342208	AT	AAGA	2
0	22	12	21	1	9342234	ATA	AATAGTA	4
0	31	15	12	1	9342868	TCCACT	TCT	-3
1	19	23	8	1	9343281	TCT	TCCT	1
0	24	14	15	1	9344701	GTTTTGTTTTAC	GTTTTTGTTTTAC	1
0	23	13	5	1	9344908	GTTTTAAAG	GTTTAAAG	-1
0	26	8	16	1	9346014	TAAAA	TTTC	-1
1	7	3	4	1	9346295	ATTTTTTTTTTTTTTTTTCACAG	ATTTTTTTTTTTTTTCACAG	-3
1	8	8	3	1	9346566	AGGGGGGTC	AGGGGGGGTC	1
0	11	9	3	1	9347350	GTTTAC	GTTGTTCTTTTAC	7
0	21	9	14	1	9347671	AACA	AACACA	2
0	11	13	11	1	9347734	AAATTTTTTTTTTTAGC	AAGAATTTTTTTTAGC	-1
0	13	6	12	1	9348476	AAGAGAGAGAGGGT	AAGAGAGAGGGT	-2
0	11	10	4	1	9348642	CATA	CA	-2
1	13	16	7	1	9349319	GAAAAAAAAAAAATGC	GAAAAAAAAAAAAATGC	1
0	10	19	7	1	9349921	ATATTAACT	AT	-7
0	28	14	5	1	9350021	TAT	TAATAAT	4
0	33	10	18	1	9350480	AGGGGGGGAAGT	AGGGGGGAAGT	-1
0	21	14	18	1	9350914	AGC	AGGC	1
0	18	13	20	1	9350946	TTAT	TA	-2
0	29	11	17	1	9351215	CAA	CG	-1
0	7	15	6	1	9354669	ATTCTTA	AA	-5
0	7	14	6	1	9354687	ATG	AG	-1
1	16	18	6	1	9356521	CATGTCTGCAATTTTTGCGA	CA	-18
0	28	9	17	1	9357411	TAAAAAAAAGAATAAC	TAAAAAAAAAGAATAAC	1
1	16	6	11	1	9358318	GAAAAAAATGAAT	GAAAAAAAATGAAT	1
0	20	19	7	1	9358960	TT	TAACAAC	5
0	39	19	6	1	9360705	CAC	CAAC	1
0	19	17	5	1	9360781	AATC	AT	-2
1	22	12	4	1	9361204	TA	TGTTTAGAG	7
1	15	7	5	1	9361332	TAAGAAAGT	TAAGT	-4
0	31	11	19	1	9361727	TCA	TCCGCA	3
0	31	19	14	1	9361796	GGAGTTG	GG	-5
0	31	20	15	1	9361822	TAAAAACT	TAAAACT	-1
0	13	18	6	1	9362747	ACTCC	AC	-3
0	21	15	6	1	9362964	GTA	GCATTA	3
1	25	18	9	1	9364816	TCC	TA	-1
0	21	11	12	1	9366969	TAAATTT	TAAATTCACAAATTT	8
0	30	9	7	1	9367842	GTTTTGA	GTTTTTGA	1
1	16	7	16	1	9371845	ATTTGA	ATTTAGGCTTTGA	7
1	20	20	8	1	9373052	TAT	TT	-1
1	19	16	8	1	9373072	GAAAAAAATACAG	GAAAAAATACAG	-1
1	7	22	10	1	9373574	AT	ACAACTTTACATA	11
[truncated: 10,672 more rows]

## Sheet: 6
RO_mut	AO_mut	RO_wt	AO_wt	chr	pos	RO_seq	AO_seq	delta
[truncated: 7,997 more rows]

[truncated: 12 more sheets: 7, 8, 9, 10, 11, 12, 13, 14, 15, 16, 17, 18]
