# Supplementary material for: Phenotype to genotype: A new and rapid approach using whole-genome sequencing
Source: PLoS Genet. 2025 Jul 14;21(7):e1011702. doi: 10.1371/journal.pgen.1011702 (PMC12273961; doi:10.1371/journal.pgen.1011702)
Supplement: S7 File — (XLSX) [file pgen.1011702.s015.xlsx]

## Sheet: Complementation
Figure	2Ea	2Eb	2Ec	6D	6E	S1Ba	S1Bb	S1Bc	S1Ca	S1Cb	S1D	S1E	S8Ea	S8Eb	S8Fa	S8Fb
mutant 1	arches	olympic	teton	c1001	zion	bigbend	guadalupe	carlsbad	ranier	cascade	mammoth	dune	c1040	c1041	zion	zion
mutant 2	c655/+	wz25/+	mw91/+	c1001	c1001	c655	c655	c655	sa13945	sa13945	wz25/+	mw91/+	c1040	c1041	c1041	c1040
clutch 1	0.23	0.27	0.193878	0.0744681	0.265306	0.5	0.48	0.373737	0.62	0.376238	0.26	0.1785	0.10728	0.15894	0.197917	0.363636
clutch 2	0.243902	0.23	0.232323	0.244068	0.247525	0.454545	0.54	0.530612	0.42	0.4	0.256098	0.28125	0.185185	0.114407	0.195876	0.111111
clutch 3	0.22	0.252874	0.19	0.180602	0.18	0.16	0.46	0.465347	0.44	0.405941	0.19	0.2308			0.254717	0.245098
clutch 4	0.258065	0.196429	0.171717			0.469388	0.554545	0.591837		0.49		0.213
clutch 5		0.25				0.412371	0.301075	0.51
clutch 6							0.410526	0.465909
clutch 7								0.33
								0.57
clutches (N)	4	5	4	3	3	5	6	8	3	4	3	4	2	2	3	3
animals (n)	375	443	396	876	299	422	598	784	210	402	282	180	558	357	299	219
mean	0.237992	0.23986	0.196979	0.166379	0.230944	0.399261	0.457691	0.47968	0.493333	0.418045	0.235366	0.225887	0.146232	0.136674	0.21617	0.239949
std	0.0165874	0.0281252	0.025467	0.0856897	0.0450054	0.137423	0.0931789	0.0912401	0.110151	0.0496572	0.0393364	0.0428206	0.0550875	0.03149	0.0333983	0.126341

## Sheet: S1A
c#	897	898	899	900	901	902	903	904	905	907	908	909	910	911	912	913	914	917	918	919	920	923	924	925	926	929	930	931
clutch 1	0.196721	0.2	0.266667	0	0.181818	0.357143	0.117647	0.25	0.340909	0.195122	0.198198	0.262626	0.191919	0.168831	0.25	0.26	0.222222	0.232323	0.14	0.255319	0.23	0.180851	0.151515	0.26	0.247059	0.28125	0.19	0.233645
clutch 2	0.139241	0.296296	0.475		0.166667	0.2	0.268657	0.252747	0.164706	0.20202	0.163043	0.17	0.2	0.4	0.23	0.145455	0.2	0.237624	0.19		0.252525	0.242857	0.294118	0.278846	0.155963	0.1875	0.2	0.202532
clutch 3	0.340909	0.162162	0.195876		0.111111	0.25	0.2	0.285714	0.5	0.298969	0.164948	0.212766	0.278351	0.208333	0.268293	0.211538	0.24	0.166667	0.222222			0.197531	0.202381	0.25		0.191919	0.292929	0.195876
clutch 4	0.164384	0.2125	0.242424		0.328947	0.283019	0.25641	0.260274	0.13	0.341772	0.121212	0.17	0.257732	0.271429	0.323232	0.142857	0.290323	0.191919	0.222222			0.162791		0.333333		0.180952	0.229167	0.177083
clutch 5	0.28	0.217949	0.253333		0.302632	0.304348	0.35	0.192982	0.269231	0.203125		0.217391	0.333333	0.180952	0.153846			0.233333	0.15			0.194444		0.190476				0.128571
clutch 6	0.203125	0.253165	0.164179		0.174603		0.25		0.128205	0.223301		0.171717	0.236842		0.277778				0.18			0.291667		0.333333				0.235294
clutch 7	0.277778	0.16129			0.236111		0.255319			0.125		0.244898	0.278689		0.2125				0.26087			0.188406						0.252525
clutch 8	0.2	0.208333			0.102273		0.22093			0.317073									0.295918
clutch 9	0.185185				0.255102		0.21												0.191011
clutch 10	0.26																		0.272727
clutch 11	0.209677																		0.219048
clutch 12																			0.188119
clutch 13																			0.1
clutch 14																			0.11
clutch 15																			0.14
clutch 16																			0.09
clutch 17																			0.26
clutches (N)	11	8	6		9	5	9	5	6	8	4	7	7	5	7	4	4	5	17	1	2	7	3	6	2	4	4	7
animals (n)	734	456	405		701	161	627	398	529	589	399	566	541	534	534	228	218	389	1495	47	199	417	151	304	194	364	400	650
mean	0.223365	0.213962	0.266247		0.206585	0.278902	0.236551	0.248344	0.255508	0.238298	0.161851	0.207057	0.253838	0.245909	0.245093	0.189963	0.238136	0.212373	0.190126	0.255319	0.241263	0.208364	0.216005	0.274332	0.201511	0.210405	0.228024	0.203647
std	0.0593239	0.04475	0.109254		0.0795685	0.0588365	0.062502	0.034007	0.146602	0.0737487	0.0315365	0.0379794	0.0492856	0.0948256	0.053778	0.056482	0.038447	0.031553	0.0623045	#DIV/0!	0.0159278	0.0441068	0.0722708	0.0544278	0.0644143	0.0474441	0.0463507	0.0422179
