# Supplementary material for: Phenotype to genotype: A new and rapid approach using whole-genome sequencing
Source: PLoS Genet. 2025 Jul 14;21(7):e1011702. doi: 10.1371/journal.pgen.1011702 (PMC12273961; doi:10.1371/journal.pgen.1011702)
Supplement: S8 File — (XLSX) [file pgen.1011702.s016.xlsx]

## Sheet: 5C
clutch averages
	+/+					+/-					-/-
c655	599792	658791	600568	675337		589077	659590	579420	659590		636426	588591	636426	588591
stl	478082	557288	592851	620037		500426	574947	570124	658689		311745	354345	390516	431912
arches	676127	569533	533567	493253	577952	579562	554711	533057	535927	463899	40584	16320	18469	15875	19999
individual measurements
stl	c1: +/+	c1: +/-	c1: -/-	c2: +/+	c2: +/-	c2: -/-	c3: +/+	c3: +/-	c3: -/-	c4: +/+	c4: +/-	c4: -/-
1	461276	506343	299951	557288	669223	359072	656989	598410	411196	535741	686094	453254
2	494887	466908	347225		590823	326404	609954	568271	382542	716561	686094	360466
3		528025	288060		612565	388054	573064	564856	377812	607810	603881	482016
4					626257	318416	560719	545211
5					526007	379780	563531	597303
6					501380			585292
7					513211			531529
8					560113
n	2	3	3	1	8	5	5	7	3	3	3	3
mean	478082	500426	311745	557288	574947	354345	592851	570124	390516	620037	658689	431912
c655	c1: +/+	c1: +/-	c1: -/-	c2: +/+	c2: +/-	c2: -/-	c3: +/+	c3: +/-	c3: -/-	c4: +/+	c4: +/-	c4: -/-
1	566516	580848	700577	717276	697077	619465	566516	580848	700577	717276	697077	619465
2	587142	597305	533499	713666	607539	577601	587142	597305	533499	713666	607539	577601
3	645718		622830	564222	628371	608525	602896		622830	564222	628371	608525
4			621863	640001	595140	548774	645718	560108	621863	741522	595140	548774
5			703359		769822				703359	640001	769822
6
7
8
n	3	2	5	4	5	4	4	3	5	5	5	4
mean	599792	589077	636426	658791	659590	588591	600568	579420	636426	675337	659590	588591
arches	c1: +/+	c1: +/-	c1: -/-	c2: +/+	c2: +/-	c2: -/-	c3: +/+	c3: +/-	c3: -/-	c4: +/+	c4: +/-	c4: -/-	c5: +/+	c5: +/-	c5: -/-
1	815818	625231	22295.6	592013	614980	10846.1	549564	563175	20785.2	529840	542116	18747.6	654724	397548	18098.9
2	598956	629580	24567.4	552344	516830	9000.62	561978	502939	19223.2	464420	529739	11469.6	529890	530249	18426.4
3	701331	663080	32658.8	573517	549006	18744.5	529937		20271.9	485498		17409.2	549242		17538.3
4	588404	480322	43740.4	563304	538028	13255.3	537546		13595.4						25934.2
5		564145	36887.3	532920		22111	527629
6		552909	62623.6	603098		20180.5	494747
7		541667	61312.9			20098.7
8
n	4	7	7	6	4	7	6	2	4	3	2	3	3	2	4
mean	676127	579562	40583.7	569533	554711	16319.5	533567	533057	18468.9	493253	535927	15875.5	577952	463899	19999.4

## Sheet: 6F
clutch averages
dpf	+/-			-/-			+/+
3	2187879	2456742	2304657	2071677	1926194	1843067	1967672	2536886	2399545
4	3306268	3135739	2688292	1813813	1511417	1582089	3219508	3309789	2821204
5	2368029	2170206	1700031	1072122	508662	479901	2348713	1924880	1616586
removed by outlier test
individual measurements
3dpf	het-1	het-2	het-3	mut-1	mut-2	mut-3	wt-1	wt-2	wt-3
1	1959104	2601162	2086738	2072356	1592959	1915016	2341688	1995972	2231634
2	2118273	2259494	2557116	2006153	2259429	1767135	1765770	1726343	2441138
3	2113438	3167821	2375934	2006789		1668517	2076655	1779780	2423642
4	2453644	1772277	2833775	2047696		2076977	1899528	2239537	2501767
5	2294938	2678365	2328676	2460207		1606997	1920182	2558537
6		2536218	2615734	2057487		1753888	1991776	2326430
7		2535407	2080058	2192406		1843856	1778105	2878401
8		2408508	2341954	2118853		2112152		4670055
9		2407243	1852860					2656915
10		2200928	1908025
11		3857290	2370361
12
13
14
n	5	11	11	8	2	8	7	9	4
mean	2.18788e+06	2.58406e+06	2.30466e+06	2.12024e+06	1926194	1.84307e+06	1967672	2.53689e+06	2.39955e+06
corrected mean		2.45674e+06		2.07168e+06
4dpf	het-1	het-2	het-3	mut-1	mut-2	mut-3	wt-1	wt-2	wt-3
1	3706807	3344435	2387488	1980539	1730480	1511565	3430309	3276658	3334709
2	3421389	3023418	3077557	2117956	1387616	1563080	3041526	3216121	2515977
3	2994475	3294015	2905297	1511568	1550327	1545794	2894407	3409139	2777148
4	3616458	3311257	2471871	1572286	1196897	1736709	3512537	3080140	2558132
5	3516363	3194554	2757957	1793321	1691765	1830179	3649041	3204351	2683377
6	3008686	2868455	2615802	1907210		1305206	3028191	3832529	3057878
7	2979435	3119850	2843410				3022065	3377582
8	3206530	2908677	2663011				3117619	3081788
9		2885070	2236468				3279878
10		3407655	2500354
11			2365256
12			2571142
13			3335887
14			2904594
n	8	10	14	6	5	6	9	8	6
mean	3.30627e+06	3.13574e+06	2.68829e+06	1.81381e+06	1511417	1.58209e+06	3.21951e+06	3.30979e+06	2.8212e+06
5dpf	het-1	het-2	het-3	mut-1	mut-2	mut-3	wt-1	wt-2	wt-3
1	2007176	1985999	1802020	505581	300505	312561	1267781	1675566	1591624
2	2238954	1917035	1429146	1297229	390191	435331	2770564	2336207	1323952
3	5786	2415509	1456770	1538493	497911	566770	2424111	1952145	1947840
4	2739845	2308764	1896196	688110	481053	418023	2139645	2381181	1710081
5	2697600	1532824	1700854	1331195	1003664	494341	2469661	1279302	1582099
6	2194947	2130149	1587861		344099	652378	3013238		1543921
7	2675900	2429050	1763356		461526		2045014
8	1932173	2258516	1964045		555077		2612467
9	2476436	2376600			543933		2395934
10	2349232	2202429
11		3130361
12		1785742
13		1835113
14		2074798
n	10	14	8	5	9	6	9	5	6
mean	2.1318e+06	2.17021e+06	1700031	1.07212e+06	508662	479901	2.34871e+06	1.92488e+06	1.61659e+06
corrected mean	2.36803e+06
